# Supplementary material for: Transcriptomic time-series analysis of cold- and heat-shock response in psychrotrophic lactic acid bacteria
Source: BMC Genomics. 2021 Jan 7;22:28. doi: 10.1186/s12864-020-07338-8 (PMC7788899; doi:10.1186/s12864-020-07338-8)
Supplement: Supplementary file 2 — Additional file 2: Table S1. List of differentially expressed genes in Le. gelidum. [file 12864_2020_7338_MOESM2_ESM.xlsx]

## Sheet: 0degree_5min
0 degree 5 minutes upregulated genes								0 degree 5 minutes downregulated genes
CDS_Number	Protein_ID	Locus_tag	Description(PANNZER+GenBank)	Log2FoldChange	P-adjusted value			CDS_Number	Protein_ID	Locus_tag	Description(PANNZER+GenBank)	Log2FoldChange	P-adjusted value
cds806	CBL91455.1	LEGAS_0807	Molecular chaperone DnaK	1.00913219147002	8.81815615515152E-14			cds411	CBL91060.1	LEGAS_0412	HTH-type transcriptional repressor RghR	-1.12669847453504	2.04636694767104E-07
cds805	CBL91454.1	LEGAS_0806	co-chaperone GrpE	1.10411747132084	3.58656443898497E-13			cds1390	CBL92039.1	LEGAS_1391	conserved hypothetical protein	-1.15223591886745	1.9927327180227E-06
cds807	CBL91456.1	LEGAS_0808	Chaperone CbpA	1.15306045622061	0.001085004515591
cds804	CBL91453.1	LEGAS_0805	Heat-inducible transcription repressor HrcA	1.00646878778508	0.007503324114609

## Sheet: 0degree_35min
0 degree 3 5 minutes upregulated genes								0 degree 35 minutes downregulated genes
CDS_Number	Protein_ID	Locus_tag	Description(PANNZER+GenBank)	Log2FoldChange	P-adjusted value			CDS_Number	Protein_ID	Locus_tag	Description(PANNZER+GenBank)	Log2FoldChange	P-adjusted value
cds211	CBL90860.1	LEGAS_0212	NADP-dependent malic enzyme	2.81755778690876	7.59861542412819E-84			cds838	CBL91487.1	LEGAS_0839	Integral membrane protein [Leuconostoc gelidum subsp. gasicomitatum LMG 18811]	-1.4119706666296	2.14830492623989E-45
cds212	CBL90861.1	LEGAS_0213	Citrate lyase ligase	2.75105325389424	1.18995767040583E-79			cds1230	CBL91879.1	LEGAS_1231	Nucleotide-binding protein, UspA family	-1.24188804758685	9.91728172728192E-36
cds216	CBL90865.1	LEGAS_0217	Holo-ACP synthase / triphosphoribosyl-dephospho-CoA synthase	2.76596316793339	3.54751904425095E-64			cds601	CBL91250.1	LEGAS_0602	Nucleoside diphosphate kinase	-1.27192305480524	2.04457694141646E-35
cds213	CBL90862.1	LEGAS_0214	Gamma subunit of citrate lyase	2.222358295638	3.36768734688801E-49			cds1298	CBL91947.1	LEGAS_1299	Diacetyl reductase S-acetoin forming	-1.67384008316165	9.49544986693961E-34
cds215	CBL90864.1	LEGAS_0216	Citrate lyase subunit alpha	2.0071508859761	2.1997212464256E-46			cds1342	CBL91991.1	LEGAS_1343	Decarboxylating 6-phosphogluconate dehydrogenase	-1.75281024897552	3.74227286017317E-32
cds214	CBL90863.1	LEGAS_0215	Citrate lyase beta chain / citryl-CoA lyase subunit	2.0903462680369	1.21951197871602E-43			cds479	CBL91128.1	LEGAS_0480	Predicted membrane protein (DUF2207)	-1.30038903710874	2.66595696379394E-31
cds230	CBL90879.1	LEGAS_0231	Putative drug resistance ABC transporter ATP-binding subunit	1.42557733486785	5.8900360874484E-43			cds1617	CBL92266.1	LEGAS_1618	prophage superinfection immunity protein [Leuconostoc gelidum subsp. gasicomitatum LMG 18811]	-1.49188251589772	7.02178450798443E-31
cds1692	CBL92341.1	LEGAS_1693	GTPase HflX	1.64951180760728	1.88174638616564E-37			cds26	CBL90675.1	LEGAS_0027	Ribose ABC transport system ATP-binding protein RbsA	-1.93326640004307	3.19536842468444E-30
cds1439	CBL92088.1	LEGAS_1440	Beta-lactamase class C and other penicillin binding proteins	1.25591767975215	3.80875788157464E-36			cds820	CBL91469.1	LEGAS_0821	Diadenosine tetraphosphate hydrolase	-1.35555412056452	8.61542721116596E-30
cds1441	CBL92090.1	LEGAS_1442	RNA methyltransferase	1.60893281287353	4.21548554530407E-34			cds23	CBL90672.1	LEGAS_0024	Purine nucleoside transport protein NupG	-1.24782295557893	1.07700941352429E-28
cds1440	CBL92089.1	LEGAS_1441	UDP-N-acetylmuramoyl-tripeptide--D-alanyl-D-alanine ligase	1.32712249673438	5.44058700592741E-33			cds345	CBL90994.1	LEGAS_0346	Universal stress protein UspA	-1.19607342220953	2.19563651675743E-28
cds553	CBL91202.1	LEGAS_0554	Glycine betaine transport ATP-binding protein OpuAA	1.62301279142782	7.35943391826517E-33			cds30	CBL90679.1	LEGAS_0031	Ribose-5-phosphate isomerase A	-1.55543032529301	3.12103385596733E-26
cds949	CBL91598.1	LEGAS_0950	General stress protein GlsB	1.42826768043607	1.03904686885952E-29			cds275	CBL90924.1	LEGAS_0276	Predicted acyltransferase with acyl-CoA N-acyltransferase domain	-1.37606126841787	1.62967742155277E-25
cds426	CBL91075.1	LEGAS_0427	Cystathionine beta-synthase domain protein	1.20942183374639	2.48940876150573E-28			cds930	CBL91579.1	LEGAS_0931	6-phosphogluconate dehydrogenase, decarboxylating	-1.37239599651265	2.95418300322155E-25
cds691	CBL91340.1	LEGAS_0692	Fructose operon transcriptional regulator	1.76034562829697	2.08921067434462E-26			cds1348	CBL91997.1	LEGAS_1349	Proline dipeptidase	-1.15768360861768	3.68170303699168E-25
cds218	CBL90867.1	LEGAS_0219	Citrate-sodium symporter	1.63164677862769	2.07690295772427E-25			cds27	CBL90676.1	LEGAS_0028	Ribose xylose arabinose galactoside ABC-type transport system, permease component	-1.62660329362946	9.07189737846071E-24
cds301	CBL90950.1	LEGAS_0302	HTH-type transcriptional regulator GmuR	1.14536933871826	3.21782677579984E-25			cds1451	CBL92100.1	LEGAS_1452	Sugar transport repressor	-1.18012787286903	1.65538036222067E-23
cds217	CBL90866.1	LEGAS_0218	Pimeloyl-ACP methyl ester carboxylesterase	2.77507535782037	6.23806086710269E-21			cds29	CBL90678.1	LEGAS_0030	Ribokinase	-1.55038155392131	5.91654561185618E-23
cds1893	CBL92542.1	LEGAS_1894	Nitrilase cyanide hydratase and apolipoprotein N-acyltransferase	1.33579204821956	1.11539394591715E-20			cds285	CBL90934.1	LEGAS_0286	Ethanol-active dehydrogenase acetaldehyde-active reductase	-1.00855485087709	8.41319902213169E-23
cds806	CBL91455.1	LEGAS_0807	Molecular chaperone DnaK	1.35853182996844	4.41663678084963E-20			cds25	CBL90674.1	LEGAS_0026	D-ribose pyranase	-1.85045842956587	4.01155647316682E-22
cds1113	CBL91762.1	LEGAS_1114	Transketolase	1.1273101442823	9.87142888817221E-19			cds731	CBL91380.1	LEGAS_0732	Acetylornithine deacetylase/succinyl-diaminopimelate desuccinylase	-1.2398251678878	1.92782948221371E-21
cds1079	CBL91728.1	LEGAS_1080	Phosphotransferase system mannose fructose-specific component iia	1.37030681347159	5.52469802130712E-18			cds208	CBL90857.1	LEGAS_0209	2-hydroxycyclohexanecarboxyl-CoA dehydrogenase	-1.06776511176374	5.95327705847841E-21
cds209	CBL90858.1	LEGAS_0210	Conserved membrane protein, GtcA family	1.59297374177248	6.22096328802201E-18			cds932	CBL91581.1	LEGAS_0933	conserved hypothetical protein	-1.2458370188769	1.18067551975629E-20
cds1215	CBL91864.1	LEGAS_1216	conserved hypothetical protein	1.39786640304518	9.31348769123546E-18			cds712	CBL91361.1	LEGAS_0713	Methyl-accepting chemotaxis protein	-1.10979443474156	2.67495836597766E-20
cds709	CBL91358.1	LEGAS_0710	dTDP-glucose 4%2C6-dehydratase	1.55596293420287	9.90646634768718E-18			cds1343	CBL91992.1	LEGAS_1344	Transcription regulator	-1.49775928892465	6.17929311747291E-20
cds1811	CBL92460.1	LEGAS_1812	Autoinducer 2 import system permease protein LsrC	1.56657336143736	1.68129329758836E-17			cds411	CBL91060.1	LEGAS_0412	HTH-type transcriptional repressor RghR	-1.75493418417195	1.0436074179743E-19
cds449	CBL91098.1	LEGAS_0450	Xanthine/uracil permeases family protein	1.02861793622668	8.60868236353466E-17			cds219	CBL90868.1	LEGAS_0220	Bifunctional acetaldehyde-CoA/alcohol dehydrogenase	-1.04450811281121	1.17631252306277E-19
cds1259	CBL91908.1	LEGAS_1260	PTS sugar transporter subunit IIC	2.68616913227526	1.01042215808315E-16			cds36	CBL90685.1	LEGAS_0037	HTH-type transcriptional regulator immR	-1.04972445858886	3.2524174998466E-19
cds153	CBL90802.1	LEGAS_0154	Transcription antiterminator, BlgB family	2.30929688221302	1.91075132375947E-16			cds1556	CBL92205.1	LEGAS_1557	Glucose uptake protein GlcU	-1.02603595486365	3.62134762263593E-19
cds1625	CBL92274.1	LEGAS_1626	Two-component sensor histidine kinase	1.33424507043209	7.60907967250734E-15			cds28	CBL90677.1	LEGAS_0029	Ribose ABC transporter substrate binding component	-1.58674412413787	5.9378225598502E-19
cds950	CBL91599.1	LEGAS_0951	Alkaline shock response membrane anchor protein AmaP	1.14811021731344	4.31504925443687E-12			cds414	CBL91063.1	LEGAS_0415	Class I mannose-6-phosphate isomerase	-1.30825386238404	6.07751737472012E-19
cds1810	CBL92459.1	LEGAS_1811	Abc superfamily atp binding cassette transporter, binding protein	1.24111506356882	7.72543433827359E-12			cds152	CBL90801.1	LEGAS_0153	Acetyl esterase	-1.67217194206964	3.39511071646535E-18
cds503	CBL91152.1	LEGAS_0504	3-phosphoglycerate kinase	1.03777365387342	9.58853635657094E-12			cds1246	CBL91895.1	LEGAS_1247	Flavodoxin nitric oxide synthase	-1.31539461064124	4.39979799649259E-18
cds710	CBL91359.1	LEGAS_0711	dTDP-4-dehydrorhamnose reductase	1.2207257895709	3.06502370011719E-11			cds940	CBL91589.1	LEGAS_0941	Malolactic enzyme (L-malate decarboxylase to L-lactate)	-2.40717558716885	4.39979799649259E-18
cds436	CBL91085.1	LEGAS_0437	Multidrug resistance protein	1.55456713443827	2.18138429280374E-10			cds1156	CBL91805.1	LEGAS_1157	Sugar ABC transporter	-1.66067770329596	6.05647124866253E-18
cds1008	CBL91657.1	LEGAS_1009	High-affinity gluconate transporter	1.26294189248732	4.04840302083491E-10			cds347	CBL90996.1	LEGAS_0348	conserved hypothetical protein	-1.46612793517984	8.03979462077076E-16
cds1139	CBL91788.1	LEGAS_1140	Amino acid permease-associated region	1.64854563345806	1.88085657706812E-09			cds835	CBL91484.1	LEGAS_0836	Deoxyribonuclease I	-1.23119406039806	5.21725884121131E-15
cds1437	CBL92086.1	LEGAS_1438	Bifunctional folylpolyglutamate synthase/dihydrofolate synthase	1.10035580202527	6.54816998844753E-09			cds1076	CBL91725.1	LEGAS_1077	Phosphotransferase system, mannose fructose N-acetylgalactosamine-specific component IID	-1.34181877187065	2.63410834708477E-13
cds149	CBL90798.1	LEGAS_0150	Response regulator	1.45561274846697	2.76674056096862E-08			cds899	CBL91548.1	LEGAS_0900	conserved hypothetical protein	-1.04831600987103	9.06703674260657E-13
cds730	CBL91379.1	LEGAS_0731	Multidrug resistance efflux pump	1.09152394078551	3.385099487981E-08			cds827	CBL91476.1	LEGAS_0828	hypothetical protein	-1.01292543184006	4.91005200470601E-12
cds9	CBL90658.1	LEGAS_0010	Predicted transcriptional regulator	1.04805176732945	4.41102822096956E-08			cds396	CBL91045.1	LEGAS_0397	Phosphocarrier protein of PTS system	-1.07815059241738	7.59203618498531E-12
cds511	CBL91160.1	LEGAS_0512	Late competence protein ComEC, DNA transport	1.32035553510207	5.39604087469782E-07			cds1373	CBL92022.1	LEGAS_1374	Peroxiredoxin (Alkyl hydroperoxide reductase subunit C)	-1.12756352274795	1.8694624765862E-11
cds1877	CBL92526.1	LEGAS_1878	Multidrug resistance protein B	1.60089635149779	1.59921852599357E-06			cds1164	CBL91813.1	LEGAS_1165	conserved hypothetical protein	-1.55574485210003	4.64415328305055E-11
cds883	CBL91532.1	LEGAS_0884	Transporter	1.19536587665051	1.61183342469488E-06			cds1377	CBL92026.1	LEGAS_1378	Dihydrolipoyl dehydrogenase	-1.06415632952065	5.82081450135136E-11
cds807	CBL91456.1	LEGAS_0808	Chaperone CbpA	1.49525968271876	1.87075803294041E-06			cds1505	CBL92154.1	LEGAS_1506	Type II toxin-antitoxin system death-on-curing family toxin	-1.09480110224154	8.30807707070094E-11
cds1812	CBL92461.1	LEGAS_1813	ABC transporter ATP-binding component	1.10934349495943	3.73313275027409E-06			cds1158	CBL91807.1	LEGAS_1159	Neopullulanase alpha amylase subunit	-1.28373887870141	8.85949025101676E-11
cds502	CBL91151.1	LEGAS_0503	Protein veg	1.28072476823124	9.22223282009581E-05			cds1033	CBL91682.1	LEGAS_1034	Streptogramin A acetyltransferase VatD	-1.05907295426831	1.47037233535788E-10
cds1455	CBL92104.1	LEGAS_1456	Competence protein CoiA	1.29206462524503	0.000154627648229			cds327	CBL90976.1	LEGAS_0328	Membrane transport family protein	-3.00215501757858	2.35416401931164E-10
cds1815	CBL92464.1	LEGAS_1816	hypothetical protein	1.85266791576291	0.000309063529774			cds268	CBL90917.1	LEGAS_0269	Fructose-bisphosphate aldolase class II	-1.05894514958625	1.30096121332461E-09
cds537	CBL91186.1	LEGAS_0538	Accessory Sec system protein translocase subunit SecY2	1.40105229070883	0.000347601587455			cds324	CBL90973.1	LEGAS_0325	Beta-glucoside-specific phosphotransferase system enzyme IIA component	-1.08644367859045	4.75934793300227E-09
cds1839	CBL92488.1	LEGAS_1840	ABC multidrug transporter ATPase	1.22976705890131	0.001864202968913			cds549	CBL91198.1	LEGAS_0550	Late competence operon required for DNA binding and uptake	-1.33237100145958	6.48204425615851E-09
cds52	CBL90701.1	LEGAS_0053	Amino-acid ABC transporter ATP-binding protein YecC	1.21077975807626	0.002904719338455			cds66	CBL90715.1	LEGAS_0067	hypothetical protein	-1.01950121373767	6.71814351154532E-09
cds1025	CBL91674.1	LEGAS_1026	Transcriptional regulator SlyA	1.14766059600333	0.005761629924666			cds1120	CBL91769.1	LEGAS_1121	General stress protein CsbD	-2.29945379405753	1.25066528924229E-08
cds567	CBL91216.1	LEGAS_0568	hypothetical protein	1.00429756928357	0.010067165642259			cds688	CBL91337.1	LEGAS_0689	conserved hypothetical protein	-1.211773875187	1.46680411314043E-08
cds1838	CBL92487.1	LEGAS_1839	hypothetical protein	1.75786827965483	0.012564395406961			cds1014	CBL91663.1	LEGAS_1015	Oxidoreductase ion channel protein IolS	-1.06677919061025	2.75508034427181E-08
cds437	CBL91086.1	LEGAS_0438	hypothetical protein	2.31038864341743	0.018754081229773			cds1170	CBL91819.1	LEGAS_1171	D-glycero-alpha-D-manno-heptose 7-phosphate kinase	-1.00443066872918	5.12358460406522E-08
cds129	CBL90778.1	LEGAS_0130	hypothetical protein	1.57270848188726	0.018967493007285			cds328	CBL90977.1	LEGAS_0329	D-isomer specific 2-hydroxyacid dehydrogenase, catalytic domain protein	-1.83504955550489	1.91524388972503E-07
cds1840	CBL92489.1	LEGAS_1841	Integral membrane protein [Leuconostoc gelidum subsp. gasicomitatum LMG 18811]	1.42253858815587	0.020380464621539			cds1297	CBL91946.1	LEGAS_1298	conserved domain protein%2C possible pseudogene	-1.12430498250708	3.82636976743727E-07
cds46	CBL90695.1	LEGAS_0047	Sulfur-containing amino acid ABC transporter permease tcyl	1.07644083199172	0.024628240015274			cds778	CBL91427.1	LEGAS_0779	Cell wall enzyme EbsB	-1.48579506732445	5.79154672136144E-07
cds1479	CBL92128.1	LEGAS_1480	hypothetical protein	2.67904571466415	0.02523460097523			cds1157	CBL91806.1	LEGAS_1158	Multiple sugar-binding transport ATP-binding protein MsmK	-1.20556591257236	1.09991724447431E-06
cds1482	CBL92131.1	LEGAS_1483	Phage terminase, large subunit	1.04186950063515	0.029012286306924			cds1615	CBL92264.1	LEGAS_1616	Bacteriophage transcriptional regulator	-1.04540690006486	1.40151706084472E-06
								cds941	CBL91590.1	LEGAS_0942	Citrate-sodium symporter	-1.31902480292654	6.35344954940489E-06
								cds1155	CBL91804.1	LEGAS_1156	Maltose transport system permease protein malF	-1.14774873430617	7.15735538252217E-06
								cds458	CBL91107.1	LEGAS_0459	Modulator of drug activity B	-1.21511006899837	4.33107892871161E-05
								cds410	CBL91059.1	LEGAS_0411	ImmA/IrrE family metallo-endopeptidase	-1.1744673416228	4.77195410321639E-05
								cds933	CBL91582.1	LEGAS_0934	conserved hypothetical protein	-1.03502947714958	0.000113272255178
								cds1154	CBL91803.1	LEGAS_1155	Maltose transport system permease protein malG	-1.11451960954023	0.000438675453942
								cds326	CBL90975.1	LEGAS_0327	Beta-phosphoglucomutase	-1.0937387439259	0.00158495359873
								cds1372	CBL92021.1	LEGAS_1373	conserved hypothetical protein	-1.97605469959358	0.009146616984684
								cds875	CBL91524.1	LEGAS_0876	Conserved hypothetical small extracellular protein	-1.01976044109875	0.025396073552522
								cds931	CBL91580.1	LEGAS_0932	hypothetical protein	-1.25321863633759	0.026879788667145
								cds1586	CBL92235.1	LEGAS_1587	Lactobacillus delbrueckii phage mv4 main capsid protein	-1.07804532643867	0.026975508732499

## Sheet: 0degree_185min
0 degree 185 minutes upregulated genes								0 degree 185 minutes downregulated genes
CDS_Number	Protein_ID	Locus_tag	Description(PANNZER+GenBank)	Log2FoldChange	P-adjusted value			CDS_Number	Protein_ID	Locus_tag	Description(PANNZER+GenBank)	Log2FoldChange	P-adjusted value
cds214	CBL90863.1	LEGAS_0215	Citrate lyase beta chain / citryl-CoA lyase subunit	6.41208677215104	0			cds940	CBL91589.1	LEGAS_0941	Malolactic enzyme (L-malate decarboxylase to L-lactate)	-8.72699788837852	0
cds215	CBL90864.1	LEGAS_0216	Citrate lyase subunit alpha	6.66106682140552	0			cds941	CBL91590.1	LEGAS_0942	Citrate-sodium symporter	-7.85129248922375	0
cds218	CBL90867.1	LEGAS_0219	Citrate-sodium symporter	7.3014694017787	0			cds322	CBL90971.1	LEGAS_0323	ATP-dependent proteinase ATP-binding subunit	-2.63848805738426	1.96935644173844E-145
cds212	CBL90861.1	LEGAS_0213	Citrate lyase ligase	7.34898074613165	5.02668393788782E-297			cds929	CBL91578.1	LEGAS_0930	Cyclopropane-fatty-acyl-phospholipid synthase	-2.67369339665477	2.01378043733218E-144
cds211	CBL90860.1	LEGAS_0212	NADP-dependent malic enzyme	8.11471683764947	2.2305293591956E-263			cds804	CBL91453.1	LEGAS_0805	Heat-inducible transcription repressor HrcA	-3.9150773815684	2.91965800528292E-122
cds1623	CBL92272.1	LEGAS_1624	Glucosamine-6-phosphate deaminase	4.44006578080621	2.94996330578669E-228			cds488	CBL91137.1	LEGAS_0489	S-adenosylmethionine synthase	-2.8095193275004	7.0877714443751E-120
cds692	CBL91341.1	LEGAS_0693	Tagatose-6-phosphate kinase	5.31169858078699	6.26269064695833E-217			cds421	CBL91070.1	LEGAS_0422	Chaperonin GroEL	-2.61453962350854	4.73091937393856E-112
cds216	CBL90865.1	LEGAS_0217	Holo-ACP synthase / triphosphoribosyl-dephospho-CoA synthase	7.03650746649438	9.39357379794309E-212			cds278	CBL90927.1	LEGAS_0279	ABC-type metal ion transport system, periplasmic component surface adhesin	-3.49762038717553	3.93326207986499E-95
cds693	CBL91342.1	LEGAS_0694	PTS system fructose-specific transporter subunit IIABC	4.60048405477417	2.32611726662916E-198			cds634	CBL91283.1	LEGAS_0635	Clp protease DnaK DnaJ chaperone ATP-binding subunit	-2.46431864492359	1.96229672133661E-86
cds691	CBL91340.1	LEGAS_0692	Fructose operon transcriptional regulator	5.68989700329444	4.16636931868209E-192			cds1763	CBL92412.1	LEGAS_1764	Proton-transporting two-sector ATPase, beta subunit	-1.82204378582022	6.91941550399037E-82
cds1692	CBL92341.1	LEGAS_1693	GTPase HflX	3.53927961955606	3.41340124131797E-159			cds420	CBL91069.1	LEGAS_0421	10 kDa chaperonin	-3.2473773378602	1.01205058277028E-71
cds553	CBL91202.1	LEGAS_0554	Glycine betaine transport ATP-binding protein OpuAA	4.30913501111094	3.50200907422894E-155			cds1837	CBL92486.1	LEGAS_1838	hypothetical protein	-2.19875096383791	1.09054071660436E-68
cds555	CBL91204.1	LEGAS_0556	Sugar (Glycoside-Pentoside-Hexuronide) transporter, gph	3.00937601797806	9.23949807569044E-147			cds489	CBL91138.1	LEGAS_0490	ADP-ribosylglycohydrolase	-1.6904680127292	5.12668548296596E-66
cds426	CBL91075.1	LEGAS_0427	Cystathionine beta-synthase domain protein	3.04648211569499	5.04834443491338E-134			cds1860	CBL92509.1	LEGAS_1861	Glutathione-disulfide reductase	-2.11856353644457	4.85522246882512E-65
cds320	CBL90969.1	LEGAS_0321	23S rRNA (Uracil-5-)-methyltransferase RumA	2.77274684280626	1.30818367433147E-125			cds1450	CBL92099.1	LEGAS_1451	Chlorophyll synthesis pathway protein BchC	-1.96136186616957	6.33789032022309E-65
cds1008	CBL91657.1	LEGAS_1009	High-affinity gluconate transporter	4.8751128765481	1.58745014376462E-125			cds721	CBL91370.1	LEGAS_0722	Predicted dithiol-disulfide isomerase involved in polyketide biosynthesis	-2.44346305277792	1.09615351484599E-63
cds1013	CBL91662.1	LEGAS_1014	Plasma-membrane calcium-translocating P-type ATPase	2.74823117741734	3.51014338924724E-124			cds1688	CBL92337.1	LEGAS_1689	Ribonucleoside-diphosphate reductase	-1.710690236871	1.32107137185889E-61
cds213	CBL90862.1	LEGAS_0214	Gamma subunit of citrate lyase	6.963819593134	2.23750385686421E-118			cds1752	CBL92401.1	LEGAS_1753	NADH-dependent flavin oxidoreductase yqiG	-2.06050777422724	3.31876518602086E-61
cds554	CBL91203.1	LEGAS_0555	Choline ABC transporter, permease protein, choW	3.49537507893141	2.40001838605834E-114			cds1693	CBL92342.1	LEGAS_1694	Iron dependent peroxidase	-2.03093231228628	7.75709905149425E-61
cds1007	CBL91656.1	LEGAS_1008	NADP or NAD utilizing oxidoreductase	4.44506074388251	3.78857475367867E-107			cds526	CBL91175.1	LEGAS_0527	Anaerobic ribonucleoside-triphosphate reductase large subunit	-2.2650794106826	1.9370718175168E-59
cds1113	CBL91762.1	LEGAS_1114	Transketolase	2.62595609434702	4.81866464477241E-106			cds1341	CBL91990.1	LEGAS_1342	Gluconate kinase GntK	-1.62429979448813	4.645056846383E-59
cds209	CBL90858.1	LEGAS_0210	Conserved membrane protein, GtcA family	3.67251163369847	5.14490082179161E-82			cds806	CBL91455.1	LEGAS_0807	Molecular chaperone DnaK	-2.74246132579403	2.22784185547539E-58
cds29	CBL90678.1	LEGAS_0030	Ribokinase	3.75642811721905	2.81203976058584E-76			cds720	CBL91369.1	LEGAS_0721	Predicted SAM-dependent methyltransferase	-2.7840611042586	7.84133389976165E-58
cds1381	CBL92030.1	LEGAS_1382	Lipoate--protein ligase	2.37323120258189	2.93099361976225E-76			cds1856	CBL92505.1	LEGAS_1857	Quinone-dependent D-lactate dehydrogenase	-2.05028569087266	8.4283643712521E-58
cds1440	CBL92089.1	LEGAS_1441	UDP-N-acetylmuramoyl-tripeptide--D-alanyl-D-alanine ligase	2.18073883215932	8.33543358249728E-76			cds805	CBL91454.1	LEGAS_0806	co-chaperone GrpE	-3.09905219005523	2.43205005496123E-54
cds949	CBL91598.1	LEGAS_0950	General stress protein GlsB	2.93638793633915	8.94049225769718E-76			cds1769	CBL92418.1	LEGAS_1770	Proton-transporting two-sector ATPase, A subunit	-2.27689485655466	1.30077046674708E-52
cds199	CBL90848.1	LEGAS_0200	Peptidoglycan endopeptidase LytE	2.54870974807966	8.0019333543741E-72			cds1617	CBL92266.1	LEGAS_1618	prophage superinfection immunity protein [Leuconostoc gelidum subsp. gasicomitatum LMG 18811]	-2.84653922560196	1.88174582839784E-52
cds217	CBL90866.1	LEGAS_0218	Pimeloyl-ACP methyl ester carboxylesterase	7.98172445448594	1.74979860340489E-71			cds1348	CBL91997.1	LEGAS_1349	Proline dipeptidase	-1.78614270980691	1.16567758570528E-50
cds1439	CBL92088.1	LEGAS_1440	Beta-lactamase class C and other penicillin binding proteins	2.1780395133672	2.71530765217993E-69			cds1415	CBL92064.1	LEGAS_1416	ATP-dependent Clp protease proteolytic subunit	-2.6723678641246	3.49902479806326E-50
cds1787	CBL92436.1	LEGAS_1788	DUF871 domain-containing protein	3.31595689894169	4.41478409929175E-69			cds1765	CBL92414.1	LEGAS_1766	Proton-transporting two-sector ATPase, alpha subunit	-2.15565060370779	1.59602502112778E-49
cds9	CBL90658.1	LEGAS_0010	Predicted transcriptional regulator	2.72725871238624	6.7696268695863E-69			cds1766	CBL92415.1	LEGAS_1767	ATP synthase subunit delta	-2.10420311392263	2.231450068288E-49
cds30	CBL90679.1	LEGAS_0031	Ribose-5-phosphate isomerase A	4.00901397980059	8.63247285762827E-69			cds932	CBL91581.1	LEGAS_0933	conserved hypothetical protein	-2.03603639268076	1.21315617379667E-48
cds8	CBL90657.1	LEGAS_0009	YvqG	2.26519049026233	6.39645331825119E-68			cds1636	CBL92285.1	LEGAS_1637	Divalent metal cation transporter MntH	-1.55988827501627	2.99757918940906E-48
cds230	CBL90879.1	LEGAS_0231	Putative drug resistance ABC transporter ATP-binding subunit	1.83827905475983	8.49806370882437E-68			cds1672	CBL92321.1	LEGAS_1673	Enolase	-1.47700693906758	2.68768836013555E-46
cds1236	CBL91885.1	LEGAS_1237	Zn-dependent hydrolase, RNA-metabolising	1.73430814058218	1.47723474398645E-61			cds1762	CBL92411.1	LEGAS_1763	ATP synthase epsilon chain	-1.55793426439008	6.72829831074808E-46
cds28	CBL90677.1	LEGAS_0029	Ribose ABC transporter substrate binding component	3.57593185593544	2.30125233118263E-59			cds1767	CBL92416.1	LEGAS_1768	ATP synthase subunit b	-2.23951293050645	1.19448054549961E-45
cds181	CBL90830.1	LEGAS_0182	Oligopeptide-binding protein oppA2	2.24826954044408	1.03700361325351E-58			cds1448	CBL92097.1	LEGAS_1449	Glyoxalase bleomycin resistance protein dioxygenase	-2.06047623748349	1.59558668872374E-45
cds153	CBL90802.1	LEGAS_0154	Transcription antiterminator, BlgB family	3.35923680532392	2.68114071727944E-55			cds520	CBL91169.1	LEGAS_0521	CTP synthase	-1.79162834249118	4.84919447788631E-45
cds301	CBL90950.1	LEGAS_0302	HTH-type transcriptional regulator GmuR	2.01470371021721	5.15622199785115E-55			cds527	CBL91176.1	LEGAS_0528	Anaerobic ribonucleoside-triphosphate reductase-activating protein	-2.08736025995522	8.56723551085862E-45
cds951	CBL91600.1	LEGAS_0952	hypothetical stress protein	2.55768155852242	7.27413216093996E-55			cds284	CBL90933.1	LEGAS_0285	Beta-ketoacyl-acyl-carrier-protein synthase I	-1.60785908379627	2.43789892199313E-44
cds950	CBL91599.1	LEGAS_0951	Alkaline shock response membrane anchor protein AmaP	2.42969677938015	8.39054368936328E-55			cds1374	CBL92023.1	LEGAS_1375	Thioredoxin-disulfide reductase	-1.56030566026491	4.64537386732222E-44
cds1079	CBL91728.1	LEGAS_1080	Phosphotransferase system mannose fructose-specific component iia	2.3376489960211	2.02705708295584E-54			cds1553	CBL92202.1	LEGAS_1554	Penicillin-binding protein 2B	-1.72732066649605	1.23872960691549E-43
cds1785	CBL92434.1	LEGAS_1786	PTS system oligo-beta-mannoside-specific EIIC component	3.31189008413223	6.40674002019786E-54			cds1764	CBL92413.1	LEGAS_1765	Proton-transporting two-sector ATPase, gamma subunit	-2.00336581856487	3.42677211161018E-42
cds1788	CBL92437.1	LEGAS_1789	PTS system lactose transporter subunit cellobiose transporter subunit IIB	3.22699135161239	5.65090056978999E-52			cds1178	CBL91827.1	LEGAS_1179	CD4+ T-cell-stimulating antigen	-1.9398914287694	7.03445282109146E-42
cds419	CBL91068.1	LEGAS_0420	UPF0750 membrane protein YxkD	1.9794583807353	1.35525610914645E-51			cds479	CBL91128.1	LEGAS_0480	Predicted membrane protein (DUF2207)	-1.84814915327088	3.87122659701456E-40
cds26	CBL90675.1	LEGAS_0027	Ribose ABC transport system ATP-binding protein RbsA	3.33693901393134	3.68876381830357E-51			cds321	CBL90970.1	LEGAS_0322	Transcriptional regulator	-2.46038598181119	3.90216443434377E-40
cds236	CBL90885.1	LEGAS_0237	Aspartate-semialdehyde dehydrogenase	1.66886079710932	3.23632244729872E-47			cds1473	CBL92122.1	LEGAS_1474	hypothetical protein	-1.60858806871331	1.77624175930059E-39
cds1786	CBL92435.1	LEGAS_1787	outer surface protein	3.18141005617204	2.52747592462803E-46			cds157	CBL90806.1	LEGAS_0158	Cysteine synthase A	-1.82273439826026	1.32299983689438E-38
cds1112	CBL91761.1	LEGAS_1113	Shikimate dehydrogenase	1.91088978032064	1.59558668872374E-45			cds713	CBL91362.1	LEGAS_0714	Myosin-cross-reactive antigen	-1.3969498497268	6.4461004575724E-38
cds1076	CBL91725.1	LEGAS_1077	Phosphotransferase system, mannose fructose N-acetylgalactosamine-specific component IID	1.7869372921904	3.91205213501087E-45			cds1017	CBL91666.1	LEGAS_1018	Zinc-dependent dehydrogenase	-1.63659649602747	1.30876584713774E-35
cds1784	CBL92433.1	LEGAS_1785	PTS system, cellobiose-specific IIC component	3.25323039622627	3.91205213501087E-45			cds1373	CBL92022.1	LEGAS_1374	Peroxiredoxin (Alkyl hydroperoxide reductase subunit C)	-1.70270325955438	2.46241778604129E-35
cds1356	CBL92005.1	LEGAS_1357	GABA permease, gabP	1.54057139918624	1.14244545906172E-44			cds1768	CBL92417.1	LEGAS_1769	ATP synthase subunit c	-2.08816202132163	2.15481087971053E-34
cds1347	CBL91996.1	LEGAS_1348	Global transcriptional regulator, catabolite control protein A	1.77620478465006	5.25498349278907E-42			cds1740	CBL92389.1	LEGAS_1741	ATP-dependent Clp protease ATP-binding subunit ClpC	-1.24785983199512	2.7691531255421E-34
cds1163	CBL91812.1	LEGAS_1164	Ribosomal RNA large subunit methyltransferase L	1.54411153484455	9.03604034477654E-42			cds345	CBL90994.1	LEGAS_0346	Universal stress protein UspA	-1.42094475970461	2.84411862643305E-33
cds1380	CBL92029.1	LEGAS_1381	Thiamine pyrophosphate-dependent dehydrogenase E1 component subunit alpha	1.7502749641499	1.33414896456143E-40			cds1362	CBL92011.1	LEGAS_1363	Aminopeptidase	-1.28146557644704	4.53996566801232E-33
cds1436	CBL92085.1	LEGAS_1437	Putative transport protein HsrA	2.38916164112097	2.64803547299706E-40			cds1343	CBL91992.1	LEGAS_1344	Transcription regulator	-1.83911527444624	9.28456457063591E-33
cds1077	CBL91726.1	LEGAS_1078	Phosphotransferase system, mannose fructose N-acetylgalactosamine-specific component IIC	1.95359101421543	6.32440226304499E-39			cds791	CBL91440.1	LEGAS_0792	Manganese-dependent inorganic pyrophosphatase	-1.27494061368283	1.19586472825708E-32
cds1111	CBL91760.1	LEGAS_1112	2-keto-3-deoxy-D-arabino-heptulosonate-7-phosphate synthase I beta	1.68976335997065	1.49718536405976E-38			cds1319	CBL91968.1	LEGAS_1320	Xanthine uracil vitamin C permease	-1.86469876384127	8.8571047769511E-32
cds86	CBL90735.1	LEGAS_0087	HTH-type transcriptional regulator MgrA	2.34072173842097	3.07519272211796E-38			cds1169	CBL91818.1	LEGAS_1170	ATP-dependent helicase DinG	-1.4711665715584	9.54062844591274E-32
cds1235	CBL91884.1	LEGAS_1236	Type I restriction endonuclease subunit R	1.8916832579815	4.58511486291834E-38			cds1243	CBL91892.1	LEGAS_1244	Threonine--tRNA ligase	-1.20135802378529	3.44137998549138E-30
cds235	CBL90884.1	LEGAS_0236	Alanine racemase	1.8567380096519	6.85587018131998E-38			cds1139	CBL91788.1	LEGAS_1140	Amino acid permease-associated region	-2.2371661096257	3.65767605092968E-30
cds349	CBL90998.1	LEGAS_0350	Septation ring formation regulator EzrA	1.2365563662439	8.6427965408722E-38			cds1449	CBL92098.1	LEGAS_1450	Fructose permease	-1.70197368801087	3.91600081984096E-30
cds242	CBL90891.1	LEGAS_0243	Glutamate transport membrane-spanning protein	1.48730987584176	1.18128994782344E-37			cds700	CBL91349.1	LEGAS_0701	Chain length determination	-1.36531068600723	6.4006566530518E-30
cds1399	CBL92048.1	LEGAS_1400	RNA methyltransferase	1.36092652386794	8.94048671415146E-37			cds699	CBL91348.1	LEGAS_0700	Tyrosine-protein phosphatase	-1.6787303100013	1.1073184043837E-29
cds1165	CBL91814.1	LEGAS_1166	DNA replication protein DnaD	1.61409868581973	1.08978587623561E-36			cds1904	CBL92553.1	LEGAS_1905	Glycerophosphoryl diester phosphodiesterase	-1.51446855453087	2.3665279770157E-29
cds240	CBL90889.1	LEGAS_0241	Glutamine transport ATP-binding protein GlnQ	1.55760589549719	1.322621093524E-36			cds152	CBL90801.1	LEGAS_0153	Acetyl esterase	-2.07319471942556	2.53990156719746E-29
cds424	CBL91073.1	LEGAS_0425	hypothetical protein	1.49372680354935	1.60035354049217E-36			cds1150	CBL91799.1	LEGAS_1151	Maltose phosphorylase / Trehalose phosphorylase	-1.40720508249465	2.25963390564987E-28
cds243	CBL90892.1	LEGAS_0244	Glutamate transport membrane-spanning protein	1.44787063078151	1.46485500543601E-35			cds930	CBL91579.1	LEGAS_0931	6-phosphogluconate dehydrogenase, decarboxylating	-1.22786212036331	4.62821409934178E-28
cds27	CBL90676.1	LEGAS_0028	Ribose xylose arabinose galactoside ABC-type transport system, permease component	3.60129525546405	1.55860256207516E-35			cds447	CBL91096.1	LEGAS_0448	Superfamily I DNA/RNA helicase protein	-1.28354766702603	7.51613938867004E-28
cds1877	CBL92526.1	LEGAS_1878	Multidrug resistance protein B	3.25164834910488	6.86026297790938E-35			cds1447	CBL92096.1	LEGAS_1448	Branched chain amino acid: 2-keto-4-methylthiobutyrate aminotransferase / fructokinase	-1.00112797417138	1.11295464888534E-27
cds1660	CBL92309.1	LEGAS_1661	Pyridoxal phosphate-dependent aminotransferase	1.91329437943231	8.85658271046528E-35			cds851	CBL91500.1	LEGAS_0852	Phosphoglycerate dehydrogenase	-1.38940059488833	1.71309106592127E-27
cds231	CBL90880.1	LEGAS_0232	Bifunctional ligase/repressor BirA	1.92570550190154	4.73307111747665E-34			cds1551	CBL92200.1	LEGAS_1552	Predicted ATPase	-1.56281403723337	2.20373592058411E-27
cds1400	CBL92049.1	LEGAS_1401	Membrane protein chaperone oxaA	1.57112528977894	8.31789190624374E-34			cds1263	CBL91912.1	LEGAS_1264	Isoleucine--tRNA ligase	-1.08988338958409	2.51141005098628E-27
cds1437	CBL92086.1	LEGAS_1438	Bifunctional folylpolyglutamate synthase/dihydrofolate synthase	2.51400003008464	8.80507087457689E-34			cds820	CBL91469.1	LEGAS_0821	Diadenosine tetraphosphate hydrolase	-1.5655927426582	5.50840838029593E-27
cds1110	CBL91759.1	LEGAS_1111	3-dehydroquinate synthase	1.59463243525512	1.7057235891598E-33			cds698	CBL91347.1	LEGAS_0699	Glucosyltransferase GtfG	-1.23317412551895	1.29524818765821E-26
cds241	CBL90890.1	LEGAS_0242	ABC transporter glutamine-binding protein GlnH	1.40743700791787	2.26559649154624E-33			cds210	CBL90859.1	LEGAS_0211	Citrate lyase transcriptional regulator CitI	-1.55673637367086	1.88889549033813E-26
cds308	CBL90957.1	LEGAS_0309	Cell wall metabolism sensor histidine kinase WalK	1.45990333440017	6.46361308095955E-33			cds1230	CBL91879.1	LEGAS_1231	Nucleotide-binding protein, UspA family	-1.19936902352982	2.58007182991284E-26
cds1127	CBL91776.1	LEGAS_1128	Pseudouridine synthase	1.39909467411217	7.90804249633461E-33			cds1170	CBL91819.1	LEGAS_1171	D-glycero-alpha-D-manno-heptose 7-phosphate kinase	-2.01244779769783	1.50010104377577E-25
cds418	CBL91067.1	LEGAS_0419	PTS mannose transporter accessory protein ManO	1.73127825503352	1.28052849216455E-31			cds838	CBL91487.1	LEGAS_0839	Integral membrane protein [Leuconostoc gelidum subsp. gasicomitatum LMG 18811]	-1.51240369164302	1.99718387246051E-25
cds1624	CBL92273.1	LEGAS_1625	D-alanyl-D-alanine carboxypeptidase dacA	1.49462077560116	1.64966487258801E-31			cds1890	CBL92539.1	LEGAS_1891	Acid sugar phosphatase	-1.71581956141046	3.06287692028613E-25
cds1052	CBL91701.1	LEGAS_1053	Pyruvate oxidase	1.44171108795494	8.88384232662714E-31			cds935	CBL91584.1	LEGAS_0936	Aldo/keto reductase, diketogulonate reductase	-1.29261921832674	4.45400017756587E-25
cds1259	CBL91908.1	LEGAS_1260	PTS sugar transporter subunit IIC	3.41620183727653	1.70546908263718E-30			cds390	CBL91039.1	LEGAS_0391	UDP-N-acetylmuramyl tripeptide synthase	-1.34758752737145	1.15286429297351E-24
cds1379	CBL92028.1	LEGAS_1380	1-deoxy-D-xylulose-5-phosphate synthase, dxs	1.40569498979046	3.65767605092968E-30			cds1342	CBL91991.1	LEGAS_1343	Decarboxylating 6-phosphogluconate dehydrogenase	-2.01885342910715	1.93148370439583E-24
cds1438	CBL92087.1	LEGAS_1439	DEAD-box ATP-dependent RNA helicase CshA	1.42380778399959	1.91588363507225E-29			cds1167	CBL91816.1	LEGAS_1168	Aspartate aminotransferase	-1.13525153897918	1.93318259395848E-24
cds1075	CBL91724.1	LEGAS_1076	PTS system component LevX	1.97290252379137	7.98585038088786E-29			cds807	CBL91456.1	LEGAS_0808	Chaperone CbpA	-2.29585976785539	3.62513117964922E-24
cds1625	CBL92274.1	LEGAS_1626	Two-component sensor histidine kinase	1.78881850544631	1.04200946467701E-28			cds568	CBL91217.1	LEGAS_0569	Putative HTH-type transcriptional regulator YddM	-1.36407370722771	8.53351689741372E-24
cds286	CBL90935.1	LEGAS_0287	conserved hypothetical protein	1.50424273282124	3.46785661970562E-28			cds476	CBL91125.1	LEGAS_0477	MetQ/NlpA family ABC transporter substrate-binding protein	-1.69847637109129	1.30190360868125E-23
cds1789	CBL92438.1	LEGAS_1790	Phosphoenolpyruvate-dependent sugar phosphotransferase system EIIA, cellobiose specific	3.68827812135163	8.86282190639805E-28			cds1772	CBL92421.1	LEGAS_1773	A-type carbonic anhydrase	-1.51678727448001	4.17082263955229E-23
cds87	CBL90736.1	LEGAS_0088	Glutathione-disulfide reductase	1.80703616897633	1.3734202255291E-27			cds816	CBL91465.1	LEGAS_0817	DNA repair ATPase	-1.04145321833173	4.43847985163748E-23
cds353	CBL91002.1	LEGAS_0354	50S ribosomal protein L33	1.89093364784358	1.92452444501749E-27			cds1121	CBL91770.1	LEGAS_1122	Non-specific DNA-binding protein HBsu	-2.24070153862211	1.22801785897864E-22
cds355	CBL91004.1	LEGAS_0356	Transcription antitermination protein NusG	1.20909859817603	7.42735143529083E-26			cds158	CBL90807.1	LEGAS_0159	Cystathionine gamma-lyase and homocysteine gamma-lyase for reverse transsulfuration pathway	-1.4374907017884	1.43357633201669E-22
cds506	CBL91155.1	LEGAS_0507	Transcriptional regulator of the purine biosynthesis operon	1.12992758871234	1.30943018522183E-25			cds596	CBL91245.1	LEGAS_0597	NAD-dependent succinate-semialdehyde dehydrogenase	-1.62102085524832	2.09708799429755E-22
cds1078	CBL91727.1	LEGAS_1079	Fructose-specific phosphotransferase enzyme IIB component	1.84580046994657	9.22426685729227E-25			cds477	CBL91126.1	LEGAS_0478	D-methionine ABC transporter binding protein	-1.66992187130512	3.48835558814805E-22
cds557	CBL91206.1	LEGAS_0558	Galactokinase	1.36802046715138	9.95897976269715E-25			cds455	CBL91104.1	LEGAS_0456	Inosine-uridine preferring nucleoside hydrolase	-1.17990994951117	5.1127518614529E-22
cds491	CBL91140.1	LEGAS_0492	Phosphoenolpyruvate carboxylase	1.17588713719857	1.42209504699059E-24			cds926	CBL91575.1	LEGAS_0927	DUF77 domain-containing protein	-1.72590458244364	5.7680483303028E-22
cds552	CBL91201.1	LEGAS_0553	Transcriptional repressor BusR	1.67336096986815	1.93039261473999E-24			cds302	CBL90951.1	LEGAS_0303	Xylulose-5-phosphate phosphoketolase Fructose-6-phosphate phosphoketolase	-1.07792475119327	1.04037842585832E-21
cds1441	CBL92090.1	LEGAS_1442	RNA methyltransferase	1.41254786684346	3.18907849476024E-24			cds1759	CBL92408.1	LEGAS_1760	Phosphonate ABC transporter phosphate-binding periplasmic component	-1.15007453267614	2.13706715582466E-21
cds436	CBL91085.1	LEGAS_0437	Multidrug resistance protein	3.39597596528385	1.59995194753379E-23			cds1865	CBL92514.1	LEGAS_1866	Putative HTH-type transcriptional regulator GmuR	-1.87761795548331	3.01601317360208E-21
cds1893	CBL92542.1	LEGAS_1894	Nitrilase cyanide hydratase and apolipoprotein N-acyltransferase	1.32949642582568	4.30529843741238E-23			cds1520	CBL92169.1	LEGAS_1521	Type I glyceraldehyde-3-phosphate dehydrogenase	-1.59502384841357	3.15062369987401E-21
cds471	CBL91120.1	LEGAS_0472	N-acetylglucosamine-6-phosphate deacetylase	1.17694952328104	5.41105176401743E-23			cds1745	CBL92394.1	LEGAS_1746	Phosphoglycerate kinase	-1.38926070715913	7.05538964177999E-21
cds194	CBL90843.1	LEGAS_0195	Thioredoxin-coupled arsenate reductase	1.91270226708781	8.42890577129703E-23			cds815	CBL91464.1	LEGAS_0816	DNA repair exonuclease SbcCD nuclease subunit	-1.10672144624942	9.09645026149024E-21
cds1108	CBL91757.1	LEGAS_1109	3-phosphoshikimate 1-carboxyvinyltransferase	1.45424949394683	1.30467163701839E-22			cds276	CBL90925.1	LEGAS_0277	Cation ABC superfamily ATP binding cassette transporter, membrane protein	-2.48387705398753	9.70365783247842E-21
cds952	CBL91601.1	LEGAS_0953	Response regulator	2.26567157009065	6.85366306543108E-22			cds711	CBL91360.1	LEGAS_0712	Integral membrane protein	-1.23647929142763	9.70365783247842E-21
cds310	CBL90959.1	LEGAS_0311	Two-component system yycF/yycG regulatory protein yycI	1.61949924474438	1.08786567070562E-21			cds285	CBL90934.1	LEGAS_0286	Ethanol-active dehydrogenase acetaldehyde-active reductase	-1.2740203134233	1.07377310462948E-20
cds947	CBL91596.1	LEGAS_0948	ABC-type antimicrobial peptide transport system, permease component	1.77214453225598	1.8491865788671E-21			cds1800	CBL92449.1	LEGAS_1801	conserved hypothetical protein	-2.33147589364028	1.49872105014275E-20
cds1327	CBL91976.1	LEGAS_1328	NAD-dependent DNA ligase LigA	1.17638928298399	2.02185890798045E-21			cds1898	CBL92547.1	LEGAS_1899	Accessory Sec system protein Asp1	-1.08504195345144	1.53065915839623E-20
cds1812	CBL92461.1	LEGAS_1813	ABC transporter ATP-binding component	1.82545539529803	3.03618630875177E-21			cds1654	CBL92303.1	LEGAS_1655	Valine--tRNA ligase	-1.09234495686492	1.98231221398942E-20
cds1109	CBL91758.1	LEGAS_1110	Chorismate synthase	1.25364369976383	4.71971585527266E-21			cds731	CBL91380.1	LEGAS_0732	Acetylornithine deacetylase/succinyl-diaminopimelate desuccinylase	-1.42310774241921	2.40861153396822E-20
cds493	CBL91142.1	LEGAS_0494	DNA-dependent RNA polymerase auxiliary subunit epsilon	1.09225364893061	6.42885384573108E-21			cds275	CBL90924.1	LEGAS_0276	Predicted acyltransferase with acyl-CoA N-acyltransferase domain	-1.23793400646954	3.55905925835502E-20
cds710	CBL91359.1	LEGAS_0711	dTDP-4-dehydrorhamnose reductase	1.65733598539856	9.06988987219098E-21			cds1143	CBL91792.1	LEGAS_1144	Aspartate--tRNA ligase	-1.22152214149541	4.44785915619925E-20
cds1326	CBL91975.1	LEGAS_1327	Pheromone lipoprotein CamS	1.11628305721299	1.35424524925843E-20			cds1743	CBL92392.1	LEGAS_1744	Serine--tRNA ligase	-1.19247152170715	5.15575250426548E-20
cds32	CBL90681.1	LEGAS_0033	Sucrose operon repressor	1.41523278767124	4.0275037777478E-20			cds150	CBL90799.1	LEGAS_0151	Nitrogen regulatory protein P-II	-1.22100924596492	8.7978956967109E-20
cds1378	CBL92027.1	LEGAS_1379	Dihydrolipoamide acetyltransferase component of pyruvate dehydrogenase complex	1.17401188705848	2.87996256621271E-19			cds1144	CBL91793.1	LEGAS_1145	Histidine--tRNA ligase	-1.37755872220433	1.2635952373627E-19
cds733	CBL91382.1	LEGAS_0734	Cytoplasmic copper homeostasis protein cutC	1.02964711560692	2.33948357565738E-18			cds1340	CBL91989.1	LEGAS_1341	High-affinity gluconate transporter	-1.22657454397269	6.10064290114949E-19
cds1074	CBL91723.1	LEGAS_1075	Na+-driven multidrug efflux pump	1.1403706315362	2.36666374019622E-18			cds411	CBL91060.1	LEGAS_0412	HTH-type transcriptional repressor RghR	-1.89560607829768	8.03620623026852E-19
cds1435	CBL92084.1	LEGAS_1436	DNA repair protein RadC	1.88031474865431	2.45754879896299E-18			cds166	CBL90815.1	LEGAS_0167	Voltage-dependent potassium channel beta subunit	-1.52029563118384	1.84282220726509E-18
cds840	CBL91489.1	LEGAS_0841	Multidrug efflux SMR transporter	1.35171088875245	2.77555971208556E-18			cds1331	CBL91980.1	LEGAS_1332	Cytochrome bd biosynthesis ABC transporter ATP-binding and permease components cydD	-1.22102948381023	2.403618634641E-18
cds1215	CBL91864.1	LEGAS_1216	conserved hypothetical protein	1.5404389900021	2.78701298540248E-18			cds915	CBL91564.1	LEGAS_0916	NADH-dependent butanol dehydrogenase A	-1.04204776543925	2.62640020705818E-18
cds742	CBL91391.1	LEGAS_0743	2,3,4,5-tetrahydropyridine-2,6-dicarboxylate N-acetyltransferase	1.13044981570758	6.45760369130333E-18			cds1533	CBL92182.1	LEGAS_1534	Inosine-uridine preferring nucleoside hydrolase	-1.14175749580096	3.62462669390143E-18
cds842	CBL91491.1	LEGAS_0843	DNA-binding transcriptional repressor AcrR	1.11440124825751	1.940403265199E-17			cds1651	CBL92300.1	LEGAS_1652	Peptidoglycan-binding protein LysM	-1.21138550855045	3.69892520932523E-18
cds466	CBL91115.1	LEGAS_0467	Duplicated ATPase component YkoD of energizing module of thiamin-regulated ECF transporter for HydroxyMethylPyrimidine	1.21273302983109	2.6769173377312E-17			cds1802	CBL92451.1	LEGAS_1803	Transcriptional repressor MsmR	-1.523935184048	3.78634082574016E-18
cds25	CBL90674.1	LEGAS_0026	D-ribose pyranase	3.93272663292272	3.37770037605189E-17			cds332	CBL90981.1	LEGAS_0333	ADP-ribose pyrophosphatase	-1.01782337396767	1.73742037345803E-17
cds472	CBL91121.1	LEGAS_0473	Putative HTH-type transcriptional regulator YurK	1.15913803026637	3.8333239618273E-17			cds469	CBL91118.1	LEGAS_0470	Ribosomal N-acetyltransferase YdaF	-1.63429983226445	1.940403265199E-17
cds1092	CBL91741.1	LEGAS_1093	Homoserine kinase	1.32218882800737	4.05944327911834E-17			cds1049	CBL91698.1	LEGAS_1050	Chloride transporter, ClC family	-1.40702840478426	2.44086094156484E-17
cds1088	CBL91737.1	LEGAS_1089	5-formyltetrahydrofolate cyclo-ligase	2.03130280410311	4.25040082163649E-17			cds1505	CBL92154.1	LEGAS_1506	Type II toxin-antitoxin system death-on-curing family toxin	-1.58444741028625	2.55340374208945E-17
cds943	CBL91592.1	LEGAS_0944	Transcription regulator (Putative) [Leuconostoc gelidum subsp. gasicomitatum LMG 18811]	2.03759837550479	4.80284030495497E-17			cds1550	CBL92199.1	LEGAS_1551	Predicted metal-dependent peptidase	-1.20122370832543	2.61273532222666E-17
cds737	CBL91386.1	LEGAS_0738	Cytochrome O ubiquinol oxidase	1.14775784416797	5.01198679650661E-17			cds1253	CBL91902.1	LEGAS_1254	Phosphate acetyltransferase	-1.2532183179953	4.90219676237374E-17
cds1128	CBL91777.1	LEGAS_1129	Segregation and condensation protein B	1.32160075475277	8.39191343381901E-17			cds1156	CBL91805.1	LEGAS_1157	Sugar ABC transporter	-1.51154183962508	5.31312478419761E-17
cds1568	CBL92217.1	LEGAS_1569	hypothetical protein	1.37980487586172	1.1941308239024E-16			cds1151	CBL91800.1	LEGAS_1152	Sucrose/H+ symporter	-1.33413368635195	6.54982644289575E-17
cds505	CBL91154.1	LEGAS_0506	ABC-type Mn2+/Zn2+ transport systems, permease component	1.43399331372091	1.92096123107617E-16			cds835	CBL91484.1	LEGAS_0836	Deoxyribonuclease I	-1.48137857145581	8.68296160078184E-17
cds948	CBL91597.1	LEGAS_0949	Lipoprotein releasing system, ATP-binding protein	1.65666364793501	2.67675761144555E-16			cds928	CBL91577.1	LEGAS_0929	Hydrolase, alpha/beta domain protein	-1.24067672440783	1.05451158013447E-16
cds232	CBL90881.1	LEGAS_0233	Biotin transporter	1.94437703916325	3.49169013182251E-16			cds1158	CBL91807.1	LEGAS_1159	Neopullulanase alpha amylase subunit	-1.4033906383095	1.49366620130611E-16
cds664	CBL91313.1	LEGAS_0665	Sucrose phosphorylase	1.56398249750102	9.13493933549697E-16			cds1852	CBL92501.1	LEGAS_1853	Substrate-specific component FolT of folate ECF transporter	-2.05224180006317	2.11481973887343E-16
cds309	CBL90958.1	LEGAS_0310	Two-component system yycF/yycG regulatory protein yycH	1.25245356549089	9.18204745165729E-16			cds274	CBL90923.1	LEGAS_0275	Ribose-5-phosphate isomerase A	-1.2108595994037	2.99885000191406E-16
cds1093	CBL91742.1	LEGAS_1094	Aspartokinase	1.24956171326476	1.19718372463488E-15			cds852	CBL91501.1	LEGAS_0853	Glycerophosphoryl diester phosphodiesterase	-1.13432945324725	3.04025186576732E-16
cds708	CBL91357.1	LEGAS_0709	Membrane protein involved in the export of O-antigen and teichoic acid	1.06429901728555	1.44277391484117E-15			cds277	CBL90926.1	LEGAS_0278	Zinc iron ABC transporter ATP-binding component	-2.45499918355664	2.205918867051E-15
cds709	CBL91358.1	LEGAS_0710	dTDP-glucose 4%2C6-dehydratase	1.62561409779836	1.44571346820366E-15			cds1637	CBL92286.1	LEGAS_1638	Co Zn Cd efflux system component	-1.13841972775743	2.21503728209704E-15
cds504	CBL91153.1	LEGAS_0505	High-affinity zinc uptake system ATP-binding protein ZnuC	1.15766270674035	4.28554986640719E-15			cds927	CBL91576.1	LEGAS_0928	Orotate transporter	-1.36034529012566	2.48684364036246E-15
cds1085	CBL91734.1	LEGAS_1086	N-acetylmuramoyl-L-alanine amidase LytC	1.10260603406612	5.07423460393161E-15			cds716	CBL91365.1	LEGAS_0717	Peptide methionine sulfoxide reductase MsrA	-1.02626672628275	4.17569052200801E-15
cds442	CBL91091.1	LEGAS_0443	Transcriptional regulator	1.34072845092255	6.04410612461599E-15			cds1168	CBL91817.1	LEGAS_1169	Hyothetical protein	-1.03652615099755	4.47661029344864E-15
cds918	CBL91567.1	LEGAS_0919	Peptidase T	1.01517368279242	8.49982165790297E-15			cds389	CBL91038.1	LEGAS_0390	Predicted glutamine amidotransferase	-1.18407714855129	4.75983734384737E-15
cds365	CBL91014.1	LEGAS_0366	conserved hypothetical protein	1.24971915500094	1.48946091394456E-14			cds565	CBL91214.1	LEGAS_0566	HTH-type transcriptional regulator DdrOP3	-2.07329471859872	7.74135832259947E-15
cds1129	CBL91778.1	LEGAS_1130	Segregation and condensation protein A	1.05773646849123	1.68367743045154E-14			cds714	CBL91363.1	LEGAS_0715	conserved hypothetical protein	-1.22913729463061	8.87598308863905E-15
cds174	CBL90823.1	LEGAS_0175	membrane protein%2C putative	1.22140137744529	3.32478536643782E-14			cds478	CBL91127.1	LEGAS_0479	Integral membrane protein [Leuconostoc gelidum subsp. gasicomitatum LMG 18811]	-1.50726650737496	9.42376739397598E-15
cds323	CBL90972.1	LEGAS_0324	Trehalose operon transcriptional repressor	1.36402188736342	3.52058067434448E-14			cds147	CBL90796.1	LEGAS_0148	Glutamate--cysteine ligase	-1.42457491788993	1.59580035546022E-14
cds14	CBL90663.1	LEGAS_0015	hypothetical protein	1.89089440296325	3.67071387810923E-14			cds536	CBL91185.1	LEGAS_0537	Ser-adhes-N-term domain protein	-1.28021479183886	1.63919365950819E-14
cds1779	CBL92428.1	LEGAS_1780	hypothetical protein	2.26121463186775	3.77961015486318E-14			cds1257	CBL91906.1	LEGAS_1258	Homocysteine S-methyltransferase	-1.34021725747564	2.50986117489712E-14
cds1091	CBL91740.1	LEGAS_1092	Homoserine dehydrogenase	1.16004632963738	3.83142572104694E-14			cds563	CBL91212.1	LEGAS_0564	Sodium ABC transporter permease	-1.33143305255721	4.1689642926564E-14
cds1162	CBL91811.1	LEGAS_1163	L-amino acid N-acyltransferase YncA	1.73802202784892	9.65765736242963E-14			cds614	CBL91263.1	LEGAS_0615	NADPH-dependent oxidoreductase	-1.69100438405007	4.5023772876629E-14
cds1365	CBL92014.1	LEGAS_1366	Gluconate:proton symporter	1.78734502140877	1.21538718436769E-13			cds1635	CBL92284.1	LEGAS_1636	Nucleotide-binding protein, UspA family	-1.46105766704689	5.21354341706191E-14
cds1633	CBL92282.1	LEGAS_1634	Glucose-inhibited division protein B	1.24859209969478	1.56669739446145E-13			cds1101	CBL91750.1	LEGAS_1102	Pyruvate kinase	-1.09230757154803	9.50978984567169E-14
cds942	CBL91591.1	LEGAS_0943	Putative drug:H() antiporter [Leuconostoc gelidum subsp. gasicomitatum LMG 18811]	1.45146009693253	2.43943523819256E-13			cds819	CBL91468.1	LEGAS_0820	conserved hypothetical protein	-1.56387671514305	9.50978984567169E-14
cds1892	CBL92541.1	LEGAS_1893	Pyridoxal phosphate-dependent aminotransferase	1.06608801746362	2.74656451063163E-13			cds1616	CBL92265.1	LEGAS_1617	Receptor	-1.84756939689547	1.08294969235265E-13
cds1666	CBL92315.1	LEGAS_1667	Putative translation regulator	2.24301753258987	2.98993154561783E-13			cds1234	CBL91883.1	LEGAS_1235	Elongation factor Tu	-1.0177982917699	1.48242165133027E-13
cds1819	CBL92468.1	LEGAS_1820	DUF2813 domain-containing protein (Fragment)	1.53329780844838	3.62005005328305E-13			cds1140	CBL91789.1	LEGAS_1141	DUF697 domain-containing protein	-1.21209864363037	1.92981284905889E-13
cds1810	CBL92459.1	LEGAS_1811	Abc superfamily atp binding cassette transporter, binding protein	1.68644611239744	5.79830092291088E-13			cds1298	CBL91947.1	LEGAS_1299	Diacetyl reductase S-acetoin forming	-1.14229537575135	2.19168500523241E-13
cds1535	CBL92184.1	LEGAS_1536	Alpha-galactosidase	1.02464008225992	9.04006259945846E-13			cds384	CBL91033.1	LEGAS_0385	S-ribosylhomocysteine lyase	-1.01604257254099	4.70393533632623E-13
cds663	CBL91312.1	LEGAS_0664	Permease of the major facilitator superfamily	1.69059131446755	9.63374260006131E-13			cds1154	CBL91803.1	LEGAS_1155	Maltose transport system permease protein malG	-1.69590347854005	7.03853304357438E-13
cds556	CBL91205.1	LEGAS_0557	HTH-type transcriptional regulator LacR	1.38700256878981	1.69064971028051E-12			cds159	CBL90808.1	LEGAS_0160	Serine O-acetyltransferase	-1.28496950489335	8.50811322731666E-13
cds1661	CBL92310.1	LEGAS_1662	Guanylate kinase	1.12021739096456	2.17618364861969E-12			cds1201	CBL91850.1	LEGAS_1202	Phosphoribosylamine--glycine ligase	-1.08135215606162	1.28159462861605E-12
cds730	CBL91379.1	LEGAS_0731	Multidrug resistance efflux pump	1.58574325702415	2.3679770366252E-12			cds1014	CBL91663.1	LEGAS_1015	Oxidoreductase ion channel protein IolS	-1.13318380892947	1.87421250559862E-12
cds1811	CBL92460.1	LEGAS_1812	Autoinducer 2 import system permease protein LsrC	1.54976379580237	2.769914919632E-12			cds1033	CBL91682.1	LEGAS_1034	Streptogramin A acetyltransferase VatD	-1.4094019439992	2.59139919435358E-12
cds1697	CBL92346.1	LEGAS_1698	tRNA pseudouridine synthase A	1.02115576006045	4.12061281197801E-12			cds1294	CBL91943.1	LEGAS_1295	Trigger factor	-1.04657596978021	3.26814060544319E-12
cds1821	CBL92470.1	LEGAS_1822	Retron-type RNA-directed DNA polymerase	1.20933955298224	6.70063257213821E-12			cds1615	CBL92264.1	LEGAS_1616	Bacteriophage transcriptional regulator	-1.66280403208299	3.83149110671724E-12
cds946	CBL91595.1	LEGAS_0947	Predicted transcriptional regulators	1.54343465842878	6.7096134446135E-12			cds635	CBL91284.1	LEGAS_0636	conserved hypothetical protein	-1.14798863540922	4.50418182817195E-12
cds467	CBL91116.1	LEGAS_0468	Thiamin ABC transporter subunit	1.22427871337718	7.76511607276902E-12			cds1159	CBL91808.1	LEGAS_1160	Alpha-glucosidase	-1.3045865690104	6.31759130486714E-12
cds1815	CBL92464.1	LEGAS_1816	hypothetical protein	2.64510333284123	7.77292774717887E-12			cds490	CBL91139.1	LEGAS_0491	Sphingosine kinase	-1.20008478341496	1.23947351885974E-11
cds175	CBL90824.1	LEGAS_0176	Zinc import ATP-binding protein ZnuC	1.08526995791069	1.00153105982944E-11			cds933	CBL91582.1	LEGAS_0934	conserved hypothetical protein	-1.42702641223499	1.79599708786475E-11
cds1009	CBL91658.1	LEGAS_1010	Short-chain alcohol dehydrogenase	1.38208828220972	1.66774861388318E-11			cds422	CBL91071.1	LEGAS_0423	Flavodoxin	-1.0737190539397	2.07667208929667E-11
cds366	CBL91015.1	LEGAS_0367	Thymidylate kinase	1.13150083339318	2.87554199939933E-11			cds601	CBL91250.1	LEGAS_0602	Nucleoside diphosphate kinase	-1.0456493988343	3.40023569613963E-11
cds6	CBL90655.1	LEGAS_0007	Stress-responsive transcriptional regulator	1.03424330303309	2.93825803884698E-11			cds1587	CBL92236.1	LEGAS_1588	phage scaffold protein	-2.1884449904749	3.58400772024451E-11
cds839	CBL91488.1	LEGAS_0840	Mep operon protein MepB	1.05481441140859	4.42147697409022E-11			cds1578	CBL92227.1	LEGAS_1579	TMP repeat family	-1.5459158633294	3.9549295813493E-11
cds511	CBL91160.1	LEGAS_0512	Late competence protein ComEC, DNA transport	1.57609142302958	4.42334162784083E-11			cds1155	CBL91804.1	LEGAS_1156	Maltose transport system permease protein malF	-1.26171913860942	5.09828009981841E-11
cds1364	CBL92013.1	LEGAS_1365	PfkB carbohydrate kinase	1.4281158873355	4.80411919501152E-11			cds1605	CBL92254.1	LEGAS_1606	Prophage replication protein	-1.68094866847724	7.2621940912485E-11
cds1818	CBL92467.1	LEGAS_1819	DNA helicase	1.3567423458561	5.24483187682205E-11			cds515	CBL91164.1	LEGAS_0516	Aspartyl/glutamyl-tRNA(Asn/Gln) amidotransferase subunit C	-1.08557244719794	9.1627393217453E-11
cds1048	CBL91697.1	LEGAS_1049	hypothetical protein	1.5872088587598	1.50597939279925E-10			cds1137	CBL91786.1	LEGAS_1138	Alpha-ketoglutarate permease, putative	-1.35294538453499	1.22885167234338E-10
cds234	CBL90883.1	LEGAS_0235	DNA topology modulation kinase	1.26264297162443	1.84409867440987E-10			cds105	CBL90754.1	LEGAS_0106	Tyrosine--tRNA ligase	-1.08959321234603	1.58901202696229E-10
cds1634	CBL92283.1	LEGAS_1635	HTH-type transcriptional repressor CzrA	1.65635501924529	1.87142721955651E-10			cds1256	CBL91905.1	LEGAS_1257	Methylenetetrahydrofolate reductase	-1.21680953383017	1.80403316377918E-10
cds1051	CBL91700.1	LEGAS_1052	EamA-like transporter family/multidrug resistance efflux transporter	1.1049238708159	2.10333773745923E-10			cds1368	CBL92017.1	LEGAS_1369	HTH-type transcriptional regulator KdgR	-1.01630055649563	2.19349740855236E-10
cds1275	CBL91924.1	LEGAS_1276	Cell division protein FtsL	1.01246721493474	6.99113028815161E-10			cds1857	CBL92506.1	LEGAS_1858	Disulfide bond formation regulator	-1.02781461731398	3.21393418410597E-10
cds1366	CBL92015.1	LEGAS_1367	Sugar phosphatase isomerase epimerase	2.02614984300753	8.41985639039337E-10			cds1829	CBL92478.1	LEGAS_1830	Multi-domain beta-ketoacyl synthase	-1.05116893562632	3.25380818732251E-10
cds154	CBL90803.1	LEGAS_0155	PTD system beta-glucoside-specific transporter subunit EIIBCA	1.62923132137343	1.35202144594681E-09			cds1618	CBL92267.1	LEGAS_1619	conserved hypothetical protein	-1.13902170469708	3.50613107914179E-10
cds68	CBL90717.1	LEGAS_0069	conserved hypothetical protein	1.75701483540394	2.80043784226891E-09			cds1868	CBL92517.1	LEGAS_1869	Phosphatidylethanolamine-binding protein	-1.21321954527353	3.78299161865926E-10
cds354	CBL91003.1	LEGAS_0355	Preprotein translocase subunit SecE	1.67734315223905	2.84159139196663E-09			cds38	CBL90687.1	LEGAS_0039	Conserved membrane protein, possible homolog of CAAX-like membrane endopeptidase	-1.3077012700255	4.09232935062912E-10
cds177	CBL90826.1	LEGAS_0178	Oligopeptide transporter ATP-binding protein OppD	1.80017161326734	3.23222042404218E-09			cds1246	CBL91895.1	LEGAS_1247	Flavodoxin nitric oxide synthase	-1.07026780309156	9.04262346416185E-10
cds124	CBL90773.1	LEGAS_0125	DNA-3-methyladenine glycosylase III	1.25122825623659	3.93036103911814E-09			cds1157	CBL91806.1	LEGAS_1158	Multiple sugar-binding transport ATP-binding protein MsmK	-1.28202986475782	1.04947872758569E-09
cds1107	CBL91756.1	LEGAS_1108	Prephenate dehydrogenase TyrA	1.24061308418857	3.99258761611487E-09			cds1548	CBL92197.1	LEGAS_1549	conserved hypothetical protein	-1.30257623457733	1.22672824429892E-09
cds1025	CBL91674.1	LEGAS_1026	Transcriptional regulator SlyA	2.06708250925286	4.27308887457071E-09			cds1867	CBL92516.1	LEGAS_1868	GTP-binding protein LepA	-1.32231596571362	1.511620286812E-09
cds1026	CBL91675.1	LEGAS_1027	conserved hypothetical protein	1.62477558143116	5.08890491992818E-09			cds564	CBL91213.1	LEGAS_0565	Putative ABC transporter ATP-binding protein YhaQ	-1.44173953428986	1.79644148755217E-09
cds1231	CBL91880.1	LEGAS_1232	Ribose-5-phosphate isomerase A	1.09138785197777	5.83934875476359E-09			cds1164	CBL91813.1	LEGAS_1165	conserved hypothetical protein	-1.35663821717664	4.61688181834482E-09
cds444	CBL91093.1	LEGAS_0445	ABC transporter permease	1.06888602271754	6.87510749854344E-09			cds39	CBL90688.1	LEGAS_0040	CAAX protease	-1.29806507509467	9.39451306467874E-09
cds445	CBL91094.1	LEGAS_0446	putative substrate binding protein [Leuconostoc gelidum subsp. gasicomitatum LMG 18811]	1.11280954723826	1.46342277860602E-08			cds252	CBL90901.1	LEGAS_0253	Cytoplasmic protein	-1.68060839358916	1.27767693168369E-08
cds955	CBL91604.1	LEGAS_0956	Permease, major facilitator superfamily	1.87592749981679	2.130486361159E-08			cds1602	CBL92251.1	LEGAS_1603	conserved hypothetical protein	-1.6045909049107	2.71071080590554E-08
cds1869	CBL92518.1	LEGAS_1870	conserved hypothetical protein	1.56493640525098	2.20894987600758E-08			cds937	CBL91586.1	LEGAS_0938	2-dehydro-3-deoxyphosphooctonate aldolase	-1.20441855237782	3.54847697833895E-08
cds1659	CBL92308.1	LEGAS_1660	Membrane protein, toxin regulator	1.55277297799903	2.66454510592839E-08			cds1689	CBL92338.1	LEGAS_1690	Ribonucleoside-diphosphate reductase class Ib glutaredoxin subunit	-1.32040686112699	3.8669147607235E-08
cds883	CBL91532.1	LEGAS_0884	Transporter	1.09166882348495	4.62041513557951E-08			cds1608	CBL92257.1	LEGAS_1609	DNA replication protein phage-associated	-1.59784527327946	4.24759080729921E-08
cds502	CBL91151.1	LEGAS_0503	Protein veg	2.70587304952879	5.22395293525634E-08			cds90	CBL90739.1	LEGAS_0091	Multidrug ABC transporter ATP-binding and permease	-1.17915255817514	4.69486501698699E-08
cds1106	CBL91755.1	LEGAS_1107	Shikimate kinase AroL	1.13371779735789	6.23702857494595E-08			cds944	CBL91593.1	LEGAS_0945	Metallophosphatase family protein	-1.3165110282647	6.23702857494595E-08
cds1045	CBL91694.1	LEGAS_1046	Predicted membrane protein	1.20830368022454	6.60195189387597E-08			cds1581	CBL92230.1	LEGAS_1582	phage major tail protein,-1 family [Leuconostoc gelidum subsp. gasicomitatum LMG 18811]	-2.65243690596479	1.05255162540418E-07
cds399	CBL91048.1	LEGAS_0400	Probable anti-sigma-M factor yhdL [Leuconostoc gelidum subsp. gasicomitatum LMG 18811]	1.39175337612129	7.02464055420021E-08			cds1586	CBL92235.1	LEGAS_1587	Lactobacillus delbrueckii phage mv4 main capsid protein	-1.96216731627751	1.15208898337287E-07
cds832	CBL91481.1	LEGAS_0833	hypothetical protein	1.02989383609852	7.29614064668749E-08			cds1258	CBL91907.1	LEGAS_1259	Amino acid permease-associated region	-1.07672621086423	1.56692932344123E-07
cds1665	CBL92314.1	LEGAS_1666	ATP-dependent DNA helicase/translocase	1.15314094651931	8.10067123475937E-08			cds661	CBL91310.1	LEGAS_0662	Thioredoxin reductase	-1.00223616375178	1.59658571112328E-07
cds179	CBL90828.1	LEGAS_0180	Oligopeptide transport system permease protein OppB	1.51029148427662	4.8325920932303E-07			cds1149	CBL91798.1	LEGAS_1150	Predicted phosphatase/phosphohexomutase	-1.23882860433788	1.84303107418285E-07
cds1870	CBL92519.1	LEGAS_1871	Putative DNA-binding protein yizB	1.64150412389536	8.28987141351899E-07			cds1460	CBL92109.1	LEGAS_1461	Glycosyltransferase	-1.10792116308568	2.23474923152433E-07
cds350	CBL90999.1	LEGAS_0351	GNAT family acetyltransferase	1.08507785801525	1.36635734957637E-06			cds1822	CBL92471.1	LEGAS_1823	FMN-dependent NADH-azoreductase	-1.02256119314729	3.84862939028997E-07
cds406	CBL91055.1	LEGAS_0407	Cell wall teichoic acid glycosylation protein GtcA	1.07467748733416	2.75816238485593E-06			cds88	CBL90737.1	LEGAS_0089	Transcriptional regulator	-1.52502618399605	6.52646523771982E-07
cds1126	CBL91775.1	LEGAS_1127	Riboflavin transporter RibU	1.09054118612373	6.09280018033541E-06			cds1782	CBL92431.1	LEGAS_1783	Short-chain dehydrogenase oxidoreductase	-1.32541622423747	6.68397150363123E-07
cds1817	CBL92466.1	LEGAS_1818	Putative transposase for IS1664 element	1.77220307420836	9.23984570720329E-06			cds1604	CBL92253.1	LEGAS_1605	DNA single-strand annealing protein, ERF superfamily	-1.29395364181654	6.71993627015458E-07
cds1072	CBL91721.1	LEGAS_1073	conserved hypothetical protein	1.1904222625437	9.48355552934725E-06			cds1576	CBL92225.1	LEGAS_1577	phage endopeptidase%2C putative	-1.06532222974455	7.00246017592654E-07
cds1805	CBL92454.1	LEGAS_1806	Alpha amylase, catalytic region	1.33936293668361	1.25384752783866E-05			cds1569	CBL92218.1	LEGAS_1570	Autolysin (N-acetylmuramoyl-L-alanine amidase) (Mureinhydrolase) (Mucopeptide aminohydrolase) (Cell wall hydrolase)	-2.8636941595535	7.35296419088636E-07
cds15	CBL90664.1	LEGAS_0016	Acetyltransferase	1.29137720485708	1.28973550235606E-05			cds1613	CBL92262.1	LEGAS_1614	Phage anti repressor	-1.6433196224806	9.85044408009322E-07
cds774	CBL91423.1	LEGAS_0775	4-oxalocrotonate tautomerase	1.2190000709235	1.43588207732858E-05			cds778	CBL91427.1	LEGAS_0779	Cell wall enzyme EbsB	-1.6416755710758	1.06895959866823E-06
cds1367	CBL92016.1	LEGAS_1368	conserved hypothetical protein	2.19473518550661	1.81617764356993E-05			cds1601	CBL92250.1	LEGAS_1602	P231	-1.49049284865988	1.94320298567265E-06
cds171	CBL90820.1	LEGAS_0172	ABC transporter permease (Fragment)	1.07088887552564	2.06822700629291E-05			cds1038	CBL91687.1	LEGAS_1039	Transcriptional regulator	-1.38292984603171	2.07700835560712E-06
cds465	CBL91114.1	LEGAS_0466	Thiamin-regulated ECF transporter	1.00156542723506	5.01932319414532E-05			cds1495	CBL92144.1	LEGAS_1496	conserved hypothetical protein	-1.12786004020986	2.51224112129709E-06
cds146	CBL90795.1	LEGAS_0147	Predicted choline-binding cell wall protein	1.68896839218556	5.29943481369842E-05			cds1589	CBL92238.1	LEGAS_1590	Phage portal	-1.62073713772953	2.82005237647711E-06
cds49	CBL90698.1	LEGAS_0050	L-cystine import ATP-binding protein TcyN	1.76731450797576	6.40877720472411E-05			cds1594	CBL92243.1	LEGAS_1595	Transcriptional activator	-1.21851804319966	4.06481110863301E-06
cds1047	CBL91696.1	LEGAS_1048	conserved hypothetical protein	1.10415243522714	6.41674065645283E-05			cds884	CBL91533.1	LEGAS_0885	hypothetical protein	-1.46594774470691	4.67254105562206E-06
cds1909	CBL92558.1	LEGAS_1910	ABC transporter ATP-binding component	1.03170009320205	9.64054684803836E-05			cds875	CBL91524.1	LEGAS_0876	Conserved hypothetical small extracellular protein	-1.1545017986834	6.07086071509969E-06
cds398	CBL91047.1	LEGAS_0399	RNA polymerase ECF sigma factor	2.00184134446366	9.6629371957759E-05			cds111	CBL90760.1	LEGAS_0112	HTH-type transcriptional regulator ytcD	-1.10931526050443	6.16018144184637E-06
cds178	CBL90827.1	LEGAS_0179	Nickel import ATP-binding protein NikE, nikE	1.27027722750191	9.86606278117295E-05			cds931	CBL91580.1	LEGAS_0932	hypothetical protein	-1.69320861370705	6.20029595123E-06
cds953	CBL91602.1	LEGAS_0954	hypothetical protein	4.17628214765466	0.000134707764482			cds1582	CBL92231.1	LEGAS_1583	phage protein	-2.78605632821162	8.73052185560373E-06
cds966	CBL91615.1	LEGAS_0967	Anaerobic benzoate catabolism transcriptional regulator	1.12561653582588	0.000197348058867			cds549	CBL91198.1	LEGAS_0550	Late competence operon required for DNA binding and uptake	-1.10337233980468	1.14090414342523E-05
cds50	CBL90699.1	LEGAS_0051	2-aminoadipate transaminase	1.17648193905023	0.000332849698046			cds1599	CBL92248.1	LEGAS_1600	prophage Lp1 protein 24 [Leuconostoc gelidum subsp. gasicomitatum LMG 18811]	-1.53533052520199	1.38794921321799E-05
cds437	CBL91086.1	LEGAS_0438	hypothetical protein	3.92249807083991	0.000381371706294			cds1783	CBL92432.1	LEGAS_1784	Transcriptional regulator, MutR family	-1.04986368120758	1.90388376724532E-05
cds509	CBL91158.1	LEGAS_0510	conserved hypothetical protein	2.5473773418556	0.000388945758972			cds1603	CBL92252.1	LEGAS_1604	conserved hypothetical protein	-1.54965090531759	2.19099654406772E-05
cds1547	CBL92196.1	LEGAS_1548	Hydroxyethylthiazole kinase	1.05628641705223	0.000494941202829			cds1372	CBL92021.1	LEGAS_1373	conserved hypothetical protein	-1.92182239700661	2.86249225818237E-05
cds622	CBL91271.1	LEGAS_0623	Multifunctional fusion protein	1.19222825904213	0.000616807509047			cds1591	CBL92240.1	LEGAS_1592	YqaS	-1.65756617156197	5.06858661165339E-05
cds510	CBL91159.1	LEGAS_0511	Late competence protein required for DNA binding and uptake	1.35426394684897	0.000664127419817			cds1120	CBL91769.1	LEGAS_1121	General stress protein CsbD	-2.25467533373793	5.44746032427664E-05
cds180	CBL90829.1	LEGAS_0181	Oligopeptide transport system permease protein OppC	1.21181379360493	0.000792968701521			cds1588	CBL92237.1	LEGAS_1589	Phage head-to-tail connecting protein	-1.8997412794491	6.23734690181503E-05
cds1023	CBL91672.1	LEGAS_1024	hypothetical protein	1.74126747566742	0.001333177298541			cds1590	CBL92239.1	LEGAS_1591	Phage terminase large subunit	-1.6454121457481	0.000117452727898
cds989	CBL91638.1	LEGAS_0990	conserved hypothetical protein	3.83558248643807	0.003394135286319			cds40	CBL90689.1	LEGAS_0041	hypothetical protein	-1.32454562081092	0.000142395484522
cds1545	CBL92194.1	LEGAS_1546	Thiamine-phosphate synthase	1.07252992152128	0.003989448955631			cds1596	CBL92245.1	LEGAS_1597	hypothetical protein	-1.04695069967436	0.000187558969156
cds46	CBL90695.1	LEGAS_0047	Sulfur-containing amino acid ABC transporter permease tcyl	1.72231217618624	0.005010535116091			cds1585	CBL92234.1	LEGAS_1586	Phage DNA packaging protein	-2.13527570719846	0.000256086007823
cds965	CBL91614.1	LEGAS_0966	Acyl CoA thioesterase	1.56572193271409	0.006070829569761			cds1418	CBL92067.1	LEGAS_1419	conserved hypothetical protein	-1.8202006525103	0.000387870491105
cds48	CBL90697.1	LEGAS_0049	L-cystine transport system permease protein tcyM	2.51740506964502	0.006853773880025			cds1600	CBL92249.1	LEGAS_1601	hypothetical protein	-1.21055880085412	0.000624216740176
cds52	CBL90701.1	LEGAS_0053	Amino-acid ABC transporter ATP-binding protein YecC	1.05104415766458	0.006978349654857			cds1609	CBL92258.1	LEGAS_1610	XRE family transcriptional regulator (Fragment)	-2.32067817937934	0.000672159786321
cds1895	CBL92544.1	LEGAS_1896	Aromatic compound catabolic protein	1.75916813944163	0.012096171697491			cds945	CBL91594.1	LEGAS_0946	GNAT family N-acetyltransferase	-1.23016207342598	0.000752152337072
cds1086	CBL91735.1	LEGAS_1087	conserved hypothetical protein	1.00014938682914	0.012302509905639			cds1597	CBL92246.1	LEGAS_1598	hypothetical protein	-1.27591309940567	0.002329708720214
cds1296	CBL91945.1	LEGAS_1297	Methyl-directed repair DNA adenine methylase	1.10317379654103	0.016229673972707			cds1584	CBL92233.1	LEGAS_1585	phage protein%2C putative	-2.03189425343088	0.002562412423569
cds1022	CBL91671.1	LEGAS_1023	hypothetical protein	3.02362010364701	0.01792186811713			cds1583	CBL92232.1	LEGAS_1584	phage protein%2C HK97 gp10 family	-2.43926729175206	0.002594145580988
cds47	CBL90696.1	LEGAS_0048	L-cystine-binding protein	1.21107374545902	0.02068284856044			cds1579	CBL92228.1	LEGAS_1580	hypothetical protein	-2.11423591529735	0.002985878435775
cds1838	CBL92487.1	LEGAS_1839	hypothetical protein	1.86971726297449	0.033061089256388			cds1570	CBL92219.1	LEGAS_1571	holin	-2.21865556396375	0.003329024180645
cds1261	CBL91910.1	LEGAS_1262	Hydratase decarboxylase	1.48301216743992	0.042761207789621			cds1577	CBL92226.1	LEGAS_1578	conserved hypothetical protein	-1.26714956278455	0.005105713399407
cds824	CBL91473.1	LEGAS_0825	Transcriptional regulator%2C ArpU family	1.37734570537604	0.048967032058825			cds1103	CBL91752.1	LEGAS_1104	Integral membrane protein [Leuconostoc gelidum subsp. gasicomitatum LMG 18811]	-1.26248422247747	0.005308230542898
								cds328	CBL90977.1	LEGAS_0329	D-isomer specific 2-hydroxyacid dehydrogenase, catalytic domain protein	-1.5903074893176	0.006038831162109
								cds1614	CBL92263.1	LEGAS_1615	hypothetical protein	-1.16091872331242	0.006257130459255
								cds1580	CBL92229.1	LEGAS_1581	hypothetical protein	-1.37816326830548	0.011222245184043
								cds1607	CBL92256.1	LEGAS_1608	hypothetical protein	-1.24451977978071	0.012108360875923
								cds1610	CBL92259.1	LEGAS_1611	hypothetical protein	-1.20787008005671	0.012960339115513
								cds126	CBL90775.1	LEGAS_0127	conserved hypothetical protein [Leuconostoc gelidum subsp. gasicomitatum LMG 18811]	-1.90117259076114	0.023369841666367
								cds142	CBL90791.1	LEGAS_0143	Glycerophosphoryldiester phosphodiesterase	-1.30744775780937	0.026494276389725
								cds997	CBL91646.1	LEGAS_0998	conserved hypothetical protein	-1.59432680259557	0.030954387839811
								cds1572	CBL92221.1	LEGAS_1573	hypothetical protein	-1.07314050498006	0.035974993659618
								cds127	CBL90776.1	LEGAS_0128	transposase subunit B	-1.89418633707432	0.040424291137015
								cds837	CBL91486.1	LEGAS_0838	hypothetical protein	-1.00049344579974	0.044293600516247
								cds566	CBL91215.1	LEGAS_0567	conserved hypothetical protein	-1.44118101357468	0.046698670722766

## Sheet: 4degree_5min
4 degree 5 minutes upregulated genes								4 degree 5 minutes downregulated genes
CDS_Number	Protein_ID	Locus_tag	Description(PANNZER+GenBank)	Log2FoldChange	P-adjusted value			CDS_Number	Protein_ID	Locus_tag	Description(PANNZER+GenBank)	Log2FoldChange	P-adjusted value
cds1692	CBL92341.1	LEGAS_1693	GTPase HflX	1.5390838147115	2.4817812727686E-43			cds1120	CBL91769.1	LEGAS_1121	General stress protein CsbD	-1.83122759709439	2.33403538118501E-60
cds1754	CBL92403.1	LEGAS_1755	Membrane-bound lytic murein transglycosylase D	1.30391864392577	8.72626435502204E-38			cds1343	CBL91992.1	LEGAS_1344	Transcription regulator	-1.33967732089739	1.04624052020634E-14
cds230	CBL90879.1	LEGAS_0231	Putative drug resistance ABC transporter ATP-binding subunit	1.2451766937455	6.94763631869518E-35			cds1298	CBL91947.1	LEGAS_1299	Diacetyl reductase S-acetoin forming	-1.01292462828977	5.99019697006666E-13
cds1440	CBL92089.1	LEGAS_1441	UDP-N-acetylmuramoyl-tripeptide--D-alanyl-D-alanine ligase	1.25610525657022	9.31512872419686E-35			cds932	CBL91581.1	LEGAS_0933	conserved hypothetical protein	-1.0161387812318	1.43423524134734E-10
cds1439	CBL92088.1	LEGAS_1440	Beta-lactamase class C and other penicillin binding proteins	1.00534286867272	6.34910956019443E-23			cds411	CBL91060.1	LEGAS_0412	HTH-type transcriptional repressor RghR	-1.24726150212584	1.66288095505838E-09
cds1441	CBL92090.1	LEGAS_1442	RNA methyltransferase	1.2046840266557	1.92935221581811E-22			cds152	CBL90801.1	LEGAS_0153	Acetyl esterase	-1.29959221845168	3.88821949044505E-09
cds1625	CBL92274.1	LEGAS_1626	Two-component sensor histidine kinase	1.03340482238603	1.47247585222119E-08			cds1164	CBL91813.1	LEGAS_1165	conserved hypothetical protein	-1.11397866311213	2.04604189392168E-05
cds1810	CBL92459.1	LEGAS_1811	Abc superfamily atp binding cassette transporter, binding protein	1.15907810661017	3.27553715500821E-08			cds933	CBL91582.1	LEGAS_0934	conserved hypothetical protein	-1.24976209517157	7.94661769923288E-05
cds1215	CBL91864.1	LEGAS_1216	conserved hypothetical protein	1.01114226731271	7.8396939689563E-08			cds410	CBL91059.1	LEGAS_0411	ImmA/IrrE family metallo-endopeptidase	-1.07172708376157	0.000572625034475
cds1815	CBL92464.1	LEGAS_1816	hypothetical protein	1.7245400617423	0.007994010348997			cds939	CBL91588.1	LEGAS_0940	Malolactic fermentation system transcriptional activator	-1.10737085651412	0.00105679622999
cds153	CBL90802.1	LEGAS_0154	Transcription antiterminator, BlgB family	1.15708602837255	0.034522447748574

## Sheet: 4degree_35min
4 degree 35 minutes upregulated genes								4 degree 35 minutes downregulated genes
CDS_Number	Protein_ID	Locus_tag	Description(PANNZER+GenBank)	Log2FoldChange	P-adjusted value			CDS_Number	Protein_ID	Locus_tag	Description(PANNZER+GenBank)	Log2FoldChange	P-adjusted value
cds553	CBL91202.1	LEGAS_0554	Glycine betaine transport ATP-binding protein OpuAA	2.88858908886086	3.26500817500727E-160			cds1342	CBL91991.1	LEGAS_1343	Decarboxylating 6-phosphogluconate dehydrogenase	-2.43873810913129	2.57201157971085E-228
cds1439	CBL92088.1	LEGAS_1440	Beta-lactamase class C and other penicillin binding proteins	2.19456891307923	1.33111168937725E-134			cds1298	CBL91947.1	LEGAS_1299	Diacetyl reductase S-acetoin forming	-1.83592548102567	1.09491857446354E-103
cds1692	CBL92341.1	LEGAS_1693	GTPase HflX	2.62420178566496	2.47534245948317E-132			cds929	CBL91578.1	LEGAS_0930	Cyclopropane-fatty-acyl-phospholipid synthase	-1.53421660658169	7.02135026531163E-84
cds1236	CBL91885.1	LEGAS_1237	Zn-dependent hydrolase, RNA-metabolising	1.77987939285464	4.11422449936932E-113			cds1672	CBL92321.1	LEGAS_1673	Enolase	-1.35931137391368	1.06124737488123E-83
cds1440	CBL92089.1	LEGAS_1441	UDP-N-acetylmuramoyl-tripeptide--D-alanyl-D-alanine ligase	2.21490419023783	9.72160592544817E-113			cds1752	CBL92401.1	LEGAS_1753	NADH-dependent flavin oxidoreductase yqiG	-1.85190753503566	1.57327615281707E-83
cds230	CBL90879.1	LEGAS_0231	Putative drug resistance ABC transporter ATP-binding subunit	2.00371217422253	3.31631525952373E-109			cds1745	CBL92394.1	LEGAS_1746	Phosphoglycerate kinase	-1.24531984510298	1.423027431996E-72
cds1441	CBL92090.1	LEGAS_1442	RNA methyltransferase	2.29116060327862	4.48425325230875E-106			cds1617	CBL92266.1	LEGAS_1618	prophage superinfection immunity protein [Leuconostoc gelidum subsp. gasicomitatum LMG 18811]	-2.35510290878816	1.77493354714651E-66
cds554	CBL91203.1	LEGAS_0555	Choline ABC transporter, permease protein, choW	2.1969410579422	2.06922533990252E-91			cds219	CBL90868.1	LEGAS_0220	Bifunctional acetaldehyde-CoA/alcohol dehydrogenase	-1.33092725455727	2.08365202991072E-60
cds217	CBL90866.1	LEGAS_0218	Pimeloyl-ACP methyl ester carboxylesterase	2.72035982174307	1.12932932896716E-90			cds1253	CBL91902.1	LEGAS_1254	Phosphate acetyltransferase	-1.34794745661282	8.03952592737722E-59
cds216	CBL90865.1	LEGAS_0217	Holo-ACP synthase / triphosphoribosyl-dephospho-CoA synthase	2.63178863268352	4.72509609475121E-86			cds182	CBL90831.1	LEGAS_0183	Glucose-6-phosphate dehydrogenase	-1.16526351447767	1.46864506853113E-57
cds1623	CBL92272.1	LEGAS_1624	Glucosamine-6-phosphate deaminase	2.39318691960415	5.24556904123819E-85			cds479	CBL91128.1	LEGAS_0480	Predicted membrane protein (DUF2207)	-1.65850128371065	6.19638771706211E-54
cds212	CBL90861.1	LEGAS_0213	Citrate lyase ligase	2.53320403058272	2.14122953741141E-80			cds285	CBL90934.1	LEGAS_0286	Ethanol-active dehydrogenase acetaldehyde-active reductase	-1.06124141927906	1.84894710288593E-52
cds426	CBL91075.1	LEGAS_0427	Cystathionine beta-synthase domain protein	1.83077186980973	4.78624899669336E-75			cds1904	CBL92553.1	LEGAS_1905	Glycerophosphoryl diester phosphodiesterase	-1.65957052548519	1.67275889817549E-51
cds301	CBL90950.1	LEGAS_0302	HTH-type transcriptional regulator GmuR	1.82815382573718	1.05880612302511E-74			cds1343	CBL91992.1	LEGAS_1344	Transcription regulator	-2.11147015987592	2.10899205782871E-48
cds1516	CBL92165.1	LEGAS_1517	3-oxoacyl-ACP synthase III	1.49830791640689	9.93581341537033E-68			cds1121	CBL91770.1	LEGAS_1122	Non-specific DNA-binding protein HBsu	-1.20323817683219	2.46715190676545E-47
cds502	CBL91151.1	LEGAS_0503	Protein veg	2.16045612302647	3.56393341201191E-65			cds1414	CBL92063.1	LEGAS_1415	D-isomer specific 2-hydroxyacid dehydrogenase NAD-binding	-1.12112590320099	1.35244280409247E-46
cds1518	CBL92167.1	LEGAS_1519	3-hydroxyacyl-[acyl-carrier-protein] dehydratase FabZ	1.41828546031493	1.02644496033671E-64			cds26	CBL90675.1	LEGAS_0027	Ribose ABC transport system ATP-binding protein RbsA	-1.90297394830936	1.43190925160386E-46
cds493	CBL91142.1	LEGAS_0494	DNA-dependent RNA polymerase auxiliary subunit epsilon	1.39433312066624	2.1228527839831E-60			cds1017	CBL91666.1	LEGAS_1018	Zinc-dependent dehydrogenase	-1.14460217446882	1.97984289954771E-46
cds320	CBL90969.1	LEGAS_0321	23S rRNA (Uracil-5-)-methyltransferase RumA	1.82585785354026	7.15655979631209E-59			cds731	CBL91380.1	LEGAS_0732	Acetylornithine deacetylase/succinyl-diaminopimelate desuccinylase	-1.67406164861465	3.53472649988962E-45
cds1356	CBL92005.1	LEGAS_1357	GABA permease, gabP	1.54045010632148	5.86249012690931E-58			cds1450	CBL92099.1	LEGAS_1451	Chlorophyll synthesis pathway protein BchC	-1.21096134851916	2.48114275332845E-44
cds1438	CBL92087.1	LEGAS_1439	DEAD-box ATP-dependent RNA helicase CshA	1.52642662464274	1.16962756343067E-56			cds925	CBL91574.1	LEGAS_0926	NADH dehydrogenase	-1.30488882114121	1.21123254347956E-41
cds213	CBL90862.1	LEGAS_0214	Gamma subunit of citrate lyase	2.10804539668985	7.51206538815489E-56			cds838	CBL91487.1	LEGAS_0839	Integral membrane protein [Leuconostoc gelidum subsp. gasicomitatum LMG 18811]	-1.35202600188951	1.3370047663416E-40
cds214	CBL90863.1	LEGAS_0215	Citrate lyase beta chain / citryl-CoA lyase subunit	1.9506695857112	4.05155578906289E-53			cds601	CBL91250.1	LEGAS_0602	Nucleoside diphosphate kinase	-1.29704144125951	8.36586772729183E-39
cds215	CBL90864.1	LEGAS_0216	Citrate lyase subunit alpha	1.87517088117869	2.1129473448579E-52			cds1451	CBL92100.1	LEGAS_1452	Sugar transport repressor	-1.23814459285444	1.59950719272313E-38
cds524	CBL91173.1	LEGAS_0525	GTPase Obg	1.25133680169645	2.1129473448579E-52			cds1693	CBL92342.1	LEGAS_1694	Iron dependent peroxidase	-1.33794108558479	2.77006026364735E-38
cds1347	CBL91996.1	LEGAS_1348	Global transcriptional regulator, catabolite control protein A	1.26975208827352	3.10130123044797E-51			cds791	CBL91440.1	LEGAS_0792	Manganese-dependent inorganic pyrophosphatase	-1.01039237472596	2.37851804257119E-37
cds1517	CBL92166.1	LEGAS_1518	Transcriptional regulator of fatty acid biosynthesis FabT	1.52493672526039	5.23417097872321E-51			cds279	CBL90928.1	LEGAS_0280	Deoxyuridine 5'-triphosphate nucleotidohydrolase	-1.30257497155865	9.27387872477342E-37
cds353	CBL91002.1	LEGAS_0354	50S ribosomal protein L33	1.39705765890395	6.40309011151392E-51			cds1230	CBL91879.1	LEGAS_1231	Nucleotide-binding protein, UspA family	-1.12866810693396	2.74856021516124E-36
cds1891	CBL92540.1	LEGAS_1892	Permease of the major facilitator superfamily	1.52993513146303	2.41603659285417E-48			cds1341	CBL91990.1	LEGAS_1342	Gluconate kinase GntK	-1.18088815295564	1.23111947510449E-35
cds1235	CBL91884.1	LEGAS_1236	Type I restriction endonuclease subunit R	1.44719287542458	1.04363986497548E-46			cds1348	CBL91997.1	LEGAS_1349	Proline dipeptidase	-1.26158538141087	1.75643940858569E-35
cds8	CBL90657.1	LEGAS_0009	YvqG	1.56971276785049	1.79893021157992E-46			cds1187	CBL91836.1	LEGAS_1188	Glutamine--fructose-6-phosphate aminotransferase [isomerizing]	-1.01459011258863	2.59118944452462E-35
cds949	CBL91598.1	LEGAS_0950	General stress protein GlsB	1.74658341551413	3.57483134531273E-46			cds30	CBL90679.1	LEGAS_0031	Ribose-5-phosphate isomerase A	-1.63898693534606	7.65321597062426E-35
cds874	CBL91523.1	LEGAS_0875	Transcriptional repressor LexA	1.42238581877725	3.08611999093219E-45			cds932	CBL91581.1	LEGAS_0933	conserved hypothetical protein	-1.78742591578938	1.35061036664789E-34
cds492	CBL91141.1	LEGAS_0493	Ribonuclease J	1.07892970889815	1.03487861733563E-44			cds152	CBL90801.1	LEGAS_0153	Acetyl esterase	-2.2127742087592	1.55127661241779E-34
cds691	CBL91340.1	LEGAS_0692	Fructose operon transcriptional regulator	1.85259370925693	4.67340483589571E-44			cds25	CBL90674.1	LEGAS_0026	D-ribose pyranase	-1.70232683452995	4.2393300050412E-33
cds1113	CBL91762.1	LEGAS_1114	Transketolase	1.5742855097704	3.51748929089481E-40			cds345	CBL90994.1	LEGAS_0346	Universal stress protein UspA	-1.11125334830899	4.47857608364379E-33
cds950	CBL91599.1	LEGAS_0951	Alkaline shock response membrane anchor protein AmaP	1.77559951711654	2.73378090351794E-39			cds21	CBL90670.1	LEGAS_0022	Inosine-uridine preferring nucleoside hydrolase	-1.05275534559706	1.04352833648948E-32
cds209	CBL90858.1	LEGAS_0210	Conserved membrane protein, GtcA family	2.1333290121961	2.79754181848898E-39			cds27	CBL90676.1	LEGAS_0028	Ribose xylose arabinose galactoside ABC-type transport system, permease component	-1.76360530114164	1.05904493274999E-32
cds153	CBL90802.1	LEGAS_0154	Transcription antiterminator, BlgB family	3.10342532093967	1.3196915297406E-36			cds851	CBL91500.1	LEGAS_0852	Phosphoglycerate dehydrogenase	-1.28144996264651	1.28559512281987E-32
cds1683	CBL92332.1	LEGAS_1684	Major cold shock protein CspA	1.49422342262406	5.69310954053099E-35			cds713	CBL91362.1	LEGAS_0714	Myosin-cross-reactive antigen	-1.14431644950549	2.0899135849682E-32
cds9	CBL90658.1	LEGAS_0010	Predicted transcriptional regulator	1.92893958473712	2.0562771428407E-34			cds210	CBL90859.1	LEGAS_0211	Citrate lyase transcriptional regulator CitI	-1.4352192853347	4.98721666140388E-32
cds1013	CBL91662.1	LEGAS_1014	Plasma-membrane calcium-translocating P-type ATPase	1.07776967412686	2.73503777891833E-33			cds390	CBL91039.1	LEGAS_0391	UDP-N-acetylmuramyl tripeptide synthase	-1.14728492100358	7.50947675123492E-32
cds1397	CBL92046.1	LEGAS_1398	Ribonuclease R	1.04011229559852	6.80587879583995E-33			cds1837	CBL92486.1	LEGAS_1838	hypothetical protein	-1.38536331607437	5.4466383144684E-31
cds286	CBL90935.1	LEGAS_0287	conserved hypothetical protein	1.02357887757174	2.89262475658436E-32			cds1533	CBL92182.1	LEGAS_1534	Inosine-uridine preferring nucleoside hydrolase	-1.41420574864942	2.95334512052486E-30
cds795	CBL91444.1	LEGAS_0796	Transcription termination/antitermination protein NusA	1.04470746066137	3.49585960939614E-32			cds1898	CBL92547.1	LEGAS_1899	Accessory Sec system protein Asp1	-1.07481815768216	1.26340172382913E-29
cds1052	CBL91701.1	LEGAS_1053	Pyruvate oxidase	1.20417362269302	1.25207200899624E-31			cds208	CBL90857.1	LEGAS_0209	2-hydroxycyclohexanecarboxyl-CoA dehydrogenase	-1.02804770740908	2.80436869583781E-29
cds503	CBL91152.1	LEGAS_0504	3-phosphoglycerate kinase	1.57358281885978	1.4276227046552E-31			cds166	CBL90815.1	LEGAS_0167	Voltage-dependent potassium channel beta subunit	-1.14474649046823	3.91483327047293E-29
cds1568	CBL92217.1	LEGAS_1569	hypothetical protein	1.25079860777701	1.0926819048565E-30			cds766	CBL91415.1	LEGAS_0767	Phenylalanine--tRNA ligase beta subunit	-1.06716830994849	4.56132124509291E-29
cds1624	CBL92273.1	LEGAS_1625	D-alanyl-D-alanine carboxypeptidase dacA	1.41554643495703	7.34566335809537E-30			cds411	CBL91060.1	LEGAS_0412	HTH-type transcriptional repressor RghR	-2.03097609615107	6.5168056229098E-29
cds1754	CBL92403.1	LEGAS_1755	Membrane-bound lytic murein transglycosylase D	1.31437286298348	1.36790329248929E-29			cds927	CBL91576.1	LEGAS_0928	Orotate transporter	-1.43668516498715	3.54656644051283E-28
cds1625	CBL92274.1	LEGAS_1626	Two-component sensor histidine kinase	1.65983503947898	1.37922117438772E-29			cds29	CBL90678.1	LEGAS_0030	Ribokinase	-1.57506285612277	4.62861386903021E-28
cds211	CBL90860.1	LEGAS_0212	NADP-dependent malic enzyme	2.74612184228606	3.90772647252059E-29			cds1170	CBL91819.1	LEGAS_1171	D-glycero-alpha-D-manno-heptose 7-phosphate kinase	-1.61389919302947	9.68504626945301E-28
cds1436	CBL92085.1	LEGAS_1437	Putative transport protein HsrA	1.54741398085145	7.27658085893224E-29			cds414	CBL91063.1	LEGAS_0415	Class I mannose-6-phosphate isomerase	-1.29531925391693	1.58643591699015E-26
cds794	CBL91443.1	LEGAS_0795	Ribosome maturation factor RimP	1.07323492577254	1.13270447243605E-28			cds820	CBL91469.1	LEGAS_0821	Diadenosine tetraphosphate hydrolase	-1.38448279335064	3.24460459148851E-26
cds1437	CBL92086.1	LEGAS_1438	Bifunctional folylpolyglutamate synthase/dihydrofolate synthase	1.84363861881611	7.12648829591957E-26			cds1856	CBL92505.1	LEGAS_1857	Quinone-dependent D-lactate dehydrogenase	-1.03488851258926	1.90273854158836E-25
cds709	CBL91358.1	LEGAS_0710	dTDP-glucose 4%2C6-dehydratase	1.78240453586985	9.09514089521464E-26			cds332	CBL90981.1	LEGAS_0333	ADP-ribose pyrophosphatase	-1.15238456365068	3.0670932264843E-25
cds1399	CBL92048.1	LEGAS_1400	RNA methyltransferase	1.0230124909599	1.14208896778945E-25			cds275	CBL90924.1	LEGAS_0276	Predicted acyltransferase with acyl-CoA N-acyltransferase domain	-1.34857275173124	5.83475516192323E-24
cds1811	CBL92460.1	LEGAS_1812	Autoinducer 2 import system permease protein LsrC	1.80666219661901	3.9728728372855E-25			cds284	CBL90933.1	LEGAS_0285	Beta-ketoacyl-acyl-carrier-protein synthase I	-1.03516495422396	9.83220973610041E-24
cds1810	CBL92459.1	LEGAS_1811	Abc superfamily atp binding cassette transporter, binding protein	1.82590539607539	4.78981278437487E-25			cds852	CBL91501.1	LEGAS_0853	Glycerophosphoryl diester phosphodiesterase	-1.24982689282514	1.60035242007481E-23
cds366	CBL91015.1	LEGAS_0367	Thymidylate kinase	1.14949178234293	6.94708902131603E-25			cds1246	CBL91895.1	LEGAS_1247	Flavodoxin nitric oxide synthase	-1.46554058910154	2.99095007593991E-23
cds419	CBL91068.1	LEGAS_0420	UPF0750 membrane protein YxkD	1.24492771089227	1.23173882172786E-24			cds455	CBL91104.1	LEGAS_0456	Inosine-uridine preferring nucleoside hydrolase	-1.20726880875348	3.381100031877E-23
cds194	CBL90843.1	LEGAS_0195	Thioredoxin-coupled arsenate reductase	1.77861880944427	1.85381589412507E-24			cds1448	CBL92097.1	LEGAS_1449	Glyoxalase bleomycin resistance protein dioxygenase	-1.00273986571129	3.64728303143911E-23
cds504	CBL91153.1	LEGAS_0505	High-affinity zinc uptake system ATP-binding protein ZnuC	1.39495651592987	3.51219873660925E-23			cds274	CBL90923.1	LEGAS_0275	Ribose-5-phosphate isomerase A	-1.10323803586464	3.78681569402243E-23
cds1514	CBL92163.1	LEGAS_1515	Enoyl-acyl-carrier-protein reductase	1.14609261196323	5.9172284838373E-23			cds526	CBL91175.1	LEGAS_0527	Anaerobic ribonucleoside-triphosphate reductase large subunit	-1.04139352739994	5.66916672126245E-23
cds1513	CBL92162.1	LEGAS_1514	Malonyl CoA-acyl carrier protein transacylase	1.00460659034096	1.14276864754557E-22			cds1309	CBL91958.1	LEGAS_1310	Nicotinate phosphoribosyltransferase	-1.35604827614972	1.35691243410747E-22
cds1165	CBL91814.1	LEGAS_1166	DNA replication protein DnaD	1.06705595804702	1.35466574843238E-22			cds1473	CBL92122.1	LEGAS_1474	hypothetical protein	-1.08419847813563	1.35691243410747E-22
cds1008	CBL91657.1	LEGAS_1009	High-affinity gluconate transporter	1.8446205820489	1.84924004222587E-22			cds721	CBL91370.1	LEGAS_0722	Predicted dithiol-disulfide isomerase involved in polyketide biosynthesis	-1.16819678384212	1.08846361476257E-21
cds505	CBL91154.1	LEGAS_0506	ABC-type Mn2+/Zn2+ transport systems, permease component	1.34552636902317	2.35223537776738E-22			cds347	CBL90996.1	LEGAS_0348	conserved hypothetical protein	-1.55401840647364	5.29885174550885E-21
cds1163	CBL91812.1	LEGAS_1164	Ribosomal RNA large subunit methyltransferase L	1.00324405801617	9.48433138853513E-22			cds569	CBL91218.1	LEGAS_0570	Sugar phosphatase SupH	-1.17297331694221	6.12573795307348E-21
cds436	CBL91085.1	LEGAS_0437	Multidrug resistance protein	2.08779050876691	7.65019067759381E-21			cds614	CBL91263.1	LEGAS_0615	NADPH-dependent oxidoreductase	-1.47336497313667	7.92052355639427E-21
cds797	CBL91446.1	LEGAS_0798	LSU ribosomal protein L7AE	1.1201261160264	1.19877998856543E-20			cds478	CBL91127.1	LEGAS_0479	Integral membrane protein [Leuconostoc gelidum subsp. gasicomitatum LMG 18811]	-1.56780885620151	7.59678225489369E-20
cds1381	CBL92030.1	LEGAS_1382	Lipoate--protein ligase	1.16126121351548	1.43336181916741E-20			cds1319	CBL91968.1	LEGAS_1320	Xanthine uracil vitamin C permease	-1.3722546286683	8.75733648691697E-20
cds1812	CBL92461.1	LEGAS_1813	ABC transporter ATP-binding component	1.56569054928204	1.23259112777031E-19			cds1140	CBL91789.1	LEGAS_1141	DUF697 domain-containing protein	-1.25145223672147	2.10985777057659E-19
cds291	CBL90940.1	LEGAS_0292	Peptidase V	1.06447986527819	1.39905422303893E-19			cds1156	CBL91805.1	LEGAS_1157	Sugar ABC transporter	-1.89403559317212	3.57607980934559E-19
cds951	CBL91600.1	LEGAS_0952	hypothetical stress protein	1.5704235944176	8.524988798448E-19			cds568	CBL91217.1	LEGAS_0569	Putative HTH-type transcriptional regulator YddM	-1.0253874081702	1.49563455705832E-18
cds1128	CBL91777.1	LEGAS_1129	Segregation and condensation protein B	1.09378368044126	5.95673912247608E-18			cds835	CBL91484.1	LEGAS_0836	Deoxyribonuclease I	-1.42316247934271	2.66986862638559E-18
cds1215	CBL91864.1	LEGAS_1216	conserved hypothetical protein	1.42343685939599	8.03323223208934E-18			cds198	CBL90847.1	LEGAS_0199	M protein trans-acting positive regulator (MGA)	-1.1846238022471	5.21823316213573E-18
cds1877	CBL92526.1	LEGAS_1878	Multidrug resistance protein B	2.33926791799352	4.4377123796635E-17			cds157	CBL90806.1	LEGAS_0158	Cysteine synthase A	-1.20846791490743	5.90400835270562E-18
cds710	CBL91359.1	LEGAS_0711	dTDP-4-dehydrorhamnose reductase	1.44750953786848	7.63419879206702E-17			cds1373	CBL92022.1	LEGAS_1374	Peroxiredoxin (Alkyl hydroperoxide reductase subunit C)	-1.23831821837625	6.82637754801734E-18
cds552	CBL91201.1	LEGAS_0553	Transcriptional repressor BusR	1.20164625828601	2.29340952663518E-16			cds688	CBL91337.1	LEGAS_0689	conserved hypothetical protein	-1.51765948267793	9.61538867932123E-17
cds692	CBL91341.1	LEGAS_0693	Tagatose-6-phosphate kinase	1.37499492072488	5.51596791474225E-16			cds1865	CBL92514.1	LEGAS_1866	Putative HTH-type transcriptional regulator GmuR	-1.58810442177788	1.16058302062466E-16
cds218	CBL90867.1	LEGAS_0219	Citrate-sodium symporter	1.65763144611278	2.23806030734038E-14			cds321	CBL90970.1	LEGAS_0322	Transcriptional regulator	-1.21593392204494	1.53620475759597E-16
cds952	CBL91601.1	LEGAS_0953	Response regulator	1.08554800100648	2.94382648599274E-14			cds944	CBL91593.1	LEGAS_0945	Metallophosphatase family protein	-1.72500365750437	1.95733410168709E-16
cds900	CBL91549.1	LEGAS_0901	Tyrosine recombinase XerC	1.01370705285754	7.76497599133024E-14			cds1033	CBL91682.1	LEGAS_1034	Streptogramin A acetyltransferase VatD	-1.37219467793347	4.61644204337915E-16
cds391	CBL91040.1	LEGAS_0392	Gamma-glutamyl-diamino acid-endopeptidase extracellular cell-wall-bound	1.02762055056638	6.56714439830315E-13			cds827	CBL91476.1	LEGAS_0828	hypothetical protein	-1.18104487923789	7.57674753353829E-16
cds839	CBL91488.1	LEGAS_0840	Mep operon protein MepB	1.14090956815056	8.21795508389993E-13			cds1532	CBL92181.1	LEGAS_1533	Ferredoxin--NADP reductase	-1.26720943132102	9.78868282616527E-16
cds1634	CBL92283.1	LEGAS_1635	HTH-type transcriptional repressor CzrA	1.25855563039675	3.3087976779634E-12			cds147	CBL90796.1	LEGAS_0148	Glutamate--cysteine ligase	-1.18469808433805	2.81482124164152E-15
cds883	CBL91532.1	LEGAS_0884	Transporter	1.53592455919618	5.60987026072377E-12			cds564	CBL91213.1	LEGAS_0565	Putative ABC transporter ATP-binding protein YhaQ	-1.40062950147995	5.4756987220821E-15
cds444	CBL91093.1	LEGAS_0445	ABC transporter permease	1.1206915273315	1.94719856140457E-11			cds1890	CBL92539.1	LEGAS_1891	Acid sugar phosphatase	-1.17662959279272	9.61931965633321E-15
cds840	CBL91489.1	LEGAS_0841	Multidrug efflux SMR transporter	1.07827514794189	2.92950808434872E-11			cds565	CBL91214.1	LEGAS_0566	HTH-type transcriptional regulator DdrOP3	-1.65801676901544	1.36791354198759E-14
cds1259	CBL91908.1	LEGAS_1260	PTS sugar transporter subunit IIC	2.30766788722082	6.77459615490451E-11			cds1822	CBL92471.1	LEGAS_1823	FMN-dependent NADH-azoreductase	-1.16685053304207	1.8640234266579E-14
cds1784	CBL92433.1	LEGAS_1785	PTS system, cellobiose-specific IIC component	1.59965240877695	7.44341015104773E-11			cds714	CBL91363.1	LEGAS_0715	conserved hypothetical protein	-1.27324382554907	1.38303371314887E-13
cds1815	CBL92464.1	LEGAS_1816	hypothetical protein	2.7790896481655	7.88394051548553E-11			cds1505	CBL92154.1	LEGAS_1506	Type II toxin-antitoxin system death-on-curing family toxin	-1.22511040881776	3.41189227157665E-13
cds231	CBL90880.1	LEGAS_0232	Bifunctional ligase/repressor BirA	1.2067476260277	4.84898237248642E-10			cds1460	CBL92109.1	LEGAS_1461	Glycosyltransferase	-1.01460239296573	1.39502029325451E-12
cds1231	CBL91880.1	LEGAS_1232	Ribose-5-phosphate isomerase A	1.13753175702489	1.63101895513532E-09			cds1802	CBL92451.1	LEGAS_1803	Transcriptional repressor MsmR	-1.23869923100626	2.59745846087657E-12
cds1435	CBL92084.1	LEGAS_1436	DNA repair protein RadC	1.40512708624732	2.89250442718169E-09			cds1164	CBL91813.1	LEGAS_1165	conserved hypothetical protein	-1.70946718427503	2.61251777388222E-12
cds1785	CBL92434.1	LEGAS_1786	PTS system oligo-beta-mannoside-specific EIIC component	1.26929672027522	1.9752572859757E-08			cds476	CBL91125.1	LEGAS_0477	MetQ/NlpA family ABC transporter substrate-binding protein	-1.06851994620454	3.05846959945045E-12
cds1162	CBL91811.1	LEGAS_1163	L-amino acid N-acyltransferase YncA	1.25986102153888	2.51433323037555E-08			cds549	CBL91198.1	LEGAS_0550	Late competence operon required for DNA binding and uptake	-1.44026021481507	9.41657896374547E-12
cds511	CBL91160.1	LEGAS_0512	Late competence protein ComEC, DNA transport	1.43182604214462	2.84986627595586E-08			cds1297	CBL91946.1	LEGAS_1298	conserved domain protein%2C possible pseudogene	-1.00044180947281	2.40440119054103E-11
cds1007	CBL91656.1	LEGAS_1008	NADP or NAD utilizing oxidoreductase	1.05299897651332	3.78357863866799E-07			cds33	CBL90682.1	LEGAS_0034	PTS system sucrose-specific transporter subunit EIIBC	-1.06950718231977	4.43346369086078E-11
cds1779	CBL92428.1	LEGAS_1780	hypothetical protein	1.34399165358646	6.42959708751483E-07			cds1053	CBL91702.1	LEGAS_1054	Trehalose-6-phosphate hydrolase	-1.18005310233426	5.18018011696028E-11
cds14	CBL90663.1	LEGAS_0015	hypothetical protein	1.31573221440227	1.01247733474402E-06			cds571	CBL91220.1	LEGAS_0572	transcriptional repressor of pbsx genes%2Cputative	-1.02306593281565	6.80094254756058E-11
cds1422	CBL92071.1	LEGAS_1423	conserved hypothetical protein	1.00247390691733	1.66908349203536E-06			cds926	CBL91575.1	LEGAS_0927	DUF77 domain-containing protein	-1.10252110725599	1.17941342124199E-10
cds68	CBL90717.1	LEGAS_0069	conserved hypothetical protein	1.12710668628844	3.18337287474394E-06			cds1682	CBL92331.1	LEGAS_1683	hypothetical protein	-1.11669313350249	1.42629051741538E-10
cds567	CBL91216.1	LEGAS_0568	hypothetical protein	1.60476317525497	1.60134662930659E-05			cds410	CBL91059.1	LEGAS_0411	ImmA/IrrE family metallo-endopeptidase	-1.83486197916446	2.269758142182E-10
cds53	CBL90702.1	LEGAS_0054	Sugar transport proteins signature 1	1.14019980764352	1.6249956491427E-05			cds1616	CBL92265.1	LEGAS_1617	Receptor	-1.32406606896663	2.67271896270334E-10
cds1787	CBL92436.1	LEGAS_1788	DUF871 domain-containing protein	1.11775616123082	1.93080285790547E-05			cds1120	CBL91769.1	LEGAS_1121	General stress protein CsbD	-2.71293222471648	5.04156455714879E-10
cds1666	CBL92315.1	LEGAS_1667	Putative translation regulator	1.06541767864769	2.51538315713298E-05			cds192	CBL90841.1	LEGAS_0193	Xylose isomerase	-1.0402605014122	5.09456450137729E-10
cds129	CBL90778.1	LEGAS_0130	hypothetical protein	2.3640882325981	4.69562448338977E-05			cds1158	CBL91807.1	LEGAS_1159	Neopullulanase alpha amylase subunit	-1.43400349310574	8.0174273971817E-10
cds232	CBL90881.1	LEGAS_0233	Biotin transporter	1.20145058481742	5.28807403336153E-05			cds563	CBL91212.1	LEGAS_0564	Sodium ABC transporter permease	-1.00043886232202	8.77381147833341E-10
cds1139	CBL91788.1	LEGAS_1140	Amino acid permease-associated region	1.12521446614395	0.00014678324574			cds477	CBL91126.1	LEGAS_0478	D-methionine ABC transporter binding protein	-1.0414913953961	1.11439433222464E-09
cds1025	CBL91674.1	LEGAS_1026	Transcriptional regulator SlyA	1.38496022197143	0.000213351371904			cds1038	CBL91687.1	LEGAS_1039	Transcriptional regulator	-1.70339381449636	1.44897018802191E-09
cds1023	CBL91672.1	LEGAS_1024	hypothetical protein	2.28447643982116	0.000452608228477			cds28	CBL90677.1	LEGAS_0029	Ribose ABC transporter substrate binding component	-1.61917850643722	8.34979550137693E-09
cds965	CBL91614.1	LEGAS_0966	Acyl CoA thioesterase	2.42970671238282	0.000497506301099			cds1014	CBL91663.1	LEGAS_1015	Oxidoreductase ion channel protein IolS	-1.18748268394302	1.19124759973971E-08
cds1838	CBL92487.1	LEGAS_1839	hypothetical protein	2.16171704729757	0.000579823515643			cds1615	CBL92264.1	LEGAS_1616	Bacteriophage transcriptional regulator	-1.25428693165895	1.63077280069673E-08
cds943	CBL91592.1	LEGAS_0944	Transcription regulator (Putative) [Leuconostoc gelidum subsp. gasicomitatum LMG 18811]	1.08401341272605	0.000648214613927			cds933	CBL91582.1	LEGAS_0934	conserved hypothetical protein	-1.53759210487529	2.51433323037555E-08
cds1870	CBL92519.1	LEGAS_1871	Putative DNA-binding protein yizB	1.20032820209677	0.000739259910095			cds819	CBL91468.1	LEGAS_0820	conserved hypothetical protein	-1.08355958573716	9.65240990740064E-08
cds537	CBL91186.1	LEGAS_0538	Accessory Sec system protein translocase subunit SecY2	1.33498868520358	0.000785195595149			cds1154	CBL91803.1	LEGAS_1155	Maltose transport system permease protein malG	-1.6931436440763	1.02116773216151E-07
cds510	CBL91159.1	LEGAS_0511	Late competence protein required for DNA binding and uptake	1.39540875917319	0.001079746080508			cds459	CBL91108.1	LEGAS_0460	Triosephosphate isomerase	-1.32659452327874	1.13854266151416E-07
cds437	CBL91086.1	LEGAS_0438	hypothetical protein	2.66812520175962	0.00305421225637			cds778	CBL91427.1	LEGAS_0779	Cell wall enzyme EbsB	-1.5992665142203	1.25947078303155E-07
cds1817	CBL92466.1	LEGAS_1818	Putative transposase for IS1664 element	1.39365088263296	0.00392369532223			cds941	CBL91590.1	LEGAS_0942	Citrate-sodium symporter	-1.54311344176613	1.73434136328905E-07
cds154	CBL90803.1	LEGAS_0155	PTD system beta-glucoside-specific transporter subunit EIIBCA	1.11610489242425	0.005030883185584			cds1157	CBL91806.1	LEGAS_1158	Multiple sugar-binding transport ATP-binding protein MsmK	-1.36446076576569	8.01032653169762E-07
cds1816	CBL92465.1	LEGAS_1817	Transposase	1.6607017275373	0.005291627740039			cds767	CBL91416.1	LEGAS_0768	UDP-N-acetylmuramate--L-alanine ligase	-1.37076563977929	1.12169721713491E-06
cds52	CBL90701.1	LEGAS_0053	Amino-acid ABC transporter ATP-binding protein YecC	1.13571542404799	0.006367130168512			cds945	CBL91594.1	LEGAS_0946	GNAT family N-acetyltransferase	-1.56302622667439	1.64597254506342E-06
cds65	CBL90714.1	LEGAS_0066	conserved hypothetical protein%2C probably a pseudogene	1.27048923790017	0.007887466626562			cds1155	CBL91804.1	LEGAS_1156	Maltose transport system permease protein malF	-1.31511932909104	2.2930580655327E-06
cds398	CBL91047.1	LEGAS_0399	RNA polymerase ECF sigma factor	1.18728091918327	0.012093311226119			cds328	CBL90977.1	LEGAS_0329	D-isomer specific 2-hydroxyacid dehydrogenase, catalytic domain protein	-1.74881341709935	2.45218578577048E-06
cds1054	CBL91703.1	LEGAS_1055	conserved hypothetical protein	2.63742553451488	0.017535005176547			cds1809	CBL92458.1	LEGAS_1810	Transcriptional regulator, HxlR family	-1.13284429447916	3.2747550752659E-06
cds953	CBL91602.1	LEGAS_0954	hypothetical protein	2.79643841048455	0.020583771638961			cds195	CBL90844.1	LEGAS_0196	Anion Na(+) symporter	-1.13150305241788	3.87254288836605E-06
cds1479	CBL92128.1	LEGAS_1480	hypothetical protein	2.70526568084647	0.023080145414228			cds88	CBL90737.1	LEGAS_0089	Transcriptional regulator	-1.70909101457449	4.3595446756493E-06
cds135	CBL90784.1	LEGAS_0136	Bifunctional protein: zinc-containing alcoholdehydrogenase	1.84375054774942	0.038627586979218			cds1372	CBL92021.1	LEGAS_1373	conserved hypothetical protein	-2.04266344696826	9.11356866225058E-06
cds118	CBL90767.1	LEGAS_0119	putative permease%2C membrane protein	2.03111902153601	0.047737078147701			cds1864	CBL92513.1	LEGAS_1865	Beta-glucosidase 6-phospho-beta-glucosidase beta-galactosidase	-1.22324550000269	1.1143347809031E-05
								cds1783	CBL92432.1	LEGAS_1784	Transcriptional regulator, MutR family	-1.16643716038244	1.95911290699069E-05
								cds940	CBL91589.1	LEGAS_0941	Malolactic enzyme (L-malate decarboxylase to L-lactate)	-2.41576546881634	2.02280440849504E-05
								cds458	CBL91107.1	LEGAS_0459	Modulator of drug activity B	-1.2602522757931	2.24573842023256E-05
								cds1159	CBL91808.1	LEGAS_1160	Alpha-glucosidase	-1.0421941080943	2.63315687775674E-05
								cds1863	CBL92512.1	LEGAS_1864	PTS sugar transporter subunit IIC	-1.04764605221122	5.39442249616383E-05
								cds252	CBL90901.1	LEGAS_0253	Cytoplasmic protein	-1.06754824179906	0.000138239457718
								cds327	CBL90976.1	LEGAS_0328	Membrane transport family protein	-3.24008202331548	0.000195901866974
								cds326	CBL90975.1	LEGAS_0327	Beta-phosphoglucomutase	-1.11082945697372	0.001777609898343
								cds884	CBL91533.1	LEGAS_0885	hypothetical protein	-1.03908998200111	0.004385032550862
								cds382	CBL91031.1	LEGAS_0383	Homoserine O-succinyltransferase	-1.01616695398058	0.006698530177333
								cds1057	CBL91706.1	LEGAS_1058	ABC-type sugar transport systemperiplasmic component	-1.00393989091974	0.012167212352053
								cds1586	CBL92235.1	LEGAS_1587	Lactobacillus delbrueckii phage mv4 main capsid protein	-1.21598687830432	0.024225789391713
								cds931	CBL91580.1	LEGAS_0932	hypothetical protein	-1.21473025750468	0.025878591028408

## Sheet: 4degree_185min
4 degree 185 minutes upregulated genes								4 degree 185 minutes downregulated genes
CDS_Number	Protein_ID	Locus_tag	Description(PANNZER+GenBank)	Log2FoldChange	P-adjusted value			CDS_Number	Protein_ID	Locus_tag	Description(PANNZER+GenBank)	Log2FoldChange	P-adjusted value
cds1439	CBL92088.1	LEGAS_1440	Beta-lactamase class C and other penicillin binding proteins	3.28314251379184	0			cds420	CBL91069.1	LEGAS_0421	10 kDa chaperonin	-4.60013671629083	0
cds1440	CBL92089.1	LEGAS_1441	UDP-N-acetylmuramoyl-tripeptide--D-alanyl-D-alanine ligase	3.14103053999803	0			cds634	CBL91283.1	LEGAS_0635	Clp protease DnaK DnaJ chaperone ATP-binding subunit	-3.23809296266568	0
cds1623	CBL92272.1	LEGAS_1624	Glucosamine-6-phosphate deaminase	4.2629244698727	0			cds804	CBL91453.1	LEGAS_0805	Heat-inducible transcription repressor HrcA	-4.66532912295702	0
cds211	CBL90860.1	LEGAS_0212	NADP-dependent malic enzyme	8.24313134287256	0			cds805	CBL91454.1	LEGAS_0806	co-chaperone GrpE	-4.0742515757407	0
cds212	CBL90861.1	LEGAS_0213	Citrate lyase ligase	7.68049699700301	0			cds929	CBL91578.1	LEGAS_0930	Cyclopropane-fatty-acyl-phospholipid synthase	-3.91994212752654	0
cds214	CBL90863.1	LEGAS_0215	Citrate lyase beta chain / citryl-CoA lyase subunit	6.58548853263172	0			cds940	CBL91589.1	LEGAS_0941	Malolactic enzyme (L-malate decarboxylase to L-lactate)	-8.41853211967659	0
cds215	CBL90864.1	LEGAS_0216	Citrate lyase subunit alpha	6.60479363644817	0			cds941	CBL91590.1	LEGAS_0942	Citrate-sodium symporter	-7.79993493164321	0
cds218	CBL90867.1	LEGAS_0219	Citrate-sodium symporter	7.20349882918718	0			cds421	CBL91070.1	LEGAS_0422	Chaperonin GroEL	-3.96772411737393	1.76812765737927E-292
cds553	CBL91202.1	LEGAS_0554	Glycine betaine transport ATP-binding protein OpuAA	5.05276181934713	0			cds488	CBL91137.1	LEGAS_0489	S-adenosylmethionine synthase	-3.08802950301787	1.11325475720372E-261
cds554	CBL91203.1	LEGAS_0555	Choline ABC transporter, permease protein, choW	5.00568835463737	0			cds807	CBL91456.1	LEGAS_0808	Chaperone CbpA	-3.72196592646305	1.04210912639825E-253
cds1438	CBL92087.1	LEGAS_1439	DEAD-box ATP-dependent RNA helicase CshA	2.60232680756388	2.48509470921028E-260			cds1856	CBL92505.1	LEGAS_1857	Quinone-dependent D-lactate dehydrogenase	-3.15538080772902	4.22645263242952E-242
cds199	CBL90848.1	LEGAS_0200	Peptidoglycan endopeptidase LytE	3.19756835562937	1.23748136420984E-216			cds806	CBL91455.1	LEGAS_0807	Molecular chaperone DnaK	-4.16789711008543	8.62857859896835E-237
cds320	CBL90969.1	LEGAS_0321	23S rRNA (Uracil-5-)-methyltransferase RumA	2.77909403128139	6.1698517728809E-209			cds322	CBL90971.1	LEGAS_0323	ATP-dependent proteinase ATP-binding subunit	-3.09568652416962	1.94057777938241E-213
cds230	CBL90879.1	LEGAS_0231	Putative drug resistance ABC transporter ATP-binding subunit	2.77630031700944	3.11984055640445E-206			cds1450	CBL92099.1	LEGAS_1451	Chlorophyll synthesis pathway protein BchC	-2.29961336585169	2.69511715366341E-209
cds426	CBL91075.1	LEGAS_0427	Cystathionine beta-synthase domain protein	3.10820872629148	1.78189301869894E-205			cds1415	CBL92064.1	LEGAS_1416	ATP-dependent Clp protease proteolytic subunit	-3.38757534339623	1.89430987428151E-196
cds1692	CBL92341.1	LEGAS_1693	GTPase HflX	3.23050564646115	7.92283960846243E-185			cds526	CBL91175.1	LEGAS_0527	Anaerobic ribonucleoside-triphosphate reductase large subunit	-2.74801588488201	1.50665536506258E-188
cds1436	CBL92085.1	LEGAS_1437	Putative transport protein HsrA	3.57201616608826	2.02960762978978E-156			cds1342	CBL91991.1	LEGAS_1343	Decarboxylating 6-phosphogluconate dehydrogenase	-2.97302636716185	1.0241136397144E-174
cds213	CBL90862.1	LEGAS_0214	Gamma subunit of citrate lyase	7.08313885248638	2.15810662103959E-145			cds1752	CBL92401.1	LEGAS_1753	NADH-dependent flavin oxidoreductase yqiG	-2.67920064584289	6.1750030767722E-170
cds1754	CBL92403.1	LEGAS_1755	Membrane-bound lytic murein transglycosylase D	2.02699993431823	2.15196399791911E-142			cds158	CBL90807.1	LEGAS_0159	Cystathionine gamma-lyase and homocysteine gamma-lyase for reverse transsulfuration pathway	-2.93094515638712	5.35193694384273E-165
cds1235	CBL91884.1	LEGAS_1236	Type I restriction endonuclease subunit R	2.34653254052912	1.48631315879764E-140			cds1362	CBL92011.1	LEGAS_1363	Aminopeptidase	-2.09849961981719	6.16670342142662E-153
cds301	CBL90950.1	LEGAS_0302	HTH-type transcriptional regulator GmuR	2.3245629399656	3.81951588989623E-136			cds1860	CBL92509.1	LEGAS_1861	Glutathione-disulfide reductase	-2.57002578351329	1.29047332156665E-149
cds86	CBL90735.1	LEGAS_0087	HTH-type transcriptional regulator MgrA	2.88926403666074	3.96877102148388E-136			cds1449	CBL92098.1	LEGAS_1450	Fructose permease	-2.09024699601347	1.24191692902591E-144
cds1437	CBL92086.1	LEGAS_1438	Bifunctional folylpolyglutamate synthase/dihydrofolate synthase	3.90705458335354	5.09551309389096E-135			cds278	CBL90927.1	LEGAS_0279	ABC-type metal ion transport system, periplasmic component surface adhesin	-4.492311968927	2.62299552344409E-143
cds1236	CBL91885.1	LEGAS_1237	Zn-dependent hydrolase, RNA-metabolising	1.892612260185	2.85773041174534E-130			cds1766	CBL92415.1	LEGAS_1767	ATP synthase subunit delta	-2.11145449731057	1.05564266350399E-140
cds216	CBL90865.1	LEGAS_0217	Holo-ACP synthase / triphosphoribosyl-dephospho-CoA synthase	7.06675482779735	3.54146704744599E-125			cds1688	CBL92337.1	LEGAS_1689	Ribonucleoside-diphosphate reductase	-2.24830722199461	3.55517320671333E-140
cds1400	CBL92049.1	LEGAS_1401	Membrane protein chaperone oxaA	2.09957558887223	3.49955967541338E-117			cds1448	CBL92097.1	LEGAS_1449	Glyoxalase bleomycin resistance protein dioxygenase	-2.32095290374566	1.26780178877955E-139
cds1356	CBL92005.1	LEGAS_1357	GABA permease, gabP	2.0075936492753	1.62302240426519E-115			cds1341	CBL91990.1	LEGAS_1342	Gluconate kinase GntK	-2.15925398335155	4.83785543982884E-137
cds1441	CBL92090.1	LEGAS_1442	RNA methyltransferase	2.25543483746215	2.36392757569386E-112			cds1693	CBL92342.1	LEGAS_1694	Iron dependent peroxidase	-2.2409235478748	1.29479687640049E-125
cds209	CBL90858.1	LEGAS_0210	Conserved membrane protein, GtcA family	3.85136067886256	2.39898882510898E-112			cds932	CBL91581.1	LEGAS_0933	conserved hypothetical protein	-3.3044698614508	2.39961304266448E-125
cds795	CBL91444.1	LEGAS_0796	Transcription termination/antitermination protein NusA	1.7046438972112	2.35980303460226E-104			cds1764	CBL92413.1	LEGAS_1765	Proton-transporting two-sector ATPase, gamma subunit	-2.1197589942786	6.31686437662911E-123
cds552	CBL91201.1	LEGAS_0553	Transcriptional repressor BusR	2.67584396821262	3.50197032055427E-99			cds1762	CBL92411.1	LEGAS_1763	ATP synthase epsilon chain	-1.89973035272574	5.96873744754577E-122
cds502	CBL91151.1	LEGAS_0503	Protein veg	2.47623392366334	9.77253856965425E-99			cds1767	CBL92416.1	LEGAS_1768	ATP synthase subunit b	-2.2516933311181	1.74165135821635E-121
cds1435	CBL92084.1	LEGAS_1436	DNA repair protein RadC	3.40638301353988	1.10871515013333E-91			cds1765	CBL92414.1	LEGAS_1766	Proton-transporting two-sector ATPase, alpha subunit	-2.25219373333574	1.66608224742275E-120
cds794	CBL91443.1	LEGAS_0795	Ribosome maturation factor RimP	2.10895282354417	5.38441922616134E-85			cds520	CBL91169.1	LEGAS_0521	CTP synthase	-2.0193886892916	2.10785390792193E-120
cds1399	CBL92048.1	LEGAS_1400	RNA methyltransferase	1.74607439839286	1.55224519406608E-84			cds157	CBL90806.1	LEGAS_0158	Cysteine synthase A	-3.05436347030802	1.32150135813361E-117
cds87	CBL90736.1	LEGAS_0088	Glutathione-disulfide reductase	2.51818286316488	4.93536736489989E-84			cds1520	CBL92169.1	LEGAS_1521	Type I glyceraldehyde-3-phosphate dehydrogenase	-2.11222407925897	2.39479452370224E-116
cds8	CBL90657.1	LEGAS_0009	YvqG	2.24262028226017	7.39537085480778E-80			cds284	CBL90933.1	LEGAS_0285	Beta-ketoacyl-acyl-carrier-protein synthase I	-2.10243677798211	1.64851316902243E-115
cds1276	CBL91925.1	LEGAS_1277	Ribosomal RNA small subunit methyltransferase H	1.58089340031842	2.25270165913498E-79			cds1763	CBL92412.1	LEGAS_1764	Proton-transporting two-sector ATPase, beta subunit	-2.00742636096565	1.86470353134815E-114
cds867	CBL91516.1	LEGAS_0868	Aspartate carbamoyltransferase catalytic subunit	2.90702791284918	1.3954461555176E-76			cds527	CBL91176.1	LEGAS_0528	Anaerobic ribonucleoside-triphosphate reductase-activating protein	-2.74153684502373	1.08590158842433E-110
cds796	CBL91445.1	LEGAS_0797	Predicted nucleic-acid-binding protein implicated in transcription termination	1.77503588063748	3.36993970065306E-75			cds1120	CBL91769.1	LEGAS_1121	General stress protein CsbD	-2.98460645891134	2.58549870561422E-107
cds868	CBL91517.1	LEGAS_0869	Dihydroorotase	2.3033769838415	2.62469636832714E-73			cds1837	CBL92486.1	LEGAS_1838	hypothetical protein	-2.2672633487908	3.495276236247E-107
cds491	CBL91140.1	LEGAS_0492	Phosphoenolpyruvate carboxylase	1.7013470697879	7.57779768850248E-71			cds1263	CBL91912.1	LEGAS_1264	Isoleucine--tRNA ligase	-1.71332074090457	7.91842126710823E-106
cds217	CBL90866.1	LEGAS_0218	Pimeloyl-ACP methyl ester carboxylesterase	8.03223085827602	1.69676068446658E-69			cds1617	CBL92266.1	LEGAS_1618	prophage superinfection immunity protein [Leuconostoc gelidum subsp. gasicomitatum LMG 18811]	-3.19121256923516	1.99475678271839E-103
cds1240	CBL91889.2	LEGAS_1241	Translation initiation factor IF-3	1.35158768154241	1.45910875388755E-68			cds1121	CBL91770.1	LEGAS_1122	Non-specific DNA-binding protein HBsu	-2.64600936541124	8.78586296877946E-103
cds1127	CBL91776.1	LEGAS_1128	Pseudouridine synthase	1.75999085411103	4.45123673733907E-68			cds1178	CBL91827.1	LEGAS_1179	CD4+ T-cell-stimulating antigen	-2.57188183698086	2.29550039567693E-101
cds507	CBL91156.1	LEGAS_0508	Bifunctional UDP-N-acetylglucosamine diphosphorylase/glucosamine-1-phosphate N-acetyltransferase GlmU	1.36761551519808	3.22011131661028E-67			cds1672	CBL92321.1	LEGAS_1673	Enolase	-1.57891982454132	5.70484928155078E-99
cds730	CBL91379.1	LEGAS_0731	Multidrug resistance efflux pump	2.7751401949069	1.67208515197164E-63			cds713	CBL91362.1	LEGAS_0714	Myosin-cross-reactive antigen	-1.82800321076698	7.16257104728877E-97
cds308	CBL90957.1	LEGAS_0309	Cell wall metabolism sensor histidine kinase WalK	1.65814046289	1.17237562778546E-62			cds321	CBL90970.1	LEGAS_0322	Transcriptional regulator	-2.62145916939747	6.0588928346803E-93
cds194	CBL90843.1	LEGAS_0195	Thioredoxin-coupled arsenate reductase	2.54874649809103	4.54694192899795E-61			cds1447	CBL92096.1	LEGAS_1448	Branched chain amino acid: 2-keto-4-methylthiobutyrate aminotransferase / fructokinase	-1.66614820269405	6.89288792273803E-93
cds797	CBL91446.1	LEGAS_0798	LSU ribosomal protein L7AE	1.79201490055578	1.22802815867148E-58			cds1340	CBL91989.1	LEGAS_1341	High-affinity gluconate transporter	-1.90424944441852	3.93607452346811E-92
cds504	CBL91153.1	LEGAS_0505	High-affinity zinc uptake system ATP-binding protein ZnuC	1.9405999557865	7.76201494745994E-58			cds1769	CBL92418.1	LEGAS_1770	Proton-transporting two-sector ATPase, A subunit	-2.29971208801178	5.96120693671373E-91
cds1052	CBL91701.1	LEGAS_1053	Pyruvate oxidase	1.59806254304817	1.47829321715173E-57			cds489	CBL91138.1	LEGAS_0490	ADP-ribosylglycohydrolase	-1.61318353160158	1.5087073890544E-90
cds29	CBL90678.1	LEGAS_0030	Ribokinase	3.0584540146767	2.06723729930211E-57			cds1230	CBL91879.1	LEGAS_1231	Nucleotide-binding protein, UspA family	-1.94730225969001	2.07272669617269E-90
cds506	CBL91155.1	LEGAS_0507	Transcriptional regulator of the purine biosynthesis operon	1.36282122219149	6.88772424813499E-57			cds721	CBL91370.1	LEGAS_0722	Predicted dithiol-disulfide isomerase involved in polyketide biosynthesis	-2.53795467881065	1.49269684888893E-89
cds798	CBL91447.1	LEGAS_0799	Translation initiation factor IF-2	1.32357364969391	8.31579533153113E-57			cds159	CBL90808.1	LEGAS_0160	Serine O-acetyltransferase	-2.66895650685745	5.50904415652167E-89
cds9	CBL90658.1	LEGAS_0010	Predicted transcriptional regulator	2.41248890434192	2.98014553675194E-55			cds1348	CBL91997.1	LEGAS_1349	Proline dipeptidase	-1.79367622338507	1.82878268047431E-88
cds286	CBL90935.1	LEGAS_0287	conserved hypothetical protein	1.36349901702514	6.2303362559487E-55			cds928	CBL91577.1	LEGAS_0929	Hydrolase, alpha/beta domain protein	-2.34902702515367	1.05414372532916E-87
cds1355	CBL92004.1	LEGAS_1356	Phosphate acyltransferase PlsX	1.38801135527747	1.64426531086717E-54			cds1473	CBL92122.1	LEGAS_1474	hypothetical protein	-1.96126935224871	1.20181757616081E-84
cds1275	CBL91924.1	LEGAS_1276	Cell division protein FtsL	1.58940506277478	6.73917338096954E-54			cds166	CBL90815.1	LEGAS_0167	Voltage-dependent potassium channel beta subunit	-2.03220087332695	1.86502077039165E-84
cds1274	CBL91923.1	LEGAS_1275	Penicillin-binding protein 2B	1.32839918795055	2.47649219703584E-53			cds1017	CBL91666.1	LEGAS_1018	Zinc-dependent dehydrogenase	-1.61217635311208	7.92824372113894E-84
cds405	CBL91054.1	LEGAS_0406	Peptidoglycan interpeptide bridge formation enzyme	1.17789199822418	2.55576537542285E-53			cds1745	CBL92394.1	LEGAS_1746	Phosphoglycerate kinase	-2.10035830974125	8.01352465534938E-82
cds1163	CBL91812.1	LEGAS_1164	Ribosomal RNA large subunit methyltransferase L	1.47441535252624	3.78882821249967E-53			cds1768	CBL92417.1	LEGAS_1769	ATP synthase subunit c	-2.27058239996035	1.66026170490795E-79
cds436	CBL91085.1	LEGAS_0437	Multidrug resistance protein	4.10449957007399	4.57154776818943E-53			cds302	CBL90951.1	LEGAS_0303	Xylulose-5-phosphate phosphoketolase Fructose-6-phosphate phosphoketolase	-1.66293094754237	2.23999877699267E-79
cds310	CBL90959.1	LEGAS_0311	Two-component system yycF/yycG regulatory protein yycI	2.03809034083392	2.67547780098868E-52			cds345	CBL90994.1	LEGAS_0346	Universal stress protein UspA	-2.26861453619739	1.98170484662836E-78
cds493	CBL91142.1	LEGAS_0494	DNA-dependent RNA polymerase auxiliary subunit epsilon	1.2320905237298	2.75185496211995E-52			cds1904	CBL92553.1	LEGAS_1905	Glycerophosphoryl diester phosphodiesterase	-1.92557958298141	2.85251645477141E-78
cds505	CBL91154.1	LEGAS_0506	ABC-type Mn2+/Zn2+ transport systems, permease component	1.93824429026845	2.98648456042616E-52			cds791	CBL91440.1	LEGAS_0792	Manganese-dependent inorganic pyrophosphatase	-1.45548388957592	9.75573627261708E-76
cds1397	CBL92046.1	LEGAS_1398	Ribonuclease R	1.40129443106062	3.70658131784846E-52			cds838	CBL91487.1	LEGAS_0839	Integral membrane protein [Leuconostoc gelidum subsp. gasicomitatum LMG 18811]	-1.71414923429582	4.13209233360192E-75
cds1326	CBL91975.1	LEGAS_1327	Pheromone lipoprotein CamS	1.42345963307134	8.93205484000461E-50			cds930	CBL91579.1	LEGAS_0931	6-phosphogluconate dehydrogenase, decarboxylating	-1.65694171762761	6.58740477470314E-75
cds1877	CBL92526.1	LEGAS_1878	Multidrug resistance protein B	3.49213527992624	3.952184963121E-49			cds1243	CBL91892.1	LEGAS_1244	Threonine--tRNA ligase	-1.51554654520361	2.97588538523518E-74
cds1128	CBL91777.1	LEGAS_1129	Segregation and condensation protein B	1.7715359603266	1.16486394373012E-48			cds1139	CBL91788.1	LEGAS_1140	Amino acid permease-associated region	-2.95855147365061	3.20901372158564E-73
cds1165	CBL91814.1	LEGAS_1166	DNA replication protein DnaD	1.54584723195035	2.27873654972886E-48			cds720	CBL91369.1	LEGAS_0721	Predicted SAM-dependent methyltransferase	-2.85373320058751	5.88816926235231E-72
cds1314	CBL91963.1	LEGAS_1315	Ribosomal RNA small subunit methyltransferase D	1.493922944968	6.94427645441406E-48			cds1654	CBL92303.1	LEGAS_1655	Valine--tRNA ligase	-1.47178623734486	1.09206137988851E-69
cds503	CBL91152.1	LEGAS_0504	3-phosphoglycerate kinase	1.64923353916277	7.81446267044748E-48			cds1684	CBL92333.1	LEGAS_1685	2,3-bisphosphoglycerate-dependent phosphoglycerate mutase	-1.43834979055601	4.45450662089904E-69
cds30	CBL90679.1	LEGAS_0031	Ribose-5-phosphate isomerase A	3.13711416188081	9.14939408859729E-47			cds150	CBL90799.1	LEGAS_0151	Nitrogen regulatory protein P-II	-1.6805058420475	9.14127001505844E-69
cds1690	CBL92339.1	LEGAS_1691	Hemolysin or related protein containing CBS domain	1.20610380437632	1.14643308103584E-46			cds423	CBL91072.1	LEGAS_0424	Aminopeptidase Bleomycin hydrolase	-1.65993291850657	1.91115930814147E-67
cds355	CBL91004.1	LEGAS_0356	Transcription antitermination protein NusG	1.37492054047364	1.59768992940696E-46			cds1143	CBL91792.1	LEGAS_1144	Aspartate--tRNA ligase	-1.61705216919872	2.68887704613182E-67
cds1697	CBL92346.1	LEGAS_1698	tRNA pseudouridine synthase A	1.50326495712921	3.26597473533736E-46			cds1372	CBL92021.1	LEGAS_1373	conserved hypothetical protein	-2.12146763949423	4.4441965041321E-67
cds869	CBL91518.1	LEGAS_0870	Carbamoyl-phosphate synthase pyrimidine-specific small chain	1.93532584600051	3.91368984730175E-45			cds1187	CBL91836.1	LEGAS_1188	Glutamine--fructose-6-phosphate aminotransferase [isomerizing]	-1.54619048245237	2.10159193399862E-65
cds311	CBL90960.1	LEGAS_0312	Sporulation membrane serine protease	1.42956722095005	4.39700931390858E-44			cds601	CBL91250.1	LEGAS_0602	Nucleoside diphosphate kinase	-1.79441893990465	2.56324316549684E-65
cds1129	CBL91778.1	LEGAS_1130	Segregation and condensation protein A	1.47790136545559	7.20302754052283E-44			cds1169	CBL91818.1	LEGAS_1170	ATP-dependent helicase DinG	-1.60800243979324	1.41171214961064E-64
cds1327	CBL91976.1	LEGAS_1328	NAD-dependent DNA ligase LigA	1.40963831139245	7.43557442031937E-44			cds698	CBL91347.1	LEGAS_0699	Glucosyltransferase GtfG	-1.55316044068284	2.04202325411971E-63
cds1787	CBL92436.1	LEGAS_1788	DUF871 domain-containing protein	2.47103208579402	6.10677162270332E-43			cds476	CBL91125.1	LEGAS_0477	MetQ/NlpA family ABC transporter substrate-binding protein	-2.35957168624807	5.08250491853915E-63
cds1277	CBL91926.1	LEGAS_1278	Transcriptional regulator MraZ	1.33117867234355	2.95614706459229E-42			cds927	CBL91576.1	LEGAS_0928	Orotate transporter	-2.32666708383857	1.30716867556347E-62
cds1287	CBL91936.1	LEGAS_1288	Serine/threonine protein kinase PrkC, regulator of stationary phase	1.11789979008682	1.25238635997178E-41			cds397	CBL91046.1	LEGAS_0398	Phosphoenolpyruvate--protein phosphotransferase	-1.48632626441471	1.66473352892974E-62
cds492	CBL91141.1	LEGAS_0493	Ribonuclease J	1.06717549824286	2.91406608522714E-41			cds1103	CBL91752.1	LEGAS_1104	Integral membrane protein [Leuconostoc gelidum subsp. gasicomitatum LMG 18811]	-1.79921360310327	4.79156546537824E-62
cds349	CBL90998.1	LEGAS_0350	Septation ring formation regulator EzrA	1.08998337127421	4.02724345903142E-41			cds1167	CBL91816.1	LEGAS_1168	Aspartate aminotransferase	-1.38890433746095	8.84654670160555E-62
cds1513	CBL92162.1	LEGAS_1514	Malonyl CoA-acyl carrier protein transacylase	1.14465814406532	5.94613147934365E-41			cds1166	CBL91815.1	LEGAS_1167	Asparagine--tRNA ligase	-1.30060256170921	3.77612763497641E-61
cds366	CBL91015.1	LEGAS_0367	Thymidylate kinase	1.41550799613152	6.12233982253978E-41			cds152	CBL90801.1	LEGAS_0153	Acetyl esterase	-2.70585768278843	5.81605537218271E-60
cds28	CBL90677.1	LEGAS_0029	Ribose ABC transporter substrate binding component	2.78307410372684	1.44227081744985E-40			cds479	CBL91128.1	LEGAS_0480	Predicted membrane protein (DUF2207)	-1.7629598513185	5.13715268970517E-59
cds1423	CBL92072.1	LEGAS_1424	Phosphatidylglycerol lysyltransferase	1.37273122485955	2.62052482372899E-40			cds1150	CBL91799.1	LEGAS_1151	Maltose phosphorylase / Trehalose phosphorylase	-1.74049690302933	1.13091258955817E-58
cds1013	CBL91662.1	LEGAS_1014	Plasma-membrane calcium-translocating P-type ATPase	1.30440100868633	3.35540657612701E-40			cds285	CBL90934.1	LEGAS_0286	Ethanol-active dehydrogenase acetaldehyde-active reductase	-1.53476236315556	1.53724111927642E-57
cds1122	CBL91771.1	LEGAS_1123	Ribosome biogenesis GTPase Der	1.17946686380935	3.41586634903581E-40			cds1898	CBL92547.1	LEGAS_1899	Accessory Sec system protein Asp1	-1.6261570184497	8.82080463092713E-57
cds1519	CBL92168.1	LEGAS_1520	Phosphoesterase	1.11043703142132	5.4814103553152E-40			cds1260	CBL91909.1	LEGAS_1261	Uracil phosphoribosyltransferase	-1.5009448037224	9.32039796953012E-57
cds1252	CBL91901.1	LEGAS_1253	Putative ABC transporter ATP-binding protein YknV	1.47622679925428	8.5149671994475E-40			cds182	CBL90831.1	LEGAS_0183	Glucose-6-phosphate dehydrogenase	-1.32228834210261	1.38869866266084E-56
cds1113	CBL91762.1	LEGAS_1114	Transketolase	1.58156551435438	1.22428962697991E-39			cds147	CBL90796.1	LEGAS_0148	Glutamate--cysteine ligase	-1.96080425365608	1.66419301087005E-56
cds1425	CBL92074.1	LEGAS_1426	GDP-mannose-dependent alpha-mannosyltransferase	1.14262756146867	1.34927032799807E-39			cds1374	CBL92023.1	LEGAS_1375	Thioredoxin-disulfide reductase	-1.54513373719405	2.43607260547365E-56
cds309	CBL90958.1	LEGAS_0310	Two-component system yycF/yycG regulatory protein yycH	1.579355913914	1.4201659258412E-39			cds596	CBL91245.1	LEGAS_0597	NAD-dependent succinate-semialdehyde dehydrogenase	-1.64758222263644	7.61328450440964E-55
cds840	CBL91489.1	LEGAS_0841	Multidrug efflux SMR transporter	1.76038780609759	2.94638374162853E-39			cds162	CBL90811.1	LEGAS_0163	ABC transporter ATP-binding protein YtrB	-1.91338052472462	4.39978730166487E-54
cds365	CBL91014.1	LEGAS_0366	conserved hypothetical protein	1.67075593227545	5.64437834478399E-39			cds1740	CBL92389.1	LEGAS_1741	ATP-dependent Clp protease ATP-binding subunit ClpC	-1.23068374054637	4.77500695417781E-54
cds1347	CBL91996.1	LEGAS_1348	Global transcriptional regulator, catabolite control protein A	1.35254747626006	3.78246858713559E-38			cds210	CBL90859.1	LEGAS_0211	Citrate lyase transcriptional regulator CitI	-1.76187224527624	1.152803742452E-53
cds1625	CBL92274.1	LEGAS_1626	Two-component sensor histidine kinase	1.68953030489243	6.67038569276807E-38			cds915	CBL91564.1	LEGAS_0916	NADH-dependent butanol dehydrogenase A	-1.2938597089787	1.28147536966065E-53
cds555	CBL91204.1	LEGAS_0556	Sugar (Glycoside-Pentoside-Hexuronide) transporter, gph	1.52403360538583	2.58737234221551E-37			cds1234	CBL91883.1	LEGAS_1235	Elongation factor Tu	-1.42506493003732	1.77931358039447E-51
cds1313	CBL91962.1	LEGAS_1314	Pantetheine-phosphate adenylyltransferase	1.45210980839747	2.98019036812615E-37			cds477	CBL91126.1	LEGAS_0478	D-methionine ABC transporter binding protein	-2.40559969695725	3.47189323383782E-51
cds1624	CBL92273.1	LEGAS_1625	D-alanyl-D-alanine carboxypeptidase dacA	1.45219876205481	4.41750633629489E-37			cds1743	CBL92392.1	LEGAS_1744	Serine--tRNA ligase	-1.35188074800587	9.00156286821674E-50
cds1514	CBL92163.1	LEGAS_1515	Enoyl-acyl-carrier-protein reductase	1.03671391336905	1.3342005949085E-36			cds384	CBL91033.1	LEGAS_0385	S-ribosylhomocysteine lyase	-1.49279364961874	7.61855619612907E-49
cds524	CBL91173.1	LEGAS_0525	GTPase Obg	1.14627774419665	2.00646120426159E-36			cds1049	CBL91698.1	LEGAS_1050	Chloride transporter, ClC family	-1.67655614340704	1.72318698795793E-48
cds1215	CBL91864.1	LEGAS_1216	conserved hypothetical protein	1.76569005287751	2.2811002376693E-36			cds274	CBL90923.1	LEGAS_0275	Ribose-5-phosphate isomerase A	-1.6563161217537	1.95999088339676E-48
cds1424	CBL92073.1	LEGAS_1425	Processive diacylglycerol alpha-glucosyltransferase	1.27884316608298	6.37599446017474E-36			cds1253	CBL91902.1	LEGAS_1254	Phosphate acetyltransferase	-1.41389543618579	4.29712173342055E-48
cds1316	CBL91965.1	LEGAS_1317	Cell division-specific peptidoglycan biosynthesis regulator FtsW	1.18543106164989	8.57525694521302E-36			cds614	CBL91263.1	LEGAS_0615	NADPH-dependent oxidoreductase	-2.28328255348842	4.46992684895241E-48
cds226	CBL90875.1	LEGAS_0227	levansucrase/Inulosucrase	1.35718972837127	3.4181445967123E-35			cds1360	CBL92009.1	LEGAS_1361	Xaa-Pro dipeptidyl-peptidase	-1.67106539910048	1.16951071287532E-47
cds466	CBL91115.1	LEGAS_0467	Duplicated ATPase component YkoD of energizing module of thiamin-regulated ECF transporter for HydroxyMethylPyrimidine	1.53731574391026	4.08126224255765E-35			cds1897	CBL92546.1	LEGAS_1898	Accessory Sec system protein Asp2	-1.33754856833409	1.54937058235569E-47
cds1221	CBL91870.1	LEGAS_1222	Zinc metalloprotease HtpX	1.02568798164605	1.52083095077153E-34			cds687	CBL91336.1	LEGAS_0688	Large-conductance mechanosensitive channel	-1.76647688180284	2.97669510678298E-47
cds528	CBL91177.1	LEGAS_0529	Teichoic acids export ATP-binding protein TagH	1.12212669444955	1.61617835647755E-34			cds1533	CBL92182.1	LEGAS_1534	Inosine-uridine preferring nucleoside hydrolase	-1.69004463410298	3.07809291130748E-47
cds1512	CBL92161.1	LEGAS_1513	Beta-ketoacyl-acyl carrier protein reductase	1.00398491750466	3.64033423781496E-34			cds1373	CBL92022.1	LEGAS_1374	Peroxiredoxin (Alkyl hydroperoxide reductase subunit C)	-2.03538031880294	3.44829113880006E-46
cds757	CBL91406.1	LEGAS_0758	unknown enzyme	1.35619335690429	6.37451212062673E-34			cds1156	CBL91805.1	LEGAS_1157	Sugar ABC transporter	-3.23753764726161	1.16754583852811E-45
cds404	CBL91053.1	LEGAS_0405	Redox-sensing transcriptional repressor Rex	1.08581653335336	6.62550227480905E-34			cds1101	CBL91750.1	LEGAS_1102	Pyruvate kinase	-1.48784565822868	2.00354965023573E-45
cds1788	CBL92437.1	LEGAS_1789	PTS system lactose transporter subunit cellobiose transporter subunit IIB	2.57380643863739	8.41866570649666E-34			cds1155	CBL91804.1	LEGAS_1156	Maltose transport system permease protein malF	-2.97871185850647	2.67047482540657E-45
cds1018	CBL91667.1	LEGAS_1019	Short-chain alcohol dehydrogenase	1.44101543324767	1.11190791425093E-33			cds1294	CBL91943.1	LEGAS_1295	Trigger factor	-1.35238754458668	3.86470795623526E-45
cds1785	CBL92434.1	LEGAS_1786	PTS system oligo-beta-mannoside-specific EIIC component	2.09174608757293	2.06914187005398E-32			cds1170	CBL91819.1	LEGAS_1171	D-glycero-alpha-D-manno-heptose 7-phosphate kinase	-1.92097660639058	7.78064704579328E-45
cds26	CBL90675.1	LEGAS_0027	Ribose ABC transport system ATP-binding protein RbsA	2.59690387217548	8.26283369434405E-32			cds1894	CBL92543.1	LEGAS_1895	1,4-dihydroxy-2-naphthoyl-CoA synthase	-1.48446275984275	1.77790336572392E-44
cds1661	CBL92310.1	LEGAS_1662	Guanylate kinase	1.4278338014013	8.55978533197421E-32			cds888	CBL91537.1	LEGAS_0889	Glycine--tRNA ligase beta subunit	-1.16481117989566	8.12715098599281E-44
cds1568	CBL92217.1	LEGAS_1569	hypothetical protein	1.27290255906104	1.47745503969451E-31			cds161	CBL90810.1	LEGAS_0162	YisV	-2.04152747015176	9.06081337364715E-44
cds1312	CBL91961.1	LEGAS_1313	Predicted secreted protein containing a PDZ domain	1.19518877786885	2.45798619220497E-31			cds275	CBL90924.1	LEGAS_0276	Predicted acyltransferase with acyl-CoA N-acyltransferase domain	-1.57185827893381	2.30886422254556E-43
cds842	CBL91491.1	LEGAS_0843	DNA-binding transcriptional repressor AcrR	1.23244770652524	3.88947778062528E-31			cds1200	CBL91849.1	LEGAS_1201	Formate--tetrahydrofolate ligase	-1.4663192182912	2.31446828043378E-43
cds406	CBL91055.1	LEGAS_0407	Cell wall teichoic acid glycosylation protein GtcA	1.67062738440903	1.71378641919275E-30			cds414	CBL91063.1	LEGAS_0415	Class I mannose-6-phosphate isomerase	-1.39885542071429	2.43795559487281E-43
cds353	CBL91002.1	LEGAS_0354	50S ribosomal protein L33	1.35728811293076	4.00029941988576E-30			cds447	CBL91096.1	LEGAS_0448	Superfamily I DNA/RNA helicase protein	-1.22191774241675	2.07459224195156E-42
cds550	CBL91199.1	LEGAS_0551	Bifunctional protein FolD	1.30753640599342	8.95937314799074E-30			cds1446	CBL92095.1	LEGAS_1447	HTH-type transcriptional regulator YodB	-1.21709937399335	2.49578207732475E-42
cds1111	CBL91760.1	LEGAS_1112	2-keto-3-deoxy-D-arabino-heptulosonate-7-phosphate synthase I beta	1.31198588422555	1.38120325732151E-29			cds389	CBL91038.1	LEGAS_0390	Predicted glutamine amidotransferase	-1.47723683733177	7.34419565667764E-42
cds369	CBL91018.1	LEGAS_0370	Ribosomal RNA small subunit methyltransferase I	1.11728588834065	3.25688726791016E-29			cds1319	CBL91968.1	LEGAS_1320	Xanthine uracil vitamin C permease	-1.87546884521318	1.7024159669767E-41
cds832	CBL91481.1	LEGAS_0833	hypothetical protein	1.31351637688095	8.16581943049916E-29			cds1800	CBL92449.1	LEGAS_1801	conserved hypothetical protein	-3.0028433053524	3.95440019560424E-41
cds68	CBL90717.1	LEGAS_0069	conserved hypothetical protein	2.3676538973238	1.05400104524388E-28			cds1454	CBL92103.1	LEGAS_1455	Oligoendopeptidase F	-1.24700336262077	4.40256133798241E-41
cds351	CBL91000.1	LEGAS_0352	YhgE/Pip N-terminal domain	1.21312504740165	2.16932869028373E-28			cds1343	CBL91992.1	LEGAS_1344	Transcription regulator	-1.68789390214773	1.30577254934968E-40
cds1112	CBL91761.1	LEGAS_1113	Shikimate dehydrogenase	1.39694052349914	3.56251242615714E-28			cds332	CBL90981.1	LEGAS_0333	ADP-ribose pyrophosphatase	-1.42494236178375	1.44227081744985E-40
cds839	CBL91488.1	LEGAS_0840	Mep operon protein MepB	1.53281850378637	1.76896410399172E-27			cds165	CBL90814.1	LEGAS_0166	ABC-type transport system involved in multi-copper enzyme maturation, permease component	-1.58564717450569	1.56831548426329E-40
cds1354	CBL92003.1	LEGAS_1355	Acyl carrier protein	1.37534385631554	4.22714545508817E-27			cds851	CBL91500.1	LEGAS_0852	Phosphoglycerate dehydrogenase	-1.34258321413123	1.83392682007533E-40
cds27	CBL90676.1	LEGAS_0028	Ribose xylose arabinose galactoside ABC-type transport system, permease component	2.78643988227412	5.82864544539078E-27			cds1201	CBL91850.1	LEGAS_1202	Phosphoribosylamine--glycine ligase	-1.61828440515313	2.93984461411693E-40
cds950	CBL91599.1	LEGAS_0951	Alkaline shock response membrane anchor protein AmaP	1.25848584335527	2.37636376992394E-26			cds712	CBL91361.1	LEGAS_0713	Methyl-accepting chemotaxis protein	-1.31048489777461	3.5082604171093E-40
cds1821	CBL92470.1	LEGAS_1822	Retron-type RNA-directed DNA polymerase	1.52466161769557	2.47911766537648E-26			cds1257	CBL91906.1	LEGAS_1258	Homocysteine S-methyltransferase	-2.01229675575628	4.5650960209112E-40
cds949	CBL91598.1	LEGAS_0950	General stress protein GlsB	1.3088804434545	6.28004704250246E-26			cds1890	CBL92539.1	LEGAS_1891	Acid sugar phosphatase	-1.76411910197904	5.83586510603853E-40
cds1008	CBL91657.1	LEGAS_1009	High-affinity gluconate transporter	2.21995429331144	1.50463175313478E-25			cds568	CBL91217.1	LEGAS_0569	Putative HTH-type transcriptional regulator YddM	-1.29198978560934	3.03523393381297E-39
cds1109	CBL91758.1	LEGAS_1110	Chorismate synthase	1.11178944205911	6.79274720712546E-25			cds1158	CBL91807.1	LEGAS_1159	Neopullulanase alpha amylase subunit	-2.08405267401908	3.43606164165376E-39
cds1110	CBL91759.1	LEGAS_1111	3-dehydroquinate synthase	1.20257927088085	7.91230065601239E-25			cds396	CBL91045.1	LEGAS_0397	Phosphocarrier protein of PTS system	-1.55044982487547	7.53735138933397E-39
cds424	CBL91073.1	LEGAS_0425	hypothetical protein	1.09984910308115	1.13832118456178E-24			cds390	CBL91039.1	LEGAS_0391	UDP-N-acetylmuramyl tripeptide synthase	-1.25265665926489	8.22267416571224E-39
cds419	CBL91068.1	LEGAS_0420	UPF0750 membrane protein YxkD	1.21799932388103	1.64338221322308E-24			cds853	CBL91502.1	LEGAS_0854	Tetrahydrofolate synthase	-1.18240982548751	1.0709794369135E-38
cds1405	CBL92054.1	LEGAS_1406	tRNA(Met) cytidine acetate ligase	1.11753135862756	1.75759990569318E-24			cds1551	CBL92200.1	LEGAS_1552	Predicted ATPase	-1.49502344544335	1.8322008554264E-38
cds1396	CBL92045.1	LEGAS_1397	SsrA-binding protein SmpB	1.21634063361511	2.09579915180839E-24			cds164	CBL90813.1	LEGAS_0165	Lantibiotic protection ABC transporter ATP-binding subunit	-1.57747974100017	5.89358243603894E-38
cds693	CBL91342.1	LEGAS_0694	PTS system fructose-specific transporter subunit IIABC	1.51221173091666	2.19951857058506E-24			cds1144	CBL91793.1	LEGAS_1145	Histidine--tRNA ligase	-1.49819174594829	6.78635678415852E-38
cds370	CBL91019.1	LEGAS_0371	Acyl-ACP thioesterase	1.00039612252692	2.48416958768608E-24			cds279	CBL90928.1	LEGAS_0280	Deoxyuridine 5'-triphosphate nucleotidohydrolase	-1.34549002100247	1.4758910460553E-37
cds1130	CBL91779.1	LEGAS_1131	Riboflavin biosynthesis protein RibT	1.26388581646558	4.91417714863524E-24			cds661	CBL91310.1	LEGAS_0662	Thioredoxin reductase	-1.35388431911833	1.4988699587408E-37
cds745	CBL91394.1	LEGAS_0746	Dihydrodipicolinate reductase	1.05956700431307	5.24988551785449E-24			cds1154	CBL91803.1	LEGAS_1155	Maltose transport system permease protein malG	-3.01753720606127	2.66572050968406E-37
cds1339	CBL91988.1	LEGAS_1340	Amino acid permease-associated region	1.07084464964473	1.01332623108154E-23			cds1553	CBL92202.1	LEGAS_1554	Penicillin-binding protein 2B	-1.20471832180324	4.85428083598973E-37
cds1779	CBL92428.1	LEGAS_1780	hypothetical protein	2.53602263587651	1.4865894225817E-23			cds1452	CBL92101.1	LEGAS_1453	Lactate dehydrogenase related enzyme	-1.27566625026163	1.15875392851421E-36
cds1815	CBL92464.1	LEGAS_1816	hypothetical protein	3.37750651512797	3.12171839261852E-23			cds1852	CBL92501.1	LEGAS_1853	Substrate-specific component FolT of folate ECF transporter	-2.70722282747783	3.30027343721039E-36
cds464	CBL91113.1	LEGAS_0465	Aminopyrimidine aminohydrolase	1.52005652501773	6.07325006671371E-23			cds935	CBL91584.1	LEGAS_0936	Aldo/keto reductase, diketogulonate reductase	-1.36078131126476	3.46201099342517E-36
cds1085	CBL91734.1	LEGAS_1086	N-acetylmuramoyl-L-alanine amidase LytC	1.16015957052485	9.56601952610039E-23			cds700	CBL91349.1	LEGAS_0701	Chain length determination	-1.22706963494151	4.29464005331434E-36
cds438	CBL91087.1	LEGAS_0439	Amino acid permease-associated region	1.09567441799615	1.96172889338881E-22			cds1896	CBL92545.1	LEGAS_1897	Accessory Sec system protein Asp3	-1.3822822485135	2.42393971922896E-35
cds511	CBL91160.1	LEGAS_0512	Late competence protein ComEC, DNA transport	1.91298968409308	5.57605077446006E-22			cds1772	CBL92421.1	LEGAS_1773	A-type carbonic anhydrase	-1.62062662576558	3.24690370901191E-35
cds1404	CBL92053.1	LEGAS_1405	COG1399 protein in cluster with ribosomal protein L32p, Firmicutes subfamily	1.18024663660684	7.09429010959836E-22			cds276	CBL90925.1	LEGAS_0277	Cation ABC superfamily ATP binding cassette transporter, membrane protein	-2.99094669582195	3.54421299895756E-35
cds364	CBL91013.1	LEGAS_0365	Recombination protein RecR	1.00699832402691	1.15647555742982E-21			cds1689	CBL92338.1	LEGAS_1690	Ribonucleoside-diphosphate reductase class Ib glutaredoxin subunit	-1.9488558501357	3.5504527314332E-35
cds1819	CBL92468.1	LEGAS_1820	DUF2813 domain-containing protein (Fragment)	1.6026778800027	8.94355828431722E-21			cds1857	CBL92506.1	LEGAS_1858	Disulfide bond formation regulator	-1.51549922644417	9.57195506056167E-35
cds1094	CBL91743.1	LEGAS_1095	L-asparaginase Glu-tRNAGln amidotransferase subunit D	1.06675953291272	2.76533758965972E-20			cds1014	CBL91663.1	LEGAS_1015	Oxidoreductase ion channel protein IolS	-1.92575518349457	1.05046639763654E-34
cds904	CBL91553.1	LEGAS_0905	Non-canonical purine NTP pyrophosphatase	1.31287455985816	5.41526527769151E-20			cds1505	CBL92154.1	LEGAS_1506	Type II toxin-antitoxin system death-on-curing family toxin	-2.05566327642213	1.08707635614896E-34
cds1812	CBL92461.1	LEGAS_1813	ABC transporter ATP-binding component	1.68576220222623	8.22090561470421E-20			cds820	CBL91469.1	LEGAS_0821	Diadenosine tetraphosphate hydrolase	-1.8904325644602	1.37481438946245E-34
cds1315	CBL91964.1	LEGAS_1316	conserved hypothetical UPF0298 protein	1.17505799879818	2.7885209365733E-19			cds1115	CBL91764.1	LEGAS_1116	General stress protein CsbD	-1.51183816682703	1.66028729437231E-34
cds1162	CBL91811.1	LEGAS_1163	L-amino acid N-acyltransferase YncA	1.75752200135173	3.41209176818426E-19			cds163	CBL90812.1	LEGAS_0164	Membrane protein permease	-1.50844094377778	1.76748666222194E-34
cds1786	CBL92435.1	LEGAS_1787	outer surface protein	2.02811627733549	3.09898773255604E-18			cds592	CBL91241.1	LEGAS_0593	Sugar efflux transporter for intercellular exchange	-1.55110431939562	1.91633940658193E-33
cds465	CBL91114.1	LEGAS_0466	Thiamin-regulated ECF transporter	1.58691055231425	3.48622755917332E-18			cds563	CBL91212.1	LEGAS_0564	Sodium ABC transporter permease	-1.83118612610511	1.93794343031735E-33
cds951	CBL91600.1	LEGAS_0952	hypothetical stress protein	1.28550116188231	7.65684782984006E-18			cds852	CBL91501.1	LEGAS_0853	Glycerophosphoryl diester phosphodiesterase	-1.42495807334043	3.60517209079161E-33
cds231	CBL90880.1	LEGAS_0232	Bifunctional ligase/repressor BirA	1.29997323806251	9.79420927859107E-18			cds714	CBL91363.1	LEGAS_0715	conserved hypothetical protein	-1.645357271467	4.2174078530776E-33
cds401	CBL91050.1	LEGAS_0402	Ribosomal-protein-alanine N-acetyltransferase RimI	1.23159402949366	1.5631659447604E-17			cds716	CBL91365.1	LEGAS_0717	Peptide methionine sulfoxide reductase MsrA	-1.20881163826861	8.03804631217899E-33
cds1634	CBL92283.1	LEGAS_1635	HTH-type transcriptional repressor CzrA	1.61500516687555	4.4465109990309E-17			cds1865	CBL92514.1	LEGAS_1866	Putative HTH-type transcriptional regulator GmuR	-1.98634623401319	9.1229204066825E-33
cds1007	CBL91656.1	LEGAS_1008	NADP or NAD utilizing oxidoreductase	2.01075970986037	4.59669659501128E-17			cds1444	CBL92093.1	LEGAS_1445	Phenylalanyl-tRNA synthetase subunit beta	-1.04731401231339	1.00295360032874E-32
cds883	CBL91532.1	LEGAS_0884	Transporter	1.4476462001414	4.76088099198328E-17			cds106	CBL90755.1	LEGAS_0107	D-hydroxyisocaproate dehydrogenase	-1.23362065003997	1.10231584588003E-32
cds1810	CBL92459.1	LEGAS_1811	Abc superfamily atp binding cassette transporter, binding protein	1.57479732062492	7.12604772155201E-17			cds933	CBL91582.1	LEGAS_0934	conserved hypothetical protein	-2.61407121576047	2.24722099082242E-32
cds1422	CBL92071.1	LEGAS_1423	conserved hypothetical protein	1.25807933200176	1.75435538828159E-16			cds156	CBL90805.1	LEGAS_0157	Periplasmic secreted protein	-1.21813813685	1.06279631717655E-31
cds877	CBL91526.1	LEGAS_0878	SAM-dependent methyltransferase	1.32934447053355	1.8821916338283E-16			cds699	CBL91348.1	LEGAS_0700	Tyrosine-protein phosphatase	-1.11312226704341	1.11992323597641E-31
cds1231	CBL91880.1	LEGAS_1232	Ribose-5-phosphate isomerase A	1.28777354336439	1.99374109035579E-16			cds1157	CBL91806.1	LEGAS_1158	Multiple sugar-binding transport ATP-binding protein MsmK	-2.41560649874276	1.33957537077679E-31
cds1818	CBL92467.1	LEGAS_1819	DNA helicase	1.44564513879332	2.06148487868305E-16			cds635	CBL91284.1	LEGAS_0636	conserved hypothetical protein	-1.42343430866461	2.74267847713295E-31
cds14	CBL90663.1	LEGAS_0015	hypothetical protein	1.84001234953627	2.15480245879823E-16			cds411	CBL91060.1	LEGAS_0412	HTH-type transcriptional repressor RghR	-1.87053900906702	3.17906598270886E-31
cds952	CBL91601.1	LEGAS_0953	Response regulator	1.18168418054958	1.03054385191842E-15			cds1298	CBL91947.1	LEGAS_1299	Diacetyl reductase S-acetoin forming	-1.13868421950476	4.66250812909058E-31
cds1392	CBL92041.1	LEGAS_1393	conserved hypothetical protein	1.036916870588	1.33246358539489E-15			cds1802	CBL92451.1	LEGAS_1803	Transcriptional repressor MsmR	-1.7389344463279	5.23998554345873E-31
cds467	CBL91116.1	LEGAS_0468	Thiamin ABC transporter subunit	1.28515367013754	1.33911649287009E-15			cds1616	CBL92265.1	LEGAS_1617	Receptor	-2.06092110436612	5.93722164636872E-31
cds1789	CBL92438.1	LEGAS_1790	Phosphoenolpyruvate-dependent sugar phosphotransferase system EIIA, cellobiose specific	2.94538791424367	1.98746129053582E-15			cds1445	CBL92094.1	LEGAS_1446	Phenylalanine--tRNA ligase alpha subunit	-1.27290828908378	5.9921017533765E-31
cds6	CBL90655.1	LEGAS_0007	Stress-responsive transcriptional regulator	1.14969596486869	2.2139735484625E-15			cds731	CBL91380.1	LEGAS_0732	Acetylornithine deacetylase/succinyl-diaminopimelate desuccinylase	-1.3169190225321	7.06638200480771E-31
cds903	CBL91552.1	LEGAS_0904	Nicotinamide mononucleotide transporter PnuC	1.20077626332816	3.78687317183028E-15			cds816	CBL91465.1	LEGAS_0817	DNA repair ATPase	-1.05526563434281	4.00029941988576E-30
cds1088	CBL91737.1	LEGAS_1089	5-formyltetrahydrofolate cyclo-ligase	1.79382617424235	8.73521018119198E-15			cds1151	CBL91800.1	LEGAS_1152	Sucrose/H+ symporter	-1.75751264295879	7.3275232357154E-30
cds1817	CBL92466.1	LEGAS_1818	Putative transposase for IS1664 element	2.50954023447769	1.30044916620592E-14			cds277	CBL90926.1	LEGAS_0278	Zinc iron ABC transporter ATP-binding component	-3.18253513370719	2.54232122895979E-29
cds1238	CBL91887.1	LEGAS_1239	50S ribosomal protein L20	1.09941472830528	1.62955596843384E-14			cds1140	CBL91789.1	LEGAS_1141	DUF697 domain-containing protein	-1.52514394267211	5.78876086081954E-29
cds25	CBL90674.1	LEGAS_0026	D-ribose pyranase	2.99387767651852	4.25906937594304E-14			cds667	CBL91316.1	LEGAS_0668	Phosphoglucomutase phosphomannomutase alpha beta alpha domain I	-1.00670922011665	7.84588960698773E-29
cds350	CBL90999.1	LEGAS_0351	GNAT family acetyltransferase	1.39927089395765	4.4688988732364E-14			cds107	CBL90756.1	LEGAS_0108	3-hydroxyisobutyrate dehydrogenase	-1.26307711091663	3.15542273129935E-28
cds1811	CBL92460.1	LEGAS_1812	Autoinducer 2 import system permease protein LsrC	1.43713848917806	7.51109997550194E-14			cds1637	CBL92286.1	LEGAS_1638	Co Zn Cd efflux system component	-1.15487070370532	9.25508249082087E-28
cds402	CBL91051.1	LEGAS_0403	Ribosomal-protein-alanine acetyltransferase	1.01881932186775	9.10064175606701E-14			cds1168	CBL91817.1	LEGAS_1169	Hyothetical protein	-1.2109553478906	1.07853871342776E-27
cds1784	CBL92433.1	LEGAS_1785	PTS system, cellobiose-specific IIC component	1.83799724063265	1.17438602959652E-13			cds887	CBL91536.1	LEGAS_0888	Glycine--tRNA ligase alpha subunit	-1.18249918881039	1.22720751085348E-27
cds692	CBL91341.1	LEGAS_0693	Tagatose-6-phosphate kinase	1.42073487197404	1.74727319731415E-13			cds815	CBL91464.1	LEGAS_0816	DNA repair exonuclease SbcCD nuclease subunit	-1.04970449700487	1.47977919818847E-27
cds902	CBL91551.1	LEGAS_0903	Phosphoribosylanthranilate isomerase	1.10560901224532	3.36740383044155E-13			cds1011	CBL91660.1	LEGAS_1012	Choline binding protein PcpA	-1.33569517301129	6.22396881733109E-27
cds232	CBL90881.1	LEGAS_0233	Biotin transporter	1.59058122205286	3.58987023590455E-13			cds925	CBL91574.1	LEGAS_0926	NADH dehydrogenase	-1.28216534095984	7.25844444103358E-27
cds354	CBL91003.1	LEGAS_0355	Preprotein translocase subunit SecE	1.43065366329869	1.18750551193849E-12			cds105	CBL90754.1	LEGAS_0106	Tyrosine--tRNA ligase	-1.44704682052694	1.35116715613995E-26
cds691	CBL91340.1	LEGAS_0692	Fructose operon transcriptional regulator	1.30452143601638	1.28645806684658E-12			cds944	CBL91593.1	LEGAS_0945	Metallophosphatase family protein	-2.29077454488827	7.87717170042141E-26
cds1025	CBL91674.1	LEGAS_1026	Transcriptional regulator SlyA	2.14555097970539	1.61145489154064E-12			cds854	CBL91503.1	LEGAS_0855	tRNA-dihydrouridine synthase	-1.05912804667033	7.94609707478375E-26
cds318	CBL90967.1	LEGAS_0319	DNA-binding protein yizB	1.63139424350373	1.63490104666615E-12			cds1686	CBL92335.1	LEGAS_1687	Ribonucleoside-diphosphate reductase class Ib beta subunit	-1.10500558773981	1.18219404044181E-25
cds445	CBL91094.1	LEGAS_0446	putative substrate binding protein [Leuconostoc gelidum subsp. gasicomitatum LMG 18811]	1.17256422588406	1.73994356390353E-12			cds1615	CBL92264.1	LEGAS_1616	Bacteriophage transcriptional regulator	-1.92415006705823	1.39256474874653E-25
cds399	CBL91048.1	LEGAS_0400	Probable anti-sigma-M factor yhdL [Leuconostoc gelidum subsp. gasicomitatum LMG 18811]	1.3512107910161	4.08459970228589E-12			cds819	CBL91468.1	LEGAS_0820	conserved hypothetical protein	-1.91823806126642	3.21384002483828E-25
cds338	CBL90987.1	LEGAS_0339	conserved hypothetical protein	1.03229277251241	4.30014752132322E-12			cds455	CBL91104.1	LEGAS_0456	Inosine-uridine preferring nucleoside hydrolase	-1.10021353419387	7.34159578714126E-25
cds1666	CBL92315.1	LEGAS_1667	Putative translation regulator	1.81599790300475	4.58385670420148E-12			cds976	CBL91625.1	LEGAS_0977	IS30 family transposas	-2.28075847324522	1.20925877037548E-24
cds1490	CBL92139.1	LEGAS_1491	hypothetical protein	1.12594867406482	5.34083100558448E-12			cds738	CBL91387.1	LEGAS_0739	Predicted transcriptional regulator	-1.10203860279927	6.28978769452592E-24
cds146	CBL90795.1	LEGAS_0147	Predicted choline-binding cell wall protein	2.2754051548074	6.95449361336307E-12			cds564	CBL91213.1	LEGAS_0565	Putative ABC transporter ATP-binding protein YhaQ	-1.66893034596712	9.67839497101849E-24
cds509	CBL91158.1	LEGAS_0510	conserved hypothetical protein	2.21315591450632	1.27966122438726E-11			cds591	CBL91240.1	LEGAS_0592	Lipoprotein	-1.04938522323256	1.03353485071265E-23
cds1026	CBL91675.1	LEGAS_1027	conserved hypothetical protein	1.69550299946458	1.37986749529574E-11			cds1453	CBL92102.1	LEGAS_1454	Cytidine deaminase	-1.10361573408864	2.21492671607006E-23
cds124	CBL90773.1	LEGAS_0125	DNA-3-methyladenine glycosylase III	1.35133407182101	1.79470581324427E-11			cds1331	CBL91980.1	LEGAS_1332	Cytochrome bd biosynthesis ABC transporter ATP-binding and permease components cydD	-1.011641546351	2.70444311186782E-23
cds444	CBL91093.1	LEGAS_0445	ABC transporter permease	1.03129138982815	6.77716677310487E-11			cds907	CBL91556.1	LEGAS_0908	YitT family protein transporter	-1.02223946469757	4.66415678721027E-23
cds1869	CBL92518.1	LEGAS_1870	conserved hypothetical protein	1.60491672081108	9.49560827638357E-11			cds1550	CBL92199.1	LEGAS_1551	Predicted metal-dependent peptidase	-1.08013319496925	5.07121180125069E-23
cds709	CBL91358.1	LEGAS_0710	dTDP-glucose 4%2C6-dehydratase	1.02526227069906	1.31180506677956E-10			cds1460	CBL92109.1	LEGAS_1461	Glycosyltransferase	-1.40167666563743	7.12865704894486E-23
cds710	CBL91359.1	LEGAS_0711	dTDP-4-dehydrorhamnose reductase	1.04064565788115	1.67340373747329E-10			cds1618	CBL92267.1	LEGAS_1619	conserved hypothetical protein	-1.65157804066535	7.51924782120398E-23
cds1522	CBL92171.1	LEGAS_1523	Metal-dependent phosphohydrolase	1.1072531500849	5.07922586320601E-10			cds1159	CBL91808.1	LEGAS_1160	Alpha-glucosidase	-1.70743092895482	1.03661414619841E-22
cds664	CBL91313.1	LEGAS_0665	Sucrose phosphorylase	1.06738092691749	5.36545652534269E-10			cds1565	CBL92214.1	LEGAS_1566	hypothetical protein	-1.25197309214547	1.12658849406413E-22
cds160	CBL90809.1	LEGAS_0161	Substrate-specific component PdxU of predicted pyridoxine ECF transporter	1.02866584991856	1.29082009075752E-09			cds688	CBL91337.1	LEGAS_0689	conserved hypothetical protein	-1.68567458905937	1.53001814093829E-22
cds663	CBL91312.1	LEGAS_0664	Permease of the major facilitator superfamily	1.35886841762194	1.85921704268812E-09			cds926	CBL91575.1	LEGAS_0927	DUF77 domain-containing protein	-1.44730602250901	1.61117344150843E-22
cds153	CBL90802.1	LEGAS_0154	Transcription antiterminator, BlgB family	1.37972726206331	1.90901310599603E-09			cds1138	CBL91787.1	LEGAS_1139	Carbohydrate diacid transcriptional activator CdaR	-1.2022455636269	1.96021867786845E-22
cds1547	CBL92196.1	LEGAS_1548	Hydroxyethylthiazole kinase	1.46967542293438	2.673381349176E-09			cds66	CBL90715.1	LEGAS_0067	hypothetical protein	-1.16865576248853	3.4929572839285E-22
cds15	CBL90664.1	LEGAS_0016	Acetyltransferase	1.43835791106994	5.18970204944926E-09			cds1868	CBL92517.1	LEGAS_1869	Phosphatidylethanolamine-binding protein	-1.45357938467039	7.88922434385586E-22
cds1023	CBL91672.1	LEGAS_1024	hypothetical protein	2.5330809222073	6.54309702519285E-09			cds1822	CBL92471.1	LEGAS_1823	FMN-dependent NADH-azoreductase	-1.53873793490405	1.80574619132103E-21
cds955	CBL91604.1	LEGAS_0956	Permease, major facilitator superfamily	1.76133080551849	1.61506123995082E-08			cds1033	CBL91682.1	LEGAS_1034	Streptogramin A acetyltransferase VatD	-1.67872482100223	3.44493112056449E-21
cds1462	CBL92111.1	LEGAS_1463	conserved hypothetical protein	1.03133996253109	2.14750752386953E-08			cds1370	CBL92019.1	LEGAS_1371	tRNA dimethylallyltransferase	-1.27317582234898	4.22434723082871E-21
cds943	CBL91592.1	LEGAS_0944	Transcription regulator (Putative) [Leuconostoc gelidum subsp. gasicomitatum LMG 18811]	1.38141343814607	2.57042512449679E-08			cds1605	CBL92254.1	LEGAS_1606	Prophage replication protein	-2.22130684873228	1.483401780017E-20
cds567	CBL91216.1	LEGAS_0568	hypothetical protein	1.54458488762976	2.61462325522743E-08			cds566	CBL91215.1	LEGAS_0567	conserved hypothetical protein	-1.48091289812387	1.56095809907264E-20
cds1870	CBL92519.1	LEGAS_1871	Putative DNA-binding protein yizB	1.92898502155004	4.68421712775988E-08			cds536	CBL91185.1	LEGAS_0537	Ser-adhes-N-term domain protein	-1.20298560306067	1.84317643876371E-20
cds437	CBL91086.1	LEGAS_0438	hypothetical protein	5.11361620501943	6.14857293350501E-08			cds1258	CBL91907.1	LEGAS_1259	Amino acid permease-associated region	-1.40733468686738	2.0773696057311E-20
cds1816	CBL92465.1	LEGAS_1817	Transposase	2.29482399130511	1.37097287160512E-07			cds1747	CBL92396.1	LEGAS_1748	Glycosyltransferase involved in cell wall biosynthesis	-1.06792775111053	3.02989544744422E-20
cds110	CBL90759.1	LEGAS_0111	Glyoxalase family protein glyoxalase/bleomycin resistance	1.37584206413674	1.53090041667258E-07			cds1798	CBL92447.1	LEGAS_1799	Transcriptional antiterminator with PTS regulation domain	-1.6188457994074	5.65406420184334E-20
cds1048	CBL91697.1	LEGAS_1049	hypothetical protein	1.09503044969744	1.59304357214882E-07			cds457	CBL91106.1	LEGAS_0458	Type IA DNA topoisomerase	-1.09418989551063	1.79507609749808E-19
cds1364	CBL92013.1	LEGAS_1365	PfkB carbohydrate kinase	1.0569986225796	1.9338606240199E-07			cds1256	CBL91905.1	LEGAS_1257	Methylenetetrahydrofolate reductase	-1.46152298045559	2.49276006072995E-19
cds878	CBL91527.1	LEGAS_0879	Predicted endonuclease containing a URI domain	1.33860440469977	2.04902033405786E-07			cds382	CBL91031.1	LEGAS_0383	Homoserine O-succinyltransferase	-2.98810500627214	3.18466230224777E-19
cds319	CBL90968.1	LEGAS_0320	Integral membrane protein [Leuconostoc gelidum subsp. gasicomitatum LMG 18811]	1.19606073732763	2.80530009625277E-07			cds1361	CBL92010.1	LEGAS_1362	Permease of the major facilitator superfamily	-1.15570574756064	3.65192816388766E-19
cds398	CBL91047.1	LEGAS_0399	RNA polymerase ECF sigma factor	2.21079536791571	4.63666225653483E-07			cds273	CBL90922.1	LEGAS_0274	Aspartate ammonia-lyase	-1.28223152721439	4.33164756561035E-19
cds1126	CBL91775.1	LEGAS_1127	Riboflavin transporter RibU	1.20348699024501	4.8687522326838E-07			cds1246	CBL91895.1	LEGAS_1247	Flavodoxin nitric oxide synthase	-1.33489788378828	5.883350365309E-19
cds1545	CBL92194.1	LEGAS_1546	Thiamine-phosphate synthase	1.49632003656239	6.01886824576463E-07			cds781	CBL91430.1	LEGAS_0782	Bifunctional pyr operon transcriptional regulator/uracil phosphoribosyltransferase PyrR	-1.0343659334496	7.90390015561662E-19
cds510	CBL91159.1	LEGAS_0511	Late competence protein required for DNA binding and uptake	1.73766655426894	6.39610262121145E-07			cds835	CBL91484.1	LEGAS_0836	Deoxyribonuclease I	-1.2319636410815	2.15571679622094E-18
cds189	CBL90838.1	LEGAS_0190	Beta-xylosidase	1.00416856944495	6.89958787462434E-07			cds1759	CBL92408.1	LEGAS_1760	Phosphonate ABC transporter phosphate-binding periplasmic component	-1.00673290468082	2.24002724634972E-18
cds1546	CBL92195.1	LEGAS_1547	Hydroxymethylpyrimidine phosphomethylpyrimidine kinase	1.2550403074116	8.89380850448268E-07			cds1292	CBL91941.1	LEGAS_1293	Probable GTP-binding protein EngB	-1.04553519170571	3.84875386174299E-18
cds188	CBL90837.1	LEGAS_0189	Xyloside transporter XynT	1.17116047986917	3.81698867719118E-06			cds1149	CBL91798.1	LEGAS_1150	Predicted phosphatase/phosphohexomutase	-1.77952047692982	5.37348326439573E-18
cds1259	CBL91908.1	LEGAS_1260	PTS sugar transporter subunit IIC	1.59534617334221	4.64755656441694E-06			cds478	CBL91127.1	LEGAS_0479	Integral membrane protein [Leuconostoc gelidum subsp. gasicomitatum LMG 18811]	-1.49389296498911	1.09230786803967E-17
cds1683	CBL92332.1	LEGAS_1684	Major cold shock protein CspA	1.65376387695716	6.60886224631446E-06			cds1199	CBL91848.1	LEGAS_1200	S-formylglutathione hydrolase, fghA	-1.18874387803144	1.61492130781541E-17
cds1296	CBL91945.1	LEGAS_1297	Methyl-directed repair DNA adenine methylase	1.595978730807	1.2593244166853E-05			cds1604	CBL92253.1	LEGAS_1605	DNA single-strand annealing protein, ERF superfamily	-2.32645541640917	2.28963666285866E-17
cds551	CBL91200.1	LEGAS_0552	Biotin transporter BioY	1.25239036194553	1.84241633485841E-05			cds1829	CBL92478.1	LEGAS_1830	Multi-domain beta-ketoacyl synthase	-1.21709517990334	3.70076554042709E-17
cds1251	CBL91900.1	LEGAS_1252	hypothetical protein	1.14585461740537	2.28539735548431E-05			cds381	CBL91030.1	LEGAS_0382	Thiol-disulfide isomerase and thioredoxin	-1.11972890101115	4.12696461462685E-17
cds253	CBL90902.1	LEGAS_0254	Helix-turn-helix domain	1.39190427020812	4.56230464214342E-05			cds1254	CBL91903.1	LEGAS_1255	Uracil-DNA glycosylase	-1.06990802391995	6.91800866973766E-17
cds541	CBL91190.1	LEGAS_0542	Protein translocase subunit SecA	1.07525826836406	6.57957312713578E-05			cds1137	CBL91786.1	LEGAS_1138	Alpha-ketoglutarate permease, putative	-1.36308928585528	1.19033484526519E-16
cds1086	CBL91735.1	LEGAS_1087	conserved hypothetical protein	1.04396699826915	0.000138846134658			cds562	CBL91211.1	LEGAS_0563	Endoglucanase	-1.58225029783278	1.2261010442226E-16
cds809	CBL91458.1	LEGAS_0810	conserved hypothetical protein	1.30152381069573	0.00018297823197			cds1823	CBL92472.1	LEGAS_1824	AcrR family transcriptional regulator	-1.36847482046853	2.15480245879823E-16
cds1022	CBL91671.1	LEGAS_1023	hypothetical protein	3.74580399994189	0.00050550835823			cds640	CBL91289.1	LEGAS_0641	ABC-type polar amino acid transport system ATPase component	-1.09902553534069	3.18496978982647E-16
cds1012	CBL91661.1	LEGAS_1013	Predicted transcriptional regulator	1.30219217133604	0.003324482602999			cds167	CBL90816.1	LEGAS_0168	ABC-type metal ion transport system, periplasmic component surface adhesin	-1.31658361481509	5.73951947539971E-16
cds799	CBL91448.1	LEGAS_0800	Ribosome-binding factor A	1.13243167124114	0.004009849999667			cds1799	CBL92448.1	LEGAS_1800	Phosphoglycolate phosphatase	-1.95106047646371	1.20141284305117E-15
cds953	CBL91602.1	LEGAS_0954	hypothetical protein	3.24213592411726	0.004366673663292			cds38	CBL90687.1	LEGAS_0039	Conserved membrane protein, possible homolog of CAAX-like membrane endopeptidase	-1.43245155654165	1.30449886979303E-15
cds65	CBL90714.1	LEGAS_0066	conserved hypothetical protein%2C probably a pseudogene	1.0250188488745	0.005671600060853			cds1824	CBL92473.1	LEGAS_1825	Putative ABC transporter, integral membrane protein	-1.33927035694975	3.06866979251213E-15
cds965	CBL91614.1	LEGAS_0966	Acyl CoA thioesterase	1.44715477858821	0.005790291476742			cds1853	CBL92502.1	LEGAS_1854	Transcriptional regulator	-1.42862110399793	3.24521450695343E-15
cds1211	CBL91860.1	LEGAS_1212	5-(Carboxyamino)imidazole ribonucleotide synthase	1.77787349672573	0.005815815452181			cds473	CBL91122.1	LEGAS_0474	Amino acid ABC trasporter permease protein	-1.05130977427715	4.4513509195588E-15
cds1212	CBL91861.1	LEGAS_1213	N5-carboxyaminoimidazole ribonucleotide mutase	1.85490237867674	0.00592449780374			cds565	CBL91214.1	LEGAS_0566	HTH-type transcriptional regulator DdrOP3	-1.71775606494538	5.42935228565107E-15
cds989	CBL91638.1	LEGAS_0990	conserved hypothetical protein	3.52896966187269	0.006129237279568			cds268	CBL90917.1	LEGAS_0269	Fructose-bisphosphate aldolase class II	-1.11229132516674	5.50133682315444E-15
cds1054	CBL91703.1	LEGAS_1055	conserved hypothetical protein	1.98845271264008	0.00681962093642			cds1386	CBL92035.1	LEGAS_1387	Polyribonucleotide nucleotidyltransferase	-1.14717966704646	7.64628557149597E-15
cds1842	CBL92491.1	LEGAS_1843	Integral membrane protein [Leuconostoc gelidum subsp. gasicomitatum LMG 18811]	1.26460651490063	0.010819591670663			cds1602	CBL92251.1	LEGAS_1603	conserved hypothetical protein	-2.00175745782234	7.84972246511444E-15
cds831	CBL91480.1	LEGAS_0832	hypothetical protein	1.61873100355365	0.017619081303316			cds1892	CBL92541.1	LEGAS_1893	Pyridoxal phosphate-dependent aminotransferase	-1.13209497578723	9.63409187134477E-15
cds1477	CBL92126.1	LEGAS_1478	Phage head maturation protease	2.40839848064501	0.028520257561984			cds875	CBL91524.1	LEGAS_0876	Conserved hypothetical small extracellular protein	-1.01798373574944	1.02207523786618E-14
cds48	CBL90697.1	LEGAS_0049	L-cystine transport system permease protein tcyM	1.77298172921599	0.046172433885897			cds1867	CBL92516.1	LEGAS_1868	GTP-binding protein LepA	-1.1316218603166	1.30660398364175E-14
								cds39	CBL90688.1	LEGAS_0040	CAAX protease	-1.54757990006486	2.49045992921189E-14
								cds945	CBL91594.1	LEGAS_0946	GNAT family N-acetyltransferase	-2.38837038130503	2.76736776936145E-14
								cds1828	CBL92477.1	LEGAS_1829	8-amino-7-ketopelargonate synthase	-1.26348829268566	3.85523187015663E-14
								cds778	CBL91427.1	LEGAS_0779	Cell wall enzyme EbsB	-2.24039131408831	4.06963690310435E-14
								cds1548	CBL92197.1	LEGAS_1549	conserved hypothetical protein	-1.34108923495743	1.20619891989185E-13
								cds1613	CBL92262.1	LEGAS_1614	Phage anti repressor	-2.53744639275756	1.71146377119463E-13
								cds1586	CBL92235.1	LEGAS_1587	Lactobacillus delbrueckii phage mv4 main capsid protein	-2.68463407035126	2.55035351473647E-13
								cds1038	CBL91687.1	LEGAS_1039	Transcriptional regulator	-2.03450497765467	3.53537296445052E-13
								cds90	CBL90739.1	LEGAS_0091	Multidrug ABC transporter ATP-binding and permease	-1.57368570543767	5.61752895078964E-13
								cds168	CBL90817.1	LEGAS_0169	Transcriptional repressor AdcR	-1.56540763918886	6.77975683210672E-13
								cds1594	CBL92243.1	LEGAS_1595	Transcriptional activator	-1.62099179499118	7.47566590163261E-13
								cds1893	CBL92542.1	LEGAS_1894	Nitrilase cyanide hydratase and apolipoprotein N-acyltransferase	-1.03053176785519	1.19023751327534E-12
								cds1164	CBL91813.1	LEGAS_1165	conserved hypothetical protein	-1.45082697243969	1.33897215035035E-12
								cds41	CBL90690.1	LEGAS_0042	PlnI	-1.02100398657137	1.50295755028654E-12
								cds456	CBL91105.1	LEGAS_0457	Purine nucleoside transporter	-1.13827871686121	1.61145489154064E-12
								cds1608	CBL92257.1	LEGAS_1609	DNA replication protein phage-associated	-1.88263556331187	3.3853491806228E-12
								cds729	CBL91378.1	LEGAS_0730	Ornithine carbamoyltransferase	-1.25095557628908	4.23115133295613E-12
								cds1587	CBL92236.1	LEGAS_1588	phage scaffold protein	-2.04416372176322	4.44931777696305E-12
								cds1670	CBL92319.1	LEGAS_1671	Methyladenine glycosylase	-1.0190862398114	8.11986538083138E-12
								cds884	CBL91533.1	LEGAS_0885	hypothetical protein	-1.87937733849904	1.44005427326586E-11
								cds1578	CBL92227.1	LEGAS_1579	TMP repeat family	-1.33730723242364	5.04480982685985E-11
								cds1418	CBL92067.1	LEGAS_1419	conserved hypothetical protein	-1.85161381508829	7.06038756789332E-11
								cds1783	CBL92432.1	LEGAS_1784	Transcriptional regulator, MutR family	-1.54798675593837	1.63797889882883E-10
								cds197	CBL90846.1	LEGAS_0198	Potassium transporter Kef	-1.01743022241229	2.71155230985821E-10
								cds1581	CBL92230.1	LEGAS_1582	phage major tail protein,-1 family [Leuconostoc gelidum subsp. gasicomitatum LMG 18811]	-2.49686166437341	4.62261430930443E-10
								cds727	CBL91376.1	LEGAS_0728	Argininosuccinate synthase	-1.09170868522506	8.64791828581222E-10
								cds1589	CBL92238.1	LEGAS_1590	Phage portal	-1.86180785198441	1.11088632676193E-09
								cds1782	CBL92431.1	LEGAS_1783	Short-chain dehydrogenase oxidoreductase	-1.48783128511421	1.22827573491869E-09
								cds1601	CBL92250.1	LEGAS_1602	P231	-1.76916819721195	1.22888006175745E-09
								cds144	CBL90793.1	LEGAS_0145	MarR family transcriptional regulator	-1.14382523852623	1.28269251026801E-09
								cds1297	CBL91946.1	LEGAS_1298	conserved domain protein%2C possible pseudogene	-1.01754663190911	1.51890425319393E-09
								cds33	CBL90682.1	LEGAS_0034	PTS system sucrose-specific transporter subunit EIIBC	-1.17266472083877	3.27572906179382E-09
								cds252	CBL90901.1	LEGAS_0253	Cytoplasmic protein	-1.59840838866874	6.18696618100536E-09
								cds937	CBL91586.1	LEGAS_0938	2-dehydro-3-deoxyphosphooctonate aldolase	-1.07045969190524	7.34050780542495E-09
								cds88	CBL90737.1	LEGAS_0089	Transcriptional regulator	-1.58747174368962	7.89989604136004E-09
								cds728	CBL91377.1	LEGAS_0729	Argininosuccinate lyase	-1.05345420626733	9.71788208547559E-09
								cds1599	CBL92248.1	LEGAS_1600	prophage Lp1 protein 24 [Leuconostoc gelidum subsp. gasicomitatum LMG 18811]	-1.7593895320436	1.68749020966015E-08
								cds1600	CBL92249.1	LEGAS_1601	hypothetical protein	-1.94056361761647	2.45221012625144E-08
								cds1582	CBL92231.1	LEGAS_1583	phage protein	-2.80769443393425	4.12482266429928E-08
								cds1329	CBL91978.1	LEGAS_1330	Mannosyl-glycoprotein endo-beta-N-acetylglucosaminidase	-1.02548050516679	4.96319972946909E-08
								cds1603	CBL92252.1	LEGAS_1604	conserved hypothetical protein	-1.77228781403955	5.73941689674889E-08
								cds333	CBL90982.1	LEGAS_0334	Ketopantoate reductase	-1.24693161252109	8.12089950873199E-08
								cds931	CBL91580.1	LEGAS_0932	hypothetical protein	-1.78806182441528	8.68118415721629E-08
								cds1596	CBL92245.1	LEGAS_1597	hypothetical protein	-1.41226156338959	1.18967049300886E-07
								cds1588	CBL92237.1	LEGAS_1589	Phage head-to-tail connecting protein	-1.99916907792975	5.53160309074512E-07
								cds1597	CBL92246.1	LEGAS_1598	hypothetical protein	-1.79100058236175	9.91920572963045E-07
								cds1808	CBL92457.1	LEGAS_1809	Drug transporter, major facilitator superfamily (MFS) multidrug efflux pump	-1.39588981739429	1.9754554173127E-06
								cds1569	CBL92218.1	LEGAS_1570	Autolysin (N-acetylmuramoyl-L-alanine amidase) (Mureinhydrolase) (Mucopeptide aminohydrolase) (Cell wall hydrolase)	-2.13922969296412	2.22121008361569E-06
								cds936	CBL91585.1	LEGAS_0937	Sugar phosphate isomerase with CBS domains	-1.06259558619213	3.13582029112343E-06
								cds111	CBL90760.1	LEGAS_0112	HTH-type transcriptional regulator ytcD	-1.00119954603703	3.88275230213971E-06
								cds40	CBL90689.1	LEGAS_0041	hypothetical protein	-1.48186974747442	4.50675603047761E-06
								cds1863	CBL92512.1	LEGAS_1864	PTS sugar transporter subunit IIC	-1.10213088406042	4.53650467246603E-06
								cds410	CBL91059.1	LEGAS_0411	ImmA/IrrE family metallo-endopeptidase	-1.16331240963454	7.18004148257103E-06
								cds1202	CBL91851.1	LEGAS_1203	NTP pyrophosphohydrolase including oxidative damage repair enzymes	-1.06542584592764	7.24645767546232E-06
								cds1614	CBL92263.1	LEGAS_1615	hypothetical protein	-1.97328055943476	7.47626237862724E-06
								cds1057	CBL91706.1	LEGAS_1058	ABC-type sugar transport systemperiplasmic component	-1.83059175136071	9.39031163768462E-06
								cds1579	CBL92228.1	LEGAS_1580	hypothetical protein	-4.52285991619369	9.39031163768462E-06
								cds1585	CBL92234.1	LEGAS_1586	Phage DNA packaging protein	-2.29655503446356	1.64280549529986E-05
								cds1610	CBL92259.1	LEGAS_1611	hypothetical protein	-2.02864210432058	2.32163687162274E-05
								cds1864	CBL92513.1	LEGAS_1865	Beta-glucosidase 6-phospho-beta-glucosidase beta-galactosidase	-1.25038121654489	2.7381593152169E-05
								cds1899	CBL92548.1	LEGAS_1900	Protein export cytoplasm protein SecA ATPase RNA helicase (TC 3.A.5.1.1)	-1.20454178201102	3.37277292509182E-05
								cds1584	CBL92233.1	LEGAS_1585	phage protein%2C putative	-2.71395626012389	3.37846785153395E-05
								cds1607	CBL92256.1	LEGAS_1608	hypothetical protein	-1.74704615368096	4.15272647082091E-05
								cds1595	CBL92244.1	LEGAS_1596	hypothetical protein	-1.82045485752507	5.63167447741798E-05
								cds1590	CBL92239.1	LEGAS_1591	Phage terminase large subunit	-1.45710047294196	7.66674087519955E-05
								cds1056	CBL91705.1	LEGAS_1057	Predicted exonuclease of the beta-lactamase fold	-1.46758626056533	7.70123628688994E-05
								cds222	CBL90871.1	LEGAS_0223	Transcriptional regulator	-1.10114794122933	9.15090963828958E-05
								cds1580	CBL92229.1	LEGAS_1581	hypothetical protein	-2.12337388996205	0.000130071236326
								cds1609	CBL92258.1	LEGAS_1610	XRE family transcriptional regulator (Fragment)	-2.21755935014581	0.000164461447642
								cds1591	CBL92240.1	LEGAS_1592	YqaS	-1.22178745005625	0.000408116453734
								cds459	CBL91108.1	LEGAS_0460	Triosephosphate isomerase	-1.0167414751362	0.000413207546223
								cds1570	CBL92219.1	LEGAS_1571	holin	-2.23156692629861	0.000752239673289
								cds1611	CBL92260.1	LEGAS_1612	hypothetical protein	-2.86462526035389	0.000820429097972
								cds1060	CBL91709.1	LEGAS_1061	Ferric cations import ATP-binding protein FbpC	-1.45063675871738	0.000893116052453
								cds1059	CBL91708.1	LEGAS_1060	Binding-protein-dependent transport systems inner membrane component	-1.59792608426643	0.002545137105672
								cds1598	CBL92247.1	LEGAS_1599	hypothetical protein	-1.39935211918226	0.003862394627602
								cds1583	CBL92232.1	LEGAS_1584	phage protein%2C HK97 gp10 family	-1.62138009484472	0.004352636257269
								cds997	CBL91646.1	LEGAS_0998	conserved hypothetical protein	-1.98515740077446	0.005296183848761
								cds1572	CBL92221.1	LEGAS_1573	hypothetical protein	-1.23088562322827	0.006926917492729
								cds1606	CBL92255.1	LEGAS_1607	TrwK protein	-1.08042719391811	0.016581280158539
								cds1875	CBL92524.1	LEGAS_1876	conserved hypothetical protein	-2.09642783156821	0.03173747782033

## Sheet: 14degree_5min
14 degree 5 minutes upregulated genes								14 degree 5 minutes downregulated genes
CDS_Number	Protein_ID	Locus_tag	Description(PANNZER+GenBank)	Log2FoldChange	P-adjusted value			CDS_Number	Protein_ID	Locus_tag	Description(PANNZER+GenBank)	Log2FoldChange	P-adjusted value
cds1754	CBL92403.1	LEGAS_1755	Membrane-bound lytic murein transglycosylase D	1.42834027511357	4.28466589409784E-37			cds1120	CBL91769.1	LEGAS_1121	General stress protein CsbD	-2.15090506140448	3.51966855371807E-38
cds1692	CBL92341.1	LEGAS_1693	GTPase HflX	1.5358640487078	1.59311194567647E-31			cds1663	CBL92312.1	LEGAS_1664	Ribosome hibernation promoting factor	-1.1767442210616	9.85296112890529E-19
cds1440	CBL92089.1	LEGAS_1441	UDP-N-acetylmuramoyl-tripeptide--D-alanyl-D-alanine ligase	1.1939661714515	7.11079823541893E-24			cds345	CBL90994.1	LEGAS_0346	Universal stress protein UspA	-1.0426413917702	9.83721741554681E-12
cds230	CBL90879.1	LEGAS_0231	Putative drug resistance ABC transporter ATP-binding subunit	1.19133717458306	4.33553242618963E-21			cds932	CBL91581.1	LEGAS_0933	conserved hypothetical protein	-1.13224672321262	2.7836242222573E-07
cds1441	CBL92090.1	LEGAS_1442	RNA methyltransferase	1.2364062426359	1.1928519228082E-18			cds152	CBL90801.1	LEGAS_0153	Acetyl esterase	-1.20550506739668	3.99585799387108E-07
cds1625	CBL92274.1	LEGAS_1626	Two-component sensor histidine kinase	1.01715471931344	2.43575305749413E-07			cds933	CBL91582.1	LEGAS_0934	conserved hypothetical protein	-1.22852219318753	0.000372253357483
cds1815	CBL92464.1	LEGAS_1816	hypothetical protein	1.74869110020934	0.008259952677578			cds1164	CBL91813.1	LEGAS_1165	conserved hypothetical protein	-1.00519937342888	0.000915938154233
								cds410	CBL91059.1	LEGAS_0411	ImmA/IrrE family metallo-endopeptidase	-1.02427289665667	0.00125125618865
								cds939	CBL91588.1	LEGAS_0940	Malolactic fermentation system transcriptional activator	-1.02540889488232	0.001953473530885
								cds1372	CBL92021.1	LEGAS_1373	conserved hypothetical protein	-1.50562914721824	0.005964279460453
								cds1115	CBL91764.1	LEGAS_1116	General stress protein CsbD	-1.11978270729573	0.043037301704053

## Sheet: 14degree_35min
14 degree 35 minutes upregulated genes								14 degree 35 minutes downregulated genes
CDS_Number	Protein_ID	Locus_tag	Description(PANNZER+GenBank)	Log2FoldChange	P-adjusted value			CDS_Number	Protein_ID	Locus_tag	Description(PANNZER+GenBank)	Log2FoldChange	P-adjusted value
cds1440	CBL92089.1	LEGAS_1441	UDP-N-acetylmuramoyl-tripeptide--D-alanyl-D-alanine ligase	2.28349808757402	4.37386676419131E-178			cds772	CBL91421.1	LEGAS_0773	Glutamine synthetase	-1.60858237692409	1.95662324130384E-78
cds1438	CBL92087.1	LEGAS_1439	DEAD-box ATP-dependent RNA helicase CshA	2.25935176044379	1.16675486838858E-167			cds1100	CBL91749.1	LEGAS_1101	Ammonium transporter	-2.37116220538632	3.90585585981996E-78
cds1439	CBL92088.1	LEGAS_1440	Beta-lactamase class C and other penicillin binding proteins	2.27698521405865	3.38345992912194E-162			cds1362	CBL92011.1	LEGAS_1363	Aminopeptidase	-1.50665178593337	2.80660375095238E-74
cds217	CBL90866.1	LEGAS_0218	Pimeloyl-ACP methyl ester carboxylesterase	3.05130383743021	9.07243650126618E-150			cds771	CBL91420.1	LEGAS_0772	HTH-type transcriptional regulator glnR	-1.82116480253713	4.01947519414254E-69
cds1683	CBL92332.1	LEGAS_1684	Major cold shock protein CspA	2.71496817540104	2.29090462459877E-134			cds932	CBL91581.1	LEGAS_0933	conserved hypothetical protein	-2.56011276028185	3.66711384707482E-67
cds214	CBL90863.1	LEGAS_0215	Citrate lyase beta chain / citryl-CoA lyase subunit	2.73094262350964	1.92705069407786E-127			cds1187	CBL91836.1	LEGAS_1188	Glutamine--fructose-6-phosphate aminotransferase [isomerizing]	-1.44759534070969	9.35580977851103E-66
cds215	CBL90864.1	LEGAS_0216	Citrate lyase subunit alpha	2.61814123140404	9.46135404579344E-116			cds273	CBL90922.1	LEGAS_0274	Aspartate ammonia-lyase	-1.9192927907455	9.35580977851103E-66
cds213	CBL90862.1	LEGAS_0214	Gamma subunit of citrate lyase	3.04321844439848	1.23759688794203E-109			cds1298	CBL91947.1	LEGAS_1299	Diacetyl reductase S-acetoin forming	-1.72266463905813	5.52494804391841E-59
cds1508	CBL92157.1	LEGAS_1509	Acetyl-CoA carboxylase biotin carboxylase subunit	1.6853200386173	1.64859586782008E-106			cds244	CBL90893.1	LEGAS_0245	Oligopeptide ABC transporter, periplasmic oligopeptide-binding protein OppA	-1.35688273318859	1.432575029009E-57
cds337	CBL90986.1	LEGAS_0338	Gamma-aminobutyrate permease	1.9203089152023	1.06524330086319E-105			cds929	CBL91578.1	LEGAS_0930	Cyclopropane-fatty-acyl-phospholipid synthase	-1.44222734844828	4.49848314186389E-51
cds218	CBL90867.1	LEGAS_0219	Citrate-sodium symporter	2.46070617174255	1.14012366291303E-93			cds284	CBL90933.1	LEGAS_0285	Beta-ketoacyl-acyl-carrier-protein synthase I	-1.49384383990378	2.58599317606485E-47
cds320	CBL90969.1	LEGAS_0321	23S rRNA (Uracil-5-)-methyltransferase RumA	1.99519707339588	8.33031075508873E-86			cds1904	CBL92553.1	LEGAS_1905	Glycerophosphoryl diester phosphodiesterase	-1.59313203191933	1.40059504057079E-45
cds1441	CBL92090.1	LEGAS_1442	RNA methyltransferase	2.1099969499019	6.18451885193178E-83			cds1017	CBL91666.1	LEGAS_1018	Zinc-dependent dehydrogenase	-1.14613011668758	1.96729279158188E-43
cds1356	CBL92005.1	LEGAS_1357	GABA permease, gabP	1.72251832267322	1.43699091059866E-75			cds29	CBL90678.1	LEGAS_0030	Ribokinase	-1.19829638985577	1.94836485329187E-41
cds1692	CBL92341.1	LEGAS_1693	GTPase HflX	1.98773780945207	1.08125892632247E-74			cds1856	CBL92505.1	LEGAS_1857	Quinone-dependent D-lactate dehydrogenase	-1.41669716184066	3.11570994838221E-41
cds230	CBL90879.1	LEGAS_0231	Putative drug resistance ABC transporter ATP-binding subunit	1.57439519631251	2.80660375095238E-74			cds420	CBL91069.1	LEGAS_0421	10 kDa chaperonin	-1.31001585357489	1.38772885048414E-39
cds1696	CBL92345.1	LEGAS_1697	50S ribosomal protein L13	1.35308729027804	1.26905618407149E-73			cds1860	CBL92509.1	LEGAS_1861	Glutathione-disulfide reductase	-1.3060578490449	1.86315916723429E-36
cds1436	CBL92085.1	LEGAS_1437	Putative transport protein HsrA	2.28933035722458	5.11731265841154E-66			cds421	CBL91070.1	LEGAS_0422	Chaperonin GroEL	-1.19556468503703	6.16415045496121E-36
cds212	CBL90861.1	LEGAS_0213	Citrate lyase ligase	3.54019030649103	1.01962743006026E-63			cds30	CBL90679.1	LEGAS_0031	Ribose-5-phosphate isomerase A	-1.42600813973301	2.02899129411461E-34
cds1891	CBL92540.1	LEGAS_1892	Permease of the major facilitator superfamily	1.61746996595376	1.85492696570252E-63			cds1745	CBL92394.1	LEGAS_1746	Phosphoglycerate kinase	-1.14727250750962	5.71221896268953E-33
cds1717	CBL92366.1	LEGAS_1718	50S ribosomal protein L5	1.20810684220615	8.82603927782387E-60			cds1452	CBL92101.1	LEGAS_1453	Lactate dehydrogenase related enzyme	-1.12386648285657	9.48379235800902E-31
cds1705	CBL92354.1	LEGAS_1706	30S ribosomal protein S11	1.41270781930942	1.25241848660159E-59			cds28	CBL90677.1	LEGAS_0029	Ribose ABC transporter substrate binding component	-1.09810387018172	1.50475012350036E-30
cds211	CBL90860.1	LEGAS_0212	NADP-dependent malic enzyme	3.93950636213494	5.22204407686421E-59			cds1342	CBL91991.1	LEGAS_1343	Decarboxylating 6-phosphogluconate dehydrogenase	-1.39602144721894	1.81315739846284E-29
cds1706	CBL92355.1	LEGAS_1707	30S ribosomal protein S13	1.20969913404329	1.02099894333493E-57			cds1752	CBL92401.1	LEGAS_1753	NADH-dependent flavin oxidoreductase yqiG	-1.02939979049483	6.06712088317497E-29
cds514	CBL91163.1	LEGAS_0515	30S ribosomal protein S15	1.18668604928623	4.1118446349705E-57			cds345	CBL90994.1	LEGAS_0346	Universal stress protein UspA	-1.02658776880196	1.13761773111539E-27
cds1511	CBL92160.1	LEGAS_1512	Beta-ketoacyl-[acyl-carrier-protein] synthase II	1.23086808160624	1.60380929333298E-54			cds721	CBL91370.1	LEGAS_0722	Predicted dithiol-disulfide isomerase involved in polyketide biosynthesis	-1.24902038250499	1.83924341707141E-26
cds1240	CBL91889.2	LEGAS_1241	Translation initiation factor IF-3	1.16720965297721	1.20884885355254E-53			cds1663	CBL92312.1	LEGAS_1664	Ribosome hibernation promoting factor	-1.10275932363795	2.86391181809846E-26
cds1723	CBL92372.1	LEGAS_1724	30S ribosomal protein S3	1.26089431575558	1.20884885355254E-53			cds423	CBL91072.1	LEGAS_0424	Aminopeptidase Bleomycin hydrolase	-1.09563146738532	5.04541322153831E-26
cds1719	CBL92368.1	LEGAS_1720	50S ribosomal protein L14	1.10364412335695	1.43280225241924E-53			cds1693	CBL92342.1	LEGAS_1694	Iron dependent peroxidase	-1.15506519462481	5.9576847522168E-26
cds1509	CBL92158.1	LEGAS_1510	Beta-hydroxyacyl-(Acyl-carrier-protein) dehydratase FabZ	1.50025184253187	2.64659672459397E-53			cds804	CBL91453.1	LEGAS_0805	Heat-inducible transcription repressor HrcA	-1.28454268964281	6.05446447080071E-26
cds1236	CBL91885.1	LEGAS_1237	Zn-dependent hydrolase, RNA-metabolising	1.19201570880795	1.48753375582283E-49			cds1156	CBL91805.1	LEGAS_1157	Sugar ABC transporter	-2.15326697639183	1.6037911621284E-25
cds811	CBL91460.1	LEGAS_0812	Predicted membrane GTPase involved in stress response	1.19930498564583	2.33490889906216E-49			cds1415	CBL92064.1	LEGAS_1416	ATP-dependent Clp protease proteolytic subunit	-1.01896057954558	4.96223053028432E-25
cds1510	CBL92159.1	LEGAS_1511	Biotin carboxyl carrier protein of acetyl-CoA carboxylase	1.21516462310266	2.84468182379292E-48			cds1837	CBL92486.1	LEGAS_1838	hypothetical protein	-1.10971006029996	1.19159797401813E-23
cds1724	CBL92373.1	LEGAS_1725	50S ribosomal protein L22	1.04889607536142	2.96960326933985E-48			cds27	CBL90676.1	LEGAS_0028	Ribose xylose arabinose galactoside ABC-type transport system, permease component	-1.01448619279466	1.45938494701389E-23
cds1690	CBL92339.1	LEGAS_1691	Hemolysin or related protein containing CBS domain	1.11776694704073	3.5921711457332E-48			cds731	CBL91380.1	LEGAS_0732	Acetylornithine deacetylase/succinyl-diaminopimelate desuccinylase	-1.11999083634237	5.88845008246629E-23
cds1710	CBL92359.1	LEGAS_1711	Protein translocase subunit SecY	1.13166854831863	2.65464590383281E-47			cds838	CBL91487.1	LEGAS_0839	Integral membrane protein [Leuconostoc gelidum subsp. gasicomitatum LMG 18811]	-1.12268338451567	1.27069218507247E-22
cds1397	CBL92046.1	LEGAS_1398	Ribonuclease R	1.36308618095596	4.88951758440407E-47			cds152	CBL90801.1	LEGAS_0153	Acetyl esterase	-1.66419581194899	1.59534404494465E-22
cds1709	CBL92358.1	LEGAS_1710	Adenylate kinase	1.16563129588867	2.23871229764292E-45			cds927	CBL91576.1	LEGAS_0928	Orotate transporter	-1.27831546015371	2.90207067549264E-22
cds1514	CBL92163.1	LEGAS_1515	Enoyl-acyl-carrier-protein reductase	1.20337412527403	3.16357150519788E-45			cds268	CBL90917.1	LEGAS_0269	Fructose-bisphosphate aldolase class II	-1.31573252652345	8.27558995868239E-22
cds1718	CBL92367.1	LEGAS_1719	50S ribosomal protein L24	1.08393793459124	3.67912846788991E-45			cds210	CBL90859.1	LEGAS_0211	Citrate lyase transcriptional regulator CitI	-1.15584764947827	1.31534084348149E-21
cds1437	CBL92086.1	LEGAS_1438	Bifunctional folylpolyglutamate synthase/dihydrofolate synthase	2.22289399408122	1.10553242214819E-44			cds928	CBL91577.1	LEGAS_0929	Hydrolase, alpha/beta domain protein	-1.07108745334132	5.91482024574066E-21
cds1282	CBL91931.1	LEGAS_1283	50S ribosomal protein L28	1.22566724120404	1.11683398840479E-44			cds1138	CBL91787.1	LEGAS_1139	Carbohydrate diacid transcriptional activator CdaR	-1.21767037111079	1.21322602047415E-20
cds1737	CBL92386.1	LEGAS_1738	30S ribosomal protein S7	1.02733372614241	1.36623313732455E-44			cds279	CBL90928.1	LEGAS_0280	Deoxyuridine 5'-triphosphate nucleotidohydrolase	-1.08125788682164	3.03139009986512E-20
cds1623	CBL92272.1	LEGAS_1624	Glucosamine-6-phosphate deaminase	1.69372999097912	1.924023592501E-43			cds1248	CBL91897.1	LEGAS_1249	Phosphatidylglycerophosphatase A	-1.03838102884447	5.24010028753244E-19
cds1738	CBL92387.1	LEGAS_1739	30S ribosomal protein S12	1.0983123904316	2.37493717672297E-43			cds1319	CBL91968.1	LEGAS_1320	Xanthine uracil vitamin C permease	-1.31540735908224	3.54743926180132E-18
cds1516	CBL92165.1	LEGAS_1517	3-oxoacyl-ACP synthase III	1.1346218367301	2.98964865071094E-43			cds688	CBL91337.1	LEGAS_0689	conserved hypothetical protein	-1.35488421347498	5.20495348944827E-18
cds1721	CBL92370.1	LEGAS_1722	50S ribosomal protein L29	1.58529888378493	1.63472207650702E-42			cds1140	CBL91789.1	LEGAS_1141	DUF697 domain-containing protein	-1.23948838508795	5.32120079321587E-18
cds519	CBL91168.1	LEGAS_0520	RNA methyltransferase TrmA	1.1147196171412	1.17645744479493E-41			cds805	CBL91454.1	LEGAS_0806	co-chaperone GrpE	-1.15534367158199	7.42462105106118E-18
cds798	CBL91447.1	LEGAS_0799	Translation initiation factor IF-2	1.14839452869793	3.52710346046003E-41			cds35	CBL90684.1	LEGAS_0036	Glucose-specific phosphotransferase enzyme IIA component	-1.86964894984086	3.61636746519819E-17
cds1716	CBL92365.1	LEGAS_1717	30S ribosomal protein S8	1.00142163013369	5.16666127984525E-41			cds347	CBL90996.1	LEGAS_0348	conserved hypothetical protein	-1.23096460791871	4.43318167494563E-17
cds216	CBL90865.1	LEGAS_0217	Holo-ACP synthase / triphosphoribosyl-dephospho-CoA synthase	3.18577915296916	6.20869950712748E-41			cds147	CBL90796.1	LEGAS_0148	Glutamate--cysteine ligase	-1.21827586178512	6.36253829327023E-17
cds810	CBL91459.1	LEGAS_0811	Inositol-phosphate phosphatase	1.17045779696475	8.88036727542754E-41			cds601	CBL91250.1	LEGAS_0602	Nucleoside diphosphate kinase	-1.03790314851167	3.91474078559717E-16
cds295	CBL90944.1	LEGAS_0296	30S ribosomal protein S18	1.08174291072721	3.26039731968793E-40			cds1120	CBL91769.1	LEGAS_1121	General stress protein CsbD	-2.4679329618789	4.43616479587836E-16
cds1712	CBL92361.1	LEGAS_1713	50S ribosomal protein L30	1.18953589638063	8.85099361219729E-40			cds33	CBL90682.1	LEGAS_0034	PTS system sucrose-specific transporter subunit EIIBC	-1.38285311288835	6.73940883837494E-16
cds1711	CBL92360.1	LEGAS_1712	50S ribosomal protein L15	1.22934844856272	3.93552008806073E-39			cds852	CBL91501.1	LEGAS_0853	Glycerophosphoryl diester phosphodiesterase	-1.04273123755944	7.32737694141776E-16
cds199	CBL90848.1	LEGAS_0200	Peptidoglycan endopeptidase LytE	1.23149645788666	7.05636393311872E-39			cds192	CBL90841.1	LEGAS_0193	Xylose isomerase	-1.29202889975953	2.89348703400817E-14
cds1704	CBL92353.1	LEGAS_1705	DNA-directed RNA polymerase subunit alpha	1.11208946394042	1.28142368605348E-38			cds34	CBL90683.1	LEGAS_0035	Sucrose-6-phosphate hydrolase	-1.17429151361006	1.96938888752493E-13
cds1399	CBL92048.1	LEGAS_1400	RNA methyltransferase	1.23462430633751	2.10992802447279E-38			cds476	CBL91125.1	LEGAS_0477	MetQ/NlpA family ABC transporter substrate-binding protein	-1.10455209188521	5.05965599700467E-13
cds1730	CBL92379.1	LEGAS_1731	30S ribosomal protein S10	1.09357630728499	2.0993968886638E-36			cds1033	CBL91682.1	LEGAS_1034	Streptogramin A acetyltransferase VatD	-1.1670167977315	7.76861565461933E-13
cds1512	CBL92161.1	LEGAS_1513	Beta-ketoacyl-acyl carrier protein reductase	1.15274772793503	3.06205533887777E-36			cds1158	CBL91807.1	LEGAS_1159	Neopullulanase alpha amylase subunit	-1.39646712971145	9.86027623963163E-13
cds1396	CBL92045.1	LEGAS_1397	SsrA-binding protein SmpB	1.52814876638245	1.092567743626E-35			cds313	CBL90962.1	LEGAS_0314	Hydroxymethylpyrimidine phosphomethylpyrimidine kinase	-1.03388146698924	1.72996430797663E-12
cds1727	CBL92376.1	LEGAS_1728	50S ribosomal protein L23	1.04919485153902	2.55050286325829E-35			cds1532	CBL92181.1	LEGAS_1533	Ferredoxin--NADP reductase	-1.00141032864733	1.80891610352775E-12
cds1506	CBL92155.1	LEGAS_1507	Acetyl-coenzyme A carboxylase carboxyl transferase subunit alpha	1.16903346421263	3.11321550738662E-35			cds1373	CBL92022.1	LEGAS_1374	Peroxiredoxin (Alkyl hydroperoxide reductase subunit C)	-1.05516472136881	2.20689898331767E-12
cds1715	CBL92364.1	LEGAS_1716	50S ribosomal protein L6	1.03171949891494	2.03033882824899E-34			cds1155	CBL91804.1	LEGAS_1156	Maltose transport system permease protein malF	-1.69490542651066	2.12017338850296E-11
cds1513	CBL92162.1	LEGAS_1514	Malonyl CoA-acyl carrier protein transacylase	1.18199245015155	3.99163945752126E-34			cds933	CBL91582.1	LEGAS_0934	conserved hypothetical protein	-1.99653018078597	4.14163605564359E-11
cds1122	CBL91771.1	LEGAS_1123	Ribosome biogenesis GTPase Der	1.08838489901512	4.10046643411136E-34			cds411	CBL91060.1	LEGAS_0412	HTH-type transcriptional repressor RghR	-1.20682921850325	1.27494169134703E-10
cds795	CBL91444.1	LEGAS_0796	Transcription termination/antitermination protein NusA	1.0028602755178	4.35116292113413E-34			cds477	CBL91126.1	LEGAS_0478	D-methionine ABC transporter binding protein	-1.07339827405463	1.36395725779312E-10
cds1695	CBL92344.1	LEGAS_1696	30S ribosomal protein S9	1.44992891490275	4.37627068734153E-34			cds1038	CBL91687.1	LEGAS_1039	Transcriptional regulator	-1.75018208890121	1.09556512799845E-09
cds1722	CBL92371.1	LEGAS_1723	50S ribosomal protein L16	1.00781570469968	6.17896040569975E-34			cds1459	CBL92108.1	LEGAS_1460	Lipoprotein involved in guanosine transport	-1.03632279119035	1.14161467274391E-09
cds1507	CBL92156.1	LEGAS_1508	Acetyl-coenzyme A carboxylase carboxyl transferase subunit beta	1.20196039358069	3.35176461207567E-33			cds1014	CBL91663.1	LEGAS_1015	Oxidoreductase ion channel protein IolS	-1.1950252435407	3.56084801795767E-09
cds1052	CBL91701.1	LEGAS_1053	Pyruvate oxidase	1.14101940946264	3.42957571405425E-32			cds937	CBL91586.1	LEGAS_0938	2-dehydro-3-deoxyphosphooctonate aldolase	-1.47243066594371	3.68442874175169E-09
cds1714	CBL92363.1	LEGAS_1715	50S ribosomal protein L18	1.14549984836444	4.49927419432746E-32			cds944	CBL91593.1	LEGAS_0945	Metallophosphatase family protein	-1.16020052458776	7.97946787545368E-09
cds293	CBL90942.1	LEGAS_0294	30S ribosomal protein S6	1.05060294459061	5.69172786759339E-32			cds1154	CBL91803.1	LEGAS_1155	Maltose transport system permease protein malG	-1.64929375625552	1.82722507840674E-08
cds209	CBL90858.1	LEGAS_0210	Conserved membrane protein, GtcA family	1.99264480186477	7.79075706082469E-32			cds1053	CBL91702.1	LEGAS_1054	Trehalose-6-phosphate hydrolase	-1.03134345492273	7.61073159156924E-08
cds1435	CBL92084.1	LEGAS_1436	DNA repair protein RadC	2.22604987209449	2.15102691039729E-30			cds1159	CBL91808.1	LEGAS_1160	Alpha-glucosidase	-1.13585533377098	1.30160541771931E-07
cds861	CBL91510.1	LEGAS_0862	conserved hypothetical protein	1.04688144763374	1.66742523298211E-29			cds382	CBL91031.1	LEGAS_0383	Homoserine O-succinyltransferase	-2.2884363099603	5.36219943867812E-07
cds730	CBL91379.1	LEGAS_0731	Multidrug resistance efflux pump	1.65206850878197	2.22907100983365E-29			cds333	CBL90982.1	LEGAS_0334	Ketopantoate reductase	-1.16093925057676	2.1616972493925E-06
cds1720	CBL92369.1	LEGAS_1721	30S ribosomal protein S17	1.03741625238109	2.37083307341015E-28			cds1864	CBL92513.1	LEGAS_1865	Beta-glucosidase 6-phospho-beta-glucosidase beta-galactosidase	-1.34870969024028	3.27883632060675E-06
cds1238	CBL91887.1	LEGAS_1239	50S ribosomal protein L20	1.0375274251553	4.71836173880407E-28			cds940	CBL91589.1	LEGAS_0941	Malolactic enzyme (L-malate decarboxylase to L-lactate)	-1.10063730313647	4.04994166462941E-06
cds1355	CBL92004.1	LEGAS_1356	Phosphate acyltransferase PlsX	1.0356200775944	5.67506503951471E-28			cds1115	CBL91764.1	LEGAS_1116	General stress protein CsbD	-1.39905586579285	9.983905070002E-06
cds554	CBL91203.1	LEGAS_0555	Choline ABC transporter, permease protein, choW	1.2116642821255	1.83273471981356E-26			cds1157	CBL91806.1	LEGAS_1158	Multiple sugar-binding transport ATP-binding protein MsmK	-1.0665209498446	1.13957847681781E-05
cds1235	CBL91884.1	LEGAS_1236	Type I restriction endonuclease subunit R	1.08451734421173	2.45734572213478E-26			cds1862	CBL92511.1	LEGAS_1863	Phosphotransferase system eiib component type 2/3	-1.6754831587758	1.39266349888636E-05
cds1703	CBL92352.1	LEGAS_1704	50S ribosomal protein L17	1.07435791755115	1.02117867998901E-24			cds1057	CBL91706.1	LEGAS_1058	ABC-type sugar transport systemperiplasmic component	-2.00686159418002	1.41547101934803E-05
cds1517	CBL92166.1	LEGAS_1518	Transcriptional regulator of fatty acid biosynthesis FabT	1.02584575105809	3.12390683458374E-24			cds941	CBL91590.1	LEGAS_0942	Citrate-sodium symporter	-1.21230268262817	1.5840767270315E-05
cds291	CBL90940.1	LEGAS_0292	Peptidase V	1.12234268812536	6.86886333979536E-23			cds381	CBL91030.1	LEGAS_0382	Thiol-disulfide isomerase and thioredoxin	-1.07415162721309	3.02168319414408E-05
cds1515	CBL92164.1	LEGAS_1516	Acyl carrier protein 1 (Fragment)	1.26231821951863	6.92402830413757E-23			cds945	CBL91594.1	LEGAS_0946	GNAT family N-acetyltransferase	-1.28957471027524	5.06902807719419E-05
cds301	CBL90950.1	LEGAS_0302	HTH-type transcriptional regulator GmuR	1.04495489630681	1.46079632049684E-22			cds614	CBL91263.1	LEGAS_0615	NADPH-dependent oxidoreductase	-1.17494367581466	5.20083277207301E-05
cds502	CBL91151.1	LEGAS_0503	Protein veg	1.18066788258917	2.46553613846659E-22			cds75	CBL90724.1	LEGAS_0076	AP endonuclease, family 2	-1.59184133702703	5.41017659882843E-05
cds1735	CBL92384.1	LEGAS_1736	Cyanate permease	1.23376446589057	3.14933361125043E-22			cds938	CBL91587.1	LEGAS_0939	Flavin-nucleotide-binding protein structurally as sociated with pyridoxine 5'-phosphate oxidase	-1.3135313379007	6.21517730085895E-05
cds513	CBL91162.1	LEGAS_0514	30S ribosomal protein S20	1.05880795909459	5.47549089935442E-22			cds410	CBL91059.1	LEGAS_0411	ImmA/IrrE family metallo-endopeptidase	-1.08021439517572	6.97707804724201E-05
cds797	CBL91446.1	LEGAS_0798	LSU ribosomal protein L7AE	1.14240926187337	1.83372695415007E-17			cds936	CBL91585.1	LEGAS_0937	Sugar phosphate isomerase with CBS domains	-1.23473088010398	9.55928992151368E-05
cds1215	CBL91864.1	LEGAS_1216	conserved hypothetical protein	1.33172852133296	5.84169425435333E-17			cds1800	CBL92449.1	LEGAS_1801	conserved hypothetical protein	-1.02386421196697	9.73374134897483E-05
cds709	CBL91358.1	LEGAS_0710	dTDP-glucose 4%2C6-dehydratase	1.4290802475297	9.83658365633781E-16			cds1863	CBL92512.1	LEGAS_1864	PTS sugar transporter subunit IIC	-1.00144218047175	9.80271382173637E-05
cds419	CBL91068.1	LEGAS_0420	UPF0750 membrane protein YxkD	1.01948282848991	2.09532245495453E-15			cds88	CBL90737.1	LEGAS_0089	Transcriptional regulator	-1.34260771947836	0.000122219849537
cds553	CBL91202.1	LEGAS_0554	Glycine betaine transport ATP-binding protein OpuAA	1.09315472385265	2.10581568325012E-14			cds551	CBL91200.1	LEGAS_0552	Biotin transporter BioY	-1.20031174124741	0.003179320879693
cds290	CBL90939.1	LEGAS_0291	Transmembrane component MtsC of energizing module of methionine-regulated ECF transporter	1.12018871253158	7.33350263571665E-13			cds76	CBL90725.1	LEGAS_0077	Short-chain alcohol dehydrogenase	-1.09950159627969	0.00331756308827
cds799	CBL91448.1	LEGAS_0800	Ribosome-binding factor A	1.05304723769493	3.98012695003255E-12			cds625	CBL91274.1	LEGAS_0626	Imidazole glycerol phosphate synthase amidotransferase subunit	-1.04625242204185	0.009546859248472
cds1227	CBL91876.1	LEGAS_1228	Membrane-associated phospholipid phosphatase	1.06135902554943	3.23137962802233E-11			cds1056	CBL91705.1	LEGAS_1057	Predicted exonuclease of the beta-lactamase fold	-1.00504872421865	0.025499964365876
cds883	CBL91532.1	LEGAS_0884	Transporter	1.35250370442083	2.07098843535438E-09
cds292	CBL90941.1	LEGAS_0293	hypothetical protein	1.19576782871324	2.55467653254043E-09
cds1228	CBL91877.1	LEGAS_1229	SAM-dependent methyltransferase	1.0354889636009	1.14725487610423E-08
cds710	CBL91359.1	LEGAS_0711	dTDP-4-dehydrorhamnose reductase	1.0599302094689	2.35469566925278E-08
cds1811	CBL92460.1	LEGAS_1812	Autoinducer 2 import system permease protein LsrC	1.05722767019138	1.47441302826866E-07
cds436	CBL91085.1	LEGAS_0437	Multidrug resistance protein	1.3255799875345	2.05048113473216E-07
cds1787	CBL92436.1	LEGAS_1788	DUF871 domain-containing protein	1.29826917248515	4.35295559604604E-07
cds399	CBL91048.1	LEGAS_0400	Probable anti-sigma-M factor yhdL [Leuconostoc gelidum subsp. gasicomitatum LMG 18811]	1.10592754669901	5.12759704509938E-07
cds878	CBL91527.1	LEGAS_0879	Predicted endonuclease containing a URI domain	1.33561532586779	5.34844213839667E-06
cds1789	CBL92438.1	LEGAS_1790	Phosphoenolpyruvate-dependent sugar phosphotransferase system EIIA, cellobiose specific	1.85835794199706	5.72991775485005E-05
cds1838	CBL92487.1	LEGAS_1839	hypothetical protein	2.2525921280914	0.000239159406988
cds1545	CBL92194.1	LEGAS_1546	Thiamine-phosphate synthase	1.19619600151239	0.000657033284014
cds1788	CBL92437.1	LEGAS_1789	PTS system lactose transporter subunit cellobiose transporter subunit IIB	1.04992439880421	0.00065842263865
cds146	CBL90795.1	LEGAS_0147	Predicted choline-binding cell wall protein	1.07934663136327	0.001186452604106
cds153	CBL90802.1	LEGAS_0154	Transcription antiterminator, BlgB family	1.06261946988827	0.003088281818039
cds398	CBL91047.1	LEGAS_0399	RNA polymerase ECF sigma factor	1.30618997991157	0.00392220109132
cds1870	CBL92519.1	LEGAS_1871	Putative DNA-binding protein yizB	1.01430637662437	0.007973741687659
cds1815	CBL92464.1	LEGAS_1816	hypothetical protein	1.53853028594278	0.008426742859071
cds1054	CBL91703.1	LEGAS_1055	conserved hypothetical protein	2.79975974502887	0.008792968772077
cds65	CBL90714.1	LEGAS_0066	conserved hypothetical protein%2C probably a pseudogene	1.22625340997238	0.010290627244545
cds437	CBL91086.1	LEGAS_0438	hypothetical protein	2.40879611368962	0.01033505872575
cds1840	CBL92489.1	LEGAS_1841	Integral membrane protein [Leuconostoc gelidum subsp. gasicomitatum LMG 18811]	1.34314556162188	0.019456122309951
cds1817	CBL92466.1	LEGAS_1818	Putative transposase for IS1664 element	1.15952798409272	0.026477797943958
cds1012	CBL91661.1	LEGAS_1013	Predicted transcriptional regulator	1.06236025307355	0.032632366816553

## Sheet: 14degree_185min
14 degree 185 minutes upregulated genes								14 degree 185 minutes downregulated genes
CDS_Number	Protein_ID	Locus_tag	Description(PANNZER+GenBank)	Log2FoldChange	P-adjusted value			CDS_Number	Protein_ID	Locus_tag	Description(PANNZER+GenBank)	Log2FoldChange	P-adjusted value
cds29	CBL90678.1	LEGAS_0030	Ribokinase	5.26989186996162	6.26804581162094E-238			cds420	CBL91069.1	LEGAS_0421	10 kDa chaperonin	-3.79336188184454	0
cds328	CBL90977.1	LEGAS_0329	D-isomer specific 2-hydroxyacid dehydrogenase, catalytic domain protein	5.99196928881495	3.92169754494089E-203			cds421	CBL91070.1	LEGAS_0422	Chaperonin GroEL	-3.53691952212566	0
cds28	CBL90677.1	LEGAS_0029	Ribose ABC transporter substrate binding component	5.09685999880821	4.02997202331221E-183			cds804	CBL91453.1	LEGAS_0805	Heat-inducible transcription repressor HrcA	-4.82477585774772	0
cds30	CBL90679.1	LEGAS_0031	Ribose-5-phosphate isomerase A	5.47109646709364	5.64176076765773E-174			cds805	CBL91454.1	LEGAS_0806	co-chaperone GrpE	-4.33695017283508	0
cds26	CBL90675.1	LEGAS_0027	Ribose ABC transport system ATP-binding protein RbsA	5.12489307408929	8.47911266156487E-171			cds806	CBL91455.1	LEGAS_0807	Molecular chaperone DnaK	-4.28725979667057	0
cds327	CBL90976.1	LEGAS_0328	Membrane transport family protein	6.83680760668616	1.39287604140326E-170			cds807	CBL91456.1	LEGAS_0808	Chaperone CbpA	-4.10798979439839	0
cds27	CBL90676.1	LEGAS_0028	Ribose xylose arabinose galactoside ABC-type transport system, permease component	5.17600059282729	1.43213412597696E-123			cds634	CBL91283.1	LEGAS_0635	Clp protease DnaK DnaJ chaperone ATP-binding subunit	-2.48804977246448	4.08774900225613E-211
cds23	CBL90672.1	LEGAS_0024	Purine nucleoside transport protein NupG	2.13992354369852	1.28077528251636E-113			cds1415	CBL92064.1	LEGAS_1416	ATP-dependent Clp protease proteolytic subunit	-2.25530510921677	1.94824745564673E-123
cds218	CBL90867.1	LEGAS_0219	Citrate-sodium symporter	3.19949993065616	5.11227966509653E-95			cds1688	CBL92337.1	LEGAS_1689	Ribonucleoside-diphosphate reductase	-2.14621467504555	1.43204347094643E-122
cds1100	CBL91749.1	LEGAS_1101	Ammonium transporter	2.19098523113646	1.032005353811E-71			cds526	CBL91175.1	LEGAS_0527	Anaerobic ribonucleoside-triphosphate reductase large subunit	-2.28516400226618	8.26781193505125E-108
cds320	CBL90969.1	LEGAS_0321	23S rRNA (Uracil-5-)-methyltransferase RumA	1.7090326385894	2.53088336977896E-61			cds1178	CBL91827.1	LEGAS_1179	CD4+ T-cell-stimulating antigen	-2.74749606206724	1.45151383504999E-93
cds771	CBL91420.1	LEGAS_0772	HTH-type transcriptional regulator glnR	1.9183666698888	5.22821173310896E-56			cds278	CBL90927.1	LEGAS_0279	ABC-type metal ion transport system, periplasmic component surface adhesin	-3.55683867649309	3.63321509220815E-93
cds215	CBL90864.1	LEGAS_0216	Citrate lyase subunit alpha	2.43439298689647	2.42591308366673E-49			cds527	CBL91176.1	LEGAS_0528	Anaerobic ribonucleoside-triphosphate reductase-activating protein	-2.3172296620646	4.33516963239323E-75
cds22	CBL90671.1	LEGAS_0023	Pyrimidine-specific ribonucleoside hydrolase RihA	1.38759019274478	1.83928977774539E-46			cds488	CBL91137.1	LEGAS_0489	S-adenosylmethionine synthase	-1.52581287800721	1.80524020682468E-68
cds455	CBL91104.1	LEGAS_0456	Inosine-uridine preferring nucleoside hydrolase	1.40244631843111	1.60668706210993E-45			cds322	CBL90971.1	LEGAS_0323	ATP-dependent proteinase ATP-binding subunit	-1.42827382983323	1.25871321520402E-65
cds835	CBL91484.1	LEGAS_0836	Deoxyribonuclease I	1.51930798413805	2.35908186821727E-44			cds489	CBL91138.1	LEGAS_0490	ADP-ribosylglycohydrolase	-1.28802325926399	2.84727760067286E-62
cds21	CBL90670.1	LEGAS_0022	Inosine-uridine preferring nucleoside hydrolase	1.45760334146805	4.0661512284647E-43			cds1139	CBL91788.1	LEGAS_1140	Amino acid permease-associated region	-3.80087774925032	1.19048464984656E-60
cds456	CBL91105.1	LEGAS_0457	Purine nucleoside transporter	1.55643026794467	3.05089987687439E-41			cds284	CBL90933.1	LEGAS_0285	Beta-ketoacyl-acyl-carrier-protein synthase I	-1.37186842695892	2.17865580095404E-54
cds199	CBL90848.1	LEGAS_0200	Peptidoglycan endopeptidase LytE	1.49410823276278	9.2097814836702E-38			cds1856	CBL92505.1	LEGAS_1857	Quinone-dependent D-lactate dehydrogenase	-1.34313478010385	1.92427906488638E-52
cds329	CBL90978.1	LEGAS_0330	Sensory histidine kinase DcuS	2.36402288610913	2.00712464182836E-37			cds1860	CBL92509.1	LEGAS_1861	Glutathione-disulfide reductase	-1.27607866301538	2.06863692866559E-45
cds772	CBL91421.1	LEGAS_0773	Glutamine synthetase	1.70925664903891	2.58817938758148E-37			cds1138	CBL91787.1	LEGAS_1139	Carbohydrate diacid transcriptional activator CdaR	-1.71390741243931	2.97246582571575E-43
cds214	CBL90863.1	LEGAS_0215	Citrate lyase beta chain / citryl-CoA lyase subunit	2.08362694942866	2.4793814404301E-31			cds1689	CBL92338.1	LEGAS_1690	Ribonucleoside-diphosphate reductase class Ib glutaredoxin subunit	-2.49780573931563	1.98912354113911E-39
cds520	CBL91169.1	LEGAS_0521	CTP synthase	1.00080598290316	6.20192264552445E-31			cds1752	CBL92401.1	LEGAS_1753	NADH-dependent flavin oxidoreductase yqiG	-1.24163725683843	3.2640115416291E-39
cds668	CBL91317.1	LEGAS_0669	50S ribosomal protein L19	1.02251213929775	2.41240476606545E-20			cds1011	CBL91660.1	LEGAS_1012	Choline binding protein PcpA	-1.99083350328705	2.58817938758148E-37
cds25	CBL90674.1	LEGAS_0026	D-ribose pyranase	5.747762264172	2.43247951059197E-20			cds1686	CBL92335.1	LEGAS_1687	Ribonucleoside-diphosphate reductase class Ib beta subunit	-1.45665409683778	2.67721205518592E-35
cds353	CBL91002.1	LEGAS_0354	50S ribosomal protein L33	1.06234559335076	2.3838001891561E-19			cds932	CBL91581.1	LEGAS_0933	conserved hypothetical protein	-1.22562075673719	7.97327118473527E-31
cds462	CBL91111.1	LEGAS_0463	Glycerol dehydrogenase	1.43748301930802	1.14008342253731E-18			cds235	CBL90884.1	LEGAS_0236	Alanine racemase	-1.2192959202042	6.11224886181526E-25
cds460	CBL91109.1	LEGAS_0461	Putative competence-damage inducible protein	1.55233209519239	2.15564552412791E-14			cds321	CBL90970.1	LEGAS_0322	Transcriptional regulator	-1.19345089417166	1.38795686028024E-22
cds555	CBL91204.1	LEGAS_0556	Sugar (Glycoside-Pentoside-Hexuronide) transporter, gph	1.00839094235274	2.66015099520528E-14			cds1137	CBL91786.1	LEGAS_1138	Alpha-ketoglutarate permease, putative	-1.98560029385364	9.631969120484E-21
cds209	CBL90858.1	LEGAS_0210	Conserved membrane protein, GtcA family	1.66928251519415	4.30183210289324E-13			cds1637	CBL92286.1	LEGAS_1638	Co Zn Cd efflux system component	-1.02103468016768	1.65293743673422E-20
cds330	CBL90979.1	LEGAS_0331	Transcriptional regulator	1.68484000500684	6.14714375243946E-13			cds383	CBL91032.1	LEGAS_0384	5-methyltetrahydropteroyltriglutamate--homocysteine S-methyltransferase	-1.15301997811135	2.74055680628151E-19
cds1016	CBL91665.1	LEGAS_1017	Glutathione peroxidase	1.69041987607386	1.47013818171073E-12			cds720	CBL91369.1	LEGAS_0721	Predicted SAM-dependent methyltransferase	-1.03907498281524	3.00407276015207E-19
cds1623	CBL92272.1	LEGAS_1624	Glucosamine-6-phosphate deaminase	1.04327491059039	1.16439577866183E-11			cds276	CBL90925.1	LEGAS_0277	Cation ABC superfamily ATP binding cassette transporter, membrane protein	-2.23977244353193	6.43446146320152E-19
cds331	CBL90980.1	LEGAS_0332	37-kD nucleoid-associated bacterial protein	1.01738772873745	7.00468783168326E-11			cds635	CBL91284.1	LEGAS_0636	conserved hypothetical protein	-1.06432736998004	8.65636560066676E-18
cds459	CBL91108.1	LEGAS_0460	Triosephosphate isomerase	1.54679056660011	3.67253128202105E-10			cds1150	CBL91799.1	LEGAS_1151	Maltose phosphorylase / Trehalose phosphorylase	-1.05086411117851	1.33807006255101E-17
cds1821	CBL92470.1	LEGAS_1822	Retron-type RNA-directed DNA polymerase	1.07776783837087	4.28971658449997E-10			cds928	CBL91577.1	LEGAS_0929	Hydrolase, alpha/beta domain protein	-1.00647521238878	2.61085713844996E-17
cds213	CBL90862.1	LEGAS_0214	Gamma subunit of citrate lyase	2.49695280974723	6.5881657981807E-10			cds1852	CBL92501.1	LEGAS_1853	Substrate-specific component FolT of folate ECF transporter	-2.03790056082909	2.64390405283203E-17
cds458	CBL91107.1	LEGAS_0459	Modulator of drug activity B	1.80282693551758	8.2965023200582E-10			cds476	CBL91125.1	LEGAS_0477	MetQ/NlpA family ABC transporter substrate-binding protein	-1.18325918360308	6.46131811717684E-17
cds1809	CBL92458.1	LEGAS_1810	Transcriptional regulator, HxlR family	1.39073288692077	8.68644799969032E-10			cds277	CBL90926.1	LEGAS_0278	Zinc iron ABC transporter ATP-binding component	-2.59177419080749	7.89373405787864E-17
cds549	CBL91198.1	LEGAS_0550	Late competence operon required for DNA binding and uptake	1.05749427454042	1.74406684451636E-09			cds1151	CBL91800.1	LEGAS_1152	Sucrose/H+ symporter	-1.25706778061431	1.16252387743892E-16
cds212	CBL90861.1	LEGAS_0213	Citrate lyase ligase	1.72238970960759	1.82745293065163E-09			cds1904	CBL92553.1	LEGAS_1905	Glycerophosphoryl diester phosphodiesterase	-1.01297510779984	1.6579404883755E-15
cds1634	CBL92283.1	LEGAS_1635	HTH-type transcriptional repressor CzrA	1.33543287187447	4.224835818175E-09			cds147	CBL90796.1	LEGAS_0148	Glutamate--cysteine ligase	-1.00963109969339	4.48141959991417E-15
cds730	CBL91379.1	LEGAS_0731	Multidrug resistance efflux pump	1.34428558921829	1.16775274602703E-08			cds303	CBL90952.1	LEGAS_0304	Isopentenyl-diphosphate Delta-isomerase	-1.18944837769702	4.48141959991417E-15
cds15	CBL90664.1	LEGAS_0016	Acetyltransferase	1.50633319775256	1.4561377493077E-07			cds1001	CBL91650.1	LEGAS_1002	DNA-repair protein (SOS response UmuC-like protein)	-1.14930258498135	1.42035655834224E-13
cds211	CBL90860.1	LEGAS_0212	NADP-dependent malic enzyme	1.69628083399327	3.65031853440126E-07			cds167	CBL90816.1	LEGAS_0168	ABC-type metal ion transport system, periplasmic component surface adhesin	-1.34021618961934	6.03004884847197E-13
cds217	CBL90866.1	LEGAS_0218	Pimeloyl-ACP methyl ester carboxylesterase	1.988553398841	8.26429800975401E-07			cds477	CBL91126.1	LEGAS_0478	D-methionine ABC transporter binding protein	-1.2603946596624	1.07641644160369E-12
cds461	CBL91110.1	LEGAS_0462	Beta-ketoacyl-acyl carrier protein reductase	1.27462356103929	1.29287091094768E-06			cds1800	CBL92449.1	LEGAS_1801	conserved hypothetical protein	-1.65007967340991	1.88039723732824E-12
cds354	CBL91003.1	LEGAS_0355	Preprotein translocase subunit SecE	1.17219959167446	8.96293234843895E-06			cds34	CBL90683.1	LEGAS_0035	Sucrose-6-phosphate hydrolase	-1.39053518023847	5.06386466777183E-12
cds1895	CBL92544.1	LEGAS_1896	Aromatic compound catabolic protein	1.38369193431354	1.1031514967849E-05			cds152	CBL90801.1	LEGAS_0153	Acetyl esterase	-1.03708136097864	1.35821469047931E-11
cds1442	CBL92091.1	LEGAS_1443	50S ribosomal protein L31 type B	1.02828225144828	2.41077544437511E-05			cds1687	CBL92336.1	LEGAS_1688	Class Ib ribonucleoside-diphosphate reductase assembly flavoprotein NrdI	-1.2998105157544	4.34346102060283E-11
cds1437	CBL92086.1	LEGAS_1438	Bifunctional folylpolyglutamate synthase/dihydrofolate synthase	1.02184293306861	3.10723985910498E-05			cds1756	CBL92405.1	LEGAS_1757	Phosphonate ABC transporter permease protein PhnE	-1.2230198388221	1.25439676691741E-10
cds216	CBL90865.1	LEGAS_0217	Holo-ACP synthase / triphosphoribosyl-dephospho-CoA synthase	1.3251840985713	8.13291374565201E-05			cds168	CBL90817.1	LEGAS_0169	Transcriptional repressor AdcR	-1.60293878388807	2.28564825762624E-10
cds14	CBL90663.1	LEGAS_0015	hypothetical protein	1.04570823166394	0.000592887534941			cds1154	CBL91803.1	LEGAS_1155	Maltose transport system permease protein malG	-1.3648987172154	5.43144214005592E-10
cds1872	CBL92521.1	LEGAS_1873	Arginine biosynthesis bifunctional protein ArgJ	1.22347586872806	0.00071020329074			cds1853	CBL92502.1	LEGAS_1854	Transcriptional regulator	-1.23114974336893	1.17361086243532E-09
cds774	CBL91423.1	LEGAS_0775	4-oxalocrotonate tautomerase	1.00460490410086	0.000751074067846			cds1155	CBL91804.1	LEGAS_1156	Maltose transport system permease protein malF	-1.18416390398927	1.47424573087197E-09
cds1874	CBL92523.1	LEGAS_1875	Acetylornithine aminotransferase apoenzyme	1.16243293251451	0.001079286771923			cds33	CBL90682.1	LEGAS_0034	PTS system sucrose-specific transporter subunit EIIBC	-1.37073184818419	5.29238723890764E-09
cds1251	CBL91900.1	LEGAS_1252	hypothetical protein	1.07004293884452	0.00318511509903			cds197	CBL90846.1	LEGAS_0198	Potassium transporter Kef	-1.11526010591924	8.70649284683963E-09
cds1666	CBL92315.1	LEGAS_1667	Putative translation regulator	1.02741858468723	0.006514261284693			cds382	CBL91031.1	LEGAS_0383	Homoserine O-succinyltransferase	-1.79616174252248	7.79955059286685E-08
cds148	CBL90797.1	LEGAS_0149	Histidine protein kinase ComD	1.07027455878799	0.006529127176163			cds1605	CBL92254.1	LEGAS_1606	Prophage replication protein	-1.26599156916037	4.12895859501891E-07
cds1873	CBL92522.1	LEGAS_1874	Acetylglutamate kinase	1.24537874091525	0.007988288193748			cds1604	CBL92253.1	LEGAS_1605	DNA single-strand annealing protein, ERF superfamily	-1.22677390766915	1.11897533257361E-05
cds509	CBL91158.1	LEGAS_0510	conserved hypothetical protein	1.95750852905975	0.008408373374509			cds1002	CBL91651.1	LEGAS_1003	DNA-directed RNA polymerase beta subunit	-1.30637867705244	1.64310964983214E-05
cds436	CBL91085.1	LEGAS_0437	Multidrug resistance protein	1.19211857062537	0.010114982010531			cds35	CBL90684.1	LEGAS_0036	Glucose-specific phosphotransferase enzyme IIA component	-1.24889388205301	4.36037383807923E-05
cds1545	CBL92194.1	LEGAS_1546	Thiamine-phosphate synthase	1.02250118914554	0.011335759108029			cds1608	CBL92257.1	LEGAS_1609	DNA replication protein phage-associated	-1.1407528445578	7.21232069726506E-05
cds831	CBL91480.1	LEGAS_0832	hypothetical protein	1.93997453945279	0.011734891953638			cds1594	CBL92243.1	LEGAS_1595	Transcriptional activator	-1.07033393713981	8.44426480589826E-05
cds1842	CBL92491.1	LEGAS_1843	Integral membrane protein [Leuconostoc gelidum subsp. gasicomitatum LMG 18811]	1.33899577736634	0.028493942430649			cds1613	CBL92262.1	LEGAS_1614	Phage anti repressor	-1.32208115719104	0.000262515645965
cds1212	CBL91861.1	LEGAS_1213	N5-carboxyaminoimidazole ribonucleotide mutase	1.71262783702283	0.042229253184738			cds1599	CBL92248.1	LEGAS_1600	prophage Lp1 protein 24 [Leuconostoc gelidum subsp. gasicomitatum LMG 18811]	-1.02633950252611	0.00360578054438
cds1477	CBL92126.1	LEGAS_1478	Phage head maturation protease	2.58245722589626	0.043872125519016			cds1600	CBL92249.1	LEGAS_1601	hypothetical protein	-1.22189389272391	0.004174605692493
								cds1115	CBL91764.1	LEGAS_1116	General stress protein CsbD	-1.1797941621621	0.006334929327025
								cds129	CBL90778.1	LEGAS_0130	hypothetical protein	-1.51826326316849	0.016710784109267
								cds1003	CBL91652.1	LEGAS_1004	hypothetical protein	-1.40492685874248	0.017032436653104
								cds80	CBL90729.1	LEGAS_0081	Alpha/beta hydrolase superfamily enzyme	-1.10835841278223	0.035847480705756
								cds510	CBL91159.1	LEGAS_0511	Late competence protein required for DNA binding and uptake	-1.47627022682806	0.036289929818606
								cds1455	CBL92104.1	LEGAS_1456	Competence protein CoiA	-1.19004983029294	0.041827167369464
								cds1482	CBL92131.1	LEGAS_1483	Phage terminase, large subunit	-1.0677076759928	0.043740688011018
								cds1579	CBL92228.1	LEGAS_1580	hypothetical protein	-1.47802266983235	0.048455898311792

## Sheet: 28degree_5min
28 degree 5 minutes upregulated genes								28 degree 5 minutes downregulated genes
CDS_Number	Protein_ID	Locus_tag	Description(PANNZER+GenBank)	Log2FoldChange	P-adjusted value			CDS_Number	Protein_ID	Locus_tag	Description(PANNZER+GenBank)	Log2FoldChange	P-adjusted value
cds804	CBL91453.1	LEGAS_0805	Heat-inducible transcription repressor HrcA	4.39176783822726	0			cds1754	CBL92403.1	LEGAS_1755	Membrane-bound lytic murein transglycosylase D	-1.76930029771642	6.51649392745289E-92
cds805	CBL91454.1	LEGAS_0806	co-chaperone GrpE	3.94029444442153	0			cds641	CBL91290.1	LEGAS_0642	ABC transporter, substrate-binding protein, family 3	-2.63907927585466	3.07704758948579E-79
cds807	CBL91456.1	LEGAS_0808	Chaperone CbpA	3.10318084795284	1.10782852453866E-262			cds212	CBL90861.1	LEGAS_0213	Citrate lyase ligase	-1.48430926303305	4.46803498661422E-68
cds634	CBL91283.1	LEGAS_0635	Clp protease DnaK DnaJ chaperone ATP-binding subunit	3.16514194950317	3.07228293608223E-203			cds211	CBL90860.1	LEGAS_0212	NADP-dependent malic enzyme	-1.53198440322185	5.84841303111086E-64
cds806	CBL91455.1	LEGAS_0807	Molecular chaperone DnaK	2.97457623385193	3.07228293608223E-203			cds640	CBL91289.1	LEGAS_0641	ABC-type polar amino acid transport system ATPase component	-2.5988911330178	1.51895819469671E-48
cds420	CBL91069.1	LEGAS_0421	10 kDa chaperonin	2.16851984546019	2.90960126332389E-96			cds217	CBL90866.1	LEGAS_0218	Pimeloyl-ACP methyl ester carboxylesterase	-1.20429854285281	4.46846785447766E-42
cds421	CBL91070.1	LEGAS_0422	Chaperonin GroEL	1.9189686786156	1.08427133574298E-93			cds639	CBL91288.1	LEGAS_0640	ABC transporter membrane-spanning permease-glutamine transport	-2.54852477734772	1.13570771917892E-39
cds1415	CBL92064.1	LEGAS_1416	ATP-dependent Clp protease proteolytic subunit	1.75611681706705	1.44764394586345E-82			cds216	CBL90865.1	LEGAS_0217	Holo-ACP synthase / triphosphoribosyl-dephospho-CoA synthase	-1.12477808435366	3.06038165557812E-37
cds28	CBL90677.1	LEGAS_0029	Ribose ABC transporter substrate binding component	1.14960060043947	5.60733153072445E-29			cds214	CBL90863.1	LEGAS_0215	Citrate lyase beta chain / citryl-CoA lyase subunit	-1.03083515031447	1.1196218411164E-31
cds322	CBL90971.1	LEGAS_0323	ATP-dependent proteinase ATP-binding subunit	1.11619093943405	6.48184146766725E-29			cds1440	CBL92089.1	LEGAS_1441	UDP-N-acetylmuramoyl-tripeptide--D-alanyl-D-alanine ligase	-1.24147618071556	5.52011320397367E-31
cds26	CBL90675.1	LEGAS_0027	Ribose ABC transport system ATP-binding protein RbsA	1.05080893133935	5.92620696752133E-23			cds213	CBL90862.1	LEGAS_0214	Gamma subunit of citrate lyase	-1.07232403813712	3.51119052272765E-27
cds321	CBL90970.1	LEGAS_0322	Transcriptional regulator	1.20227605251397	6.26746706028595E-19			cds1356	CBL92005.1	LEGAS_1357	GABA permease, gabP	-1.52097314783325	7.67466141995406E-27
cds29	CBL90678.1	LEGAS_0030	Ribokinase	1.08327805685451	6.34582297016615E-19			cds1441	CBL92090.1	LEGAS_1442	RNA methyltransferase	-1.64555215553946	4.51128461616345E-26
cds693	CBL91342.1	LEGAS_0694	PTS system fructose-specific transporter subunit IIABC	1.26971896317191	1.92973310120215E-18			cds812	CBL91461.1	LEGAS_0813	Prophage pi3 protein 39	-1.35808796616595	3.36381288541521E-21
cds27	CBL90676.1	LEGAS_0028	Ribose xylose arabinose galactoside ABC-type transport system, permease component	1.0548520278779	9.07725735291195E-18			cds1683	CBL92332.1	LEGAS_1684	Major cold shock protein CspA	-2.07931779512683	1.67268321661498E-20
cds30	CBL90679.1	LEGAS_0031	Ribose-5-phosphate isomerase A	1.06541003885843	9.07725735291195E-18			cds291	CBL90940.1	LEGAS_0292	Peptidase V	-1.06552492940213	7.10602021113716E-11
cds555	CBL91204.1	LEGAS_0556	Sugar (Glycoside-Pentoside-Hexuronide) transporter, gph	1.10087968314013	2.52563060754227E-14			cds808	CBL91457.1	LEGAS_0809	Peptide deformylase	-1.00516397896159	7.94269505267945E-10
cds932	CBL91581.1	LEGAS_0933	conserved hypothetical protein	1.02187128347832	1.35622168777487E-13			cds730	CBL91379.1	LEGAS_0731	Multidrug resistance efflux pump	-1.06012616820247	1.10767608170342E-08
cds268	CBL90917.1	LEGAS_0269	Fructose-bisphosphate aldolase class II	1.00221123963229	2.0834330387874E-12			cds809	CBL91458.1	LEGAS_0810	conserved hypothetical protein	-1.0842752626462	8.20361788553386E-08
cds692	CBL91341.1	LEGAS_0693	Tagatose-6-phosphate kinase	1.3324549318201	7.63423018668052E-11			cds209	CBL90858.1	LEGAS_0210	Conserved membrane protein, GtcA family	-1.27075502856158	1.73376428432091E-06
cds1154	CBL91803.1	LEGAS_1155	Maltose transport system permease protein malG	1.52772539824036	4.1284919970054E-09			cds1437	CBL92086.1	LEGAS_1438	Bifunctional folylpolyglutamate synthase/dihydrofolate synthase	-1.11287156233238	6.42107137957015E-05
cds1159	CBL91808.1	LEGAS_1160	Alpha-glucosidase	1.27715612180276	1.91389342464185E-08			cds292	CBL90941.1	LEGAS_0293	hypothetical protein	-1.16255234353728	0.001089953575141
cds691	CBL91340.1	LEGAS_0692	Fructose operon transcriptional regulator	1.07966062259111	7.80697419294896E-08			cds1435	CBL92084.1	LEGAS_1436	DNA repair protein RadC	-1.03175702578859	0.001611782525528
cds324	CBL90973.1	LEGAS_0325	Beta-glucoside-specific phosphotransferase system enzyme IIA component	1.01490779259464	7.8733939545466E-08			cds622	CBL91271.1	LEGAS_0623	Multifunctional fusion protein	-1.1403332278459	0.009143161926161
cds1156	CBL91805.1	LEGAS_1157	Sugar ABC transporter	1.06534924650347	1.38764811932964E-07			cds624	CBL91273.1	LEGAS_0625	Imidazoleglycerol-phosphate dehydratase	-1.2918027933142	0.010048142419477
cds1155	CBL91804.1	LEGAS_1156	Maltose transport system permease protein malF	1.21386568381922	1.32406324362211E-06
cds1157	CBL91806.1	LEGAS_1158	Multiple sugar-binding transport ATP-binding protein MsmK	1.17100831655795	1.59189129284055E-06
cds1079	CBL91728.1	LEGAS_1080	Phosphotransferase system mannose fructose-specific component iia	1.00429046626218	5.684804574434E-05
cds75	CBL90724.1	LEGAS_0076	AP endonuclease, family 2	1.09161641468093	0.003249422615234

[truncated: 2 more sheets: 28degree_35min, 28degree_185min]
