# Supplementary material for: Transcriptomic time-series analysis of cold- and heat-shock response in psychrotrophic lactic acid bacteria
Source: BMC Genomics. 2021 Jan 7;22:28. doi: 10.1186/s12864-020-07338-8 (PMC7788899; doi:10.1186/s12864-020-07338-8)
Supplement: Supplementary file 3 — Additional file 3: Table S2. List of differentially expressed genes in Lc. piscium. [file 12864_2020_7338_MOESM3_ESM.xlsx]

## Sheet: 0degree_5min
0 degree 5 minutes upregulated genes							0 degree 5 minutes downregulated genes
CDS_Number	Protein_ID	Locus_tag	Description(PANNZER+GenBank)	Log2FoldChange	P-adjusted value		CDS_Number	Protein_ID	Locus_tag	Description(PANNZER+GenBank)	Log2FoldChange	P-adjusted value
cds849	CEN28050.1	LACPI_0850	Molecular chaperone DnaK	1.19753229696687	6.789245901056E-26		-
cds848	CEN28049.1	LACPI_0849	Nucleotide exchange factor GrpE	1.26446794973791	1.6134874361037E-16
cds847	CEN28048.1	LACPI_0848	Heat-inducible transcriptional repressor HrcA	1.32280700301804	2.26137668658016E-15

## Sheet: 0degree_35min
0 degree 3 5 minutes upregulated genes							0 degree 35 minutes downregulated genes
CDS_Number	Protein_ID	Locus_tag	Description(PANNZER+GenBank)	Log2FoldChange	P-adjusted value		CDS_Number	Protein_ID	Locus_tag	Description(PANNZER+GenBank)	Log2FoldChange	P-adjusted value
cds665	CEN27866.1	LACPI_0666	Malate dehydrogenase (Oxaloacetate-decarboxylating), Malolactic enzyme	2.59922573732141	3.70523947136527E-68		cds1019	CEN28220.1	LACPI_1020	Aspartate carbamoyltransferase	-2.56881394462615	4.57430062726769E-43
cds664	CEN27865.1	LACPI_0665	Citrate-sodium symporter	2.55879833920851	7.60122699640633E-53		cds223	CEN27424.1	LACPI_0224	Cyclopropane-fatty-acyl-phospholipid synthase	-1.98302312433875	5.6131621080661E-36
cds281	CEN27482.1	LACPI_0282	Ketol-acid reductoisomerase	1.76017612465831	2.79559619050729E-25		cds2124	CEN29325.1	LACPI_2125	Universal stress protein UspA	-2.15385425416454	3.16340756544446E-32
cds1619	CEN28820.1	LACPI_1620	DNA primase	1.86599570635227	4.12945746155757E-20		cds1024	CEN28225.1	LACPI_1025	Dihydroorotate dehydrogenase B (NAD(+)), electron transfer subunit	-2.58529759143315	1.25875025681975E-25
cds447	CEN27648.1	LACPI_0448	DEAD-box ATP-dependent RNA helicase CshA	1.54165573770185	1.39598053045754E-17		cds1020	CEN28221.1	LACPI_1021	Carbamoyl-phosphate synthase small subunit	-2.13760950289241	1.10829308007124E-20
cds1748	CEN28949.1	LACPI_1749	Ribonuclease Z	1.72939437776137	4.13126043383735E-16		cds1017	CEN28218.1	LACPI_1018	Bifunctional protein PyrR	-1.77316483836703	5.37687601737826E-19
cds1746	CEN28947.1	LACPI_1747	Single-stranded-DNA-specific exonuclease RecJ	1.44836205117507	1.45137079284474E-14		cds1811	CEN29012.1	LACPI_1812	S-adenosylmethionine synthase	-1.3627823752344	8.16306179848958E-19
cds1747	CEN28948.1	LACPI_1748	Short-chain dehydrogenase	1.70832392800077	1.70411761945139E-14		cds857	CEN28058.1	LACPI_0858	ATP synthase subunit c	-1.28861635715398	1.02554702289318E-16
cds1307	CEN28508.1	LACPI_1308	NADH-peroxiredoxin reductase	1.5873781900026	3.44524237980691E-14		cds840	CEN28041.1	LACPI_0841	Bile salt hydrolase	-1.73255445509624	1.49154962800631E-15
cds942	CEN28143.1	LACPI_0943	Penicillin-binding protein 2X PbpX	1.18753711116384	1.45808916323762E-13		cds859	CEN28060.1	LACPI_0860	ATP synthase subunit b	-1.19122090038367	8.15498170112836E-14
cds1722	CEN28923.1	LACPI_1723	Glutamate and aspartate transporter subunit ATP-binding component of ABC superfamily	1.59208403365094	2.60024183863807E-13		cds1026	CEN28227.1	LACPI_1027	Orotidine 5'-phosphate decarboxylase	-2.12944221061797	1.11066329795523E-13
cds1016	CEN28217.1	LACPI_1017	Ribonuclease J	1.161545961573	3.88581023366562E-12		cds293	CEN27494.1	LACPI_0294	Beta-ketoacyl-acyl carrier protein reductase	-1.88363441493069	1.7564202667316E-13
cds1330	CEN28531.1	LACPI_1331	Citrate synthase	1.39004716916455	8.66682342341264E-12		cds2398	CEN29599.1	LACPI_2399	Acetoin dehydrogenase	-1.139908762088	2.60024183863807E-13
cds943	CEN28144.1	LACPI_0944	Phospho-N-acetylmuramoyl-pentapeptide-transferase	1.26031388156434	2.12134545907627E-11		cds156	CEN27357.1	LACPI_0157	Phosphoglycerate kinase	-1.09584454113951	2.04332986031091E-12
cds2259	CEN29460.1	LACPI_2260	Multidrug and toxin extrusion (MATE) family efflux pump YdhE/NorM, homolog	1.60192255835049	5.28943685675697E-10		cds2238	CEN29439.1	LACPI_2239	Serine protease HtrA	-1.31844221941659	5.11979381586592E-12
cds1062	CEN28263.1	LACPI_1063	30S ribosomal protein S16	1.16587878421159	1.40328488213453E-09		cds1852	CEN29053.1	LACPI_1853	C3-degrading proteinase	-1.22294003829453	7.50607634359771E-12
cds119	CEN27320.1	LACPI_0120	Polysaccharide biosynthesis export protein [Lactococcus piscium MKFS47]	1.88595151817949	2.6739146988919E-09		cds858	CEN28059.1	LACPI_0859	ATP synthase subunit a	-1.12796241822673	1.08240260727581E-11
cds94	CEN27295.1	LACPI_0095	Oligopeptide ABC transporter, periplasmic oligopeptide-binding protein OppA	1.92046620891469	7.06624018741327E-09		cds2393	CEN29594.1	LACPI_2394	Predicted oxidoreductase Myosin-crossreactive antigen ortholog	-1.00700648618524	1.47074734867487E-10
cds1807	CEN29008.1	LACPI_1808	Primosomal protein N'	1.07930141387336	4.43179604105812E-08		cds954	CEN28155.1	LACPI_0955	Universal stress protein UspA	-1.59047799699512	2.51685175649497E-10
cds93	CEN27294.1	LACPI_0094	Oligopeptide transport system permease protein AppB	2.40445064030027	5.93577893296341E-08		cds1820	CEN29021.1	LACPI_1821	Flavodoxin	-1.92999411008516	3.77583318729142E-10
cds283	CEN27484.1	LACPI_0284	Transcriptional regulator OrfX	1.52962665074029	6.15671663410472E-08		cds2005	CEN29206.1	LACPI_2006	Manganese-dependent inorganic pyrophosphatase	-1.02623370732806	4.64875617604235E-10
cds2077	CEN29278.1	LACPI_2078	Gliding motility-associated protein GldE, gldE	1.0066048064882	7.35212239937549E-08		cds1791	CEN28992.1	LACPI_1792	Methyl-accepting chemotaxis-like domain containing protein	-1.17621369422194	5.28943685675697E-10
cds14	CEN27215.1	LACPI_0015	tRNA(Ile)-lysidine synthase	1.06727571072742	1.02520405537427E-07		cds2022	CEN29223.1	LACPI_2023	Histidine-containing phosphocarrier protein of the PTS	-1.05349258272344	6.05478595025529E-10
cds2183	CEN29384.1	LACPI_2184	Transporter	1.09339975975983	1.22544706693235E-07		cds1248	CEN28449.1	LACPI_1249	dTDP-4-keto-6-deoxy-D-glucose epimerase	-1.97134206552463	8.76837499209807E-10
cds1720	CEN28921.1	LACPI_1721	Glutamine transport system permease protein glnP	1.39752805451634	1.27225832450983E-07		cds1727	CEN28928.1	LACPI_1728	Fructose-bisphosphate aldolase	-1.03493518231264	2.6739146988919E-09
cds1640	CEN28841.1	LACPI_1641	Replicative DNA helicase loader DnaB	1.14833104256801	1.75075686295659E-07		cds2375	CEN29576.1	LACPI_2376	Putative iron export ATP-binding protein FetA	-1.24033933367193	2.6739146988919E-09
cds2286	CEN29487.1	LACPI_2287	Rhodanese-related sulfurtransferase	1.10214519061413	1.86416905808192E-07		cds1683	CEN28884.1	LACPI_1684	Glucose-6-phosphate isomerase	-1.00315029391975	6.60888466425423E-09
cds729	pseudogene	LACPI_0730	Transposase	1.20265752796483	2.16015083027527E-07		cds2181	CEN29382.1	LACPI_2182	Glutamyl aminopeptidase	-1.24197302980672	7.06624018741327E-09
cds116	CEN27317.1	LACPI_0117	EpsH	2.00948433064542	2.18470971562658E-07		cds2376	CEN29577.1	LACPI_2377	Predicted membrane protein of the YbbM family	-1.10501639051004	7.10089844528467E-09
cds1308	CEN28509.1	LACPI_1309	Alkyl hydroperoxide reductase subunit C AhpC	1.62110344016328	4.64764867489646E-07		cds472	CEN27673.1	LACPI_0473	ATP-dependent Clp protease proteolytic subunit	-1.0408068294921	1.75232477361943E-08
cds499	CEN27700.1	LACPI_0500	DEAD-box ATP-dependent RNA helicase CshB	1.02615960780901	5.95353937093238E-07		cds1287	CEN28488.1	LACPI_1288	UDP-glucose 4-epimerase GalE	-1.1388207767997	1.9395750147646E-08
cds120	CEN27321.1	LACPI_0121	Nucleotide sugar dehydrogenase	1.3816613050133	1.2836567440791E-06		cds2228	CEN29429.1	LACPI_2229	Inosine-5'-monophosphate dehydrogenase	-1.12887711458459	3.08245310625117E-08
cds2191	CEN29392.1	LACPI_2192	Glycosyltransferase RgpE	1.17975403101237	1.62041940376273E-06		cds1039	CEN28240.1	LACPI_1040	Redox-sensing transcriptional repressor Rex	-1.35609665067006	4.89671012765697E-08
cds1745	CEN28946.1	LACPI_1746	Adenine phosphoribosyltransferase	1.02900715984867	2.04164460318447E-06		cds1018	CEN28219.1	LACPI_1019	Uracil permease PyrP	-1.11719895944681	1.1460722125144E-07
cds191	CEN27392.1	LACPI_0192	D-methionine-binding lipoprotein MetQ	1.82777743908534	2.08864705758072E-06		cds2029	CEN29230.1	LACPI_2030	Hydrolase acting on acid anhydrides in phosphorous-containing anhydrides	-1.33532296054789	1.31058319703957E-07
cds1649	CEN28850.1	LACPI_1650	Aspartokinase	1.29888480224446	2.6160802899917E-06		cds1460	CEN28661.1	LACPI_1461	Serine--tRNA ligase	-1.08493114177919	1.45696294278027E-07
cds1719	CEN28920.1	LACPI_1720	Amino acid ABC superfamily ATP binding cassette transporter, membrane protein	1.73917090827212	2.76390067649062E-06		cds2007	CEN29208.1	LACPI_2008	Enterocin A immunity	-1.56391463386461	6.85159165484056E-07
cds1196	CEN28397.1	LACPI_1197	Site-specific tyrosine recombinase	1.74099291249303	2.97711410360465E-06		cds160	CEN27361.1	LACPI_0161	Catechol 2,3-dioxygenase	-1.37820291878732	7.05065097645145E-07
cds1011	CEN28212.1	LACPI_1012	Amino acid permease-associated region	1.12191043561706	3.31792841457488E-06		cds1021	CEN28222.1	LACPI_1022	Carbamoyl-phosphate synthase large subunit	-2.03397966953762	1.11340296190378E-06
cds638	CEN27839.1	LACPI_0639	Glycine betaine ABC transport system ATP-binding protein OpuAA	2.26142852325217	3.34293215879639E-06		cds386	CEN27587.1	LACPI_0387	Enterocin A Immunity	-1.58203606642785	2.08864705758072E-06
cds1650	CEN28851.1	LACPI_1651	Haloacid dehalogenase	1.03766680637875	3.63117249115547E-06		cds1394	CEN28595.1	LACPI_1395	Metal-dependent hydrolase YhfI	-1.33169646818066	2.10275087542465E-06
cds885	CEN28086.1	LACPI_0886	tRNA uridine 5-carboxymethylaminomethyl modification enzyme MnmG	1.00428987794583	5.05708583568277E-06		cds779	CEN27980.1	LACPI_0780	Uncharacterized protein	-1.17229692677143	2.14035153140111E-06
cds1230	CEN28431.1	LACPI_1231	ABC-type transport system, multidrug-family ATP-binding/permease protein	1.34243216768279	5.74187556816391E-06		cds485	CEN27686.1	LACPI_0486	Adenylate cyclase	-1.37342295712759	2.3166918063095E-06
cds117	CEN27318.1	LACPI_0118	Glycosyltransferase family protein [Lactococcus piscium MKFS47]	2.05385347272276	6.27637409561893E-06		cds1156	CEN28357.1	LACPI_1157	Carboxy-cis,cis-muconate cyclase	-1.06866772050267	1.16308317592682E-05
cds121	CEN27322.1	LACPI_0122	Exopolysaccharide biosynthesis protein EpsL	1.10566012981945	6.55841404678613E-06		cds2248	CEN29449.1	LACPI_2249	ADP-ribose pyrophosphatase	-1.19472035055692	2.36882055109815E-05
cds1696	CEN28897.1	LACPI_1697	DNA-dependent RNA polymerase auxiliary subunit epsilon	1.12244405147176	8.11985979144626E-06		cds1025	CEN28226.1	LACPI_1026	Dihydroorotate dehydrogenase	-2.19750662493083	2.65260958319639E-05
cds602	CEN27803.1	LACPI_0603	Uncharacterized protein	4.67368598261938	9.2316759693398E-06		cds1889	CEN29090.1	LACPI_1890	Uncharacterized protein	-2.56742681833296	4.19251965001E-05
cds1164	CEN28365.1	LACPI_1165	Transcriptional regulatory protein	2.24876775647768	1.43068832888052E-05		cds219	CEN27420.1	LACPI_0220	Lactose operon transcriptional regulator	-1.1077588413458	4.52972456414971E-05
cds1621	CEN28822.1	LACPI_1622	Major facilitator superfamily transporter	1.56597857479939	1.65190847880379E-05		cds1610	CEN28811.1	LACPI_1611	Arsenate reductase ArsC	-1.13403835568941	5.00474567380967E-05
cds2176	CEN29377.1	LACPI_2177	Uncharacterized protein	1.06131262323972	2.0437509128108E-05		cds2031	CEN29232.1	LACPI_2032	Ribose-5-phosphate isomerase A	-1.02267301506048	6.22492974259212E-05
cds2209	CEN29410.1	LACPI_2210	Ribosomal RNA small subunit methyltransferase D	1.16010807262734	2.35048671864517E-05		cds647	CEN27848.1	LACPI_0648	Hydroxyacylglutathione hydrolase	-1.12147442132913	0.000118752525842
cds92	CEN27293.1	LACPI_0093	Oligopeptide transport system permease protein AppC or OppC	2.10856625497103	2.60336447100018E-05		cds2239	CEN29440.1	LACPI_2240	Uncharacterized protein	-1.49560252142607	0.000155748916145
cds190	CEN27391.1	LACPI_0191	ABC transporter permease subunit	1.6481581015239	2.88631272176667E-05		cds577	CEN27778.1	LACPI_0578	Cystathionine gamma-synthase and O-acetylhomoserine thiolyase	-1.06554833609642	0.000164565425886
cds411	CEN27612.1	LACPI_0412	Multidrug transport ABC transporter ATPase component	1.25396650304165	4.14589951341875E-05		cds1931	CEN29132.1	LACPI_1932	Putative phage tail protein	-1.06741642765844	0.000222035109952
cds1999	CEN29200.1	LACPI_2000	Ammonium transporter	1.46048441176994	4.52972456414971E-05		cds1943	CEN29144.1	LACPI_1944	Phage capsid family	-1.52654164040452	0.000222035109952
cds19	CEN27220.1	LACPI_0020	Extracellular transglycosylase	1.78595890434871	5.01758072082722E-05		cds1325	CEN28526.1	LACPI_1326	LrgA-associated membrane protein LrgB	-1.05966843284217	0.000366015617274
cds118	CEN27319.1	LACPI_0119	Glycosyl transferase	1.79618335395116	6.22492974259212E-05		cds2377	CEN29578.1	LACPI_2378	Uncharacterized protein	-1.01958604443019	0.000366015617274
cds113	CEN27314.1	LACPI_0114	Glycosyltransferase in exopolysaccharide biosynthesis	1.49131112817043	8.35723980910997E-05		cds1102	CEN28303.1	LACPI_1103	Cobalamin-independent methionine synthase II	-1.32168055067196	0.000505449112606
cds1407	CEN28608.1	LACPI_1408	Uncharacterized protein	2.33717997664363	0.000108486620691		cds1927	CEN29128.1	LACPI_1928	Bacteriophage peptidoglycan hydrolase	-1.42080403491844	0.000509665507579
cds731	CEN27932.1	LACPI_0732	Predicted permease duf318	1.01527169199374	0.000126019041719		cds568	CEN27769.1	LACPI_0569	4-oxalocrotonate tautomerase Xylose transport system permease protein xylH	-1.6097987321177	0.000512826232119
cds2411	CEN29612.1	LACPI_2412	Mercuric resistance operon regulatory protein MerR	1.18260201204413	0.00016325084527		cds702	CEN27903.1	LACPI_0703	Uncharacterized protein	-1.25415746238542	0.000699809170052
cds1769	CEN28970.1	LACPI_1770	N(5)-(Carboxyethyl)ornithine synthase	1.93893208392809	0.000181822724673		cds287	CEN27488.1	LACPI_0288	Uncharacterized protein	-1.7346906598718	0.000827994593707
cds114	CEN27315.1	LACPI_0115	Capsule biosynthesis glucosyltransferase	1.45143575287587	0.000211381104262		cds2034	CEN29235.1	LACPI_2035	L-rhamnose operon regulatory protein rhaS	-1.14662785528629	0.001074627510677
cds599	CEN27800.1	LACPI_0600	Negative regulator of toxin gene expression	2.36297004711934	0.000222035109952		cds1070	CEN28271.1	LACPI_1071	Uncharacterized protein	-1.5445802928085	0.001150415410308
cds1721	CEN28922.1	LACPI_1722	Glutamine transport glutamine-binding protein GlnH	1.02890946700164	0.000224146328678		cds2386	CEN29587.1	LACPI_2387	Chlorophyll synthase ChlG, chlG	-1.10091569513493	0.001323629404238
cds404	CEN27605.1	LACPI_0405	RibD C-terminal domain	1.26570162030058	0.000253336680036		cds1106	CEN28307.1	LACPI_1107	Bacteriocin immunity protein SkgI	-1.09759887070092	0.001387727557849
cds1642	CEN28843.1	LACPI_1643	tRNA (guanine-N(7)-)-methyltransferase	1.03326895567842	0.000255774263229		cds500	CEN27701.1	LACPI_0501	Multiple sugar-binding transport ATP-binding protein MsmK	-1.14129310910972	0.001654917168117
cds1165	CEN28366.1	LACPI_1166	Two component sensor transduction histidine kinase	1.37521940199078	0.000471648144524		cds1789	CEN28990.1	LACPI_1790	Signal peptide containing protein	-1.10322908941799	0.001863692977016
cds514	CEN27715.1	LACPI_0515	Hydroxyacylglutathione hydrolase	1.01743389610509	0.000517444340734		cds1058	CEN28259.1	LACPI_1059	Putative DNA topology modulation protein FlaR	-1.11259652796742	0.00204604026628
cds1560	CEN28761.1	LACPI_1561	UDP-N-acetyl glucosamine-2-epimerase	3.5567649977587	0.000520561050606		cds2374	CEN29575.1	LACPI_2375	Uncharacterized protein	-1.22160438553871	0.002175489871014
cds1449	CEN28650.1	LACPI_1450	Putative aldouronate transport system substrate-binding protein	1.05383372725037	0.000546883973374		cds1668	CEN28869.1	LACPI_1669	Trehalose operon transcriptional repressor	-1.47633304983553	0.002841094091453
cds1390	CEN28591.1	LACPI_1391	Uncharacterized protein	1.1570179827424	0.000748034029206		cds1240	CEN28441.1	LACPI_1241	Predicted 4-deoxy-L-threo-5-hexosulose-uronate ketol-isomerase	-1.0345798882259	0.002958447504496
cds115	CEN27316.1	LACPI_0116	Uncharacterized protein	3.4802352001923	0.000784072970331		cds960	CEN28161.1	LACPI_0961	Predicted SAM-dependent methyltransferase	-1.25277681235534	0.003074150013875
cds91	CEN27292.1	LACPI_0092	Oligopeptide/dipeptide uptake family ABC transporter, ATP-binding protein	1.44168713192087	0.000825817519364		cds2091	CEN29292.1	LACPI_2092	Acid-resistance membrane protein	-1.23243087026249	0.003346832063499
cds90	CEN27291.1	LACPI_0091	Oligopeptide ABC transporter ATP-binding protein OppF	1.29863498809864	0.001140538693742		cds1470	CEN28671.1	LACPI_1471	Phosphoenolpyruvate-dihydroxyacetone phosphotransferase DhaL	-1.35463167113205	0.003394737116177
cds1160	CEN28361.1	LACPI_1161	Alpha-glycerophosphate oxidase	1.29557017648773	0.001148619473683		cds1069	CEN28270.1	LACPI_1070	Acetyltransferases, including N-acetylases of ribosomal proteins	-1.27062897307736	0.00347355740498
cds730	CEN27931.1	LACPI_0731	Putative HTH-type transcriptional repressor AseR	2.09029957473796	0.001417063472168		cds1944	CEN29145.1	LACPI_1945	Phage scaffold protein	-1.60866417296713	0.003687611427656
cds1429	CEN28630.1	LACPI_1430	Putative HTH-type transcriptional regulator YdgJ	1.08960802825785	0.001683811870458		cds373	CEN27574.1	LACPI_0374	Cell surface protein, CscB family	-1.27164921344113	0.003827200551969
cds1971	CEN29172.1	LACPI_1972	Uncharacterized protein	2.71603585022323	0.00193757056388		cds703	CEN27904.1	LACPI_0704	Uncharacterized protein	-1.44609407493974	0.004439969415577
cds601	CEN27802.1	LACPI_0602	Uncharacterized protein	4.98459422452432	0.001999458458752		cds1734	CEN28935.1	LACPI_1735	Ribose 5-phosphate isomerase	-2.03207325605868	0.004995733065895
cds666	CEN27867.1	LACPI_0667	Malolactic fermentation system transcriptional regulator MleR	1.22718147716561	0.0020044532793		cds2288	CEN29489.1	LACPI_2289	Plasmid partitioning protein ParB	-1.15645548530128	0.005005062569334
cds1200	CEN28401.1	LACPI_1201	Transglutaminase	1.76097514948146	0.002054173187819		cds965	CEN28166.1	LACPI_0966	Uncharacterized protein	-1.65516931786741	0.005377153964259
cds112	CEN27313.1	LACPI_0113	UDP-N-acetylglucosamine--LPS N-acetylglucosamine transferase	1.86698198971027	0.002161894234105		cds126	CEN27327.1	LACPI_0127	General stress protein CsbD	-1.69079032347936	0.007697486076302
cds513	CEN27714.1	LACPI_0514	Lactoylglutathione lyase	1.16226044354688	0.002442980678539		cds347	CEN27548.1	LACPI_0348	Phage envelope protein	-1.05925085576772	0.009347144855223
cds441	CEN27642.1	LACPI_0442	Aggregation promoting factor	1.18398954664234	0.00292999796519		cds1710	CEN28911.1	LACPI_1711	HTH-type transcriptional regulator GmuR	-1.26913914487599	0.011858952385326
cds1605	CEN28806.1	LACPI_1606	Protein of unknown function DUF1310	3.4968255310401	0.003289859841528		cds194	CEN27395.1	LACPI_0195	5-formyltetrahydrofolate cyclo-ligase	-1.05898546026087	0.012719045198208
cds1916	CEN29117.1	LACPI_1917	Outer membrane lipoprotein [Lactococcus piscium MKFS47]	3.21194914688384	0.004262146962404		cds387	CEN27588.1	LACPI_0388	Uncharacterized protein	-1.01365009815538	0.01399200451986
cds189	CEN27390.1	LACPI_0190	ABC-type metal ion transport system, ATPase component	1.01914451831095	0.00458131593346		cds406	CEN27607.1	LACPI_0407	Transcriptional regulator YeiE	-1.07604492935849	0.015724374753176
cds985	CEN28186.1	LACPI_0986	Uncharacterized protein	1.53541119020232	0.005147580413806		cds2258	CEN29459.1	LACPI_2259	Membrane protein (Modular protein)	-1.14468263683204	0.023015079783153
cds291	CEN27492.1	LACPI_0292	Oligopeptide transporter YclF	1.06806406909311	0.005246837570573		cds220	CEN27421.1	LACPI_0221	Aldose 1-epimerase	-1.81330331421602	0.024760337312373
cds878	CEN28079.1	LACPI_0879	Putative membrane protein	1.26225850134577	0.006959048070389		cds1492	CEN28693.1	LACPI_1493	Phosphoribosylamine--glycine ligase	-1.3604676091327	0.026058294384272
cds2216	CEN29417.1	LACPI_2217	Malate permease	1.37110073013466	0.006980809957256		cds2020	CEN29221.1	LACPI_2021	Transcriptional regulators of sugar metabolism	-1.157127461673	0.030843755163882
cds1675	CEN28876.1	LACPI_1676	Uncharacterized protein YshB	1.2166683841615	0.007096707048587		cds1128	CEN28329.1	LACPI_1129	Alpha/beta hydrolase	-1.06851038510505	0.035772384768974
cds941	CEN28142.1	LACPI_0942	Cell division protein FtsL	1.05769121574791	0.007321289401204		cds433	CEN27634.1	LACPI_0434	Membrane-associated phospholipid phosphatase	-1.51657526639269	0.036478599047148
cds1549	CEN28750.1	LACPI_1550	Predicted hydrolases of the HAD superfamily	1.09506101033669	0.007930065656824		cds956	CEN28157.1	LACPI_0957	HTH-type transcriptional regulator AdhR	-1.00195647035296	0.041419287138861
cds1673	CEN28874.1	LACPI_1674	Nanthine-uracil permease	2.0096712153338	0.007948106531856		cds1940	CEN29141.1	LACPI_1941	Uncharacterized protein	-1.4895464630628	0.041934272062488
cds2208	CEN29409.1	LACPI_2209	Pantetheine-phosphate adenylyltransferase	1.3572337535783	0.008516978950056
cds52	CEN27253.1	LACPI_0053	Transport permease protein	1.89055047922915	0.011477374164521
cds1674	CEN28875.1	LACPI_1675	Xanthine phosphoribosyltransferase	2.3224507632237	0.01170518317806
cds385	CEN27586.1	LACPI_0386	Malolactic fermentation system transcriptional regulator MleR	1.52822782640658	0.013159475362359
cds1776	CEN28977.1	LACPI_1777	Adenine-specific DNA methyltransferase	1.08091322243792	0.018936345901786
cds1314	CEN28515.1	LACPI_1315	Two-component system KDP operon response regulator KdpE	1.51452636806622	0.019435569346722
cds2381	CEN29582.1	LACPI_2382	Uncharacterized protein	1.20063728719113	0.01997174667873
cds780	CEN27981.1	LACPI_0781	GNAT family N-acetyltransferase	1.11824937433625	0.02175958445471
cds997	CEN28198.1	LACPI_0998	Hyaluronan synthase	1.06604819440149	0.022697417902812
cds2356	CEN29557.1	LACPI_2357	Peptide transporter	1.22067810628624	0.023796476334507
cds882	CEN28083.1	LACPI_0883	Anticodon nuclease PrrC	1.1174720554795	0.024276203086639
cds1186	CEN28387.1	LACPI_1187	CBS domain-containing protein YkuL	1.04437827726865	0.025708673491916
cds382	CEN27583.1	LACPI_0383	HTH domain	1.2474068604339	0.026045847687619
cds639	CEN27840.1	LACPI_0640	Glycine betaine ABC transporter permease and substrate-binding component	1.28162337381146	0.026659273241267
cds522	CEN27723.1	LACPI_0523	Uncharacterized protein	1.50733526223969	0.027533108667625
cds1787	CEN28988.1	LACPI_1788	Uncharacterized protein	1.34192528069307	0.027910630363448
cds1887	CEN29088.1	LACPI_1888	Uncharacterized protein YdbD	1.68326449327135	0.032466346333021
cds2171	CEN29372.1	LACPI_2172	Uncharacterized protein	1.66152429750017	0.033183978693904
cds1518	CEN28719.1	LACPI_1519	Integral membrane protein	1.67657508882791	0.036758117412962
cds1485	CEN28686.1	LACPI_1486	Phosphotransferase system PTS sorbose-specific IIC subunit	2.239371878735	0.037082135869462
cds1446	CEN28647.1	LACPI_1447	DUF624-containing protein	1.30440508501559	0.040081707138635
cds51	CEN27252.1	LACPI_0052	Uncharacterized protein	2.13191989095566	0.040081707138635
cds446	CEN27647.1	LACPI_0447	ABC-type multidrug transport system permease component	1.53426322022141	0.040900446830657
cds1389	CEN28590.1	LACPI_1390	Bacteriocin	1.31406070089373	0.046096136106797

## Sheet: 0degree_185min
0 degree 185 minutes upregulated genes							0 degree 185 minutes downregulated genes
CDS_Number	Protein_ID	Locus_tag	Description(PANNZER+GenBank)	Log2FoldChange	P-adjusted value		CDS_Number	Protein_ID	Locus_tag	Description(PANNZER+GenBank)	Log2FoldChange	P-adjusted value
cds447	CEN27648.1	LACPI_0448	DEAD-box ATP-dependent RNA helicase CshA	5.02190639067024	7.3711578480883E-198		cds847	CEN28048.1	LACPI_0848	Heat-inducible transcriptional repressor HrcA	-5.41907326422575	0
cds273	CEN27474.1	LACPI_0274	DNA-directed RNA polymerase subunit alpha	3.78990917815791	3.68516928861009E-185		cds2398	CEN29599.1	LACPI_2399	Acetoin dehydrogenase	-4.21653264558578	5.45076210289905E-264
cds1746	CEN28947.1	LACPI_1747	Single-stranded-DNA-specific exonuclease RecJ	3.58839276693972	5.90814946233802E-148		cds1735	CEN28936.1	LACPI_1736	Formate C-acetyltransferase	-4.17149594522614	1.73445202826502E-261
cds269	CEN27470.1	LACPI_0270	Translation initiation factor IF-1	2.78681825806338	9.17697661783238E-141		cds636	CEN27837.1	LACPI_0637	5,6-dimethylbenzimidazole synthase, bluB	-5.69691063563633	2.1865951274018E-219
cds499	CEN27700.1	LACPI_0500	DEAD-box ATP-dependent RNA helicase CshB	4.23709662187848	1.44496495116123E-120		cds2393	CEN29594.1	LACPI_2394	Predicted oxidoreductase Myosin-crossreactive antigen ortholog	-3.77512082275141	1.04562510291516E-215
cds274	CEN27475.1	LACPI_0275	50S ribosomal protein L17	3.05164840953579	2.64112690236327E-97		cds2018	CEN29219.1	LACPI_2019	PTS fructose transporter subunit IIC	-5.02233109635316	7.3711578480883E-198
cds1747	CEN28948.1	LACPI_1748	Short-chain dehydrogenase	4.0330735428675	3.77017503199928E-92		cds1471	CEN28672.1	LACPI_1472	Phosphoenolpyruvate-dihydroxyacetone phosphotransferase, dihydroxyacetone binding subunit DhaK	-4.54966997172416	6.49267254887566E-176
cds2192	CEN29393.1	LACPI_2193	ATP-binding protein ABC transporter system for polysaccharides	3.3515372306538	3.13714181278625E-91		cds2124	CEN29325.1	LACPI_2125	Universal stress protein UspA	-4.64773593859164	1.28341841429882E-175
cds2214	CEN29415.1	LACPI_2215	30S ribosomal protein S12	2.49358648462645	2.24507425479756E-89		cds820	CEN28021.1	LACPI_0821	Lipoate--protein ligase	-3.31705999016531	4.58662060757902E-161
cds1196	CEN28397.1	LACPI_1197	Site-specific tyrosine recombinase	6.61875736786599	3.96808429782757E-83		cds312	CEN27513.1	LACPI_0313	Oxidoreductase, aldo/keto reductase	-3.89504321201341	6.20998685798463E-159
cds1748	CEN28949.1	LACPI_1749	Ribonuclease Z	4.51062477027038	1.44560617460158E-80		cds1501	CEN28702.1	LACPI_1502	Thioredoxin	-4.85630623533088	1.65171660699497E-153
cds1744	CEN28945.1	LACPI_1745	DNA-directed RNA polymerase subunit delta	2.61386523921119	1.3136650438567E-75		cds1470	CEN28671.1	LACPI_1471	Phosphoenolpyruvate-dihydroxyacetone phosphotransferase DhaL	-4.4474018170799	2.77181161307104E-144
cds1810	CEN29011.1	LACPI_1811	Ribonuclease Y	2.54950945940808	2.01081106754699E-70		cds2022	CEN29223.1	LACPI_2023	Histidine-containing phosphocarrier protein of the PTS	-2.77318235835444	4.77204797699649E-134
cds1619	CEN28820.1	LACPI_1620	DNA primase	2.06271528307371	3.36046557693903E-69		cds848	CEN28049.1	LACPI_0849	Nucleotide exchange factor GrpE	-4.53222526082689	1.78796232084178E-132
cds281	CEN27482.1	LACPI_0282	Ketol-acid reductoisomerase	2.47297551461415	1.53389570351567E-68		cds955	CEN28156.1	LACPI_0956	L-threonine 3-dehydrogenase, tdh	-3.47678512892612	6.91933477094547E-132
cds271	CEN27472.1	LACPI_0272	30S ribosomal protein S13	2.4338781650359	1.13266075647632E-67		cds2383	CEN29584.1	LACPI_2384	General stress protein 24	-2.97879969607295	3.39842240906006E-131
cds1154	CEN28355.1	LACPI_1155	Zinc ABC transporter substrate-binding protein AdcA	3.35223687888291	7.13911844610481E-65		cds849	CEN28050.1	LACPI_0850	Molecular chaperone DnaK	-3.57647072612266	3.95227973465129E-126
cds2213	CEN29414.1	LACPI_2214	30S ribosomal protein S7	2.23238958143842	1.03271201030914E-64		cds1432	CEN28633.1	LACPI_1433	Negative transcriptional regulator-copper transport operon	-3.52951238756495	5.84540220237251E-126
cds1894	CEN29095.1	LACPI_1895	Uncharacterized protein YuhC	2.86726309149567	9.57753157543105E-63		cds1430	CEN28631.1	LACPI_1431	Lead cadmium zinc and mercury transporting ATPase Copper-translocating P-type ATPase	-3.29637751377072	4.51547010821804E-124
cds101	CEN27302.1	LACPI_0102	Putative cell wall hydrolase [Lactococcus piscium MKFS47]	4.71023559977759	1.03742098293525E-61		cds2019	CEN29220.1	LACPI_2020	Tagatose-6-phosphate kinase / 1-phosphofructokinase	-5.28392181147732	6.62430309370978E-123
cds2093	CEN29294.1	LACPI_2094	Protein RecA	2.04285417772702	4.48286206658045E-61		cds1399	CEN28600.1	LACPI_1400	Maltose/maltodextrin ABC superfamily ATP binding cassette transporter, binding protein	-3.82225177044526	1.40690654721606E-122
cds246	CEN27447.1	LACPI_0247	30S ribosomal protein S10	1.74424703543876	3.27134146916654E-57		cds1469	CEN28670.1	LACPI_1470	PTS system mannnose-specific transporter subunit IIA	-4.43826868224321	1.01175977129521E-116
cds270	CEN27471.1	LACPI_0271	50S ribosomal protein L36	3.02763708536623	2.124668501512E-54		cds127	CEN27328.1	LACPI_0128	Dihydrodipicolinate reductase	-4.08505354637005	1.28470093806043E-116
cds2355	CEN29556.1	LACPI_2356	Replication protein RepB	3.90512426714942	3.44142016163849E-53		cds223	CEN27424.1	LACPI_0224	Cyclopropane-fatty-acyl-phospholipid synthase	-3.01820719049333	2.44388850634729E-115
cds1638	CEN28839.1	LACPI_1639	Ribosome biogenesis GTPase Der	2.37043868277354	3.05169554403303E-52		cds2206	CEN29407.1	LACPI_2207	Aldehyde-alcohol dehydrogenase	-5.85427650993264	1.63280370482635E-113
cds394	CEN27595.1	LACPI_0395	Single-stranded DNA-binding protein 2	2.20114612585392	4.32528541441726E-52		cds2074	CEN29275.1	LACPI_2075	Pyruvate formate-lyase-activating enzyme	-3.41808379247631	4.78429371614837E-113
cds755	CEN27956.1	LACPI_0756	30S ribosomal protein S4	2.17045134472614	1.33455330644104E-50		cds821	CEN28022.1	LACPI_0822	Thiamine pyrophosphate-dependent dehydrogenase E1 component subunit alpha	-3.02309439501618	2.34611354202677E-112
cds2207	CEN29408.1	LACPI_2208	Endopeptidase La	3.41419783795129	3.36649555217704E-50		cds701	CEN27902.1	LACPI_0702	Cellobiose-specific PTS system IIC component	-4.76517758684148	3.23698332928775E-110
cds1745	CEN28946.1	LACPI_1746	Adenine phosphoribosyltransferase	3.15728514379428	1.17383464889984E-49		cds593	CEN27794.1	LACPI_0594	Uncharacterized protein	-3.11484805550566	9.08790232406264E-110
cds2027	CEN29228.1	LACPI_2028	Rod shape-determining protein MreD	3.34045933026778	2.97694691803954E-49		cds2387	CEN29588.1	LACPI_2388	Transglycosylase associated protein family	-4.80340548375256	1.46648667946545E-109
cds1330	CEN28531.1	LACPI_1331	Citrate synthase	2.21684926511128	3.69424148200652E-49		cds1400	CEN28601.1	LACPI_1401	Maltodextrin transport system permease protein MdxF	-3.30324445742377	7.25205020263964E-109
cds1062	CEN28263.1	LACPI_1063	30S ribosomal protein S16	3.02000842702987	1.30145046278791E-48		cds752	CEN27953.1	LACPI_0753	ADP-ribose pyrophosphatase, putative	-3.39469862166926	1.32917271514709E-108
cds2024	CEN29225.1	LACPI_2025	Phospho-2-dehydro-3-deoxyheptonate aldolase	2.43097350906591	3.16890006947262E-48		cds167	CEN27368.1	LACPI_0168	Chaperone protein ClpB	-3.64721354889028	1.04115292394877E-107
cds2200	CEN29401.1	LACPI_2201	Septation ring formation regulator EzrA	2.09056494857516	4.41810577771151E-48		cds126	CEN27327.1	LACPI_0127	General stress protein CsbD	-4.84123852808251	3.31560059917037E-104
cds65	CEN27266.1	LACPI_0066	ABC-F family ATPase	2.76782948260763	4.45864356725074E-48		cds1597	CEN28798.1	LACPI_1598	Uncharacterized protein	-4.03750438664483	4.92556579950441E-100
cds2195	CEN29396.1	LACPI_2196	Rhamnosyltransferase RgpA	2.51842823179489	5.41180176861965E-47		cds1617	CEN28818.1	LACPI_1618	ATP-dependent endopeptidase Clp ATP-binding subunit ClpE	-2.7073939424402	6.72043511954539E-96
cds638	CEN27839.1	LACPI_0639	Glycine betaine ABC transport system ATP-binding protein OpuAA	4.51939678827528	1.38822955856312E-46		cds645	CEN27846.1	LACPI_0646	Threonine--tRNA ligase	-2.41069608798779	6.54896088087397E-94
cds1730	CEN28931.1	LACPI_1731	Cell division-specific peptidoglycan biosynthesis regulator FtsW	2.32461577250078	3.22463813798735E-46		cds1102	CEN28303.1	LACPI_1103	Cobalamin-independent methionine synthase II	-4.66202214578772	8.48008641689823E-94
cds7	CEN27208.1	LACPI_0008	Ribosome-binding ATPase YchF	3.46033983372056	4.30506210032013E-46		cds164	CEN27365.1	LACPI_0165	Aldo-keto reductase	-2.68616653919951	1.10869696243621E-92
cds1016	CEN28217.1	LACPI_1017	Ribonuclease J	3.05902771899965	1.60195279017542E-45		cds455	CEN27656.1	LACPI_0456	Oligoendopeptidase O	-2.42871937616451	3.77803054199814E-92
cds317	CEN27518.1	LACPI_0318	GTP-sensing transcriptional pleiotropic repressor CodY	2.12825193078473	3.68994995047911E-44		cds1460	CEN28661.1	LACPI_1461	Serine--tRNA ligase	-2.76802207887383	2.3809852523343E-87
cds2187	CEN29388.1	LACPI_2188	Uncharacterized protein	2.86121843453477	4.05686744479813E-44		cds705	CEN27906.1	LACPI_0706	Aryl-phospho-beta-D-glucosidase BglC	-2.64771057342369	2.2705316964594E-84
cds109	CEN27310.1	LACPI_0110	Tyrosine protein kinase EpsB	4.02084258724066	1.81674403096167E-43		cds125	CEN27326.1	LACPI_0126	Molecular chaperone DnaJ	-2.82846848433114	2.49146189566011E-83
cds129	CEN27330.1	LACPI_0130	Ribosome biogenesis GTPase YqeH	2.37801099005565	3.39692960007402E-43		cds500	CEN27701.1	LACPI_0501	Multiple sugar-binding transport ATP-binding protein MsmK	-4.19190331261913	4.27417854943178E-81
cds1650	CEN28851.1	LACPI_1651	Haloacid dehalogenase	2.13129353007988	4.65463558112089E-42		cds1156	CEN28357.1	LACPI_1157	Carboxy-cis,cis-muconate cyclase	-3.72893736961331	6.36781905283442E-79
cds272	CEN27473.1	LACPI_0273	30S ribosomal protein S11	2.40878124086182	1.07351517109675E-41		cds464	CEN27665.1	LACPI_0465	Superoxide dismutase	-3.29881495235558	3.74441309848569E-78
cds1722	CEN28923.1	LACPI_1723	Glutamate and aspartate transporter subunit ATP-binding component of ABC superfamily	3.93291224359807	1.21160459111402E-38		cds685	CEN27886.1	LACPI_0686	Flavocytochrome c	-6.4795426255328	7.70814756115764E-78
cds639	CEN27840.1	LACPI_0640	Glycine betaine ABC transporter permease and substrate-binding component	4.03394666260264	1.40604522259347E-38		cds2174	CEN29375.1	LACPI_2175	60 kDa chaperonin	-2.41970111320594	3.80932880804496E-74
cds990	CEN28191.1	LACPI_0991	Teichoic acids export ATP-binding protein TagH	2.66491993997241	2.0326662591823E-37		cds2386	CEN29587.1	LACPI_2387	Chlorophyll synthase ChlG, chlG	-4.7206218125769	4.51754278250913E-74
cds2183	CEN29384.1	LACPI_2184	Transporter	2.69175075207061	4.74618832609052E-37		cds822	CEN28023.1	LACPI_0823	PDH E1 component beta subunit	-3.17749388390683	1.15407019572835E-73
cds2190	CEN29391.1	LACPI_2191	Rhamnan synthesis protein F	2.95338007639624	5.40661653219964E-37		cds1039	CEN28240.1	LACPI_1040	Redox-sensing transcriptional repressor Rex	-3.65729094658195	1.38410953816549E-73
cds2212	CEN29413.1	LACPI_2213	Elongation factor G, mitochondrial	1.78178255914583	1.13921381898892E-36		cds337	CEN27538.1	LACPI_0338	NADH peroxidase Npx	-3.02703733785562	2.85237776487962E-72
cds2077	CEN29278.1	LACPI_2078	Gliding motility-associated protein GldE, gldE	4.25399553670918	1.7603189639385E-36		cds891	CEN28092.1	LACPI_0892	Ferrous iron transport protein B	-3.45793810539473	1.55904611570303E-71
cds2182	CEN29383.1	LACPI_2183	Peptidoglycan amidohydrolase	1.83658766277324	6.34839650134457E-36		cds840	CEN28041.1	LACPI_0841	Bile salt hydrolase	-3.80043053994431	5.10868229125151E-70
cds1760	CEN28961.1	LACPI_1761	Ribosome biogenesis GTPase YqeH	2.00017842710454	1.04336542516192E-35		cds779	CEN27980.1	LACPI_0780	Uncharacterized protein	-3.7477110198237	1.13266075647632E-67
cds1798	CEN28999.1	LACPI_1799	RNA-binding protein YlmH, contains S4-like domain	2.01341098074956	1.84070610124822E-35		cds2020	CEN29221.1	LACPI_2021	Transcriptional regulators of sugar metabolism	-6.0600140512032	2.69259680778114E-67
cds247	CEN27448.1	LACPI_0248	50S ribosomal protein L3	1.84598183344463	2.29912263780662E-35		cds454	CEN27655.1	LACPI_0455	Aerobic energy metabolism	-2.72082575368151	4.91892917180779E-65
cds1408	CEN28609.1	LACPI_1409	Small GTP-binding protein domain:GTP-binding protein TypA	1.54832765175816	4.5749021791996E-35		cds862	CEN28063.1	LACPI_0863	ATP synthase gamma chain	-1.85824326118874	2.3549477492517E-63
cds992	CEN28193.1	LACPI_0993	Transferase for other substituted phosphate groups	3.482490427802	4.68055807983993E-35		cds824	CEN28025.1	LACPI_0825	Dihydrolipoyl dehydrogenase	-2.63542162617205	1.69032845090574E-62
cds828	CEN28029.1	LACPI_0829	Ketoacyl-ACP synthase III	2.47001826403484	6.63453929658432E-35		cds298	CEN27499.1	LACPI_0299	Flavin-dependent oxidoreductase, luciferase family (Includes alkanesulfonate monooxygenase SsuD and methylene tetrahydromethanopterin reductase)	-3.82183071098927	3.64791839925382E-62
cds2191	CEN29392.1	LACPI_2192	Glycosyltransferase RgpE	4.01144377857046	1.20863304341281E-34		cds554	CEN27755.1	LACPI_0555	1,4-alpha-glucan branching protein GlgB	-1.7077515559382	3.00212408910747E-61
cds2194	CEN29395.1	LACPI_2195	Polysaccharide biosynthesis protein/ rhamnosyl transferase	2.35975408607167	1.43501961683297E-33		cds823	CEN28024.1	LACPI_0824	Dihydrolipoamide acetyltransferase component of pyruvate dehydrogenase complex	-2.84340865916558	6.37806533160209E-61
cds2060	CEN29261.1	LACPI_2061	Inositol-phosphate phosphatase	2.50354156026799	1.18502321477401E-32		cds2385	CEN29586.1	LACPI_2386	Alkaline shock response membrane anchor protein AmaP	-3.44001030457426	9.65586356540149E-60
cds2284	CEN29485.1	LACPI_2285	Arginine/ornithine antiporter ArcD	2.90288905091989	1.42575651121352E-31		cds564	CEN27765.1	LACPI_0565	Alpha-phosphoglucomutase	-2.0151784181542	1.39785553809962E-59
cds827	CEN28028.1	LACPI_0828	Transcriptional regulator of fatty acid biosynthesis FabT	3.17689619953897	2.02232326316088E-31		cds557	CEN27758.1	LACPI_0558	Glycogen synthase	-1.62794873245619	9.2429752814329E-57
cds1427	CEN28628.1	LACPI_1428	ABC-type multidrug transport system, ATPase and permease components	2.39568623869001	9.99892934966808E-31		cds158	CEN27359.1	LACPI_0159	S-ribosylhomocysteine lyase	-2.73397997299863	3.42069074905996E-56
cds1994	CEN29195.1	LACPI_1995	Putative oligopeptide-binding protein AmiA	1.27241345307421	1.10473206962304E-30		cds1401	CEN28602.1	LACPI_1402	Maltose transport system permease protein malG	-3.19792375478685	6.09064972516654E-56
cds105	CEN27306.1	LACPI_0106	Branched-chain amino acid transport ATP-binding protein LivF	2.16691461850226	1.576568385537E-30		cds156	CEN27357.1	LACPI_0157	Phosphoglycerate kinase	-1.76462908450241	7.79184125007884E-56
cds1673	CEN28874.1	LACPI_1674	Nanthine-uracil permease	3.59953152200429	1.78819388316874E-30		cds1498	CEN28699.1	LACPI_1499	Pyrimidine-nucleoside phosphorylase Pdp	-2.13713154247191	3.51691395943504E-55
cds37	CEN27238.1	LACPI_0038	50S ribosomal protein L13	1.44009934221307	4.849120288567E-30		cds1038	CEN28239.1	LACPI_1039	Gamma-glutamyl-gamma-aminobutyrate hydrolase	-3.01891535500423	4.08275855378824E-54
cds1809	CEN29010.1	LACPI_1810	Guanylate kinase	2.32405934974874	5.11958709436908E-30		cds874	CEN28075.1	LACPI_0875	Alpha-aspartyl dipeptidase Peptidase E	-2.39419383364957	1.53242853365313E-52
cds490	CEN27691.1	LACPI_0491	Peptidyl-prolyl cis-trans isomerase	2.69671277248538	7.04790439786094E-30		cds954	CEN28155.1	LACPI_0955	Universal stress protein UspA	-3.18478725209077	1.34886566544523E-49
cds2025	CEN29226.1	LACPI_2026	Preprotein translocase subunit SecA	2.16801853864299	9.25811352600813E-30		cds1479	CEN28680.1	LACPI_1480	Fructokinase/branched chain amino acid--2-keto-4-methylthiobutyrate aminotransferase	-3.04299723614669	9.92904468093088E-47
cds1720	CEN28921.1	LACPI_1721	Glutamine transport system permease protein glnP	4.03028872616093	1.13457094785748E-29		cds1895	CEN29096.1	LACPI_1896	Triosephosphate isomerase	-1.66764524572806	1.27655919909657E-46
cds243	CEN27444.1	LACPI_0244	Transcription termination/antitermination protein NusG	2.57572097797013	1.27723300683602E-29		cds890	CEN28091.1	LACPI_0891	FeoA iron transporter	-4.4795451811393	1.38822955856312E-46
cds991	CEN28192.1	LACPI_0992	Teichoic acid ABC transporter permease	2.92748325197214	1.87473546468654E-29		cds2048	CEN29249.1	LACPI_2049	Aminopeptidase C (Bleomycin hydrolase)	-1.63466183962161	4.22309696580262E-46
cds885	CEN28086.1	LACPI_0886	tRNA uridine 5-carboxymethylaminomethyl modification enzyme MnmG	2.46791012320582	2.65361263209874E-29		cds555	CEN27756.1	LACPI_0556	Glucose-1-phosphate adenylyltransferase	-1.82451028397176	9.88110747993336E-46
cds395	CEN27596.1	LACPI_0396	30S ribosomal protein S18	2.4984949144118	5.71845436192364E-29		cds1021	CEN28222.1	LACPI_1022	Carbamoyl-phosphate synthase large subunit	-1.93519820069619	4.03361516205693E-45
cds637	CEN27838.1	LACPI_0638	Transcriptional repressor BusR	2.58290013150496	1.63128376647767E-28		cds2375	CEN29576.1	LACPI_2376	Putative iron export ATP-binding protein FetA	-2.47564466414068	1.9567513390588E-44
cds1627	CEN28828.1	LACPI_1628	Beta-glucoside operon transcriptional antiterminator	3.12958832145463	5.61400413965811E-28		cds1308	CEN28509.1	LACPI_1309	Alkyl hydroperoxide reductase subunit C AhpC	-2.9620260642432	1.3392410626538E-43
cds120	CEN27321.1	LACPI_0121	Nucleotide sugar dehydrogenase	3.42871695288181	1.23606127731517E-27		cds1149	CEN28350.1	LACPI_1150	Glutathione peroxidase	-3.45035389699962	1.33509804644289E-42
cds1729	CEN28930.1	LACPI_1730	Pyruvate carboxylase	1.27798679957397	1.32266249914114E-27		cds2005	CEN29206.1	LACPI_2006	Manganese-dependent inorganic pyrophosphatase	-2.04592851984946	1.86826514218306E-42
cds121	CEN27322.1	LACPI_0122	Exopolysaccharide biosynthesis protein EpsL	2.35329831101009	1.73916930559664E-27		cds1307	CEN28508.1	LACPI_1308	NADH-peroxiredoxin reductase	-2.45440097841854	6.34848407779593E-42
cds2057	CEN29258.1	LACPI_2058	Trigger factor	1.53855305931385	2.01157933363181E-27		cds2239	CEN29440.1	LACPI_2240	Uncharacterized protein	-4.10981424845611	1.14606570751943E-41
cds108	CEN27309.1	LACPI_0109	Polysaccharide biosynthesis protein, chain length regulator EpsA	5.82070563146837	2.07753863146216E-27		cds917	CEN28118.1	LACPI_0918	Beta-Ala-Xaa dipeptidase	-1.58975606125163	2.99766278980783E-41
cds1637	CEN28838.1	LACPI_1638	Inner membrane protein YrbG, predicted calcium/sodium:proton antiporter	2.53862668754711	2.51632558897539E-27		cds1148	CEN28349.1	LACPI_1149	Organic hydroperoxide resistance protein OhrA	-3.50050743009643	1.58843163552757E-40
cds1860	CEN29061.1	LACPI_1861	PIN/TRAM domain-containing protein	1.53784024380231	2.88225460529312E-27		cds1397	CEN28598.1	LACPI_1398	Trehalose and maltose hydrolases	-2.89306119872515	2.52335208854063E-39
cds1280	CEN28481.1	LACPI_1281	Poly(glycerophosphate chain) D-alanine transfer protein DltD	1.77594777942366	5.41605203887508E-27		cds292	CEN27493.1	LACPI_0293	tRNA modification GTPase MnmE	-1.85736607846672	3.35601640156007E-39
cds282	CEN27483.1	LACPI_0283	L-threonine dehydratase	3.06081692608686	8.83657813803935E-27		cds1497	CEN28698.1	LACPI_1498	Deoxyribose-phosphate aldolase	-2.2683384064663	4.51013392662112E-38
cds2193	CEN29394.1	LACPI_2194	Transport permease protein	3.11892541095134	9.0123561178763E-27		cds1379	CEN28580.1	LACPI_1380	Predicted transcriptional regulator containing CBS domains	-2.17601632605464	1.12750301181621E-37
cds1454	CEN28655.1	LACPI_1455	Pore forming protein ebsA	2.51719969557629	1.08937326943062E-26		cds2129	CEN29330.1	LACPI_2130	Aminopeptidase N	-1.28577742976687	2.20739269400595E-37
cds2209	CEN29410.1	LACPI_2210	Ribosomal RNA small subunit methyltransferase D	3.6288167597369	1.43526296444438E-26		cds1625	CEN28826.1	LACPI_1626	NAD-dependent DNA ligase LigA	-1.65269941347506	2.66171507099852E-37
cds1643	CEN28844.1	LACPI_1644	Aminoglycoside phosphotransferase	1.60283887805325	1.76467530455768E-26		cds1739	CEN28940.1	LACPI_1740	ribosome-associated translation inhibitor RaiA	-2.13320246314916	2.70624474172827E-37
cds103	CEN27304.1	LACPI_0104	High-affinity branched-chain amino acid ABC transporter permease LivM	2.15694361224583	6.97786583517921E-26		cds2181	CEN29382.1	LACPI_2182	Glutamyl aminopeptidase	-2.36904953133867	3.7944903170174E-37
cds1455	CEN28656.1	LACPI_1456	Hydrogen peroxide-inducible transcriptional activator	6.03947345760987	9.64970847792906E-26		cds814	CEN28015.1	LACPI_0815	Oligoendopeptidase F	-1.8740053439099	8.73949917294443E-36
cds2011	CEN29212.1	LACPI_2012	ABC transporter	2.38969096322258	1.43233547760614E-25		cds350	CEN27551.1	LACPI_0351	DNA mismatch repair protein MutS	-1.63557108983122	1.02200286246441E-35
cds493	CEN27694.1	LACPI_0494	Bacterial extracellular solute-binding lipoprotei n, family 3	3.36883640977932	1.98271574897037E-25		cds558	CEN27759.1	LACPI_0559	Alpha-1,4 glucan phosphorylase	-1.51696687456889	2.1456529535599E-35
cds14	CEN27215.1	LACPI_0015	tRNA(Ile)-lysidine synthase	2.25251894131068	2.29359233260138E-25		cds1425	CEN28626.1	LACPI_1426	Oligo-beta-mannoside-specific phosphotransferase enzyme IIB component	-4.65698843559443	2.7001179684255E-35
cds2202	CEN29403.1	LACPI_2203	30S ribosomal protein S2	1.74508176024864	4.98649165971531E-25		cds1852	CEN29053.1	LACPI_1853	C3-degrading proteinase	-2.27914883066685	9.30865837099938E-35
cds2107	CEN29308.1	LACPI_2108	RNA-binding protein YaaA	2.68247680338308	1.04112311547964E-24		cds219	CEN27420.1	LACPI_0220	Lactose operon transcriptional regulator	-3.57503275615451	1.04125021359678E-34
cds1644	CEN28845.1	LACPI_1645	Putative protein Veg	3.28570598929806	1.80805229639246E-24		cds1424	CEN28625.1	LACPI_1425	ABC-F type ribosomal protection protein Lsa(A)	-3.2035485964521	1.40179079178817E-34
cds456	CEN27657.1	LACPI_0457	DNA-directed RNA polymerase subunit beta	1.81932915256625	3.69785306957864E-24		cds689	CEN27890.1	LACPI_0690	DNA mismatch repair protein MutS	-2.15923138900768	1.03181119181358E-33
cds2186	CEN29387.1	LACPI_2187	Cell wall biogenesis glycosyl transferase	1.96658225256993	3.77438725381346E-24		cds863	CEN28064.1	LACPI_0864	ATP synthase subunit beta	-2.04911222916841	1.90428176034976E-33
cds913	CEN28114.1	LACPI_0914	Ribosomal protein S1 RpsA	1.55603137724313	4.16106005216408E-24		cds2021	CEN29222.1	LACPI_2022	Phosphoenolpyruvate-protein phosphotransferase	-1.75225297182052	2.18750493773843E-33
cds2185	CEN29386.1	LACPI_2186	Glycosyltransferase, TIGR04182 family	1.964734683565	4.40373741358485E-24		cds1461	CEN28662.1	LACPI_1462	Phosphotransacetylase	-2.16922273704246	3.83760312608628E-33
cds542	CEN27743.1	LACPI_0543	Penicillin-binding protein 1A	1.54308926935029	6.47234012275693E-24		cds1201	CEN28402.1	LACPI_1202	Branched-chain-amino-acid aminotransferase	-1.8541016422522	1.08457099708166E-32
cds414	CEN27615.1	LACPI_0415	50S ribosomal protein L33 type 3	2.08281059573886	1.1490698942127E-23		cds157	CEN27358.1	LACPI_0158	Substrate-specific component NiaX of predicted niacin ECF transporter	-2.45247356241786	1.18502321477401E-32
cds1649	CEN28850.1	LACPI_1650	Aspartokinase	3.68434778747973	1.5376986307266E-23		cds700	CEN27901.1	LACPI_0701	Phosphotransferase PTS system cellobiose lichenan-specific IIA subunit	-3.79872521501014	1.87312063121192E-32
cds110	CEN27311.1	LACPI_0111	Tyrosine-protein phosphatase YwqE	3.60742235403024	1.86490109230705E-23		cds1431	CEN28632.1	LACPI_1432	Copper chaperone CopZ	-3.90323946360638	4.19321339487019E-32
cds1022	CEN28223.1	LACPI_1023	Lead cadmium zinc and mercury transporting ATPase Copper-translocating P-type ATPase	2.08846211479142	2.34296744443669E-23		cds915	CEN28116.1	LACPI_0916	UvrABC system protein C	-2.0167335786987	2.53226682636089E-31
cds1721	CEN28922.1	LACPI_1722	Glutamine transport glutamine-binding protein GlnH	4.85013710185442	3.10413651533867E-23		cds2007	CEN29208.1	LACPI_2008	Enterocin A immunity	-3.79878529480559	3.61364478434643E-31
cds256	CEN27457.1	LACPI_0257	30S ribosomal protein S17	1.72716363322201	3.57259319309266E-23		cds1377	CEN28578.1	LACPI_1378	HD superfamily metal-dependent phosphohydrolase	-1.70590073614938	6.37085191949593E-31
cds1761	CEN28962.1	LACPI_1762	YqeG family HAD IIIA-type phosphatase	1.71478888419502	4.25208389091141E-23		cds1070	CEN28271.1	LACPI_1071	Uncharacterized protein	-5.44431302561827	8.50232125472527E-31
cds1993	CEN29194.1	LACPI_1994	Oligopeptide transport system permease protein AmiC	1.25732034679243	4.42410659632551E-23		cds1378	CEN28579.1	LACPI_1379	Bifunctional oligoribonuclease and PAP phosphatase NrnA	-2.01945281619018	1.38461211763014E-30
cds1743	CEN28944.1	LACPI_1744	Endolytic murein transglycosylase	1.4221488841923	4.60488916990993E-23		cds1415	CEN28616.1	LACPI_1416	Peroxide resistance protein Dpr	-1.63179222019462	1.61402816083903E-30
cds2217	CEN29418.1	LACPI_2218	Putative sugar uptake protein YxfA	3.21111807532274	6.46932796042934E-23		cds221	CEN27422.1	LACPI_0222	Galactokinase	-4.13636686135627	4.89609887898761E-30
cds2188	CEN29389.1	LACPI_2189	O antigen biosynthesis rhamnosyltransferase RfbN	1.80188362539622	8.87108796022919E-23		cds2384	CEN29585.1	LACPI_2385	Bacteriocin-associated integral membrane protein	-3.12886170675995	4.89609887898761E-30
cds816	CEN28017.1	LACPI_0817	Foldase protein PrsA	1.86570221009504	9.41702072604133E-23		cds920	CEN28121.1	LACPI_0921	Bifunctional methylenetetrahydrofolate dehydrogenase/methenyltetrahydrofolate cyclohydrolase	-1.6383469588533	6.08755629222931E-30
cds1464	CEN28665.1	LACPI_1465	Cell division transporter ATP-binding protein FtsE	1.46697159133396	1.47386202649193E-22		cds297	CEN27498.1	LACPI_0298	FMN-dependent NADPH-azoreductase	-4.73996136220347	3.99861422487786E-29
cds2035	CEN29236.1	LACPI_2036	ATP-dependent RNA helicase YxiN	2.07481564057789	1.94192725921655E-22		cds845	CEN28046.1	LACPI_0846	D-alanyl-D-alanine metallocarboxypeptidase	-1.84291395100827	1.33620663404063E-28
cds2023	CEN29224.1	LACPI_2024	Phospho-2-dehydro-3-deoxyheptonate aldolase	3.92955655886156	4.5237303692571E-22		cds289	CEN27490.1	LACPI_0290	ATP-dependent DNA helicase RecG	-1.89583809155851	1.26304422835197E-26
cds114	CEN27315.1	LACPI_0115	Capsule biosynthesis glucosyltransferase	5.21015194195321	5.0228761067169E-22		cds2363	CEN29564.1	LACPI_2364	Heavy metal translocating P-type ATPase	-1.75093590115535	2.08356515671213E-26
cds18	CEN27219.1	LACPI_0019	Membrane associated acyltransferase	2.69688206425482	6.51169174710517E-22		cds1901	CEN29102.1	LACPI_1902	Mannitol operon transcriptional antiterminator MtlR	-2.69969461588742	3.17918842972218E-26
cds1732	CEN28933.1	LACPI_1733	Multidrug resistance efflux pump PmrA	2.01573312282893	7.90962758985649E-22		cds357	CEN27558.1	LACPI_0358	DNA mismatch repair protein MutL	-1.37465606573781	4.16383795513123E-26
cds757	CEN27958.1	LACPI_0758	Uncharacterized protein	3.30780074018879	9.63363124913061E-22		cds293	CEN27494.1	LACPI_0294	Beta-ketoacyl-acyl carrier protein reductase	-2.79255338130668	6.69642870020369E-26
cds393	CEN27594.1	LACPI_0394	Ribosomal S6 domain containing protein	2.08619858825482	1.5885978485708E-21		cds1496	CEN28697.1	LACPI_1497	Cytidine deaminase	-2.22161571532108	8.83697478468873E-26
cds2114	CEN29315.1	LACPI_2115	Multimodular transpeptidase-transglycosylase	1.8267491728878	4.90253578936188E-21		cds1162	CEN28363.1	LACPI_1163	Sensor protein kinase kinB	-2.18129862795878	1.66469671970371E-25
cds1534	CEN28735.1	LACPI_1535	Glutamine ABC transporter permease and substrate-binding components	2.09335241344516	5.56825313817714E-21		cds222	CEN27423.1	LACPI_0223	UDP-glucose--hexose-1-phosphate uridylyltransferase	-4.81352159161308	2.20452026884316E-25
cds1429	CEN28630.1	LACPI_1430	Putative HTH-type transcriptional regulator YdgJ	2.97951734660432	5.91441940298419E-21		cds861	CEN28062.1	LACPI_0862	ATP synthase subunit alpha	-1.85987523671667	3.69924747943805E-25
cds731	CEN27932.1	LACPI_0732	Predicted permease duf318	2.08196532595193	7.75836338037497E-21		cds27	CEN27228.1	LACPI_0028	Histidinol dehydrogenase	-1.91017351636029	3.91851412052994E-25
cds1575	CEN28776.1	LACPI_1576	Ribonuclease R	1.19103490998849	9.51506844667604E-21		cds1101	CEN28302.1	LACPI_1102	Activator of 2-hydroxyglutaryl-CoA dehydratase	-1.4765851844617	5.98268275507886E-25
cds513	CEN27714.1	LACPI_0514	Lactoylglutathione lyase	3.33670646071711	1.10918873635061E-20		cds83	CEN27284.1	LACPI_0084	Ribosomal protein L11 methyltransferase	-1.69119561860158	9.75285018111261E-25
cds1465	CEN28666.1	LACPI_1466	Peptide chain release factor 2	1.92764050326025	1.18483988282057E-20		cds84	CEN27285.1	LACPI_0085	Ribosomal RNA small subunit methyltransferase E	-2.26809141441053	1.44159689737589E-24
cds1719	CEN28920.1	LACPI_1720	Amino acid ABC superfamily ATP binding cassette transporter, membrane protein	4.15480628942904	1.26913302351182E-20		cds844	CEN28045.1	LACPI_0845	Broad-specificity phosphatase	-1.8251571944413	3.36625926331256E-24
cds2026	CEN29227.1	LACPI_2027	Secreted antigen GbpB/Peptidoglycan hydrolase	1.08774317156274	5.0119436716545E-20		cds1734	CEN28935.1	LACPI_1735	Ribose 5-phosphate isomerase	-2.83690266582218	3.73883605659212E-24
cds1194	CEN28395.1	LACPI_1195	Branched-chain amino acid transport system II carrier protein	3.48785389713243	9.01757109833123E-20		cds919	CEN28120.1	LACPI_0920	Alanine racemase	-1.58830347571005	4.51492153805862E-24
cds1999	CEN29200.1	LACPI_2000	Ammonium transporter	5.42248741866612	1.12061656170817E-19		cds396	CEN27597.1	LACPI_0397	Anaerobic dehydrogenases, typically selenocysteine-containing	-3.13448443986194	5.65527272820357E-24
cds1141	CEN28342.1	LACPI_1142	PEP-CTERM system TPR-repeat lipoprotein, prsT	2.32352817139873	1.12224237138185E-19		cds224	CEN27425.1	LACPI_0225	DNA polymerase III PolC-type	-1.16542475588528	9.71212609960552E-24
cds240	CEN27441.1	LACPI_0241	Penicillin-binding protein 2A	1.49169893455493	1.34673136320819E-19		cds864	CEN28065.1	LACPI_0865	ATP synthase epsilon chain	-2.01384760109393	1.49942431465465E-23
cds411	CEN27612.1	LACPI_0412	Multidrug transport ABC transporter ATPase component	2.57800028479248	2.35071310632418E-19		cds579	CEN27780.1	LACPI_0580	Uracil phosphoribosyltransferase	-1.44579307597152	2.25607916851562E-23
cds2078	CEN29279.1	LACPI_2079	Predicted PurR-regulated permease PerM	3.54258429117586	3.17356980418317E-19		cds1677	CEN28878.1	LACPI_1678	Phosphoglycerate/bisphosphoglycerate mutase active site	-3.39812061978825	2.45961088089147E-23
cds1858	CEN29059.1	LACPI_1859	2-C-methyl-D-erythritol 2,4-cyclodiphosphate synthase	1.55064171364706	6.3298290071042E-19		cds839	CEN28040.1	LACPI_0840	NAD(FAD)-utilizing dehydrogenase, sll0175 homolog	-1.86958065839461	6.63703774256951E-23
cds113	CEN27314.1	LACPI_0114	Glycosyltransferase in exopolysaccharide biosynthesis	5.63949547987549	1.32870975457416E-18		cds686	CEN27887.1	LACPI_0687	NADPH-dependent FMN reductase	-6.1011588344591	8.71854436062299E-23
cds1797	CEN28998.1	LACPI_1798	Cell division initiation protein DivIVA	1.39688892806742	1.38928462595556E-18		cds836	CEN28037.1	LACPI_0837	Acetyl-CoA carboxylase biotin carboxylase subunit	-1.11846824973219	2.00455356108552E-22
cds1063	CEN28264.1	LACPI_1064	KH domain-containing protein	3.12545378985189	1.67501236375709E-18		cds1864	CEN29065.1	LACPI_1865	ABC transporter ATP-binding protein/permease	-1.15448780018048	3.42080932606422E-22
cds853	CEN28054.1	LACPI_0854	Sodium ABC transporter permease	1.67865123839713	1.79576457202134E-18		cds412	CEN27613.1	LACPI_0413	Valine--tRNA ligase	-1.10831318159003	3.85086295282992E-22
cds133	CEN27334.1	LACPI_0134	Ribosomal silencing factor RsfS	1.67507422433765	1.91892040543606E-18		cds32	CEN27233.1	LACPI_0033	Imidazole glycerol phosphate synthase subunit HisF	-2.00631712165605	4.09887777662094E-22
cds268	CEN27469.1	LACPI_0269	Adenylate kinase	2.10217374305181	2.47295944914642E-18		cds1267	CEN28468.1	LACPI_1268	N-acetylglucosamine-6-phosphate deacetylase	-1.87061723909076	6.87857617340143E-22
cds2201	CEN29402.1	LACPI_2202	Elongation factor Ts	1.22270325460402	2.74241056790031E-18		cds1489	CEN28690.1	LACPI_1490	Adenylosuccinate lyase	-1.71601228749227	7.06861035837059E-22
cds193	CEN27394.1	LACPI_0194	Cold shock protein CspC	3.0060270083934	3.38166496423174E-18		cds301	CEN27502.1	LACPI_0302	Putative Transporter, major facilitator family protein	-2.98067439143693	8.84697995379398E-22
cds111	CEN27312.1	LACPI_0112	Undecaprenyl-phosphate galactose phosphotransferase	3.68698879245855	3.58104962575984E-18		cds583	CEN27784.1	LACPI_0584	Glucose-6-phosphate 1-dehydrogenase	-1.1713564437401	1.18845087351588E-21
cds2108	CEN29309.1	LACPI_2109	DNA replication and repair protein RecF	1.61788834048215	3.94586459581806E-18		cds484	CEN27685.1	LACPI_0485	Thioredoxin	-2.19215210921984	1.2552479215148E-21
cds1678	CEN28879.1	LACPI_1679	UDP-N-acetylglucosamine 1-carboxyvinyltransferase	2.21167349832737	7.17396936312492E-18		cds1899	CEN29100.1	LACPI_1900	Mannitol-1-phosphate 5-dehydrogenase	-7.52607424210388	2.01766528896768E-21
cds2125	CEN29326.1	LACPI_2126	Peptidase T	1.32514214379106	2.65065864451253E-17		cds811	CEN28012.1	LACPI_0812	Formate--tetrahydrofolate ligase	-1.61140119093901	2.87829714867398E-21
cds2242	CEN29443.1	LACPI_2243	Glycosyltransferase LafA responsible for the formation of Glc-DAG	1.65890322194474	2.75321816925808E-17		cds220	CEN27421.1	LACPI_0221	Aldose 1-epimerase	-4.73827013073922	3.35803586659443E-21
cds1050	CEN28251.1	LACPI_1051	TetR/AcrR family transcriptional regulator	1.90496243089918	3.06992460011681E-17		cds2175	CEN29376.1	LACPI_2176	10 kDa chaperonin	-2.86426344977248	4.25426015260304E-21
cds602	CEN27803.1	LACPI_0603	Uncharacterized protein	9.2885131520924	3.50443261317924E-17		cds585	CEN27786.1	LACPI_0586	Two-component membrane permease complex	-2.40587985237917	5.60425643949795E-21
cds132	CEN27333.1	LACPI_0133	Metal dependent phosphohydrolase	2.11133515372144	6.68982928907511E-17		cds1550	CEN28751.1	LACPI_1551	Phage infection protein YhgE	-1.4024404473026	7.17210091076831E-21
cds1083	CEN28284.1	LACPI_1084	Fructose-1-phosphate phosphatase YqaB	1.80623315923664	8.97476918463589E-17		cds547	CEN27748.1	LACPI_0548	Xaa-Pro aminopeptidase	-1.47325144390381	7.6403094071865E-21
cds2118	CEN29319.1	LACPI_2119	NifS/IcsS protein homolog	2.32734056249751	9.9807055219003E-17		cds1287	CEN28488.1	LACPI_1288	UDP-glucose 4-epimerase GalE	-2.09234604678999	1.21789245574298E-20
cds852	CEN28053.1	LACPI_0853	Putative Na(+) ABC exporter, ATP-binding subunit	1.67997913766506	1.06779895121278E-16		cds2360	CEN29561.1	LACPI_2361	CopY/TcrY family copper transport repressor (Fragment)	-2.61059724770729	2.23781223090287E-20
cds1925	CEN29126.1	LACPI_1926	Uncharacterized protein	2.52602580090311	1.11250100613598E-16		cds1708	CEN28909.1	LACPI_1709	Mannoside-phospho-beta-d-glucosidase	-3.50430387206895	5.05511013999204E-20
cds245	CEN27446.1	LACPI_0246	Large-conductance mechanosensitive channel protein MscL	4.21465164036683	1.20842881682329E-16		cds556	CEN27757.1	LACPI_0557	Glycogen biosynthesis protein GlgD, glucose-1-phosphate adenylyltransferase family	-1.28687581322591	6.44253354906385E-20
cds266	CEN27467.1	LACPI_0267	50S ribosomal protein L15	1.82842214526646	1.20978376398941E-16		cds2226	CEN29427.1	LACPI_2227	Beta-glucoside-specific phosphotransferase enzyme IIA component	-2.14883266002112	7.80813586342667E-20
cds2000	CEN29201.1	LACPI_2001	Phosphotransferase with a nitrogenous group as acceptor	1.31158919676545	1.85881186917357E-16		cds1624	CEN28825.1	LACPI_1625	Transcription regulator [contains diacylglycerol kinase catalytic domain]	-1.26651196937428	1.35020677886636E-19
cds260	CEN27461.1	LACPI_0261	30S ribosomal protein S14 type Z	1.18142184271993	1.9291565266982E-16		cds1092	CEN28293.1	LACPI_1093	5-methyltetrahydropteroyltriglutamate--homocysteine S-methyltransferase	-2.46337831208182	1.36864112843499E-19
cds1139	CEN28340.1	LACPI_1140	Aromatic acid exporter family member 1	2.27281845124354	2.17777306529421E-16		cds1069	CEN28270.1	LACPI_1070	Acetyltransferases, including N-acetylases of ribosomal proteins	-2.54100091828797	2.11958594253198E-19
cds1390	CEN28591.1	LACPI_1391	Uncharacterized protein	3.21768330104709	3.1262952999748E-16		cds284	CEN27485.1	LACPI_0285	NAD-dependent glyceraldehyde-3-phosphate dehydrogenase	-2.29356276495567	2.23081889697542E-19
cds128	CEN27329.1	LACPI_0129	Predicted hydrolase of the HAD superfamily	2.47160806682134	3.7339712523115E-16		cds1333	CEN28534.1	LACPI_1334	RNase adaptor protein RapZ	-1.44894418348091	2.63093933514004E-19
cds2411	CEN29612.1	LACPI_2412	Mercuric resistance operon regulatory protein MerR	2.16643899154724	4.36779816999394E-16		cds753	CEN27954.1	LACPI_0754	Ribosyl nicotinamide transporter like protein PnuC	-2.05705187736796	4.64024135785889E-19
cds1084	CEN28285.1	LACPI_1085	Transposase	2.20200212415276	5.11746228685131E-16		cds2279	CEN29480.1	LACPI_2280	RIP metalloprotease RseP	-1.32971327894852	4.74918716671812E-19
cds504	CEN27705.1	LACPI_0505	Undecaprenyl-phosphate alpha-N-acetylglucosaminephosphotransferase	1.42395036619553	6.44058124808078E-16		cds1007	CEN28208.1	LACPI_1008	Transketolase	-1.37434738062632	5.26268603902983E-19
cds1370	CEN28571.1	LACPI_1371	ABC superfamily ATP binding cassette transporter, binding protein	1.34144881479968	7.17266335668064E-16		cds1380	pseudo	LACPI_1381	pseudo gene	-2.20709037972717	5.77431134815149E-19
cds843	CEN28044.1	LACPI_0844	Ribonucleotide reductase/pyruvate formate lyase family protein (UPF0210 protein)	2.50592581188833	1.08175393079389E-15		cds859	CEN28060.1	LACPI_0860	ATP synthase subunit b	-1.30695403245049	7.26234967008018E-19
cds1880	CEN29081.1	LACPI_1881	Methionine import ATP-binding protein MetN	1.64084003087658	1.11580195944945E-15		cds2280	CEN29481.1	LACPI_2281	1-deoxy-D-xylulose 5-phosphate reductoisomerase	-1.19754471457066	1.0350527396015E-18
cds1374	CEN28575.1	LACPI_1375	L-lactate dehydrogenase	1.6827162806915	2.1335497371611E-15		cds290	CEN27491.1	LACPI_0291	Short-chain dehydrogenase of various substrate specificities	-2.13407111914334	1.29362012172105E-18
cds1807	CEN29008.1	LACPI_1808	Primosomal protein N'	1.27664651827104	2.21706814130796E-15		cds366	CEN27567.1	LACPI_0367	DNA polymerase III subunit gamma/tau	-1.25698880230598	2.48002989911529E-18
cds244	CEN27445.1	LACPI_0245	Threonine synthase	1.1737176703616	2.27750463353279E-15		cds29	CEN27230.1	LACPI_0030	Imidazoleglycerol-phosphate dehydratase	-2.58137273603472	3.04744997252711E-18
cds1859	CEN29060.1	LACPI_1860	2-C-methyl-D-erythritol 4-phosphate cytidylyltransferase	1.35295493655618	3.33452433559948E-15		cds2224	CEN29425.1	LACPI_2225	PTS system beta-glucoside-specific transporter subunit IIABC	-2.05408078592538	3.29586464513613E-18
cds888	CEN28089.1	LACPI_0889	50S ribosomal protein L35	1.73019246218243	4.297498654755E-15		cds440	CEN27641.1	LACPI_0441	Uncharacterized protein	-2.37850691557093	4.51785203983644E-18
cds887	CEN28088.1	LACPI_0888	Translation initiation factor IF-3	1.47536344176019	5.03417290725444E-15		cds1065	CEN28266.1	LACPI_1066	SOS responce UmuC protein	-1.74471194784228	6.89092112993315E-18
cds2010	CEN29211.1	LACPI_2011	ABC-type multidrug/protein/lipid transportsystem, ATPase component	1.551710927	5.14440854561154E-15		cds1723	CEN28924.1	LACPI_1724	Alkaline phosphatase synthesis transcriptional regulatory protein PhoP	-1.36791626330151	1.22054318226034E-17
cds116	CEN27317.1	LACPI_0117	EpsH	5.96905518153073	6.23527880896652E-15		cds988	CEN28189.1	LACPI_0989	N-acyl-L-amino acid amidohydrolase	-1.7718861821117	1.60754519615967E-17
cds439	CEN27640.1	LACPI_0440	Trifunctional nucleotide phosphoesterase protein YfkN	1.50195367104139	8.21984275307707E-15		cds1682	CEN28883.1	LACPI_1683	Thiol peroxidase	-3.00817198931386	2.29156450580304E-17
cds1990	CEN29191.1	LACPI_1991	Oligopeptide ABC transporter ATP-binding protein AmiF	1.18602045973705	8.8404960331635E-15		cds584	CEN27785.1	LACPI_0585	Phosphate ABC transporter substrate-binding protein	-1.91032290947601	2.47241519700272E-17
cds809	CEN28010.1	LACPI_0810	Glutaredoxin	3.43729372309145	1.1074929875008E-14		cds160	CEN27361.1	LACPI_0161	Catechol 2,3-dioxygenase	-2.47111021660021	2.55284114597116E-17
cds442	CEN27643.1	LACPI_0443	Peptide chain release factor 3	1.16042619066867	1.79506434322255E-14		cds1931	CEN29132.1	LACPI_1932	Putative phage tail protein	-2.24776070590048	2.59614510261399E-17
cds249	CEN27450.1	LACPI_0250	50S ribosomal protein L23	1.28564410545291	2.12562721037318E-14		cds658	CEN27859.1	LACPI_0659	UvrABC system protein A	-1.11661907452745	3.01952109001621E-17
cds449	CEN27650.1	LACPI_0450	Membrane protein for polysaccharide transport	1.42536800992481	2.40370624715196E-14		cds140	CEN27341.1	LACPI_0141	L-arabinose isomerase	-5.09029754284897	4.2686890458709E-17
cds1992	CEN29193.1	LACPI_1993	Abc transporter, oligopeptide transported permease component	1.53349560882274	2.91393155289517E-14		cds1158	CEN28359.1	LACPI_1159	Putative trans-acting positive regulator	-2.27845971584695	7.27158341756296E-17
cds492	CEN27693.1	LACPI_0493	Arginine ABC transporter ATP-binding protein ArtP	3.80148455526957	3.21374991958272E-14		cds1163	CEN28364.1	LACPI_1164	Alkaline phosphatase synthesis transcriptional regulatory protein PhoP	-2.98362419373874	1.1221776238282E-16
cds1263	CEN28464.1	LACPI_1264	Dihydrofolate reductase	1.39340467215433	3.25263112320623E-14		cds1599	CEN28800.1	LACPI_1600	Polyketide synthase regulator	-2.02833430464152	1.56296447645104E-16
cds2128	CEN29329.1	LACPI_2129	50S ribosomal protein L21	1.03995602708794	4.4492733347661E-14		cds1738	CEN28939.1	LACPI_1739	Enolase	-1.61536353719269	2.05912931152568E-16
cds448	CEN27649.1	LACPI_0449	GTPase Era	1.45273756658978	4.94256321228279E-14		cds812	CEN28013.1	LACPI_0813	NAD-dependent oxidoreductase	-1.79479248111516	2.49814927616823E-16
cds1029	CEN28230.1	LACPI_1030	Uncharacterized protein	1.01190700360781	5.05893749662877E-14		cds1019	CEN28220.1	LACPI_1020	Aspartate carbamoyltransferase	-1.68597185586575	2.5419189725787E-16
cds36	CEN27237.1	LACPI_0037	Ribonuclease HIII	3.5814909723355	6.15630078331435E-14		cds641	CEN27842.1	LACPI_0642	Divalent metal cation transporter MntH	-2.32000829787331	3.01564526264005E-16
cds117	CEN27318.1	LACPI_0118	Glycosyltransferase family protein [Lactococcus piscium MKFS47]	6.57102336448845	6.6588718370222E-14		cds916	CEN28117.1	LACPI_0917	Uncharacterized protein	-1.35806760017924	4.79273548495379E-16
cds1621	CEN28822.1	LACPI_1622	Major facilitator superfamily transporter	4.17430513591914	6.6588718370222E-14		cds1514	CEN28715.1	LACPI_1515	Uncharacterized protein	-2.23576897065968	5.92817739623406E-16
cds2189	CEN29390.1	LACPI_2190	Serotype b-specific antigen synthesis gene cluster	2.21008824659073	7.15109529723329E-14		cds1396	CEN28597.1	LACPI_1397	Beta-phosphoglucomutase glucose-1-phosphate phosphodismutase	-2.51958629339946	6.26634430324832E-16
cds725	CEN27926.1	LACPI_0726	Sodium/hydrogen antiporter	2.34471937804361	7.15109529723329E-14		cds1669	CEN28870.1	LACPI_1670	Nadh dehydrogenase	-1.6688487037885	6.3944452229306E-16
cds2259	CEN29460.1	LACPI_2260	Multidrug and toxin extrusion (MATE) family efflux pump YdhE/NorM, homolog	2.652089051039	7.72744133971063E-14		cds2374	CEN29575.1	LACPI_2375	Uncharacterized protein	-2.51777223916911	9.56270566939426E-16
cds1808	CEN29009.1	LACPI_1809	DNA-directed RNA polymerase subunit omega	1.6081881684821	1.00841072390754E-13		cds28	CEN27229.1	LACPI_0029	Phosphoserine phosphatase SerB	-2.18386822922061	1.11306408016556E-15
cds1893	CEN29094.1	LACPI_1894	U32 family peptidase small subunit	2.14911747553603	1.05517425304462E-13		cds835	CEN28036.1	LACPI_0836	Beta-hydroxyacyl-ACP dehydratase	-1.1148342319875	3.0740987749406E-15
cds2061	CEN29262.1	LACPI_2062	UPF0223 protein	2.37007947893751	1.17248877393257E-13		cds2161	CEN29362.1	LACPI_2162	DEAD box family helicase, phage associated	-1.47201674193131	3.08558999673754E-15
cds1407	CEN28608.1	LACPI_1408	Uncharacterized protein	4.42457038991725	1.23009474834861E-13		cds1020	CEN28221.1	LACPI_1021	Carbamoyl-phosphate synthase small subunit	-1.46686095615825	3.26203805196655E-15
cds130	CEN27331.1	LACPI_0131	Ancient RNA-binding IF3-C fold protein	2.05951544939295	1.25150204931754E-13		cds1902	CEN29103.1	LACPI_1903	Phosphotransferase system mannitol-specific IIBC component	-3.72409214618932	4.2156911917617E-15
cds100	CEN27301.1	LACPI_0101	Amino acid/amide ABC transporter substrate-binding protein, HAAT family	2.85692081668644	1.60751524510236E-13		cds1598	CEN28799.1	LACPI_1599	Leucine--tRNA ligase	-1.04629601686643	4.54171063152444E-15
cds1775	CEN28976.1	LACPI_1776	Type II restriction endonuclease	2.54326982413826	1.73039870063461E-13		cds2225	CEN29426.1	LACPI_2226	Aryl-phospho-beta-D-glucosidase BglH	-2.0606910349172	7.42783267252099E-15
cds16	CEN27217.1	LACPI_0017	ATP-dependent zinc metalloprotease FtsH	1.34524073000401	1.76719804568473E-13		cds1394	CEN28595.1	LACPI_1395	Metal-dependent hydrolase YhfI	-1.98840102946159	1.19610541452146E-14
cds1776	CEN28977.1	LACPI_1777	Adenine-specific DNA methyltransferase	5.6317301531647	2.10673813577484E-13		cds591	CEN27792.1	LACPI_0592	Cysteine sulfinate desulfinase/cysteine desulfurase	-1.20545528664319	1.23539824878725E-14
cds2382	CEN29583.1	LACPI_2383	Ferredoxin-NADP reductase	2.77258991910915	2.90560701170256E-13		cds702	CEN27903.1	LACPI_0703	Uncharacterized protein	-2.7627545863265	1.89359018129295E-14
cds17	CEN27218.1	LACPI_0018	MORN repeat protein	2.19748977470066	3.31864900931663E-13		cds1724	CEN28925.1	LACPI_1725	Cell wall metabolism sensor histidine kinase VicK	-1.22953847755209	3.32148604992298E-14
cds131	CEN27332.1	LACPI_0132	Nicotinate-nicotinamide nucleotide adenylyltransferase	1.35028932223816	3.44059053638356E-13		cds858	CEN28059.1	LACPI_0859	ATP synthase subunit a	-1.14552400397224	3.45606628011384E-14
cds598	CEN27799.1	LACPI_0599	Prophage site-specific recombinase	2.27796999341518	4.3900702727835E-13		cds834	CEN28035.1	LACPI_0835	Biotin carboxyl carrier protein of acetyl-CoA carboxylase	-1.17066766478079	4.10421283701991E-14
cds1696	CEN28897.1	LACPI_1697	DNA-dependent RNA polymerase auxiliary subunit epsilon	2.41901144555526	4.51679173493311E-13		cds2159	CEN29360.1	LACPI_2160	Phage replicative DNA helicase repA	-1.53008324551725	4.56939119366619E-14
cds1884	CEN29085.1	LACPI_1885	DUF368 domain-containing protein	2.36226200812814	4.71711041699271E-13		cds2030	CEN29231.1	LACPI_2031	Formate-nitrite transporter	-1.7526212115219	4.77606585129056E-14
cds2012	CEN29213.1	LACPI_2013	Transcriptional regulators	3.58759611756256	5.04634872182561E-13		cds1610	CEN28811.1	LACPI_1611	Arsenate reductase ArsC	-2.00462869525178	5.69874980128064E-14
cds251	CEN27452.1	LACPI_0252	30S ribosomal protein S19	1.06649585879585	6.28731372353875E-13		cds2029	CEN29230.1	LACPI_2030	Hydrolase acting on acid anhydrides in phosphorous-containing anhydrides	-2.28238837038288	6.90227194587013E-14
cds118	CEN27319.1	LACPI_0119	Glycosyl transferase	6.30497047043114	6.49821093344704E-13		cds31	CEN27232.1	LACPI_0032	1-(5-phosphoribosyl)-5-[(5-phosphoribosylamino)methylideneamino] imidazole-4-carboxamide isomerase	-1.79747301545666	9.49150857556315E-14
cds1801	CEN29002.1	LACPI_1802	Pyridoxal phosphate homeostasis protein	1.74852264605815	6.50980252232386E-13		cds699	CEN27900.1	LACPI_0700	Carbohydrate acetyl esterase/feruloyl esterase	-1.89051362205863	1.05943934531554E-13
cds729	pseudogene	LACPI_0730	Transposase	1.40900375570886	7.82041121053829E-13		cds687	CEN27888.1	LACPI_0688	HTH-type transcriptional regulator CynR	-2.83219732824146	1.26436416256064E-13
cds1011	CEN28212.1	LACPI_1012	Amino acid permease-associated region	1.76953315073089	9.63735580706617E-13		cds33	CEN27234.1	LACPI_0034	Phosphoribosyl-AMP cyclohydrolase	-1.79524500151573	1.33037898428285E-13
cds1680	CEN28881.1	LACPI_1681	SatA	1.23207693314401	1.07048655895214E-12		cds1900	CEN29101.1	LACPI_1901	Mannitol-specific phosphotransferase enzyme IIA component	-6.17490771644161	2.14800597062935E-13
cds1027	CEN28228.1	LACPI_1028	Cell division regulator GpsB	1.35234924188628	1.11410785135714E-12		cds2137	CEN29338.1	LACPI_2138	Phage minor structural protein [Lactococcus piscium MKFS47]	-1.40817798277792	3.39109497061687E-13
cds1273	CEN28474.1	LACPI_1274	Heptaprenyl diphosphate synthase component I YnhH	2.16029724176214	1.67329934757573E-12		cds1552	CEN28753.1	LACPI_1553	DNA polymerase III alpha subunit DNA polymerase III epsilon chain	-2.04098601048525	3.61900386489285E-13
cds1839	CEN29040.1	LACPI_1840	Phenazine biosynthesis protein PhzF like	1.31147174660741	2.52914705043327E-12		cds1790	CEN28991.1	LACPI_1791	Gas vesicle protein	-1.48641644649737	5.7536137980678E-13
cds1275	CEN28476.1	LACPI_1276	Ribosomal RNA small subunit methyltransferase G	1.67765245758819	3.3385615237275E-12		cds516	CEN27717.1	LACPI_0517	Helix-turn-helix domain-containing protein	-3.40060759612864	5.88563460705275E-13
cds265	CEN27466.1	LACPI_0266	50S ribosomal protein L30	1.20213752482438	3.91858351624588E-12		cds506	CEN27707.1	LACPI_0507	Iron-sulfur cluster assembly protein SufD	-1.05707319913743	7.74877216900948E-13
cds2117	CEN29318.1	LACPI_2118	Probable tRNA sulfurtransferase	1.49583543178653	4.10051587957341E-12		cds2056	CEN29257.1	LACPI_2057	Pyrroline-5-carboxylate reductase	-1.43722328491843	9.05604127616533E-13
cds986	CEN28187.1	LACPI_0987	Cell division protein FtsK	1.20954757011505	4.35257136443698E-12		cds348	CEN27549.1	LACPI_0349	Arginine repressor	-1.40955981892258	1.75625351738731E-12
cds134	CEN27335.1	LACPI_0135	S-adenosylmethionine-dependent methyltransferase YqeM	1.37917720006747	5.82908595794205E-12		cds592	CEN27793.1	LACPI_0593	Ribose-phosphate pyrophosphokinase 2	-1.13454220064422	1.82887216046284E-12
cds1053	CEN28254.1	LACPI_1054	Pyruvate dehydrogenase subunit alpha	1.82361619022331	6.56788764695901E-12		cds640	CEN27841.1	LACPI_0641	Metalloregulator	-4.32156919357104	1.86021699846186E-12
cds1769	CEN28970.1	LACPI_1770	N(5)-(Carboxyethyl)ornithine synthase	1.56684121525258	6.74669532531474E-12		cds30	CEN27231.1	LACPI_0031	Imidazole glycerol phosphate synthase subunit HisH	-2.61908508439974	2.25936275660232E-12
cds237	CEN27438.1	LACPI_0238	Predicted membrane protein	2.52045492989004	7.67389376323616E-12		cds910	CEN28111.1	LACPI_0911	Tryptophan synthase subunit beta	-1.33283888317929	2.32119066245707E-12
cds1916	CEN29117.1	LACPI_1917	Outer membrane lipoprotein [Lactococcus piscium MKFS47]	8.05508685426894	1.11478619397818E-11		cds1668	CEN28869.1	LACPI_1669	Trehalose operon transcriptional repressor	-3.31603118557536	3.31249224146312E-12
cds1183	CEN28384.1	LACPI_1184	Glutamate racemase	2.15749322231341	1.15132055378035E-11		cds568	CEN27769.1	LACPI_0569	4-oxalocrotonate tautomerase Xylose transport system permease protein xylH	-2.14905748817637	3.36839738235886E-12
cds450	CEN27651.1	LACPI_0451	30S ribosomal protein S10	3.18515876310002	1.20002863727171E-11		cds341	CEN27542.1	LACPI_0342	Glutathione-regulated potassium-efflux system ancillary protein KefG	-1.58252402413924	3.37796423549996E-12
cds457	CEN27658.1	LACPI_0458	DNA-directed RNA polymerase subunit beta'	1.11825370041663	1.21519925947337E-11		cds2376	CEN29577.1	LACPI_2377	Predicted membrane protein of the YbbM family	-1.62563230051939	3.70822993545453E-12
cds987	CEN28188.1	LACPI_0988	DNA polymerase III delta subunit HolA	1.51850226405148	1.32793011775065E-11		cds2166	CEN29367.1	LACPI_2167	DNA replication and repair protein RecF	-1.55461013550291	3.81024073129026E-12
cds2130	CEN29331.1	LACPI_2131	Adenylosuccinate synthetase	1.06594005793874	1.77380197787854E-11		cds1600	CEN28801.1	LACPI_1601	Ribose-phosphate pyrophosphokinase	-1.2995401822489	3.97774232433486E-12
cds1463	CEN28664.1	LACPI_1464	Cell division protein FtsX	1.07821928517504	1.78064095076375E-11		cds2368	CEN29569.1	LACPI_2369	Multicopper oxidase mco	-1.094312156997	5.31148414118027E-12
cds1043	CEN28244.1	LACPI_1044	Protein of hypothetical function DUF1054	1.63495561145777	1.84100926517895E-11		cds956	CEN28157.1	LACPI_0957	HTH-type transcriptional regulator AdhR	-2.72283853251938	5.71869525056307E-12
cds384	CEN27585.1	LACPI_0385	Uncharacterized protein	1.17706980215753	1.89861675456825E-11		cds833	CEN28034.1	LACPI_0834	Beta-ketoacyl-[acyl-carrier-protein] synthase II	-1.06873607591274	6.05551569864911E-12
cds1140	CEN28341.1	LACPI_1141	UbiC transcription regulator-associated	1.9992719588592	1.90234554289409E-11		cds423	CEN27624.1	LACPI_0424	Phage integrase site specific recombinase	-1.14543887859787	6.94495216928669E-12
cds941	CEN28142.1	LACPI_0942	Cell division protein FtsL	2.86348018725489	2.00024832637956E-11		cds141	CEN27342.1	LACPI_0142	Transketolase subunit A	-7.49399760836588	8.30224487218403E-12
cds1576	CEN28777.1	LACPI_1577	Preprotein translocase subunit SecG	1.94242611944791	2.15951748851492E-11		cds578	CEN27779.1	LACPI_0579	BetaC-S lyase	-1.15276673214754	9.3062371972645E-12
cds1452	CEN28653.1	LACPI_1453	Cytidylate kinase	1.06951780242292	2.35100991122864E-11		cds1015	CEN28216.1	LACPI_1016	4-hydroxy-tetrahydrodipicolinate synthase	-1.5922258667139	1.15744717977133E-11
cds155	CEN27356.1	LACPI_0156	30S ribosomal protein S21	2.15940558560173	2.54224816082092E-11		cds1265	CEN28466.1	LACPI_1266	Pyruvate kinase	-1.20802706596492	1.16460353957954E-11
cds2062	CEN29263.1	LACPI_2063	Transcriptional regulator Spx	3.25724186004353	3.10205708423704E-11		cds507	CEN27708.1	LACPI_0508	Cysteine desulfurase	-1.04766262755273	1.22966983823112E-11
cds491	CEN27692.1	LACPI_0492	Putative arginine ABC transporter, permease protein ArtQ	4.21555889512967	3.1723044390782E-11		cds363	CEN27564.1	LACPI_0364	Chloride channel voltage gated	-1.24250775737852	1.37469185720209E-11
cds740	CEN27941.1	LACPI_0741	Site-specific integrase	2.04618431044264	3.30928402394046E-11		cds1488	CEN28689.1	LACPI_1489	X-linked nucleoside pyrophosphate hydrolase	-1.94580359941417	2.00024832637956E-11
cds379	CEN27580.1	LACPI_0380	Glutamine ABC transporter glutamine-binding protein/permease	1.66675573166127	3.92997605903982E-11		cds1513	CEN28714.1	LACPI_1514	XRE family transcriptional regulator	-1.91817516611735	2.63183424760586E-11
cds8	CEN27209.1	LACPI_0009	DUF951 domain-containing protein	4.20673930031254	3.92997605903982E-11		cds1616	CEN28817.1	LACPI_1617	Peptide deformylase	-1.38442955996712	2.76768681082359E-11
cds1012	CEN28213.1	LACPI_1013	Aspartate-semialdehyde dehydrogenase	6.01713411847565	5.60195635241195E-11		cds2031	CEN29232.1	LACPI_2032	Ribose-5-phosphate isomerase A	-1.54867583885391	4.01065558143415E-11
cds1844	CEN29045.1	LACPI_1845	Uridylate kinase	1.20305000780544	5.62687000287935E-11		cds2164	CEN29365.1	LACPI_2165	Phage nucleotide-binding protein	-1.47826714403068	5.1869770345494E-11
cds1204	CEN28405.1	LACPI_1205	Ribosome biogenesis GTPase YlqF	1.60427441868555	5.93411485788317E-11		cds1108	CEN28309.1	LACPI_1109	Putative HTH-type transcriptional regulator YobV	-1.65320742049134	6.52262204439171E-11
cds19	CEN27220.1	LACPI_0020	Extracellular transglycosylase	7.69659621775345	6.38079844720838E-11		cds868	CEN28069.1	LACPI_0869	Bifunctional ligase/repressor BirA	-1.44284016534017	7.93085800692181E-11
cds1051	CEN28252.1	LACPI_1052	Sugar phosphate phosphatase	1.28256608146091	6.7819729682902E-11		cds286	CEN27487.1	LACPI_0287	Transcriptional regulator	-1.2594437960145	9.8457652570411E-11
cds107	CEN27308.1	LACPI_0108	Acyl-phosphate glycerol 3-phosphate acyltransferase	1.48272902008244	8.21691188802917E-11		cds704	CEN27905.1	LACPI_0705	Na+-driven multidrug efflux pump	-2.02340146379214	9.882325110889E-11
cds2380	CEN29581.1	LACPI_2381	HTH-type transcriptional regulator	1.87707022957312	8.7818153074766E-11		cds2015	CEN29216.1	LACPI_2016	Phosphoglycerate dehydrogenase	-1.29051378818835	1.61239354129699E-10
cds2276	CEN29477.1	LACPI_2277	EcsC protein family	2.49186352271719	9.72794261555014E-11		cds1441	CEN28642.1	LACPI_1442	Putative hemin transport system permease protein HrtB	-1.11583229523521	2.01574358196551E-10
cds1052	CEN28253.1	LACPI_1053	Phosphohydrolase	1.02407097432331	1.15536744618343E-10		cds1781	CEN28982.1	LACPI_1782	Multidomain redox protein (NAD(FAD)-dependent oxidoreductase Rhodanese domain SirA-like redox domain Peroxiredoxin domain)	-1.4344929045988	2.18246192026955E-10
cds1186	CEN28387.1	LACPI_1187	CBS domain-containing protein YkuL	2.63017537237549	2.14757985315035E-10		cds815	CEN28016.1	LACPI_0816	Predicted O-methyltransferase YrrM	-1.68894862567106	2.19488477723059E-10
cds1546	CEN28747.1	LACPI_1547	Phosphoribosylglycinamide synthetase	5.55606475875874	2.16405933883611E-10		cds497	CEN27698.1	LACPI_0498	3-isopropylmalate dehydratase large subunit	-1.29256289721659	3.24124955616447E-10
cds261	CEN27462.1	LACPI_0262	30S ribosomal protein S8	1.43105536926666	2.32658715828083E-10		cds908	CEN28109.1	LACPI_0909	Indole-3-glycerol phosphate synthase TrpC	-1.64694369742679	3.44437444566062E-10
cds876	CEN28077.1	LACPI_0877	Type I restriction-modification system DNA-methyltransferase subunit M	2.26511311291158	2.51171322074959E-10		cds838	CEN28039.1	LACPI_0839	Acetyl-coenzyme A carboxylase carboxyl transferase subunit alpha	-1.06591839517099	3.9385548583231E-10
cds437	CEN27638.1	LACPI_0438	Phosphonate transport system permease protein phnB	2.03107498017434	2.76941279428221E-10		cds2227	CEN29428.1	LACPI_2228	Beta-glucoside operon transcriptional antiterminator	-1.86916001160411	4.72357122120889E-10
cds826	CEN28027.1	LACPI_0827	Nitronate monooxygenase	1.7460280834938	2.91258918261246E-10		cds1524	CEN28725.1	LACPI_1525	Sucrose operon repressor ScrR	-1.46021977310761	4.82131368872696E-10
cds1651	CEN28852.1	LACPI_1652	P-type HAD superfamily ATPase	1.13341853346312	3.33822462281949E-10		cds1107	CEN28308.1	LACPI_1108	Bacterial transcription activator, effector binding domain	-1.85269329877454	5.77201583218308E-10
cds96	CEN27297.1	LACPI_0097	GTP pyrophosphokinaseppGpp synthetase I	1.28662804678808	3.85655481288773E-10		cds1870	CEN29071.1	LACPI_1871	Predicted esterase	-3.88646247784191	5.80774670369218E-10
cds239	CEN27440.1	LACPI_0240	Helix turn helix arsenical resistance operon repressor	1.19378968889534	3.86723438371209E-10		cds1791	CEN28992.1	LACPI_1792	Methyl-accepting chemotaxis-like domain containing protein	-1.29171336082525	6.17021592376392E-10
cds262	CEN27463.1	LACPI_0263	50S ribosomal protein L6	1.08214690278807	3.88405314474527E-10		cds1473	CEN28674.1	LACPI_1474	DhaKLM operon coactivator DhaQ	-1.17937388878255	6.9114380368456E-10
cds401	CEN27602.1	LACPI_0402	23S rRNA (Uracil-5-)-methyltransferase RumA	1.38779414462182	4.17623654632039E-10		cds2009	CEN29210.1	LACPI_2010	Nitro/flavin reductase	-1.68298490305884	7.14155043165619E-10
cds2208	CEN29409.1	LACPI_2209	Pantetheine-phosphate adenylyltransferase	4.70370025043407	4.17996044932253E-10		cds1128	CEN28329.1	LACPI_1129	Alpha/beta hydrolase	-3.02792983537941	7.38099152132416E-10
cds1979	CEN29180.1	LACPI_1980	Uncharacterized protein	1.43494843254797	4.86171039612302E-10		cds1709	CEN28910.1	LACPI_1710	Permease IIC component	-3.59316443210334	8.48254913403365E-10
cds716	CEN27917.1	LACPI_0717	Nucleoside diphosphates hydrolase	5.82514345074292	5.36015795066788E-10		cds2050	CEN29251.1	LACPI_2051	NH(3)-dependent NAD(+) synthetase	-1.16347707461969	8.66653470401941E-10
cds1768	CEN28969.1	LACPI_1769	ATPase	2.39799779172984	8.18545704335194E-10		cds2223	CEN29424.1	LACPI_2224	Aryl-phospho-beta-D-glucosidase BglH	-1.7669065036521	9.30726081718826E-10
cds979	CEN28180.1	LACPI_0980	Uridine kinase	2.62266094793766	9.56363674361142E-10		cds2051	CEN29252.1	LACPI_2052	Nicotinate phosphoribosyltransferase	-1.07651784827553	1.16608228078733E-09
cds104	CEN27305.1	LACPI_0105	High-affinity branched-chain amino acid ABC transporter ATP-binding protein LivG	2.40320197270021	1.04830688270282E-09		cds1126	CEN28327.1	LACPI_1127	HTH-type transcriptional activator TipA	-4.88094077443498	1.30181356654252E-09
cds756	CEN27957.1	LACPI_0757	Site-specific recombinase XerD	3.15310376682451	1.05481511140555E-09		cds805	CEN28006.1	LACPI_0806	DNA-binding protein II HBsu	-1.24910282952629	1.48145934821656E-09
cds877	CEN28078.1	LACPI_0878	Oligopeptide ABC transporter periplasmic oligopeptide-binding protein OppA	2.55965820425742	1.06933773983E-09		cds25	CEN27226.1	LACPI_0026	ATP phosphoribosyltransferase regulatory subunit	-1.59046698307183	1.53501458906462E-09
cds1230	CEN28431.1	LACPI_1231	ABC-type transport system, multidrug-family ATP-binding/permease protein	3.03792211878621	1.23738421100212E-09		cds34	CEN27235.1	LACPI_0035	Phosphoribosyl-ATP pyrophosphatase	-2.49778797910493	1.75741218344288E-09
cds13	CEN27214.1	LACPI_0014	Beta-lactamase-type transpeptidase YacG	1.28654413157398	1.46474496819652E-09		cds1112	CEN28313.1	LACPI_1113	Ferredoxin--NADP reductase	-1.4438699896948	1.92939678574389E-09
cds543	CEN27744.1	LACPI_0544	Brp/Blh family beta-carotene 15,15'-monooxygenase	1.87199938597358	1.51883066727383E-09		cds906	CEN28107.1	LACPI_0907	Anthranilate phosphoribosyltransferase	-1.32813599227862	2.20250434857739E-09
cds937	CEN28138.1	LACPI_0938	tRNA-dependent lipid II-Ala--L-alanine ligase	1.24745587410784	1.74546420723529E-09		cds856	CEN28057.1	LACPI_0857	S-formylglutathione hydrolase, fghA	-1.15246984906004	2.27541196014098E-09
cds438	CEN27639.1	LACPI_0439	Phosphonate ABC transporter permease protein PhnE	1.60820946489923	1.91270448644629E-09		cds142	CEN27343.1	LACPI_0143	Transketolase subunit B	-5.73510265095949	2.37178075725803E-09
cds112	CEN27313.1	LACPI_0113	UDP-N-acetylglucosamine--LPS N-acetylglucosamine transferase	5.20211159722108	2.29817615961308E-09		cds2045	CEN29246.1	LACPI_2046	Quinone oxidoreductase 2	-2.50980554328237	2.61647356434711E-09
cds599	CEN27800.1	LACPI_0600	Negative regulator of toxin gene expression	4.65258000928155	2.3901494683319E-09		cds524	CEN27725.1	LACPI_0525	Coenzyme A disulfide reductase	-1.3903766390858	2.78761365615248E-09
cds1535	CEN28736.1	LACPI_1536	Ectoine/hydroxyectoine ABC transporter, ATP-binding protein EhuA, ehuA	1.28471886954444	2.43951810257175E-09		cds300	CEN27501.1	LACPI_0301	TetR family transcriptional regulator	-3.71562585994508	3.11791143060863E-09
cds1998	CEN29199.1	LACPI_1999	Nitrogen regulatory protein P-II for glutamine synthetase	7.09903041367448	2.46718672428919E-09		cds2087	CEN29288.1	LACPI_2088	Protein of hypothetical function DUF1349	-1.49542994221213	3.42802479525802E-09
cds1892	CEN29093.1	LACPI_1893	U32 family peptidase large subunit	1.13028685994883	2.61867307057116E-09		cds912	CEN28113.1	LACPI_0913	Tryptophan synthase subunit alpha	-1.23964900400433	3.91822498608732E-09
cds90	CEN27291.1	LACPI_0091	Oligopeptide ABC transporter ATP-binding protein OppF	2.50426066280128	3.15299104387026E-09		cds1882	CEN29083.1	LACPI_1883	L-lactate dehydrogenase	-1.86158572407308	4.74356020568369E-09
cds195	CEN27396.1	LACPI_0196	GlpG protein (Membrane protein of glp regulon)	3.6103166563967	3.1913587034134E-09		cds1240	CEN28441.1	LACPI_1241	Predicted 4-deoxy-L-threo-5-hexosulose-uronate ketol-isomerase	-2.43265923141028	5.71845560578631E-09
cds242	CEN27443.1	LACPI_0243	Preprotein translocase subunit SecE	3.41347431513644	3.58542143067207E-09		cds1375	CEN28576.1	LACPI_1376	Bax inhibitor-1/YccA family protein	-1.23498819275242	5.71845560578631E-09
cds94	CEN27295.1	LACPI_0095	Oligopeptide ABC transporter, periplasmic oligopeptide-binding protein OppA	2.87953793147316	4.07510784042255E-09		cds1109	CEN28310.1	LACPI_1110	ClbS/DfsB family four-helix bundle protein	-1.68965576858738	8.58264399843584E-09
cds197	CEN27398.1	LACPI_0198	PTS system, cellobiose-specific IIC component	2.55679477494129	4.39739197799038E-09		cds1913	CEN29114.1	LACPI_1914	Prophage Lp1 protein 2	-1.08946004516479	9.61631246520573E-09
cds402	CEN27603.1	LACPI_0403	N-acetyltransferase	2.15836596486642	4.45477533279661E-09		cds162	CEN27363.1	LACPI_0163	Cell surface protein, CscB family	-1.91373066414141	1.00434320737995E-08
cds2096	CEN29297.1	LACPI_2097	33 kDa chaperonin	1.20751945562845	5.03036809379824E-09		cds1458	CEN28659.1	LACPI_1459	PTS system mannose-specific IID component ManZ	-1.15694310376861	1.46776420843116E-08
cds1879	CEN29080.1	LACPI_1880	Binding-protein-dependent transport system inner membrane component	1.50281137058043	5.28587002401271E-09		cds1877	CEN29078.1	LACPI_1878	MmcQ	-1.23614522725245	1.53242423055318E-08
cds692	CEN27893.1	LACPI_0693	Uncharacterized protein	3.88963073152098	5.97864898223939E-09		cds205	CEN27406.1	LACPI_0206	Additional lipoprotein component of predicted cobalamin ECF transporter	-2.45231839037079	2.12205533069773E-08
cds541	CEN27742.1	LACPI_0542	Holliday junction resolvase RecU	2.25130200883709	7.06411329613251E-09		cds1215	CEN28416.1	LACPI_1216	Putative Msm operon regulatory protein	-2.77485858255717	2.19692906420276E-08
cds35	CEN27236.1	LACPI_0036	Signal peptidase I	2.09136785858775	8.08033425537801E-09		cds2288	CEN29489.1	LACPI_2289	Plasmid partitioning protein ParB	-2.7886664805907	2.26030129763062E-08
cds404	CEN27605.1	LACPI_0405	RibD C-terminal domain	1.65270448263894	8.23428480624116E-09		cds1487	CEN28688.1	LACPI_1488	Sucrose operon transcriptional regulator	-1.12950586478097	2.78511631728886E-08
cds1549	CEN28750.1	LACPI_1550	Predicted hydrolases of the HAD superfamily	3.56328403357104	8.26771466357188E-09		cds860	CEN28061.1	LACPI_0861	ATP synthase subunit delta	-1.23390061008947	3.01221847982302E-08
cds784	CEN27985.1	LACPI_0785	Bacteriocin export ABC transporter	1.51804078595056	8.76641260177258E-09		cds2133	CEN29334.1	LACPI_2134	Membrane-bound lytic murein transglycosylase D	-1.72881662847205	3.44191275911531E-08
cds441	CEN27642.1	LACPI_0442	Aggregation promoting factor	2.21507615996431	9.85163162010994E-09		cds1433	CEN28634.1	LACPI_1434	Thiamine pyrophosphokinase	-1.3701757735972	3.56824716847963E-08
cds11	CEN27212.1	LACPI_0012	S1 RNA binding domain protein	1.9818380027755	1.16791846563048E-08		cds316	CEN27517.1	LACPI_0317	Pyridoxal phosphate-dependent aminotransferase	-1.19200394847639	3.88848648471202E-08
cds2098	CEN29299.1	LACPI_2099	Transporter	1.40373728870164	1.24946789966003E-08		cds886	CEN28087.1	LACPI_0887	Peroxiredoxin	-1.05541817771351	3.9506947554099E-08
cds248	CEN27449.1	LACPI_0249	Ribosomal protein L4 (Fragment)	1.11117186720574	1.56227915439392E-08		cds1332	CEN28533.1	LACPI_1333	Putative gluconeogenesis factor	-1.22387848544692	4.55999191062578E-08
cds413	CEN27614.1	LACPI_0414	50S ribosomal protein L32	1.14779646710229	1.58992702427661E-08		cds963	CEN28164.1	LACPI_0964	Phosphoglycerate mutase	-1.34052739506257	4.57488537687502E-08
cds1604	CEN28805.1	LACPI_1605	Ribonuclease III	1.11125188449848	1.67845100517987E-08		cds1457	CEN28658.1	LACPI_1458	PTS system mannose-specific transporter subunit IIC	-1.07377775159994	4.82956806145442E-08
cds1278	CEN28479.1	LACPI_1279	D-alanyl-lipoteichoic acid biosynthesis protein DltB	1.07417859910185	1.70066541322183E-08		cds749	CEN27950.1	LACPI_0750	Para-aminobenzoate synthase aminase component / Aminodeoxychorismate lyase	-1.23031555703776	4.91254733693487E-08
cds15	CEN27216.1	LACPI_0016	Hypoxanthine-guanine phosphoribosyltransferase	1.8151205956338	1.96269672500124E-08		cds1712	CEN28913.1	LACPI_1713	L-Cystine ABC transporter periplasmic cystine-binding protein TcyA	-1.41485028406416	6.43099587210156E-08
cds21	CEN27222.1	LACPI_0022	Membrane-associated phospholipid phosphatase	1.39829450512042	2.19135218141426E-08		cds1385	CEN28586.1	LACPI_1386	Riboflavin biosynthesis protein RibBA	-1.57548292055623	7.35502294204617E-08
cds1885	CEN29086.1	LACPI_1886	Cys-tRNA(Pro)/Cys-tRNA(Cys) deacylase	2.27148057680359	2.35844299256357E-08		cds1159	CEN28360.1	LACPI_1160	Glycerol kinase	-2.0769725948128	7.74936615400216E-08
cds436	CEN27637.1	LACPI_0437	Phosphonates import ATP-binding protein PhnC	2.55045545280659	2.36811091849157E-08		cds406	CEN27607.1	LACPI_0407	Transcriptional regulator YeiE	-1.78894120180967	8.51341505430728E-08
cds417	CEN27618.1	LACPI_0418	Uncharacterized protein	1.54790194792448	2.51670664327165E-08		cds1068	CEN28269.1	LACPI_1069	NUDIX hydrolase family protein	-2.20587908005165	1.31367147137521E-07
cds1056	CEN28257.1	LACPI_1057	Phosphoribosylformylglycinamidine cyclo-ligase	4.03724048900068	2.66576659979776E-08		cds1097	CEN28298.1	LACPI_1098	Type I pantothenate kinase	-2.03814878691828	1.40383713844877E-07
cds1229	CEN28430.1	LACPI_1230	Putative ABC transporter, ATP-binding/permease pr otein	3.35451005825339	2.78511631728886E-08		cds206	CEN27407.1	LACPI_0207	Transcriptional regulator	-5.84792225747882	1.45020594453513E-07
cds1028	CEN28229.1	LACPI_1029	Ribosomal RNA large subunit methyltransferase L	1.16855143425226	2.84074579993391E-08		cds2163	CEN29364.1	LACPI_2164	DUF669 domain-containing protein	-1.69464020406628	1.45916174350842E-07
cds2198	CEN29399.1	LACPI_2199	dTDP-4-keto-6-deoxy-D-glucose epimerase	1.31992609344477	2.97161649271049E-08		cds161	CEN27362.1	LACPI_0162	Cell surface protein	-2.12251345862775	1.57818801302582E-07
cds503	CEN27704.1	LACPI_0504	Negative regulator of genetic competence MecA	1.25887836157325	3.07093037432537E-08		cds960	CEN28161.1	LACPI_0961	Predicted SAM-dependent methyltransferase	-2.25550379252017	2.11880584181412E-07
cds717	CEN27918.1	LACPI_0718	Uncharacterized protein	6.17110070967991	3.35392520975174E-08		cds703	CEN27904.1	LACPI_0704	Uncharacterized protein	-2.08947377860413	2.32247397964375E-07
cds1857	CEN29058.1	LACPI_1858	Glutamate--tRNA ligase	1.30721612537866	3.38526901631684E-08		cds1393	CEN28594.1	LACPI_1394	tRNA-specific adenosine deaminase	-1.98036808071559	2.34313765149824E-07
cds57	CEN27258.1	LACPI_0058	Transcription regulator	4.36616754348297	3.66449716792283E-08		cds405	CEN27606.1	LACPI_0406	Putative sulfate exporter family transporter	-1.66525537200515	2.37140717454106E-07
cds1276	CEN28477.1	LACPI_1277	Teichoic acid D-Ala incorporation-associated protein DltX	2.2339983308414	3.9385007414659E-08		cds472	CEN27673.1	LACPI_0473	ATP-dependent Clp protease proteolytic subunit	-1.24029616351548	2.41563498190292E-07
cds730	CEN27931.1	LACPI_0731	Putative HTH-type transcriptional repressor AseR	4.47782662733416	4.1085394491432E-08		cds2139	CEN29340.1	LACPI_2140	Phage tail length tape-measure protein	-1.10826616902591	2.46166188954014E-07
cds334	CEN27535.1	LACPI_0335	50S ribosomal protein L28	1.81282969394539	4.22422407858045E-08		cds434	CEN27635.1	LACPI_0435	UDP-N-acetylmuramoyl-tripeptide--D-alanyl-D-alanine ligase	-1.19911651002574	2.95386048597152E-07
cds1023	CEN28224.1	LACPI_1024	N-acetyltransferase	1.95814622083113	4.23023898940294E-08		cds2154	CEN29355.1	LACPI_2155	Transcriptional regulator	-1.74002079205847	3.11691644229488E-07
cds1580	CEN28781.1	LACPI_1581	Ectoine/hydroxyectoine ABC transporter, permease protein EhuC, ehuC	1.74441832597786	4.26372375220349E-08		cds358	CEN27559.1	LACPI_0359	Holliday junction ATP-dependent DNA helicase RuvA	-1.14408580714139	3.27062392050786E-07
cds842	CEN28043.1	LACPI_0843	ACT domain-containing protein	4.2991615133177	4.26372375220349E-08		cds1698	CEN28899.1	LACPI_1699	Adenosine deaminase	-1.02581176217815	3.45096102179262E-07
cds119	CEN27320.1	LACPI_0120	Polysaccharide biosynthesis export protein [Lactococcus piscium MKFS47]	6.69250131605792	5.32828023217731E-08		cds1442	CEN28643.1	LACPI_1443	Membrane protein insertion efficiency factor YidD	-1.59611318537243	3.49586312252755E-07
cds92	CEN27293.1	LACPI_0093	Oligopeptide transport system permease protein AppC or OppC	3.48094882724573	6.23576484731184E-08		cds373	CEN27574.1	LACPI_0374	Cell surface protein, CscB family	-2.13483265426358	4.01410082113943E-07
cds1316	CEN28517.1	LACPI_1317	Pseudouridine synthase	1.14908469271546	8.19106747348381E-08		cds678	CEN27879.1	LACPI_0679	Xylose operon repressor	-1.54429757180731	4.08462847927877E-07
cds382	CEN27583.1	LACPI_0383	HTH domain	3.72849092438156	9.04383011970137E-08		cds1066	CEN28267.1	LACPI_1067	Pleiotropic regulator of exopolysaccharide synthesis, competence and biofilm formation Ftr, XRE family	-1.63224153862483	5.09289019987189E-07
cds1054	CEN28255.1	LACPI_1055	Alpha-ketoacid dehydrogenase subunit beta	1.38904230164458	9.21814713017802E-08		cds698	CEN27899.1	LACPI_0699	S-formylglutathione hydrolase FrmB	-1.47824073660189	9.15231898965843E-07
cds277	CEN27478.1	LACPI_0278	Dihydroxy-acid dehydratase	1.01544869849427	1.16197827827518E-07		cds2088	CEN29289.1	LACPI_2089	Puromycin N-acetyltransferase	-1.26893614999986	9.42030860658485E-07
cds2086	CEN29287.1	LACPI_2087	Glycerophosphodiester phosphodiesterase domain of glycerophosphodiester phosphodiesterase	3.13991942620611	1.19126013963041E-07		cds1536	CEN28737.1	LACPI_1537	Glucosamine-6-phosphate deaminase	-1.37785766525766	1.08635414904262E-06
cds91	CEN27292.1	LACPI_0092	Oligopeptide/dipeptide uptake family ABC transporter, ATP-binding protein	2.81239066465666	1.47217632443441E-07		cds909	CEN28110.1	LACPI_0910	Phosphoribosylanthranilate isomerase	-1.39874459558558	1.41648208289551E-06
cds883	CEN28084.1	LACPI_0884	Type I restriction endonuclease subunit R	1.01643999471444	1.67904980613974E-07		cds1104	CEN28305.1	LACPI_1105	Nucleotidyltransferase superfamily protein	-2.38622655961974	2.07847515534073E-06
cds1773	CEN28974.1	LACPI_1774	Putative type II restriction endonuclease	2.94058059654882	1.74872080711958E-07		cds545	CEN27746.1	LACPI_0546	COG0596: Predicted hydrolases or acyltransferases (Alpha/beta hydrolase superfamily)	-1.34146292667643	2.60472496046499E-06
cds1905	CEN29106.1	LACPI_1906	Copper homeostasis protein CutC	1.48732612459191	1.82682781213965E-07		cds2361	CEN29562.1	LACPI_2362	Cupredoxin domain-containing protein	-1.54427524725403	3.11215533626433E-06
cds1574	CEN28775.1	LACPI_1575	SsrA-binding protein SmpB	1.15006022469107	1.91896049336559E-07		cds1264	CEN28465.1	LACPI_1265	Glycosyltransferase	-2.02248520426289	3.81150670735208E-06
cds61	CEN27262.1	LACPI_0062	DNA repair protein RecO	2.642807681145	2.02325445719206E-07		cds2148	CEN29349.1	LACPI_2149	Main capsid protein Gp34 [Lactococcus piscium MKFS47]	-1.3869664921454	4.34934670757615E-06
cds1272	CEN28473.1	LACPI_1273	Protein export element	1.32379748304589	2.41668597704827E-07		cds508	CEN27709.1	LACPI_0509	Nitrogen fixation protein NifU	-1.02345049999574	4.40249117185418E-06
cds259	CEN27460.1	LACPI_0260	50S ribosomal protein L5	1.09148528272381	2.54840867955607E-07		cds546	CEN27747.1	LACPI_0547	Phosphatidylglycerol lysyltransferase	-1.01573682785363	4.47160119690464E-06
cds115	CEN27316.1	LACPI_0116	Uncharacterized protein	6.02377508839324	2.67744324675801E-07		cds26	CEN27227.1	LACPI_0027	ATP phosphoribosyltransferase	-1.44870029605843	4.65436547628682E-06
cds889	CEN28090.1	LACPI_0890	50S ribosomal protein L20	1.47022746843482	2.75845963103874E-07		cds1871	CEN29072.1	LACPI_1872	Ring-cleaving dioxygenase MhqA	-1.67255813093905	5.75085267562579E-06
cds1633	CEN28834.1	LACPI_1634	RNA-binding protein YlxR	1.20809419268837	4.43882640233371E-07		cds1106	CEN28307.1	LACPI_1107	Bacteriocin immunity protein SkgI	-4.53659881809521	8.44361599212978E-06
cds1279	CEN28480.1	LACPI_1280	D-alanyl carrier protein	1.78777130014428	4.50715844149768E-07		cds1303	CEN28504.1	LACPI_1304	Cu(I)-responsive transcriptional regulator	-3.56589388749061	8.4982752724509E-06
cds944	CEN28145.1	LACPI_0945	Promiscuous phosphatase	2.02800729523265	4.53069766346194E-07		cds929	CEN28130.1	LACPI_0930	Putative Transcriptional regulator, Rgg/GadR/MutR family	-3.55812516890176	8.52807007016858E-06
cds234	CEN27435.1	LACPI_0235	Zinc transport transcriptional regulator	1.12788588326253	5.51348957004493E-07		cds46	CEN27247.1	LACPI_0047	Uncharacterized protein	-2.53570574610162	8.64619632250685E-06
cds1499	CEN28700.1	LACPI_1500	Signal peptidase I	1.57868342487117	6.15890122577347E-07		cds1943	CEN29144.1	LACPI_1944	Phage capsid family	-1.96153955768816	9.97137988004668E-06
cds999	CEN28200.1	LACPI_1000	UDP-N-acetylenolpyruvoylglucosamine reductase	1.66295653411528	6.31831945041418E-07		cds313	CEN27514.1	LACPI_0314	IreB family regulatory phosphoprotein	-1.18446980355093	1.01435152852998E-05
cds732	CEN27933.1	LACPI_0733	Small redox-active disulfide protein 2	2.70957806978524	7.66296902956537E-07		cds2364	CEN29565.1	LACPI_2365	Copper chaperone CopZ	-1.78012730166159	1.10446580053399E-05
cds2123	CEN29324.1	LACPI_2124	Uncharacterized protein	2.19937194370463	7.68205426202347E-07		cds694	CEN27895.1	LACPI_0695	Putative GTP cyclohydrolase 1 type 2, NIF3 family	-4.49438512434421	1.32952295409103E-05
cds1238	CEN28439.1	LACPI_1239	30S ribosomal protein S9	2.2085721369754	8.06044321976762E-07		cds143	CEN27344.1	LACPI_0144	Glycerol kinase	-4.68226784438889	1.38113962778302E-05
cds1891	CEN29092.1	LACPI_1892	Cytochrome O ubiquinol oxidase	1.53113994112646	9.01573765497082E-07		cds1217	CEN28418.1	LACPI_1218	NAD binding domain of 6-phosphogluconate dehydrogenase family	-1.07587803104565	1.38493037220452E-05
cds1274	CEN28475.1	LACPI_1275	Heptaprenyl diphosphate synthase component II HepS	1.28537063977399	9.15231898965843E-07		cds1335	CEN28536.1	LACPI_1336	N-acetylglucosamine metabolism protein NagD	-1.05570147868114	1.57641691742877E-05
cds9	CEN27210.1	LACPI_0010	RNA-binding S4 domain-containing protein	2.29895518537269	9.59208858510891E-07		cds523	CEN27724.1	LACPI_0524	Thiosulfate sulfurtransferase PspE	-2.73278920876428	1.66777912295926E-05
cds1581	CEN28782.1	LACPI_1582	L-Cystine ABC transporter periplasmic cystine-binding protein TcyA	3.05147881960923	1.00656957105888E-06		cds1718	CEN28919.1	LACPI_1719	CBS domain-containing protein	-1.49789700509255	1.67094796329898E-05
cds2216	CEN29417.1	LACPI_2217	Malate permease	2.36673905148555	1.03579930359052E-06		cds981	CEN28182.1	LACPI_0982	Hydrolase MhqD	-1.19846374746843	1.70964340900477E-05
cds2184	CEN29385.1	LACPI_2185	DUF2304-containing protein	1.71049142308156	1.1312730149356E-06		cds371	CEN27572.1	LACPI_0372	Cell surface protein, DUF208-containing	-1.51350522731035	2.42747497233375E-05
cds1778	CEN28979.1	LACPI_1779	ATPase V	1.71446548128798	1.20199875978749E-06		cds1710	CEN28911.1	LACPI_1711	HTH-type transcriptional regulator GmuR	-2.45044759792183	2.67407712233179E-05
cds1583	CEN28784.1	LACPI_1584	Uncharacterized protein	4.10378835273531	1.24104498052232E-06		cds429	CEN27630.1	LACPI_0430	Aryl-phospho-beta-D-glucosidase BglA	-1.69183725237204	2.71835163548082E-05
cds879	CEN28080.1	LACPI_0880	Uncharacterized protein	1.66499496875534	1.39742269219967E-06		cds2362	CEN29563.1	LACPI_2363	Cupredoxin domain protein (plasmid) [Lactococcus piscium MKFS47]	-1.53868310725806	2.84969783066938E-05
cds953	CEN28154.1	LACPI_0954	Membrane domain of membrane-anchored glycerophosphoryl diester phosphodiesterase	2.71703262452223	1.65100086441418E-06		cds1717	CEN28918.1	LACPI_1718	Thymidylate kinase	-1.15121373507915	3.74649441849407E-05
cds1547	CEN28748.1	LACPI_1548	Uncharacterized protein	6.57312455257675	1.88720759801315E-06		cds1933	CEN29134.1	LACPI_1934	Phage protein	-1.77366041379375	4.05152444481529E-05
cds882	CEN28083.1	LACPI_0883	Anticodon nuclease PrrC	1.90990084145626	1.92836685986852E-06		cds1295	CEN28496.1	LACPI_1296	Fructose-1,6-bisphosphatase class 3	-1.03699482553017	4.05208158286833E-05
cds1260	CEN28461.1	LACPI_1261	Probable GTP-binding protein EngB	1.22265370980612	2.2079746257737E-06		cds1783	CEN28984.1	LACPI_1784	Thiosulfate sulfurtransferase PspE	-2.06603495442814	5.69222019546482E-05
cds1843	CEN29044.1	LACPI_1844	Ribosome-recycling factor	1.33313354645507	2.22325079700851E-06		cds347	CEN27548.1	LACPI_0348	Phage envelope protein	-1.46763196353516	6.31225645830148E-05
cds1382	CEN28583.1	LACPI_1383	Uncharacterized protein	2.82602480703122	2.24205995168192E-06		cds1685	CEN28886.1	LACPI_1686	Bifunctional protein: transcription regulator sugar kinase, ROK family	-1.63368835560192	6.750889361912E-05
cds1675	CEN28876.1	LACPI_1676	Uncharacterized protein YshB	3.76423953172785	2.65642915151214E-06		cds1927	CEN29128.1	LACPI_1928	Bacteriophage peptidoglycan hydrolase	-1.81424878778403	6.92753746428736E-05
cds1164	CEN28365.1	LACPI_1165	Transcriptional regulatory protein	1.64321096672256	2.72976438775191E-06		cds2120	CEN29321.1	LACPI_2121	Predicted transcriptional regulators	-1.71266175991548	7.05768804783704E-05
cds1502	CEN28703.1	LACPI_1503	ABC transporter ATP-binding protein YfmM	1.30297965626753	3.00367540490252E-06		cds1301	CEN28502.1	LACPI_1302	Phosphopentomutase	-1.32695290571271	9.36463135592475E-05
cds93	CEN27294.1	LACPI_0094	Oligopeptide transport system permease protein AppB	3.41833056330157	3.09569998231082E-06		cds647	CEN27848.1	LACPI_0648	Hydroxyacylglutathione hydrolase	-1.38345421601741	9.42954220619484E-05
cds95	CEN27296.1	LACPI_0096	Glycosyltransferase involved in cell wall bisynthesis	2.64653379944763	3.17216003316071E-06		cds152	CEN27353.1	LACPI_0153	Cellobiose phosphorylase	-1.01284289547801	9.44084141597735E-05
cds2260	CEN29461.1	LACPI_2261	N-acetyltransferase	3.40477414114249	3.75968635786073E-06		cds1937	CEN29138.1	LACPI_1938	Phage major tail protein [Lactococcus piscium MKFS47]	-1.92164080863142	9.64102957034042E-05
cds2408	CEN29609.1	LACPI_2409	Cu(I)-responsive transcriptional regulator, cueR	1.53017122535762	3.75968635786073E-06		cds911	CEN28112.1	LACPI_0912	Cytidine and deoxycytidylate deaminase zinc-binding region	-1.23159129026736	0.000102707223267
cds502	CEN27703.1	LACPI_0503	Glutamate ABC transporter ATP-binding protein	1.08362259197905	3.88671941934968E-06		cds2145	CEN29346.1	LACPI_2146	Uncharacterized protein	-1.74414118289185	0.00010555525134
cds522	CEN27723.1	LACPI_0523	Uncharacterized protein	3.11514988040364	3.89298814960191E-06		cds1127	CEN28328.1	LACPI_1128	Putative Acetyltransferase	-2.56730845139212	0.000116286017699
cds1169	CEN28370.1	LACPI_1170	Putative SRP operon regulator YlxM	2.2671813156951	4.83990996577365E-06		cds1448	CEN28649.1	LACPI_1449	Putative multiple-sugar transport system permease YteP	-1.08423135391949	0.000136280838871
cds1388	CEN28589.1	LACPI_1389	Sugar efflux transporter for intercellular exchange	1.69538079698947	5.11947087280304E-06		cds215	CEN27416.1	LACPI_0216	Lactose ABC superfamily ATP binding cassette transporter, binding protein	-4.04351375247083	0.000141782554533
cds403	CEN27604.1	LACPI_0404	Aldose epimerase	2.56097583727586	5.25104994689865E-06		cds2147	CEN29348.1	LACPI_2148	Uncharacterized protein	-1.56358980722715	0.000145123072497
cds102	CEN27303.1	LACPI_0103	High-affinity branched-chain amino acid transport system permease protein LivH	3.88968857798817	5.36593575888268E-06		cds2119	CEN29320.1	LACPI_2120	Uncharacterized protein	-2.03303846294512	0.000152502195306
cds950	CEN28151.1	LACPI_0951	Low-complexity acidic protein	2.5786161362152	5.75803773434404E-06		cds1387	CEN28588.1	LACPI_1388	Riboflavin biosynthesis protein RibD	-1.55309123648565	0.000157148663681
cds715	CEN27916.1	LACPI_0716	30S ribosomal protein S14	6.3906707529729	6.37635194487618E-06		cds1235	CEN28436.1	LACPI_1236	Diacetylchitobiose-6-phosphate hydrolase	-3.51534107937512	0.000158914170619
cds1059	CEN28260.1	LACPI_1060	Fructose permease	1.49177383702625	7.04099704664298E-06		cds1241	CEN28442.1	LACPI_1242	NTP pyrophosphohydrolases containing a Zn-finger, probably nucleic-acid-binding	-1.5069929885855	0.000160534497464
cds285	CEN27486.1	LACPI_0286	Alkylphosphonate uptake protein in phosphonate metabolism	1.06003230435229	8.97027748920771E-06		cds299	CEN27500.1	LACPI_0300	NADPH-dependent FMN reductase	-2.20041998169888	0.000168476691398
cds203	CEN27404.1	LACPI_0204	Oxygen-insensitive NAD(P)H nitroreductase / Dihydropteridine reductase	1.17366337739333	9.69886143898379E-06		cds1878	CEN29079.1	LACPI_1879	Putative HTH-type transcriptional regulator ygzD	-1.34971498638111	0.000251835479536
cds1001	CEN28202.1	LACPI_1002	Uncharacterized protein	3.46617718686002	1.01469913694963E-05		cds786	CEN27987.1	LACPI_0787	Phosphomethylpyrimidine kinase / Hydroxymethylpyrimidine kinase	-1.35803042876049	0.000266625896063
cds1542	CEN28743.1	LACPI_1543	Membrane spanning protein [Lactococcus piscium MKFS47]	2.83895664411535	1.04092334495225E-05		cds1061	CEN28262.1	LACPI_1062	GMP reductase	-1.25892122761498	0.00030924721487
cds1018	CEN28219.1	LACPI_1019	Uracil permease PyrP	1.14630759191151	1.1678525729095E-05		cds1528	CEN28729.1	LACPI_1529	Integral membrane protein [Lactococcus piscium MKFS47]	-2.0645068114792	0.000433182492049
cds878	CEN28079.1	LACPI_0879	Putative membrane protein	2.35199185757657	1.21101619447365E-05		cds2252	CEN29453.1	LACPI_2253	Anhydro-N-acetylmuramic acid kinase	-1.84682701251328	0.000451514001031
cds1541	CEN28742.1	LACPI_1542	DMT family transporter	3.56161552399679	1.33016987012244E-05		cds1398	CEN28599.1	LACPI_1399	Neopullulanase alpha amylase subunit	-1.26856119016265	0.000464936871206
cds540	CEN27741.1	LACPI_0541	UPF0398 protein	2.78950442681675	1.33690340581603E-05		cds2204	CEN29405.1	LACPI_2205	HTH-type transcriptional regulator LrpB	-1.07637575573361	0.000492289365344
cds1095	CEN28296.1	LACPI_1096	LSU methyltransferase RlmI	1.27728911207967	1.42091793765738E-05		cds1782	CEN28983.1	LACPI_1783	CoA-disulfide reductase / Polysulfide binding and transferase domain	-1.16323737378567	0.000526217487478
cds196	CEN27397.1	LACPI_0197	Phosphotransferase PTS system cellobiose lichenan-specific IIA subunit	2.30420384937548	1.48119963097996E-05		cds566	CEN27767.1	LACPI_0567	Phosphopantothenoylcysteine decarboxylase CoaC	-1.08622332707792	0.000528018537199
cds575	CEN27776.1	LACPI_0576	Regulatory protein, TetR	1.42007709004543	1.61570144269253E-05		cds1223	CEN28424.1	LACPI_1224	Pleiotropic regulator of exopolysaccharide synthesis, competence and biofilm formation Ftr, XRE family	-1.1351544178417	0.000668839615192
cds1786	CEN28987.1	LACPI_1787	Uncharacterized protein	2.1718870793427	1.76040363639876E-05		cds163	CEN27364.1	LACPI_0164	C-terminal membrane anchored cell surface protein	-1.33732017729805	0.000828846600136
cds1500	CEN28701.1	LACPI_1501	Uncharacterized protein YqjA	1.32136122515153	1.89003495814667E-05		cds586	CEN27787.1	LACPI_0587	Uncharacterized protein	-1.98320261861439	0.001123631782842
cds983	CEN28184.1	LACPI_0984	Putative Type III restriction-modification system, modification subunit	1.52240554192264	1.96020145476044E-05		cds1492	CEN28693.1	LACPI_1493	Phosphoribosylamine--glycine ligase	-2.28492812025648	0.001280784629074
cds1195	CEN28396.1	LACPI_1196	O-antigen acetylase WbiA	5.75624172451488	2.01549944313488E-05		cds1934	CEN29135.1	LACPI_1935	Phage minor tail protein [Lactococcus piscium MKFS47]	-2.37014318637835	0.001287370159738
cds1628	CEN28829.1	LACPI_1629	PTS system beta-glucoside-specific transporter subunit IIABC	3.81346948358205	2.13685484602608E-05		cds1944	CEN29145.1	LACPI_1945	Phage scaffold protein	-1.39553863872761	0.001532530195568
cds1755	CEN28956.1	LACPI_1756	ABC-type phosphate phosphonate transporter permease component	3.87302754052245	2.20806578718456E-05		cds214	CEN27415.1	LACPI_0215	Beta-galactosidase	-2.25470476372393	0.001572186748399
cds331	CEN27532.1	LACPI_0332	Prophage ps1 protein 20	2.65126307630693	2.28161422580634E-05		cds697	CEN27898.1	LACPI_0698	Transcriptional regulator AraC family	-1.04437118194344	0.001746686144268
cds1371	CEN28572.1	LACPI_1372	Uncharacterized protein	2.45397564663402	2.37643706387184E-05		cds2221	CEN29422.1	LACPI_2222	Aryl-phospho-beta-d-glucosidase	-1.23989396465225	0.001880335507298
cds1428	CEN28629.1	LACPI_1429	Uncharacterized protein	3.70236806414133	2.55721951455103E-05		cds2144	CEN29345.1	LACPI_2145	Putative phage tail component	-1.68776086780401	0.002018620643488
cds985	CEN28186.1	LACPI_0986	Uncharacterized protein	1.82717639225884	2.56475403706007E-05		cds485	CEN27686.1	LACPI_0486	Adenylate cyclase	-1.22667965930922	0.00286806383136
cds2277	CEN29478.1	LACPI_2278	Membrane protein containing DUF1211 [Lactococcus piscium MKFS47]	1.96597866361066	2.77190288344524E-05		cds295	CEN27496.1	LACPI_0296	Putative bacteriocin%2C class II	-2.69813411818962	0.003029174358974
cds514	CEN27715.1	LACPI_0515	Hydroxyacylglutathione hydrolase	1.82154880865798	2.95713895899441E-05		cds2287	CEN29488.1	LACPI_2288	General stress protein GlsB	-1.30279251140598	0.003098082212742
cds1779	CEN28980.1	LACPI_1780	Cation (Potassium) transport associated protein	2.47611161554088	3.17145648226953E-05		cds365	CEN27566.1	LACPI_0366	GAF domain-containing proteins	-1.04860079888058	0.003403467083112
cds1191	CEN28392.1	LACPI_1192	Riboflavin transporter RibU	1.43944634142089	3.17597771664891E-05		cds2168	CEN29369.1	LACPI_2169	Putative phage repressor [Lactococcus piscium MKFS47]	-1.40931821251206	0.003852225210224
cds1482	CEN28683.1	LACPI_1483	6-phospho 3-hexuloisomerase, hxlB	2.0095056997353	3.28665743126431E-05		cds688	CEN27889.1	LACPI_0689	FAD:protein FMN transferase	-1.3146286228403	0.003879526016142
cds53	CEN27254.1	LACPI_0054	Transport protein YcxC	3.38726329942173	3.29296172117591E-05		cds1516	CEN28717.1	LACPI_1517	Uncharacterized protein	-1.2892171471604	0.004399808465624
cds1674	CEN28875.1	LACPI_1675	Xanthine phosphoribosyltransferase	2.34439829864269	3.40795012396175E-05		cds24	CEN27225.1	LACPI_0025	Histidinol-phosphate aminotransferase	-1.24271066458527	0.005114572603998
cds2085	CEN29286.1	LACPI_2086	Membrane domain of glycerophosphoryl diester phosphodiesterase	3.31754371288822	3.59784441353211E-05		cds1814	CEN29015.1	LACPI_1815	Uncharacterized protein	-1.93902775565718	0.005153128089614
cds1188	CEN28389.1	LACPI_1189	Segregation and condensation protein A	1.16389929758736	3.80235621914911E-05		cds1529	CEN28730.1	LACPI_1530	Transcriptional regulator	-1.87003045957455	0.005329190871876
cds706	CEN27907.1	LACPI_0707	Uncharacterized protein	5.69177293595081	3.84676374189366E-05		cds2222	CEN29423.1	LACPI_2223	Phosphatase YwpJ	-1.48523853920558	0.005774029142357
cds1200	CEN28401.1	LACPI_1201	Transglutaminase	3.95148789702321	3.84912238851424E-05		cds2149	CEN29350.1	LACPI_2150	Phage scaffold protein	-1.07544238881275	0.006130970306219
cds1138	CEN28339.1	LACPI_1139	30S ribosomal protein S20	1.27587513960721	4.09961147081747E-05		cds343	CEN27544.1	LACPI_0344	Uncharacterized protein	-1.18619524789021	0.006316482941831
cds1098	CEN28299.1	LACPI_1099	Esterase	1.84129054879094	4.37536833462494E-05		cds965	CEN28166.1	LACPI_0966	Uncharacterized protein	-1.61399499660035	0.006340217850127
cds190	CEN27391.1	LACPI_0191	ABC transporter permease subunit	1.69233006687022	4.7611213321504E-05		cds1573	CEN28774.1	LACPI_1574	Iron(III) dicitrate transport system permease protein fecD	-2.83388237207043	0.006347589484126
cds817	CEN28018.1	LACPI_0818	Tubby C 2	1.4954872136539	5.39057917576047E-05		cds1784	CEN28985.1	LACPI_1785	Thiosulfate sulfurtransferase GlpE	-1.47411488006844	0.006347589484126
cds1754	CEN28955.1	LACPI_1755	Serine/threonine protein phosphatase	2.81567344730356	5.57687920794925E-05		cds1940	CEN29141.1	LACPI_1941	Uncharacterized protein	-1.85172098736955	0.006434983430933
cds984	CEN28185.1	LACPI_0985	Type II restriction-modification system restriction subunit	1.63776308675644	5.65537531987412E-05		cds138	CEN27339.1	LACPI_0139	LacI family transcriptional regulator	-1.11356279423176	0.006544388105056
cds1281	CEN28482.1	LACPI_1282	Bifunctional phosphoribosylaminoimidazolecarboxamide formyltransferase/IMP cyclohydrolase PurH	3.58184616980911	5.71073931083176E-05		cds1764	CEN28965.1	LACPI_1765	ABC transporter substrate binding component	-1.12637804802058	0.006651492044236
cds2173	CEN29374.1	LACPI_2174	Prophage ps2 probable integrase	1.50446251768092	5.80085969624269E-05		cds1384	CEN28585.1	LACPI_1385	6,7-dimethyl-8-ribityllumazine synthase	-1.93735384238035	0.008589265227773
cds1788	CEN28989.1	LACPI_1789	Uncharacterized protein	1.84028695002035	5.86110313047931E-05		cds1294	CEN28495.1	LACPI_1295	HTH-type transcriptional regulator GanR	-1.37096692579663	0.009060930548288
cds801	CEN28002.1	LACPI_0802	Hemolysin HylII	1.69092637833765	6.77302270821421E-05		cds1386	CEN28587.1	LACPI_1387	Riboflavin synthase alpha subunit RibE	-1.6617765706982	0.009995655548834
cds1224	CEN28425.1	LACPI_1225	Glycerol-3-phosphate acyltransferase	1.17910862025649	7.61723833712061E-05		cds2253	CEN29454.1	LACPI_2254	Putative carbohydrate kinase [Lactococcus piscium MKFS47]	-1.89654494886123	0.010070804446052
cds1980	CEN29181.1	LACPI_1981	Site-specific tyrosine recombinase XerC	2.18272804957582	8.35688957458758E-05		cds1947	CEN29148.1	LACPI_1948	Phage terminase large subunit	-1.14624766268762	0.012272223865799
cds2013	CEN29214.1	LACPI_2014	Predicted signal peptide containing peptidase	1.36416833473334	8.9628777011682E-05		cds388	CEN27589.1	LACPI_0389	Glyoxalase	-1.61356978018595	0.012433024507268
cds1741	CEN28942.1	LACPI_1742	Transcriptional regulator CtsR	1.27350873242162	9.13447321028902E-05		cds515	CEN27716.1	LACPI_0516	Zinc-containing alcohol dehydrogenase	-1.70701224006532	0.013593203935646
cds1402	CEN28603.1	LACPI_1403	Uncharacterized protein	1.75860214863494	9.51140687781723E-05		cds1703	CEN28904.1	LACPI_1704	M protein trans-acting positive transcriptional regulator	-1.76335683598869	0.014123251374192
cds1435	CEN28636.1	LACPI_1436	MerR family HTH transcriptional regulator	5.52678235136095	9.51140687781723E-05		cds430	CEN27631.1	LACPI_0431	Phosphotransferase PTS system cellobiose lichenan-specific IIA subunit	-1.94383376166452	0.014701156142919
cds2241	CEN29442.1	LACPI_2242	Glycosyltransferase LafB responsible for the formation of Gal-Glc-DAG	1.05870756128369	9.98352437568621E-05		cds1949	CEN29150.1	LACPI_1950	ArpU family phage transcriptional regulator	-1.05721059488245	0.016789004976517
cds1840	CEN29041.1	LACPI_1841	Protein of hypothetical function DUF1250	2.45059835162969	0.000102491641951		cds1932	CEN29133.1	LACPI_1933	Phage tail protein [Lactococcus piscium MKFS47]	-1.21282366899422	0.017058849883818
cds1166	CEN28367.1	LACPI_1167	Uncharacterized protein	5.00242377095749	0.000110375388791		cds324	CEN27525.1	LACPI_0325	Sorbitol operon activator protein [Lactococcus piscium MKFS47]	-2.94081204472289	0.018884118161002
cds69	CEN27270.1	LACPI_0070	Type II secretion system protein GspE	3.88862395479707	0.000114929800035		cds2255	CEN29456.1	LACPI_2256	Permease IIC component	-1.31367980706815	0.022182047884508
cds1439	CEN28640.1	LACPI_1440	Uncharacterized protein	2.60407939637123	0.00012459357381		cds386	CEN27587.1	LACPI_0387	Enterocin A Immunity	-1.06119307265186	0.022607243560741
cds1003	CEN28204.1	LACPI_1004	Glycerol-3-phosphate cytidylyltransferase	2.00707868091699	0.000128482589386		cds1292	CEN28493.1	LACPI_1293	MSM operon regulatory protein 1 MsmR1	-2.36544303143987	0.022691437434573
cds2081	CEN29282.1	LACPI_2082	Ribonuclease M5	1.06755084043879	0.00013247428489		cds2143	CEN29344.1	LACPI_2144	Uncharacterized protein	-1.27934997838322	0.02400730154839
cds1317	CEN28518.1	LACPI_1318	Lipoprotein signal peptidase	1.77043120802452	0.000138626431372		cds392	CEN27593.1	LACPI_0393	Rhomboid family protein	-1.73199668846132	0.02498152380389
cds970	CEN28171.1	LACPI_0971	RNA polymerase sigma factor, sigma-70 family	4.91592958124998	0.000139186122827		cds1820	CEN29021.1	LACPI_1821	Flavodoxin	-1.37819149853311	0.027989949580654
cds1418	CEN28619.1	LACPI_1419	DNA polymerase IV	1.2079692212198	0.000160997192503		cds139	CEN27340.1	LACPI_0140	PTS system transporter EIIB component	-2.94214056502542	0.029480746384092
cds1099	CEN28300.1	LACPI_1100	16S rRNA methyltransferase	1.42911345576073	0.000169044156968		cds2369	CEN29570.1	LACPI_2370	Transposase	-1.6791260300494	0.029489590397643
cds291	CEN27492.1	LACPI_0292	Oligopeptide transporter YclF	2.66515657574129	0.000185070802081		cds751	CEN27952.1	LACPI_0752	Acylphosphatase	-2.44518656217991	0.032498854038269
cds202	CEN27403.1	LACPI_0203	Teicoplanin resistance protein VanZ	2.33685512674249	0.000198028644663		cds218	CEN27419.1	LACPI_0219	Beta-galactosidase	-2.39195787303309	0.034627979572825
cds758	CEN27959.1	LACPI_0759	Pleiotropic regulator of exopolysaccharide synthesis, competence and biofilm formation Ftr, XRE family	3.92693728268202	0.000202162641142		cds1706	CEN28907.1	LACPI_1707	Putative ABC-type transporter protein [Lactococcus piscium MKFS47]	-2.08240344381023	0.034645181971363
cds1756	CEN28957.1	LACPI_1757	Phosphonate ABC transporter permease component	2.97874451129053	0.000221222214658		cds372	CEN27573.1	LACPI_0373	Truncated WxL domain-containing protein	-2.02584167509203	0.035553847472771
cds825	CEN28026.1	LACPI_0826	Dihydroorotate dehydrogenase, catalytic subunit	1.28290127831488	0.000232359570449		cds2165	CEN29366.1	LACPI_2166	Uncharacterized protein	-1.12150661852579	0.037014428706284
cds804	CEN28005.1	LACPI_0805	YfaA	1.13226732239432	0.000236587768775		cds1945	CEN29146.1	LACPI_1946	Phage head morphogenesis protein [Lactococcus piscium MKFS47]	-1.26101325190682	0.037194017476567
cds995	CEN28196.1	LACPI_0996	Glycosyl transferase, group 2 family protein	3.91514878569886	0.000240604365965		cds1302	CEN28503.1	LACPI_1303	FMN-dependent NADH-azoreductase	-2.4926662112912	0.037499195462448
cds2389	CEN29590.1	LACPI_2390	Transcriptional regulators	1.84924105928814	0.000258844653873		cds433	CEN27634.1	LACPI_0434	Membrane-associated phospholipid phosphatase	-1.17372219574368	0.039629658381189
cds2042	CEN29243.1	LACPI_2043	Positive transcriptional regulator, MutR family	3.33410879469329	0.000265563836472		cds1662	CEN28863.1	LACPI_1663	Transcriptional regulator	-3.25668475618415	0.040544412358983
cds2068	CEN29269.1	LACPI_2069	Dihydroneopterin aldolase FolB [Lactococcus piscium MKFS47]	1.53040290916358	0.000268510291761		cds1395	CEN28596.1	LACPI_1396	Maltose operon transcriptional repressor MdxR	-1.01151318255645	0.043835999918828
cds443	CEN27644.1	LACPI_0444	LytTR family transcriptional regulator	1.2837923287498	0.000298917698085		cds538	CEN27739.1	LACPI_0539	Anaerobic sulfatase-maturating enzyme AslB	-2.23612000317419	0.045418026952655
cds1757	CEN28958.1	LACPI_1758	Phosphate/phosphite/phosphonate ABC transporters, periplasmic binding protein	3.05533026268263	0.000323529957629		cds1658	CEN28859.1	LACPI_1659	Predicted dehydrogenase	-1.64867206208071	0.046701702898753
cds601	CEN27802.1	LACPI_0602	Uncharacterized protein	5.67724884141609	0.000324328761452		cds778	CEN27979.1	LACPI_0779	Peptidoglycan hydrolase	-2.69770923095022	0.047353792831655
cds1816	CEN29017.1	LACPI_1817	Queuosine ECF transporter substrate-specific component QueT	1.05410909335208	0.000341614034863		cds2203	CEN29404.1	LACPI_2204	Streptothricin hydrolase	-1.93060414802838	0.047512290897854
cds462	CEN27663.1	LACPI_0463	ABC transporter periplasmic protein family 3	2.0352413555082	0.000427312627951		cds369	CEN27570.1	LACPI_0370	Cell surface protein%2C DUF208-containing	-1.81990357217193	0.047541063258407
cds931	CEN28132.1	LACPI_0932	Exodeoxyribonuclease 7 small subunit	1.16869131411434	0.000508958407256		cds797	CEN27998.1	LACPI_0798	Phosphotransferase system cellobiose-specific component IIA	-2.17737733485956	0.049134813725107
cds2219	CEN29420.1	LACPI_2220	Sugar transport protein	3.36151016239917	0.00054112561497
cds308	CEN27509.1	LACPI_0309	Ribonuclease P protein component	1.24276145333637	0.000602983751568
cds232	CEN27433.1	LACPI_0233	Acetyltransferase	2.04675135638093	0.00061206814662
cds1247	CEN28448.1	LACPI_1248	Sensor histidine kinase	2.42197899697027	0.000690976061741
cds2403	CEN29604.1	LACPI_2404	Cadmium resistance transcriptional regulatory protein CadC	4.64893070046004	0.000711808087369
cds1157	CEN28358.1	LACPI_1158	AI-2E family transporter	3.4322918597997	0.000739344341233
cds625	CEN27826.1	LACPI_0626	FRG domain-containing protein [Lactococcus piscium MKFS47]	3.93627111653061	0.000758634532612
cds1626	CEN28827.1	LACPI_1627	Multidrug transporter	1.05867123504552	0.000791385928442
cds68	CEN27269.1	LACPI_0069	Uncharacterized protein	4.27303712845644	0.000816919687543
cds1731	CEN28932.1	LACPI_1732	50S ribosomal protein L33	4.31268008042683	0.000823707790431
cds1450	CEN28651.1	LACPI_1451	Transcriptional regulator	1.61280176110049	0.000826914950165
cds58	CEN27259.1	LACPI_0059	GNAT family acetyltransferase	3.29926496509354	0.000837864444587
cds275	CEN27476.1	LACPI_0276	Gamma-glutamylcysteine synthetase	2.01167583801985	0.00095191168467
cds283	CEN27484.1	LACPI_0284	Transcriptional regulator OrfX	3.27938883850947	0.00095191168467
cds2285	CEN29486.1	LACPI_2286	DNA-3-methyladenine glycosylase I	1.22876079764403	0.000956408548574
cds1411	CEN28612.1	LACPI_1412	Transcription regulator	1.16774977828802	0.000976126450206
cds1560	CEN28761.1	LACPI_1561	UDP-N-acetyl glucosamine-2-epimerase	5.03880562007025	0.001043613038865
cds582	CEN27783.1	LACPI_0583	DDE transposase	1.42007525665512	0.001111583716031
cds1632	CEN28833.1	LACPI_1633	Putative ribosomal protein YlxQ	1.11322755366134	0.001120979447494
cds966	CEN28167.1	LACPI_0967	Hydrolase YdeN	1.56175194267479	0.001134703860749
cds2233	CEN29434.1	LACPI_2234	ABC transporter permease	2.57200834284687	0.001191283365833
cds191	CEN27392.1	LACPI_0192	D-methionine-binding lipoprotein MetQ	1.50977064907033	0.001245001945313
cds194	CEN27395.1	LACPI_0195	5-formyltetrahydrofolate cyclo-ligase	2.5298692060478	0.001289196145632
cds59	CEN27260.1	LACPI_0060	Uncharacterized protein	3.49611479618004	0.001318196473577
cds241	CEN27442.1	LACPI_0242	50S ribosomal protein L33	3.64121226721908	0.001454581678128
cds656	CEN27857.1	LACPI_0657	Phosphomethylpyrimidine kinase	2.29557288918187	0.00154116311209
cds782	CEN27983.1	LACPI_0783	Branched-chain amino acid transport protein azlC	1.81147276328571	0.001616584017005
cds1548	CEN28749.1	LACPI_1549	Putative Guanine/hypoxanthine permease PbuG	2.09846755295125	0.001679552177319
cds70	CEN27271.1	LACPI_0071	Type IV pilus twitching motility protein PilT	2.79189515145081	0.001706659937886
cds1389	CEN28590.1	LACPI_1390	Bacteriocin	1.36097172249534	0.001722048965616
cds2257	CEN29458.1	LACPI_2258	Putative HTH-type transcriptional regulator YbbH	1.6724904257397	0.001789908802561
cds1246	CEN28447.1	LACPI_1247	Two-component system TCS response regulator	4.88509881971053	0.001804485821303
cds1165	CEN28366.1	LACPI_1166	Two component sensor transduction histidine kinase	1.04024356353557	0.001845817500218
cds949	CEN28150.1	LACPI_0950	Uncharacterized protein	2.24791014694401	0.00200151922737
cds451	CEN27652.1	LACPI_0452	Anaerobic ribonucleoside-triphosphate reductase-activating protein	1.11304563805284	0.002211195369512
cds711	CEN27912.1	LACPI_0712	PTS system oligo-beta-mannoside-specific EIIC component	2.23507548419472	0.00225095821941
cds1977	CEN29178.1	LACPI_1978	Uncharacterized protein	2.29698373981723	0.002572729825617
cds1824	CEN29025.1	LACPI_1825	Predicted kinase	1.05816834300419	0.002600946329713
cds2172	CEN29373.1	LACPI_2173	Putative cell surface-exposed lipoprotein [Lactococcus piscium MKFS47]	1.33627433127179	0.002663319895334
cds1199	CEN28400.1	LACPI_1200	Uncharacterized protein	2.35266403297002	0.002710513690569
cds969	CEN28170.1	LACPI_0970	Uncharacterized protein	4.54520343371516	0.002921762663083
cds2356	CEN29557.1	LACPI_2357	Peptide transporter	2.78183793073483	0.003017649479736
cds1787	CEN28988.1	LACPI_1788	Uncharacterized protein	2.09840600499718	0.003104479634082
cds1867	CEN29068.1	LACPI_1868	Putative dihydroxyacetone kinase regulator	3.62206761931074	0.003206436060856
cds997	CEN28198.1	LACPI_0998	Hyaluronan synthase	1.76646928000427	0.003231722688016
cds532	CEN27733.1	LACPI_0533	LPXTG-domain-containing protein cell wall anchor domain	1.64904023989235	0.003783407981667
cds1856	CEN29057.1	LACPI_1857	Class I glutamine amidotransferase	1.0214857455422	0.004333693061143
cds829	CEN28030.1	LACPI_0830	Acyl carrier protein	1.15343090606186	0.004374699046708
cds808	CEN28009.1	LACPI_0809	MepB family protein	3.97519929740747	0.004392187875663
cds67	CEN27268.1	LACPI_0068	Putative chromosome segregation protein	5.18375107899421	0.004423311650198
cds734	CEN27935.1	LACPI_0735	CHAP domain-containing protein [Lactococcus piscium MKFS47]	4.66984413646002	0.004474270940814
cds1612	CEN28813.1	LACPI_1613	Phosphoserine aminotransferase	1.19519503071278	0.004780367244066
cds1605	CEN28806.1	LACPI_1606	Protein of unknown function DUF1310	4.63895776735789	0.005013385173046
cds1055	CEN28256.1	LACPI_1056	DUF1934-containing protein	1.17413300768519	0.005240098094514
cds460	CEN27661.1	LACPI_0461	Polar amino acid ABC transporter inner membrane subunit	2.31331508651613	0.005384726319834
cds2076	CEN29277.1	LACPI_2077	Sensor histidine kinase (Like protein to BlpH Spn)	3.50206492518132	0.005535049242175
cds2034	CEN29235.1	LACPI_2035	L-rhamnose operon regulatory protein rhaS	1.9287031659465	0.005545898361297
cds376	CEN27577.1	LACPI_0377	Cell surface protein, CscA family	2.18752834997057	0.005774029142357
cds994	CEN28195.1	LACPI_0995	Transferase for other substituted phosphate groups	3.05301867900114	0.006508430172443
cds850	CEN28051.1	LACPI_0851	HTH-type transcriptional regulator DdrOP3	3.71039211672142	0.006541183564102
cds783	CEN27984.1	LACPI_0784	Branched-chain amino acid transport protein	2.90584405222636	0.007358985025795
cds147	CEN27348.1	LACPI_0148	Ribosomal-protein-alanine acetyltransferase, rimI	1.6879318967644	0.007703382628603
cds1984	CEN29185.1	LACPI_1985	UDP kinase	1.13154810427517	0.007986334701689
cds1177	CEN28378.1	LACPI_1178	Two-component system sensor histidine kinase	1.87749827831781	0.008374651832688
cds1886	CEN29087.1	LACPI_1887	Biotin transporter BioY	1.43753879741468	0.008485214483492
cds1813	CEN29014.1	LACPI_1814	Uncharacterized protein	4.9979651044862	0.00936080714449
cds1875	CEN29076.1	LACPI_1876	HTH-type transcriptional regulator	2.16920936992584	0.00936080714449
cds80	CEN27281.1	LACPI_0081	Uncharacterized protein	2.60938242114924	0.00936080714449
cds52	CEN27253.1	LACPI_0053	Transport permease protein	2.92551522421743	0.009372923628421
cds1971	CEN29172.1	LACPI_1972	Uncharacterized protein	2.1584567372632	0.009539212162479
cds381	CEN27582.1	LACPI_0382	Alpha-aspartyl dipeptidase Peptidase E	2.07655951227049	0.009544571034353
cds1543	CEN28744.1	LACPI_1544	Amidophosphoribosyltransferase	1.65003462579776	0.009923200320805
cds461	CEN27662.1	LACPI_0462	Glutamate ABC transporter, ATP-binding protein GluA	1.27530803347704	0.011564651891596
cds663	CEN27864.1	LACPI_0664	Probable potassium transport system protein kup	1.25760358647839	0.012059871652015
cds1758	CEN28959.1	LACPI_1759	Regulatory protein YeiL	1.90467294455364	0.012715014583001
cds1518	CEN28719.1	LACPI_1519	Integral membrane protein	3.66724899494192	0.012808325519257
cds6	CEN27207.1	LACPI_0007	Aminoacyl-tRNA hydrolase	1.20237681558193	0.012954713781266
cds1969	CEN29170.1	LACPI_1970	Uncharacterized protein	1.71728649002113	0.013324012085926
cds459	CEN27660.1	LACPI_0460	Inner membrane amino-acid ABC transporter permease protein YecS	1.54746479477867	0.013508683549691
cds2381	CEN29582.1	LACPI_2382	Uncharacterized protein	1.9348122160799	0.013925098994339
cds781	CEN27982.1	LACPI_0782	Uncharacterized protein	4.29176420892539	0.014078793844726
cds2058	CEN29259.1	LACPI_2059	DNA-directed RNA polymerase subunit beta	1.1274558589009	0.014123251374192
cds444	CEN27645.1	LACPI_0445	Uncharacterized protein	1.84982887434651	0.014258421414214
cds1013	CEN28214.1	LACPI_1014	Transcription regulator padr n-terminal	1.64930343948127	0.014448978463311
cds1733	CEN28934.1	LACPI_1734	Dephospho-CoA kinase	1.40508710872421	0.014541382667544
cds947	CEN28148.1	LACPI_0948	Uncharacterized protein	3.59269847839245	0.014541382667544
cds529	CEN27730.1	LACPI_0530	Prophage site-specific recombinase	2.16457728563396	0.014739979484233
cds1226	CEN28427.1	LACPI_1227	Co-factor of ribonucleotide diphosphate reductase	1.07726077450241	0.015133986781015
cds1705	CEN28906.1	LACPI_1706	ABC-type bacteriocin transporter family protein [Lactococcus piscium MKFS47]	1.80017708174373	0.015311798989636
cds1883	CEN29084.1	LACPI_1884	Substrate-specific component ThiT of thiamine ECF transporter	1.7353629906513	0.015576009548738
cds1262	CEN28463.1	LACPI_1263	Membrane associated protein	1.17997566008602	0.016125344772037
cds2412	CEN29613.1	LACPI_2413	Uncharacterized protein	1.17386030487085	0.016407116440734
cds1477	CEN28678.1	LACPI_1478	Phosphoesterase	2.24375254006194	0.016789004976517
cds2409	CEN29610.1	LACPI_2410	PpGpp synthetase	1.13010038359976	0.016910798752212
cds1578	CEN28779.1	LACPI_1579	Amino acid ABC transporter	2.72949825509704	0.018003262553874
cds600	CEN27801.1	LACPI_0601	Uncharacterized protein	4.84189124402298	0.018003262553874
cds71	CEN27272.1	LACPI_0072	Type IV pilin assembly protein PilC	2.49468329240585	0.019334356428954
cds1014	CEN28215.1	LACPI_1015	Integral membrane protein [Lactococcus piscium MKFS47]	1.8284274793928	0.019571648228224
cds77	CEN27278.1	LACPI_0078	Acyl carrier protein (Fragment)	1.81294576198285	0.019593687494404
cds2232	CEN29433.1	LACPI_2233	Putative bacteriocin export ABC transporter, lactococcin 972 group	2.74272907603264	0.020108704746102
cds1974	CEN29175.1	LACPI_1975	Putative nuclease	1.79471668232714	0.020128623183903
cds2008	CEN29209.1	LACPI_2009	Putative HTH-type transcriptional regulator BH0655	2.50507935349692	0.020322899638408
cds1874	CEN29075.1	LACPI_1875	Transmembrane protein YjlA	1.7726978714175	0.022093202361981
cds1834	CEN29035.1	LACPI_1835	Type VII secretion protein EssC	4.52187335740085	0.023035336188413
cds1403	CEN28604.1	LACPI_1404	Putative metal ion ABC transporter, membrane-spanning subunit	3.30356115900784	0.023860873073395
cds1970	CEN29171.1	LACPI_1971	Uncharacterized protein	1.39560936181465	0.024897319335298
cds1417	CEN28618.1	LACPI_1418	Uncharacterized protein	1.38260082460371	0.025121919195268
cds2017	CEN29218.1	LACPI_2018	Amidophosphoribosyltransferase	3.1961961533504	0.025473254042577
cds1614	CEN28815.1	LACPI_1615	ABC transporter substrate-binding protein, amino acid	1.65728568048631	0.025614045769006
cds893	CEN28094.1	LACPI_0894	Putative ABC transporter permease component	2.74363021908693	0.026208881421327
cds1434	CEN28635.1	LACPI_1435	Glyoxylase	1.82416672559012	0.028616792004145
cds445	CEN27646.1	LACPI_0446	Daunorubicin resistance ATP-binding protein drrA	1.01215175955454	0.029095547348767
cds957	CEN28158.1	LACPI_0958	HTH-type transcriptional regulator AdhR	2.92004423813841	0.029243017210772
cds691	CEN27892.1	LACPI_0692	Transcriptional regulator, TetR	2.05706706984517	0.029946626571333
cds971	CEN28172.1	LACPI_0972	Uncharacterized protein	4.52671830814686	0.032074251603698
cds2379	CEN29580.1	LACPI_2380	Putative HTH-type transcriptional regulator YbfP	2.18375519534116	0.033257826826921
cds463	CEN27664.1	LACPI_0464	Uncharacterized protein	2.44132616875443	0.034226398732756
cds1525	CEN28726.1	LACPI_1526	Uncharacterized protein	1.21413743496375	0.036864993909505
cds1349	CEN28550.1	LACPI_1350	Methylated-DNA--protein-cysteine methyltransferase	1.55295257071512	0.037772512180015
cds606	CEN27807.1	LACPI_0607	Uncharacterized protein	2.4596683541556	0.038417554456018
cds2160	CEN29361.1	LACPI_2161	AAA ATPase domain protein (Fragment)	1.34666355316267	0.039015039021615
cds10	CEN27211.1	LACPI_0011	Cell division protein DivIC	1.06593679733433	0.03967213744216
cds2358	CEN29559.1	LACPI_2359	AAA ATPase domain-containing protein	3.93460763619142	0.040127475751925
cds2378	CEN29579.1	LACPI_2379	Class I SAM-dependent methyltransferase	1.09222933502822	0.040336470535445
cds1346	CEN28547.1	LACPI_1347	BGL operon antiterminator BglG	1.69542382912358	0.041951434788729
cds972	CEN28173.1	LACPI_0973	Cysteine methyltransferase	4.45655250393616	0.043611674650006
cds2234	CEN29435.1	LACPI_2235	Putative bacteriocin [Lactococcus piscium MKFS47]	3.22071079919268	0.047764102255061
cds1527	CEN28728.1	LACPI_1528	Transcriptional regulator	2.71669084059153	0.049001988297963
cds1956	CEN29157.1	LACPI_1957	Phage protein YopX	1.98409752132012	0.049226171196181
cds2231	CEN29432.1	LACPI_2232	Uncharacterized protein	3.61053322297569	0.049226171196181

## Sheet: 4degree_5min
4 degree 5 minutes upregulated genes							4 degree 5 minutes downregulated genes
CDS_Number	Protein_ID	Locus_tag	Description(PANNZER+GenBank)	Log2FoldChange	P-adjusted value		CDS_Number	Protein_ID	Locus_tag	Description(PANNZER+GenBank)	Log2FoldChange	P-adjusted value
-							cds1734	CEN28935.1	LACPI_1735	Ribose 5-phosphate isomerase	-1.25822744444538	0.000373913188943

## Sheet: 4degree_35min
4 degree 35 minutes upregulated genes							4 degree 35 minutes downregulated genes
CDS_Number	Protein_ID	Locus_tag	Description(PANNZER+GenBank)	Log2FoldChange	P-adjusted value		CDS_Number	Protein_ID	Locus_tag	Description(PANNZER+GenBank)	Log2FoldChange	P-adjusted value
cds447	CEN27648.1	LACPI_0448	DEAD-box ATP-dependent RNA helicase CshA	2.38223227548357	5.6750903020294E-36		cds223	CEN27424.1	LACPI_0224	Cyclopropane-fatty-acyl-phospholipid synthase	-2.42189392589122	1.01447567623632E-32
cds665	CEN27866.1	LACPI_0666	Malate dehydrogenase (Oxaloacetate-decarboxylating), Malolactic enzyme	1.76849820523723	2.82230169378248E-17		cds2393	CEN29594.1	LACPI_2394	Predicted oxidoreductase Myosin-crossreactive antigen ortholog	-2.17973875858022	2.98283783258783E-27
cds638	CEN27839.1	LACPI_0639	Glycine betaine ABC transport system ATP-binding protein OpuAA	3.99065510814758	7.94727993914739E-17		cds858	CEN28059.1	LACPI_0859	ATP synthase subunit a	-1.61382282378918	1.84482897588145E-19
cds499	CEN27700.1	LACPI_0500	DEAD-box ATP-dependent RNA helicase CshB	1.78664605260872	1.62196513407541E-15		cds2398	CEN29599.1	LACPI_2399	Acetoin dehydrogenase	-1.60602302331805	7.62174801162855E-19
cds1747	CEN28948.1	LACPI_1748	Short-chain dehydrogenase	2.17495869462267	2.4419538157347E-15		cds1024	CEN28225.1	LACPI_1025	Dihydroorotate dehydrogenase B (NAD(+)), electron transfer subunit	-2.61301156154698	1.32250311276419E-17
cds19	CEN27220.1	LACPI_0020	Extracellular transglycosylase	3.06016700193942	9.82762104466944E-15		cds861	CEN28062.1	LACPI_0862	ATP synthase subunit alpha	-1.37536348646493	2.93741796910922E-16
cds664	CEN27865.1	LACPI_0665	Citrate-sodium symporter	1.83221545096525	3.16017017719178E-13		cds2124	CEN29325.1	LACPI_2125	Universal stress protein UspA	-2.14107789112657	9.26206611376186E-16
cds885	CEN28086.1	LACPI_0886	tRNA uridine 5-carboxymethylaminomethyl modification enzyme MnmG	1.71163174673622	3.16017017719178E-13		cds1025	CEN28226.1	LACPI_1026	Dihydroorotate dehydrogenase	-2.42160023671515	2.56236143140901E-15
cds1746	CEN28947.1	LACPI_1747	Single-stranded-DNA-specific exonuclease RecJ	1.93449727842188	4.68592332007898E-13		cds1019	CEN28220.1	LACPI_1020	Aspartate carbamoyltransferase	-2.51586971366319	6.26471749939107E-15
cds1748	CEN28949.1	LACPI_1749	Ribonuclease Z	2.17929236272545	2.76491843601104E-12		cds857	CEN28058.1	LACPI_0858	ATP synthase subunit c	-1.67817032581932	8.11515222149101E-15
cds1745	CEN28946.1	LACPI_1746	Adenine phosphoribosyltransferase	1.71445349733458	8.96526560842961E-12		cds1811	CEN29012.1	LACPI_1812	S-adenosylmethionine synthase	-1.47301197426694	5.24219137207943E-14
cds1016	CEN28217.1	LACPI_1017	Ribonuclease J	1.44938343252691	1.50738960013662E-11		cds859	CEN28060.1	LACPI_0860	ATP synthase subunit b	-1.48816439081938	2.09104833204507E-13
cds1696	CEN28897.1	LACPI_1697	DNA-dependent RNA polymerase auxiliary subunit epsilon	1.81993991523693	1.68780792954348E-11		cds1734	CEN28935.1	LACPI_1735	Ribose 5-phosphate isomerase	-2.52353031362557	3.16017017719178E-13
cds441	CEN27642.1	LACPI_0442	Aggregation promoting factor	2.16830035820218	6.89859412437928E-10		cds1020	CEN28221.1	LACPI_1021	Carbamoyl-phosphate synthase small subunit	-2.24414405657541	9.929156868376E-13
cds639	CEN27840.1	LACPI_0640	Glycine betaine ABC transporter permease and substrate-binding component	3.10913194549197	1.69691741761618E-09		cds2181	CEN29382.1	LACPI_2182	Glutamyl aminopeptidase	-1.67451413196221	3.00999863712616E-12
cds1619	CEN28820.1	LACPI_1620	DNA primase	1.73512264234826	3.39238199425767E-09		cds293	CEN27494.1	LACPI_0294	Beta-ketoacyl-acyl carrier protein reductase	-1.97674792010921	6.77916646285627E-12
cds729	pseudogene	LACPI_0730	Transposase	1.44231576021282	4.72556443639334E-09		cds472	CEN27673.1	LACPI_0473	ATP-dependent Clp protease proteolytic subunit	-1.54965424773467	1.23686941134763E-11
cds1697	CEN28898.1	LACPI_1698	Ribonuclease J	1.20010991104384	5.72731393322879E-09		cds862	CEN28063.1	LACPI_0863	ATP synthase gamma chain	-1.14118629119463	1.65669083380259E-11
cds283	CEN27484.1	LACPI_0284	Transcriptional regulator OrfX	1.54858475887802	1.32481008780228E-08		cds847	CEN28048.1	LACPI_0848	Heat-inducible transcriptional repressor HrcA	-2.01161254911399	2.45111922112018E-11
cds1744	CEN28945.1	LACPI_1745	DNA-directed RNA polymerase subunit delta	1.11861821246321	3.2115781809399E-08		cds1026	CEN28227.1	LACPI_1027	Orotidine 5'-phosphate decarboxylase	-2.22511872628059	6.00834551602059E-11
cds599	CEN27800.1	LACPI_0600	Negative regulator of toxin gene expression	3.32956741480729	3.24078139880297E-08		cds2238	CEN29439.1	LACPI_2239	Serine protease HtrA	-1.49385728575315	9.64139370731731E-11
cds1769	CEN28970.1	LACPI_1770	N(5)-(Carboxyethyl)ornithine synthase	2.54821570962428	6.88796197367139E-08		cds1248	CEN28449.1	LACPI_1249	dTDP-4-keto-6-deoxy-D-glucose epimerase	-2.24641460466645	1.28812052925709E-10
cds2380	CEN29581.1	LACPI_2381	HTH-type transcriptional regulator	1.56943914648506	7.31598108381738E-08		cds863	CEN28064.1	LACPI_0864	ATP synthase subunit beta	-1.12360580323935	2.35003680636026E-10
cds1164	CEN28365.1	LACPI_1165	Transcriptional regulatory protein	2.7409026113618	1.05326607443887E-07		cds1865	CEN29066.1	LACPI_1866	ABC transporter ATP-binding protein/permease	-1.2662562255267	4.1256307392614E-10
cds1083	CEN28284.1	LACPI_1084	Fructose-1-phosphate phosphatase YqaB	1.23094051918991	1.59875445059449E-07		cds1460	CEN28661.1	LACPI_1461	Serine--tRNA ligase	-1.29190084683439	6.96986140029752E-10
cds2077	CEN29278.1	LACPI_2078	Gliding motility-associated protein GldE, gldE	1.17068883598254	3.39672029102744E-07		cds1852	CEN29053.1	LACPI_1853	C3-degrading proteinase	-1.59548719906331	7.30792510554516E-10
cds317	CEN27518.1	LACPI_0318	GTP-sensing transcriptional pleiotropic repressor CodY	1.01328049276733	3.87237557233897E-07		cds860	CEN28061.1	LACPI_0861	ATP synthase subunit delta	-1.28146925182808	1.21720805274688E-09
cds1640	CEN28841.1	LACPI_1641	Replicative DNA helicase loader DnaB	1.16730215005931	1.38589782033758E-06		cds160	CEN27361.1	LACPI_0161	Catechol 2,3-dioxygenase	-1.83941505841408	1.22357146718059E-09
cds886	CEN28087.1	LACPI_0887	Peroxiredoxin	1.32927315982725	1.39262601148884E-06		cds2375	CEN29576.1	LACPI_2376	Putative iron export ATP-binding protein FetA	-1.5005158988915	1.49400380000545E-09
cds121	CEN27322.1	LACPI_0122	Exopolysaccharide biosynthesis protein EpsL	1.36763361303352	1.67716095739057E-06		cds126	CEN27327.1	LACPI_0127	General stress protein CsbD	-1.78772751538407	2.6616290786009E-09
cds1011	CEN28212.1	LACPI_1012	Amino acid permease-associated region	1.48106719756505	2.17924904284696E-06		cds2005	CEN29206.1	LACPI_2006	Manganese-dependent inorganic pyrophosphatase	-1.37657448307606	3.55950460899409E-09
cds1165	CEN28366.1	LACPI_1166	Two component sensor transduction histidine kinase	1.94831084853831	3.20610589507804E-06		cds2022	CEN29223.1	LACPI_2023	Histidine-containing phosphocarrier protein of the PTS	-1.20259122609579	1.00688966173407E-08
cds1760	CEN28961.1	LACPI_1761	Ribosome biogenesis GTPase YqeH	1.10231384978898	3.59341294726817E-06		cds156	CEN27357.1	LACPI_0157	Phosphoglycerate kinase	-1.18673429270383	1.03585261220582E-08
cds1894	CEN29095.1	LACPI_1895	Uncharacterized protein YuhC	1.27004559882481	5.68977367236113E-06		cds1683	CEN28884.1	LACPI_1684	Glucose-6-phosphate isomerase	-1.26908806866462	1.37617766523376E-08
cds1649	CEN28850.1	LACPI_1650	Aspartokinase	1.51235834641125	6.52190964417981E-06		cds1287	CEN28488.1	LACPI_1288	UDP-glucose 4-epimerase GalE	-1.50458062700261	1.78508648004523E-08
cds1012	CEN28213.1	LACPI_1013	Aspartate-semialdehyde dehydrogenase	1.2145388670445	1.00707687660941E-05		cds1820	CEN29021.1	LACPI_1821	Flavodoxin	-2.08833948008566	2.18955403129316E-08
cds101	CEN27302.1	LACPI_0102	Putative cell wall hydrolase [Lactococcus piscium MKFS47]	1.26693665503487	1.30943425698353E-05		cds2228	CEN29429.1	LACPI_2229	Inosine-5'-monophosphate dehydrogenase	-1.4177375019814	2.54344209120184E-08
cds1807	CEN29008.1	LACPI_1808	Primosomal protein N'	1.12548190745827	1.8542668874606E-05		cds2376	CEN29577.1	LACPI_2377	Predicted membrane protein of the YbbM family	-1.45440505308048	7.5265874150661E-08
cds731	CEN27932.1	LACPI_0732	Predicted permease duf318	1.25395257341083	2.14497468569945E-05		cds1222	CEN28423.1	LACPI_1223	Glutamine--fructose-6-phosphate aminotransferase	-1.06660512206836	7.88967798327801E-08
cds2035	CEN29236.1	LACPI_2036	ATP-dependent RNA helicase YxiN	1.04538745434989	2.1668872252495E-05		cds1017	CEN28218.1	LACPI_1018	Bifunctional protein PyrR	-1.98827528061594	1.62907695287742E-07
cds1230	CEN28431.1	LACPI_1231	ABC-type transport system, multidrug-family ATP-binding/permease protein	1.42486810349238	2.26721119320383E-05		cds840	CEN28041.1	LACPI_0841	Bile salt hydrolase	-1.74767650754677	1.68125585032215E-07
cds1637	CEN28838.1	LACPI_1638	Inner membrane protein YrbG, predicted calcium/sodium:proton antiporter	1.25227906908163	3.13600493675269E-05		cds2007	CEN29208.1	LACPI_2008	Enterocin A immunity	-1.92684805048689	2.54412879267889E-07
cds1095	CEN28296.1	LACPI_1096	LSU methyltransferase RlmI	1.03622351261019	4.45009315724735E-05		cds1415	CEN28616.1	LACPI_1416	Peroxide resistance protein Dpr	-1.07239745109655	2.5616855464793E-07
cds1196	CEN28397.1	LACPI_1197	Site-specific tyrosine recombinase	1.93666891757571	4.76158590790897E-05		cds1791	CEN28992.1	LACPI_1792	Methyl-accepting chemotaxis-like domain containing protein	-1.25575963672531	3.20072142007901E-07
cds1627	CEN28828.1	LACPI_1628	Beta-glucoside operon transcriptional antiterminator	1.49598330622384	5.37450811598977E-05		cds434	CEN27635.1	LACPI_0435	UDP-N-acetylmuramoyl-tripeptide--D-alanyl-D-alanine ligase	-1.30116049622316	3.39672029102744E-07
cds1407	CEN28608.1	LACPI_1408	Uncharacterized protein	2.7711823963482	6.46240472389636E-05		cds1018	CEN28219.1	LACPI_1019	Uracil permease PyrP	-1.42288658111282	4.33776754571503E-07
cds2189	CEN29390.1	LACPI_2190	Serotype b-specific antigen synthesis gene cluster	1.01077890664212	7.18249329349643E-05		cds2055	CEN29256.1	LACPI_2056	Bifunctional UDP-N-acetylglucosamine diphosphorylase/glucosamine-1-phosphate N-acetyltransferase GlmU	-1.05355823257823	8.49665178651313E-07
cds2382	CEN29583.1	LACPI_2383	Ferredoxin-NADP reductase	1.28060846764246	8.20618675337419E-05		cds1201	CEN28402.1	LACPI_1202	Branched-chain-amino-acid aminotransferase	-1.09371280267957	8.77023988374089E-07
cds1621	CEN28822.1	LACPI_1622	Major facilitator superfamily transporter	1.63526583933257	0.0001126623384		cds825	CEN28026.1	LACPI_0826	Dihydroorotate dehydrogenase, catalytic subunit	-1.24025750999989	9.64020891251297E-07
cds493	CEN27694.1	LACPI_0494	Bacterial extracellular solute-binding lipoprotei n, family 3	1.0384784035699	0.00011849768661		cds1156	CEN28357.1	LACPI_1157	Carboxy-cis,cis-muconate cyclase	-1.43150112826796	1.21622464423799E-06
cds1062	CEN28263.1	LACPI_1063	30S ribosomal protein S16	1.28127607047844	0.0001384239536		cds1727	CEN28928.1	LACPI_1728	Fructose-bisphosphate aldolase	-1.09203365844043	1.37781377541766E-06
cds1084	CEN28285.1	LACPI_1085	Transposase	1.20356675523084	0.000163105115069		cds158	CEN27359.1	LACPI_0159	S-ribosylhomocysteine lyase	-1.25195281142262	1.42398092834737E-06
cds120	CEN27321.1	LACPI_0121	Nucleotide sugar dehydrogenase	1.30772970121034	0.000179824992968		cds705	CEN27906.1	LACPI_0706	Aryl-phospho-beta-D-glucosidase BglC	-1.00322756877689	2.40114497609429E-06
cds943	CEN28144.1	LACPI_0944	Phospho-N-acetylmuramoyl-pentapeptide-transferase	1.05688330499305	0.000204256755103		cds864	CEN28065.1	LACPI_0865	ATP synthase epsilon chain	-1.0200494891829	2.63771242153623E-06
cds1390	CEN28591.1	LACPI_1391	Uncharacterized protein	1.43626027512523	0.000227928684655		cds219	CEN27420.1	LACPI_0220	Lactose operon transcriptional regulator	-1.44862485093027	3.70103499288975E-06
cds241	CEN27442.1	LACPI_0242	50S ribosomal protein L33	1.20088003353592	0.000247255269851		cds2088	CEN29289.1	LACPI_2089	Puromycin N-acetyltransferase	-1.24051808196404	3.8873757023233E-06
cds2259	CEN29460.1	LACPI_2260	Multidrug and toxin extrusion (MATE) family efflux pump YdhE/NorM, homolog	1.20550518596826	0.000274039309036		cds954	CEN28155.1	LACPI_0955	Universal stress protein UspA	-1.33898098115804	4.80467267778023E-06
cds108	CEN27309.1	LACPI_0109	Polysaccharide biosynthesis protein, chain length regulator EpsA	1.25036007763696	0.00028478056233		cds1039	CEN28240.1	LACPI_1040	Redox-sensing transcriptional repressor Rex	-1.51498017661559	6.76333480302376E-06
cds1642	CEN28843.1	LACPI_1643	tRNA (guanine-N(7)-)-methyltransferase	1.06535683244669	0.000316983362553		cds1106	CEN28307.1	LACPI_1107	Bacteriocin immunity protein SkgI	-1.67036021548392	8.36477204745802E-06
cds117	CEN27318.1	LACPI_0118	Glycosyltransferase family protein [Lactococcus piscium MKFS47]	2.02314405911977	0.000334969393886		cds164	CEN27365.1	LACPI_0165	Aldo-keto reductase	-1.01799246998059	1.04676577066248E-05
cds2355	CEN29556.1	LACPI_2356	Replication protein RepB	1.63605847161466	0.000394960989765		cds1378	CEN28579.1	LACPI_1379	Bifunctional oligoribonuclease and PAP phosphatase NrnA	-1.11198641766869	1.31682881913225E-05
cds133	CEN27334.1	LACPI_0134	Ribosomal silencing factor RsfS	1.16581118446697	0.000475558458581		cds856	CEN28057.1	LACPI_0857	S-formylglutathione hydrolase, fghA	-1.22002352495832	1.33124209143653E-05
cds2012	CEN29213.1	LACPI_2013	Transcriptional regulators	1.39353736742539	0.000476646478239		cds1997	CEN29198.1	LACPI_1998	UDP-N-acetylmuramoyl-L-alanine--D-glutamate ligase	-1.01921027752946	1.8542668874606E-05
cds119	CEN27320.1	LACPI_0120	Polysaccharide biosynthesis export protein [Lactococcus piscium MKFS47]	1.61235548002717	0.000583666438517		cds2374	CEN29575.1	LACPI_2375	Uncharacterized protein	-1.88103515182072	1.98559262234159E-05
cds1576	CEN28777.1	LACPI_1577	Preprotein translocase subunit SecG	1.0085280866494	0.000651056811394		cds1374	CEN28575.1	LACPI_1375	L-lactate dehydrogenase	-1.04260618441279	2.13567841459041E-05
cds1674	CEN28875.1	LACPI_1675	Xanthine phosphoribosyltransferase	1.81864958684573	0.000735124972844		cds981	CEN28182.1	LACPI_0982	Hydrolase MhqD	-1.22977336037144	2.13567841459041E-05
cds450	CEN27651.1	LACPI_0451	30S ribosomal protein S10	1.80661485773938	0.000738243734707		cds1610	CEN28811.1	LACPI_1611	Arsenate reductase ArsC	-1.19660356001834	2.57238148292491E-05
cds404	CEN27605.1	LACPI_0405	RibD C-terminal domain	1.27648526510804	0.000833771200036		cds286	CEN27487.1	LACPI_0287	Transcriptional regulator	-1.00465235846976	2.63099455668843E-05
cds2107	CEN29308.1	LACPI_2108	RNA-binding protein YaaA	1.03905314268693	0.000870089878225		cds2087	CEN29288.1	LACPI_2088	Protein of hypothetical function DUF1349	-1.19837689661748	2.80650102758263E-05
cds2411	CEN29612.1	LACPI_2412	Mercuric resistance operon regulatory protein MerR	1.30757174713494	0.000935475922354		cds848	CEN28049.1	LACPI_0849	Nucleotide exchange factor GrpE	-1.41558996168719	2.9062176862176E-05
cds2389	CEN29590.1	LACPI_2390	Transcriptional regulators	1.45258820086843	0.001231319552686		cds1868	CEN29069.1	LACPI_1869	Cation transport ATPase	-1.27240248942163	4.6590412725844E-05
cds114	CEN27315.1	LACPI_0115	Capsule biosynthesis glucosyltransferase	1.34442869518945	0.001557874712456		cds955	CEN28156.1	LACPI_0956	L-threonine 3-dehydrogenase, tdh	-1.06412368942266	5.01973549683237E-05
cds92	CEN27293.1	LACPI_0093	Oligopeptide transport system permease protein AppC or OppC	2.08979298847576	0.00179115436207		cds814	CEN28015.1	LACPI_0815	Oligoendopeptidase F	-1.07140598552789	5.23016225842616E-05
cds2381	CEN29582.1	LACPI_2382	Uncharacterized protein	1.61201930633593	0.001906387791356		cds454	CEN27655.1	LACPI_0455	Aerobic energy metabolism	-1.040270905191	5.76933255158171E-05
cds1455	CEN28656.1	LACPI_1456	Hydrogen peroxide-inducible transcriptional activator	1.26785429448416	0.002378953048576		cds2029	CEN29230.1	LACPI_2030	Hydrolase acting on acid anhydrides in phosphorous-containing anhydrides	-1.25101782639552	6.82303797836426E-05
cds118	CEN27319.1	LACPI_0119	Glycosyl transferase	1.77168385637103	0.00242110770358		cds1501	CEN28702.1	LACPI_1502	Thioredoxin	-1.15284566052466	6.87054043958317E-05
cds116	CEN27317.1	LACPI_0117	EpsH	1.60349412750014	0.003284414711047		cds157	CEN27358.1	LACPI_0158	Substrate-specific component NiaX of predicted niacin ECF transporter	-1.06636381725938	7.10346250494265E-05
cds1641	CEN28842.1	LACPI_1642	Transcriptional repressor NrdR	1.03732746070017	0.004007267530476		cds805	CEN28006.1	LACPI_0806	DNA-binding protein II HBsu	-1.02238618787772	8.05245213500534E-05
cds93	CEN27294.1	LACPI_0094	Oligopeptide transport system permease protein AppB	1.80085473796596	0.004091916973129		cds2045	CEN29246.1	LACPI_2046	Quinone oxidoreductase 2	-1.63818966450753	8.25151547008639E-05
cds1549	CEN28750.1	LACPI_1550	Predicted hydrolases of the HAD superfamily	1.29997471935691	0.004319852269018		cds1863	CEN29064.1	LACPI_1864	Deoxyuridine 5'-triphosphate nucleotidohydrolase	-1.19537251261449	8.25744889423822E-05
cds94	CEN27295.1	LACPI_0095	Oligopeptide ABC transporter, periplasmic oligopeptide-binding protein OppA	1.5419321997288	0.004358340265538		cds567	CEN27768.1	LACPI_0568	Phosphopantothenate--cysteine ligase	-1.22764808874629	8.43638000504952E-05
cds1056	CEN28257.1	LACPI_1057	Phosphoribosylformylglycinamidine cyclo-ligase	1.7230202287448	0.00436812432157		cds568	CEN27769.1	LACPI_0569	4-oxalocrotonate tautomerase Xylose transport system permease protein xylH	-1.43503330399376	0.000128037130054
cds1984	CEN29185.1	LACPI_1985	UDP kinase	1.03270426815283	0.005295297042507		cds1102	CEN28303.1	LACPI_1103	Cobalamin-independent methionine synthase II	-2.26857598129544	0.000193291558349
cds90	CEN27291.1	LACPI_0091	Oligopeptide ABC transporter ATP-binding protein OppF	1.51152246545754	0.005370839150438		cds1310	CEN28511.1	LACPI_1311	Haloacid dehalogenase	-1.17046982152715	0.000204256755103
cds2409	CEN29610.1	LACPI_2410	PpGpp synthetase	1.14302741368249	0.005618250368935		cds485	CEN27686.1	LACPI_0486	Adenylate cyclase	-1.36343262207742	0.000219717239148
cds1139	CEN28340.1	LACPI_1140	Aromatic acid exporter family member 1	1.0018392162877	0.006797973569044		cds1917	CEN29118.1	LACPI_1918	ABC-type dipeptide transport system, periplasmic component	-1.9873250369081	0.00028857628136
cds1560	CEN28761.1	LACPI_1561	UDP-N-acetyl glucosamine-2-epimerase	3.27445706541181	0.006827276450836		cds2377	CEN29578.1	LACPI_2378	Uncharacterized protein	-1.21828695643266	0.000293063403209
cds985	CEN28186.1	LACPI_0986	Uncharacterized protein	1.61658547363391	0.008438114212707		cds1668	CEN28869.1	LACPI_1669	Trehalose operon transcriptional repressor	-2.01302011024284	0.000309969631618
cds1720	CEN28921.1	LACPI_1721	Glutamine transport system permease protein glnP	1.32459710326833	0.008689294388109		cds1070	CEN28271.1	LACPI_1071	Uncharacterized protein	-1.98092530868624	0.00032409793965
cds1988	CEN29189.1	LACPI_1989	UDP-N-acetylglucosamine 1-carboxyvinyltransferase	1.02589802595695	0.008983687162849		cds2386	CEN29587.1	LACPI_2387	Chlorophyll synthase ChlG, chlG	-1.28380368508323	0.000331178549192
cds113	CEN27314.1	LACPI_0114	Glycosyltransferase in exopolysaccharide biosynthesis	1.16016517181846	0.010094079764082		cds516	CEN27717.1	LACPI_0517	Helix-turn-helix domain-containing protein	-2.09742969078884	0.000339508997422
cds2191	CEN29392.1	LACPI_2192	Glycosyltransferase RgpE	1.05276450149296	0.010094079764082		cds484	CEN27685.1	LACPI_0485	Thioredoxin	-1.20434347730461	0.000422427049098
cds1776	CEN28977.1	LACPI_1777	Adenine-specific DNA methyltransferase	1.57220441689714	0.010386382115137		cds1058	CEN28259.1	LACPI_1059	Putative DNA topology modulation protein FlaR	-1.51744485376846	0.000434491795935
cds417	CEN27618.1	LACPI_0418	Uncharacterized protein	1.07318940636739	0.010781373317028		cds2248	CEN29449.1	LACPI_2249	ADP-ribose pyrophosphatase	-1.23427027651397	0.000461143537826
cds91	CEN27292.1	LACPI_0092	Oligopeptide/dipeptide uptake family ABC transporter, ATP-binding protein	1.40238792132429	0.011707927317762		cds386	CEN27587.1	LACPI_0387	Enterocin A Immunity	-1.54706971916148	0.000466133383088
cds1186	CEN28387.1	LACPI_1187	CBS domain-containing protein YkuL	1.2993054285949	0.012609333317241		cds2239	CEN29440.1	LACPI_2240	Uncharacterized protein	-1.52874825036468	0.000560841600842
cds944	CEN28145.1	LACPI_0945	Promiscuous phosphatase	1.09958049327149	0.015257525802391		cds1021	CEN28222.1	LACPI_1022	Carbamoyl-phosphate synthase large subunit	-1.95401464969206	0.00076705722952
cds941	CEN28142.1	LACPI_0942	Cell division protein FtsL	1.16991721142923	0.016327163377031		cds702	CEN27903.1	LACPI_0703	Uncharacterized protein	-1.53682796627021	0.001270187241359
cds602	CEN27803.1	LACPI_0603	Uncharacterized protein	3.49714459677585	0.018497635396541		cds1225	CEN28426.1	LACPI_1226	Ribonucleoside-diphosphate reductase class Ib glutaredoxin subunit	-1.11151042433655	0.001477004539425
cds1276	CEN28477.1	LACPI_1277	Teichoic acid D-Ala incorporation-associated protein DltX	1.05654897343796	0.019328448935167		cds161	CEN27362.1	LACPI_0162	Cell surface protein	-1.27765190374284	0.001478790887271
cds1675	CEN28876.1	LACPI_1676	Uncharacterized protein YshB	1.0575475217341	0.02022454953144		cds300	CEN27501.1	LACPI_0301	TetR family transcriptional regulator	-1.8836428976008	0.001494549896259
cds2086	CEN29287.1	LACPI_2087	Glycerophosphodiester phosphodiesterase domain of glycerophosphodiester phosphodiesterase	1.15322990311285	0.021643005099432		cds301	CEN27502.1	LACPI_0302	Putative Transporter, major facilitator family protein	-1.47174448831558	0.001703326419435
cds112	CEN27313.1	LACPI_0113	UDP-N-acetylglucosamine--LPS N-acetylglucosamine transferase	1.81634438170215	0.02238227692681		cds1294	CEN28495.1	LACPI_1295	HTH-type transcriptional regulator GanR	-1.21613730702891	0.002053915236421
cds2216	CEN29417.1	LACPI_2217	Malate permease	1.30079147008133	0.023317519980063		cds1395	CEN28596.1	LACPI_1396	Maltose operon transcriptional repressor MdxR	-1.74908692687276	0.002305820331618
cds385	CEN27586.1	LACPI_0386	Malolactic fermentation system transcriptional regulator MleR	1.63237552456175	0.028894486255986		cds1380	pseudo	LACPI_1381	pseudo gene	-1.03816947684551	0.002735213760967
cds1636	CEN28837.1	LACPI_1637	GDSL-like lipase family protein	1.25722078688962	0.029018184288464		cds792	CEN27993.1	LACPI_0793	Uncharacterized protein	-1.23907327796179	0.002782695944606
cds1389	CEN28590.1	LACPI_1390	Bacteriocin	1.52323519770803	0.031008055398408		cds647	CEN27848.1	LACPI_0648	Hydroxyacylglutathione hydrolase	-1.01567038616446	0.002797663458053
cds1719	CEN28920.1	LACPI_1720	Amino acid ABC superfamily ATP binding cassette transporter, membrane protein	1.11492321032676	0.035540642726866		cds347	CEN27548.1	LACPI_0348	Phage envelope protein	-1.17776811728303	0.003485932068163
cds1200	CEN28401.1	LACPI_1201	Transglutaminase	1.46242158307354	0.036678576656975		cds819	CEN28020.1	LACPI_0820	Putative AB hydrolase superfamily protein YdjP	-1.05250919047857	0.003538859499204
cds882	CEN28083.1	LACPI_0883	Anticodon nuclease PrrC	1.19916063649641	0.038253242404181		cds1889	CEN29090.1	LACPI_1890	Uncharacterized protein	-1.79732751004707	0.003821794338867
cds1474	CEN28675.1	LACPI_1475	Putative MarR family transcription regulator [Lactococcus piscium MKFS47]	1.00261301277636	0.039464800594634		cds1044	CEN28245.1	LACPI_1045	Homoserine O-succinyltransferase	-1.01042629611934	0.005312789813909
cds656	CEN27857.1	LACPI_0657	Phosphomethylpyrimidine kinase	1.07595537434401	0.040239788399134		cds2360	CEN29561.1	LACPI_2361	CopY/TcrY family copper transport repressor (Fragment)	-1.11036281420096	0.005457533562929
cds1246	CEN28447.1	LACPI_1247	Two-component system TCS response regulator	2.36833169405445	0.04212026364756		cds965	CEN28166.1	LACPI_0966	Uncharacterized protein	-1.49217643693337	0.005740960661491
cds1382	CEN28583.1	LACPI_1383	Uncharacterized protein	1.28628150899813	0.043487290290615		cds701	CEN27902.1	LACPI_0702	Cellobiose-specific PTS system IIC component	-1.2298864703596	0.007090911324591
cds1673	CEN28874.1	LACPI_1674	Nanthine-uracil permease	1.68059281392732	0.044732655434503		cds2079	CEN29280.1	LACPI_2080	Transferase transferring one-carbon groups other than amino-acyl groups	-1.13428817684618	0.007394839572469
cds730	CEN27931.1	LACPI_0731	Putative HTH-type transcriptional repressor AseR	1.66683262384471	0.04630095628372		cds2091	CEN29292.1	LACPI_2092	Acid-resistance membrane protein	-1.27052083234064	0.007394839572469
cds1057	CEN28258.1	LACPI_1058	Phosphoribosylglycinamide formyltransferase	2.67287103016848	0.048056549173375		cds1264	CEN28465.1	LACPI_1265	Glycosyltransferase	-1.21162659763108	0.010823156513905
cds2415	CEN29616.1	LACPI_2416	Bacterial mobilization protein (MobC) family protein PcfF	1.09178903733201	0.049452468623588		cds1176	CEN28377.1	LACPI_1177	Two-component system response regulator	-1.35706920257916	0.011046850186519
							cds1470	CEN28671.1	LACPI_1471	Phosphoenolpyruvate-dihydroxyacetone phosphotransferase DhaL	-1.26915624387718	0.011046850186519
							cds1685	CEN28886.1	LACPI_1686	Bifunctional protein: transcription regulator sugar kinase, ROK family	-1.22758592255034	0.011046850186519
							cds696	CEN27897.1	LACPI_0697	S-formylglutathione hydrolase FrmB	-1.20750133491651	0.011046850186519
							cds287	CEN27488.1	LACPI_0288	Uncharacterized protein	-1.81113111096219	0.01132034486196
							cds440	CEN27641.1	LACPI_0441	Uncharacterized protein	-1.05506294138747	0.013755050348846
							cds373	CEN27574.1	LACPI_0374	Cell surface protein, CscB family	-1.15490569343764	0.019945892804757
							cds2169	CEN29370.1	LACPI_2170	Phage transcription repressor	-1.11058777860421	0.020818085201802
							cds1710	CEN28911.1	LACPI_1711	HTH-type transcriptional regulator GmuR	-1.25817722646498	0.025237782032438
							cds2043	CEN29244.1	LACPI_2044	Transcriptional regulator	-2.77682683586186	0.027724138118096
							cds1241	CEN28442.1	LACPI_1242	NTP pyrophosphohydrolases containing a Zn-finger, probably nucleic-acid-binding	-1.00153060834347	0.028490858474385
							cds1853	CEN29054.1	LACPI_1854	UPF0177 protein YvdC [Lactococcus piscium MKFS47]	-1.02270491704572	0.028925208020948
							cds703	CEN27904.1	LACPI_0704	Uncharacterized protein	-1.13745832681551	0.029291696005528
							cds960	CEN28161.1	LACPI_0961	Predicted SAM-dependent methyltransferase	-1.05512900047034	0.031147906433536
							cds1069	CEN28270.1	LACPI_1070	Acetyltransferases, including N-acetylases of ribosomal proteins	-1.17314011419202	0.031377551665716
							cds2170	CEN29371.1	LACPI_2171	SAM-dependent methyltransferases	-1.0596073735971	0.032420192704842
							cds168	CEN27369.1	LACPI_0169	Transcriptional regulator	-1.36175781775524	0.034945183388691
							cds2288	CEN29489.1	LACPI_2289	Plasmid partitioning protein ParB	-1.0506515004607	0.040031425041419
							cds956	CEN28157.1	LACPI_0957	HTH-type transcriptional regulator AdhR	-1.07451802509951	0.04212026364756
							cds1940	CEN29141.1	LACPI_1941	Uncharacterized protein	-1.94623279150877	0.048166737498597

## Sheet: 4degree_185min
4 degree 185 minutes upregulated genes							4 degree 185 minutes downregulated genes
CDS_Number	Protein_ID	Locus_tag	Description(PANNZER+GenBank)	Log2FoldChange	P-adjusted value		CDS_Number	Protein_ID	Locus_tag	Description(PANNZER+GenBank)	Log2FoldChange	P-adjusted value
cds447	CEN27648.1	LACPI_0448	DEAD-box ATP-dependent RNA helicase CshA	6.25615379526184	0		cds2393	CEN29594.1	LACPI_2394	Predicted oxidoreductase Myosin-crossreactive antigen ortholog	-5.0295348197113	0
cds273	CEN27474.1	LACPI_0274	DNA-directed RNA polymerase subunit alpha	4.06233587040351	6.11904637163351E-211		cds2398	CEN29599.1	LACPI_2399	Acetoin dehydrogenase	-5.28673353409213	0
cds499	CEN27700.1	LACPI_0500	DEAD-box ATP-dependent RNA helicase CshB	4.781140853107	8.96842233254292E-166		cds849	CEN28050.1	LACPI_0850	Molecular chaperone DnaK	-5.62470321878651	0
cds1746	CEN28947.1	LACPI_1747	Single-stranded-DNA-specific exonuclease RecJ	3.8839082511534	1.44134244172052E-143		cds847	CEN28048.1	LACPI_0848	Heat-inducible transcriptional repressor HrcA	-6.56290217204357	1.44150200459524E-277
cds269	CEN27470.1	LACPI_0270	Translation initiation factor IF-1	3.00315799659198	6.87913512036202E-126		cds848	CEN28049.1	LACPI_0849	Nucleotide exchange factor GrpE	-6.01021604060125	9.58325828258231E-277
cds274	CEN27475.1	LACPI_0275	50S ribosomal protein L17	3.41557837354909	5.92867593910812E-124		cds223	CEN27424.1	LACPI_0224	Cyclopropane-fatty-acyl-phospholipid synthase	-4.25847472077156	2.12794148503456E-262
cds1748	CEN28949.1	LACPI_1749	Ribonuclease Z	4.76278391446835	2.53362052969666E-115		cds1471	CEN28672.1	LACPI_1472	Phosphoenolpyruvate-dihydroxyacetone phosphotransferase, dihydroxyacetone binding subunit DhaK	-5.17119163772475	1.35309080909753E-242
cds2192	CEN29393.1	LACPI_2193	ATP-binding protein ABC transporter system for polysaccharides	3.79371442068664	1.52630899033998E-109		cds636	CEN27837.1	LACPI_0637	5,6-dimethylbenzimidazole synthase, bluB	-6.68093110485437	7.36264642842166E-234
cds271	CEN27472.1	LACPI_0272	30S ribosomal protein S13	2.72030626903828	1.06259247468006E-108		cds2018	CEN29219.1	LACPI_2019	PTS fructose transporter subunit IIC	-5.13333068692755	2.2790005853641E-225
cds1745	CEN28946.1	LACPI_1746	Adenine phosphoribosyltransferase	3.89385188522076	8.19614257820322E-104		cds822	CEN28023.1	LACPI_0823	PDH E1 component beta subunit	-3.68285964985463	1.58223880604833E-216
cds270	CEN27471.1	LACPI_0271	50S ribosomal protein L36	3.32771624886281	4.36733147980187E-99		cds863	CEN28064.1	LACPI_0864	ATP synthase subunit beta	-3.21541405987931	5.72882569365218E-214
cds1747	CEN28948.1	LACPI_1748	Short-chain dehydrogenase	4.19038437255953	1.44278954571438E-89		cds2386	CEN29587.1	LACPI_2387	Chlorophyll synthase ChlG, chlG	-5.44131530704871	6.59317397704845E-191
cds1638	CEN28839.1	LACPI_1639	Ribosome biogenesis GTPase Der	3.03518336571947	1.99865028155475E-85		cds1470	CEN28671.1	LACPI_1471	Phosphoenolpyruvate-dihydroxyacetone phosphotransferase DhaL	-4.81928904088188	2.099355774475E-183
cds1408	CEN28609.1	LACPI_1409	Small GTP-binding protein domain:GTP-binding protein TypA	2.30310659091046	5.48150668962917E-83		cds823	CEN28024.1	LACPI_0824	Dihydrolipoamide acetyltransferase component of pyruvate dehydrogenase complex	-3.36592245756762	8.97124231655482E-182
cds2189	CEN29390.1	LACPI_2190	Serotype b-specific antigen synthesis gene cluster	2.97402790530512	3.25761864780995E-80		cds821	CEN28022.1	LACPI_0822	Thiamine pyrophosphate-dependent dehydrogenase E1 component subunit alpha	-3.33064437906866	2.19795890135448E-180
cds2077	CEN29278.1	LACPI_2078	Gliding motility-associated protein GldE, gldE	3.81526442690602	3.65849229995487E-77		cds554	CEN27755.1	LACPI_0555	1,4-alpha-glucan branching protein GlgB	-3.19874644207711	5.01655329264326E-174
cds828	CEN28029.1	LACPI_0829	Ketoacyl-ACP synthase III	3.54790134239684	7.78805107215118E-76		cds312	CEN27513.1	LACPI_0313	Oxidoreductase, aldo/keto reductase	-4.35583352776362	7.02191414451756E-171
cds1016	CEN28217.1	LACPI_1017	Ribonuclease J	2.9233887364778	1.71977699109892E-74		cds1432	CEN28633.1	LACPI_1433	Negative transcriptional regulator-copper transport operon	-4.07610941277498	1.26279867225228E-162
cds272	CEN27473.1	LACPI_0273	30S ribosomal protein S11	2.78941511477888	1.07110259484136E-70		cds164	CEN27365.1	LACPI_0165	Aldo-keto reductase	-3.43473062584258	1.94690991062193E-162
cds37	CEN27238.1	LACPI_0038	50S ribosomal protein L13	2.02405723498864	5.7693328707038E-70		cds820	CEN28021.1	LACPI_0821	Lipoate--protein ligase	-3.50279422244654	3.85474272689875E-160
cds1810	CEN29011.1	LACPI_1811	Ribonuclease Y	2.46119706347318	8.2109067685173E-70		cds824	CEN28025.1	LACPI_0825	Dihydrolipoyl dehydrogenase	-3.10867968450174	3.88895114325069E-160
cds1012	CEN28213.1	LACPI_1013	Aspartate-semialdehyde dehydrogenase	5.15476741075613	1.46721878088757E-69		cds2387	CEN29588.1	LACPI_2388	Transglycosylase associated protein family	-5.41142067949106	2.57247523319484E-157
cds65	CEN27266.1	LACPI_0066	ABC-F family ATPase	2.79417132291805	7.79110534058271E-67		cds167	CEN27368.1	LACPI_0168	Chaperone protein ClpB	-4.38780285749468	2.03657879656027E-154
cds1744	CEN28945.1	LACPI_1745	DNA-directed RNA polymerase subunit delta	2.76507729009611	9.0347325564071E-67		cds2383	CEN29584.1	LACPI_2384	General stress protein 24	-3.52433475464239	1.17953348394745E-150
cds2213	CEN29414.1	LACPI_2214	30S ribosomal protein S7	2.37148478920758	5.79360617654718E-66		cds2174	CEN29375.1	LACPI_2175	60 kDa chaperonin	-3.3023441529293	3.14677183619613E-148
cds2214	CEN29415.1	LACPI_2215	30S ribosomal protein S12	2.53310806729011	7.43556011086166E-64		cds1430	CEN28631.1	LACPI_1431	Lead cadmium zinc and mercury transporting ATPase Copper-translocating P-type ATPase	-3.70290737777114	1.19515232035442E-146
cds2183	CEN29384.1	LACPI_2184	Transporter	2.92599788601438	3.78397404315844E-60		cds455	CEN27656.1	LACPI_0456	Oligoendopeptidase O	-3.12934852278557	5.53525448821744E-146
cds2093	CEN29294.1	LACPI_2094	Protein RecA	2.19959083087069	1.45623546684481E-57		cds864	CEN28065.1	LACPI_0865	ATP synthase epsilon chain	-3.37653898406957	7.26043953214431E-142
cds456	CEN27657.1	LACPI_0457	DNA-directed RNA polymerase subunit beta	1.84271306308271	4.12308890497252E-57		cds2022	CEN29223.1	LACPI_2023	Histidine-containing phosphocarrier protein of the PTS	-3.02085358608847	1.89244523222737E-141
cds1022	CEN28223.1	LACPI_1023	Lead cadmium zinc and mercury transporting ATPase Copper-translocating P-type ATPase	3.14369259153916	3.11164090217886E-56		cds1501	CEN28702.1	LACPI_1502	Thioredoxin	-4.68579877061983	8.15336016415901E-141
cds2190	CEN29391.1	LACPI_2191	Rhamnan synthesis protein F	3.52130745500446	1.24556817343147E-55		cds1469	CEN28670.1	LACPI_1470	PTS system mannnose-specific transporter subunit IIA	-4.63670040450839	9.98890118927074E-137
cds2195	CEN29396.1	LACPI_2196	Rhamnosyltransferase RgpA	2.95512443922281	3.01254447639072E-55		cds955	CEN28156.1	LACPI_0956	L-threonine 3-dehydrogenase, tdh	-3.82525671916294	1.16053315473794E-130
cds2217	CEN29418.1	LACPI_2218	Putative sugar uptake protein YxfA	4.71194917962745	3.64715533583075E-55		cds1399	CEN28600.1	LACPI_1400	Maltose/maltodextrin ABC superfamily ATP binding cassette transporter, binding protein	-3.28888467812909	6.03691593071368E-128
cds394	CEN27595.1	LACPI_0395	Single-stranded DNA-binding protein 2	1.96062734005548	3.24517249236293E-54		cds1735	CEN28936.1	LACPI_1736	Formate C-acetyltransferase	-2.94990709826645	3.84911893206587E-127
cds7	CEN27208.1	LACPI_0008	Ribosome-binding ATPase YchF	3.79682702281943	3.4418800884471E-54		cds125	CEN27326.1	LACPI_0126	Molecular chaperone DnaJ	-3.88933995656213	4.34108842197965E-126
cds120	CEN27321.1	LACPI_0121	Nucleotide sugar dehydrogenase	3.83062832898167	5.81586708471153E-53		cds1148	CEN28349.1	LACPI_1149	Organic hydroperoxide resistance protein OhrA	-4.24556340784191	3.25610038883407E-125
cds109	CEN27310.1	LACPI_0110	Tyrosine protein kinase EpsB	4.68613201874706	2.79973065231679E-52		cds555	CEN27756.1	LACPI_0556	Glucose-1-phosphate adenylyltransferase	-2.88585988235614	1.62251219796553E-124
cds384	CEN27585.1	LACPI_0385	Uncharacterized protein	2.74481581002731	9.73696899565301E-52		cds862	CEN28063.1	LACPI_0863	ATP synthase gamma chain	-2.82425041901323	1.98802366956813E-124
cds784	CEN27985.1	LACPI_0785	Bacteriocin export ABC transporter	3.18450754575438	1.56094996832102E-51		cds464	CEN27665.1	LACPI_0465	Superoxide dismutase	-3.4219648462204	1.54033815689306E-123
cds1678	CEN28879.1	LACPI_1679	UDP-N-acetylglucosamine 1-carboxyvinyltransferase	2.83127781881281	6.07935120082465E-50		cds861	CEN28062.1	LACPI_0862	ATP synthase subunit alpha	-2.84820238361684	1.90924422800332E-121
cds129	CEN27330.1	LACPI_0130	Ribosome biogenesis GTPase YqeH	2.59826504159425	8.48885152256303E-50		cds2124	CEN29325.1	LACPI_2125	Universal stress protein UspA	-4.13818440567338	9.88244052630158E-119
cds2062	CEN29263.1	LACPI_2063	Transcriptional regulator Spx	4.10191429584408	1.13560783787746E-49		cds779	CEN27980.1	LACPI_0780	Uncharacterized protein	-3.00955497216398	1.99860879900281E-114
cds121	CEN27322.1	LACPI_0122	Exopolysaccharide biosynthesis protein EpsL	3.1429717612125	7.11762253926916E-48		cds1617	CEN28818.1	LACPI_1618	ATP-dependent endopeptidase Clp ATP-binding subunit ClpE	-3.11419913161722	5.8165084147892E-114
cds1619	CEN28820.1	LACPI_1620	DNA primase	1.96411754706207	3.98541824743163E-47		cds127	CEN27328.1	LACPI_0128	Dihydrodipicolinate reductase	-4.07595161938361	2.69939060675506E-112
cds827	CEN28028.1	LACPI_0828	Transcriptional regulator of fatty acid biosynthesis FabT	3.78631137320021	8.09513338553491E-47		cds2074	CEN29275.1	LACPI_2075	Pyruvate formate-lyase-activating enzyme	-3.38703644646734	2.39297222239603E-106
cds913	CEN28114.1	LACPI_0914	Ribosomal protein S1 RpsA	1.7176563823094	3.82238762150788E-46		cds2019	CEN29220.1	LACPI_2020	Tagatose-6-phosphate kinase / 1-phosphofructokinase	-5.05343077009666	6.4657757356932E-104
cds885	CEN28086.1	LACPI_0886	tRNA uridine 5-carboxymethylaminomethyl modification enzyme MnmG	3.16783330823499	1.16598083734764E-45		cds645	CEN27846.1	LACPI_0646	Threonine--tRNA ligase	-2.76318606221134	2.12043642884625E-102
cds2185	CEN29386.1	LACPI_2186	Glycosyltransferase, TIGR04182 family	2.43305433337825	3.23788162189968E-45		cds1597	CEN28798.1	LACPI_1598	Uncharacterized protein	-4.09731238928148	2.27697722226909E-101
cds1798	CEN28999.1	LACPI_1799	RNA-binding protein YlmH, contains S4-like domain	2.1483357560532	3.20805882474288E-44		cds2020	CEN29221.1	LACPI_2021	Transcriptional regulators of sugar metabolism	-5.95699345320027	7.56745991373523E-100
cds755	CEN27956.1	LACPI_0756	30S ribosomal protein S4	2.13540392674159	5.28455702593313E-44		cds2385	CEN29586.1	LACPI_2386	Alkaline shock response membrane anchor protein AmaP	-3.90909612036621	9.37910375413774E-98
cds990	CEN28191.1	LACPI_0991	Teichoic acids export ATP-binding protein TagH	2.93515857548365	1.02962047549985E-43		cds337	CEN27538.1	LACPI_0338	NADH peroxidase Npx	-3.99527549713918	1.10122035937263E-96
cds101	CEN27302.1	LACPI_0102	Putative cell wall hydrolase [Lactococcus piscium MKFS47]	3.17506683992775	2.47162394247959E-43		cds557	CEN27758.1	LACPI_0558	Glycogen synthase	-2.39418621096034	6.6624629740688E-96
cds2194	CEN29395.1	LACPI_2195	Polysaccharide biosynthesis protein/ rhamnosyl transferase	2.65265103489403	9.56472862554499E-43		cds1669	CEN28870.1	LACPI_1670	Nadh dehydrogenase	-2.79042262766156	7.12592287931303E-96
cds992	CEN28193.1	LACPI_0993	Transferase for other substituted phosphate groups	3.89726158983615	1.75317374519301E-42		cds701	CEN27902.1	LACPI_0702	Cellobiose-specific PTS system IIC component	-3.81933459946604	2.30785975005888E-94
cds111	CEN27312.1	LACPI_0112	Undecaprenyl-phosphate galactose phosphotransferase	5.06166791383343	1.96627825976914E-42		cds1307	CEN28508.1	LACPI_1308	NADH-peroxiredoxin reductase	-3.06378947982718	3.98486452853416E-93
cds2191	CEN29392.1	LACPI_2192	Glycosyltransferase RgpE	3.8443137072191	4.12546248116913E-42		cds705	CEN27906.1	LACPI_0706	Aryl-phospho-beta-D-glucosidase BglC	-2.82669219086021	3.94928831918316E-90
cds2025	CEN29226.1	LACPI_2026	Preprotein translocase subunit SecA	1.98067350194423	1.95848727043798E-41		cds593	CEN27794.1	LACPI_0594	Uncharacterized protein	-3.28172634807303	8.38842089106535E-89
cds2382	CEN29583.1	LACPI_2383	Ferredoxin-NADP reductase	3.15630464374964	2.43206339067929E-41		cds454	CEN27655.1	LACPI_0455	Aerobic energy metabolism	-3.30688464023779	1.82040400291621E-88
cds108	CEN27309.1	LACPI_0109	Polysaccharide biosynthesis protein, chain length regulator EpsA	5.79002244753844	5.83720131216973E-41		cds2021	CEN29222.1	LACPI_2022	Phosphoenolpyruvate-protein phosphotransferase	-2.13797981872212	4.33400594208054E-88
cds2114	CEN29315.1	LACPI_2115	Multimodular transpeptidase-transglycosylase	2.35923533691578	1.85013144908355E-40		cds685	CEN27886.1	LACPI_0686	Flavocytochrome c	-6.10598794255427	4.97075766353562E-86
cds2284	CEN29485.1	LACPI_2285	Arginine/ornithine antiporter ArcD	3.16451287754212	2.50976886789613E-40		cds1400	CEN28601.1	LACPI_1401	Maltodextrin transport system permease protein MdxF	-3.07459519993846	1.92017400245935E-85
cds2212	CEN29413.1	LACPI_2213	Elongation factor G, mitochondrial	1.63450111173753	3.21531471799622E-40		cds500	CEN27701.1	LACPI_0501	Multiple sugar-binding transport ATP-binding protein MsmK	-3.89028627837724	1.2869025732377E-82
cds114	CEN27315.1	LACPI_0115	Capsule biosynthesis glucosyltransferase	5.6389584639076	4.31442552854731E-40		cds954	CEN28155.1	LACPI_0955	Universal stress protein UspA	-3.52369947416479	1.90955044863479E-82
cds2200	CEN29401.1	LACPI_2201	Septation ring formation regulator EzrA	2.26365878514855	6.79839593082119E-40		cds1460	CEN28661.1	LACPI_1461	Serine--tRNA ligase	-3.00920285492963	1.41217654634182E-81
cds2107	CEN29308.1	LACPI_2108	RNA-binding protein YaaA	3.10918910315787	1.16142555687391E-39		cds840	CEN28041.1	LACPI_0841	Bile salt hydrolase	-3.24903303093092	1.29050490410314E-80
cds2187	CEN29388.1	LACPI_2188	Uncharacterized protein	3.1036613872157	2.87664005477124E-39		cds891	CEN28092.1	LACPI_0892	Ferrous iron transport protein B	-3.82479302316415	1.41304379161785E-80
cds2060	CEN29261.1	LACPI_2061	Inositol-phosphate phosphatase	2.92677573094158	9.33839665151814E-39		cds284	CEN27485.1	LACPI_0285	NAD-dependent glyceraldehyde-3-phosphate dehydrogenase	-2.21315052005074	1.98249848376766E-79
cds729	pseudogene	LACPI_0730	Transposase	2.37454478298434	1.11904262961566E-37		cds752	CEN27953.1	LACPI_0753	ADP-ribose pyrophosphatase, putative	-3.0159880783218	4.63444989133649E-75
cds317	CEN27518.1	LACPI_0318	GTP-sensing transcriptional pleiotropic repressor CodY	1.66450008332371	1.59592569616227E-37		cds1102	CEN28303.1	LACPI_1103	Cobalamin-independent methionine synthase II	-5.62584904457348	7.72287517875353E-73
cds731	CEN27932.1	LACPI_0732	Predicted permease duf318	2.83703673482529	7.83219940304418E-37		cds1415	CEN28616.1	LACPI_1416	Peroxide resistance protein Dpr	-2.49569108155274	1.32232692981581E-72
cds2108	CEN29309.1	LACPI_2109	DNA replication and repair protein RecF	2.36999715557542	9.4858732946329E-37		cds556	CEN27757.1	LACPI_0557	Glycogen biosynthesis protein GlgD, glucose-1-phosphate adenylyltransferase family	-2.22697748969502	1.2746700538193E-67
cds110	CEN27311.1	LACPI_0111	Tyrosine-protein phosphatase YwqE	4.48901408855458	3.14328393360569E-36		cds1156	CEN28357.1	LACPI_1157	Carboxy-cis,cis-muconate cyclase	-3.52608834057257	1.62897831460137E-67
cds2027	CEN29228.1	LACPI_2028	Rod shape-determining protein MreD	3.05763209708758	6.3487443808996E-36		cds558	CEN27759.1	LACPI_0559	Alpha-1,4 glucan phosphorylase	-1.98647074417679	2.36706268846824E-67
cds1280	CEN28481.1	LACPI_1281	Poly(glycerophosphate chain) D-alanine transfer protein DltD	1.90701690726869	1.27121575703425E-35		cds564	CEN27765.1	LACPI_0565	Alpha-phosphoglucomutase	-2.19389069868657	1.04745543933563E-66
cds639	CEN27840.1	LACPI_0640	Glycine betaine ABC transporter permease and substrate-binding component	3.93799804121469	1.34321217185267E-35		cds1038	CEN28239.1	LACPI_1039	Gamma-glutamyl-gamma-aminobutyrate hydrolase	-3.22719689624647	1.87520226368931E-65
cds2193	CEN29394.1	LACPI_2194	Transport permease protein	3.62372447886789	1.48944174633503E-35		cds157	CEN27358.1	LACPI_0158	Substrate-specific component NiaX of predicted niacin ECF transporter	-3.24094393793007	1.23776783146067E-63
cds1696	CEN28897.1	LACPI_1697	DNA-dependent RNA polymerase auxiliary subunit epsilon	3.00958906193923	3.96968880080929E-35		cds219	CEN27420.1	LACPI_0220	Lactose operon transcriptional regulator	-3.68839224698889	6.24090894221263E-61
cds2188	CEN29389.1	LACPI_2189	O antigen biosynthesis rhamnosyltransferase RfbN	2.40399442888329	8.84382975763809E-35		cds1039	CEN28240.1	LACPI_1040	Redox-sensing transcriptional repressor Rex	-3.34814577321298	6.75963047828224E-60
cds782	CEN27983.1	LACPI_0783	Branched-chain amino acid transport protein azlC	4.61083240445478	2.50077473402911E-34		cds158	CEN27359.1	LACPI_0159	S-ribosylhomocysteine lyase	-3.37194497541802	8.3408398518819E-60
cds1743	CEN28944.1	LACPI_1744	Endolytic murein transglycosylase	1.7101583642414	4.75326487443669E-34		cds874	CEN28075.1	LACPI_0875	Alpha-aspartyl dipeptidase Peptidase E	-2.90980537330451	8.38459392378546E-60
cds2355	CEN29556.1	LACPI_2356	Replication protein RepB	3.58245162904072	5.26924336967526E-34		cds2048	CEN29249.1	LACPI_2049	Aminopeptidase C (Bleomycin hydrolase)	-2.02966197080812	9.60756923231191E-60
cds266	CEN27467.1	LACPI_0267	50S ribosomal protein L15	1.95001444623731	2.62350050567675E-33		cds1401	CEN28602.1	LACPI_1402	Maltose transport system permease protein malG	-2.85879636992071	4.46905442871741E-58
cds2182	CEN29383.1	LACPI_2183	Peptidoglycan amidohydrolase	1.95706759845799	5.72597144478309E-33		cds890	CEN28091.1	LACPI_0891	FeoA iron transporter	-5.2692983634171	2.2664621820095E-57
cds457	CEN27658.1	LACPI_0458	DNA-directed RNA polymerase subunit beta'	1.32487780041302	6.76329190399693E-33		cds298	CEN27499.1	LACPI_0299	Flavin-dependent oxidoreductase, luciferase family (Includes alkanesulfonate monooxygenase SsuD and methylene tetrahydromethanopterin reductase)	-4.05197463778937	2.29376641632314E-54
cds991	CEN28192.1	LACPI_0992	Teichoic acid ABC transporter permease	3.25797563132344	1.01459081587328E-32		cds1021	CEN28222.1	LACPI_1022	Carbamoyl-phosphate synthase large subunit	-1.92831578333227	9.81305613078756E-53
cds2024	CEN29225.1	LACPI_2025	Phospho-2-dehydro-3-deoxyheptonate aldolase	2.22770056968396	1.08044147896983E-32		cds1738	CEN28939.1	LACPI_1739	Enolase	-1.76336782780089	4.32274122172718E-52
cds393	CEN27594.1	LACPI_0394	Ribosomal S6 domain containing protein	2.03042392316609	1.43557375340263E-32		cds1498	CEN28699.1	LACPI_1499	Pyrimidine-nucleoside phosphorylase Pdp	-2.13484852706898	2.70481687852111E-51
cds1673	CEN28874.1	LACPI_1674	Nanthine-uracil permease	4.0610842263663	1.52072035209897E-32		cds1267	CEN28468.1	LACPI_1268	N-acetylglucosamine-6-phosphate deacetylase	-2.55888154158965	3.08132678887906E-50
cds542	CEN27743.1	LACPI_0543	Penicillin-binding protein 1A	1.86474699151128	1.57625118091578E-32		cds2175	CEN29376.1	LACPI_2176	10 kDa chaperonin	-3.01812818008326	2.80327695241553E-49
cds133	CEN27334.1	LACPI_0134	Ribosomal silencing factor RsfS	2.33422115212839	1.95755773427164E-32		cds917	CEN28118.1	LACPI_0918	Beta-Ala-Xaa dipeptidase	-1.85950085312961	3.46068852659422E-49
cds36	CEN27237.1	LACPI_0037	Ribonuclease HIII	4.20933395865878	2.98998327448232E-32		cds2129	CEN29330.1	LACPI_2130	Aminopeptidase N	-1.68335838497068	9.39901652492195E-49
cds132	CEN27333.1	LACPI_0133	Metal dependent phosphohydrolase	2.426935671661	6.81674650643368E-32		cds1431	CEN28632.1	LACPI_1432	Copper chaperone CopZ	-4.08822406850642	3.26673304173829E-48
cds1797	CEN28998.1	LACPI_1798	Cell division initiation protein DivIVA	1.6448077535018	8.04735534012174E-32		cds2384	CEN29585.1	LACPI_2385	Bacteriocin-associated integral membrane protein	-3.55559577302012	2.57727717597988E-47
cds2186	CEN29387.1	LACPI_2187	Cell wall biogenesis glycosyl transferase	2.38575991945213	1.84974975766686E-31		cds1739	CEN28940.1	LACPI_1740	ribosome-associated translation inhibitor RaiA	-2.55088901519392	2.77526395322476E-47
cds334	CEN27535.1	LACPI_0335	50S ribosomal protein L28	2.81893997326699	4.75629352423831E-31		cds156	CEN27357.1	LACPI_0157	Phosphoglycerate kinase	-1.68413036448916	4.15943128905187E-47
cds725	CEN27926.1	LACPI_0726	Sodium/hydrogen antiporter	3.09906261123708	7.92127828334891E-31		cds1201	CEN28402.1	LACPI_1202	Branched-chain-amino-acid aminotransferase	-2.68762740571099	7.43542866377139E-47
cds1760	CEN28961.1	LACPI_1761	Ribosome biogenesis GTPase YqeH	1.92909818869875	8.60975291533853E-31		cds1479	CEN28680.1	LACPI_1480	Fructokinase/branched chain amino acid--2-keto-4-methylthiobutyrate aminotransferase	-2.67625664562015	3.34017661330589E-45
cds1183	CEN28384.1	LACPI_1184	Glutamate racemase	2.64863175372071	1.66962449535462E-30		cds689	CEN27890.1	LACPI_0690	DNA mismatch repair protein MutS	-2.57379216435248	1.14773829091809E-44
cds256	CEN27457.1	LACPI_0257	30S ribosomal protein S17	1.62353990118373	1.6828600123647E-30		cds1625	CEN28826.1	LACPI_1626	NAD-dependent DNA ligase LigA	-1.88150579109024	3.56340129305874E-44
cds261	CEN27462.1	LACPI_0262	30S ribosomal protein S8	1.44198779089899	7.70573908876516E-30		cds2239	CEN29440.1	LACPI_2240	Uncharacterized protein	-4.95877407823944	1.70257639934086E-43
cds131	CEN27332.1	LACPI_0132	Nicotinate-nicotinamide nucleotide adenylyltransferase	2.07162379288463	3.96332626756829E-29		cds1497	CEN28698.1	LACPI_1498	Deoxyribose-phosphate aldolase	-2.10352123344124	5.59033423766765E-41
cds1809	CEN29010.1	LACPI_1810	Guanylate kinase	2.10158615628806	4.96642166121798E-29		cds2007	CEN29208.1	LACPI_2008	Enterocin A immunity	-4.22323081642701	1.16178733477419E-40
cds638	CEN27839.1	LACPI_0639	Glycine betaine ABC transport system ATP-binding protein OpuAA	4.07732625864165	4.96642166121798E-29		cds2375	CEN29576.1	LACPI_2376	Putative iron export ATP-binding protein FetA	-2.61996349019919	2.52321596763992E-40
cds246	CEN27447.1	LACPI_0247	30S ribosomal protein S10	1.40695266928646	5.75268609132696E-29		cds1106	CEN28307.1	LACPI_1107	Bacteriocin immunity protein SkgI	-3.76580679047804	9.38520200016718E-40
cds245	CEN27446.1	LACPI_0246	Large-conductance mechanosensitive channel protein MscL	4.22478329762555	3.99992295672756E-28		cds860	CEN28061.1	LACPI_0861	ATP synthase subunit delta	-1.81972128291853	2.8894454883213E-39
cds1576	CEN28777.1	LACPI_1577	Preprotein translocase subunit SecG	2.62517987749475	7.17398709380038E-28		cds27	CEN27228.1	LACPI_0028	Histidinol dehydrogenase	-3.0510999916721	9.71371843316954E-39
cds852	CEN28053.1	LACPI_0853	Putative Na(+) ABC exporter, ATP-binding subunit	2.23036459501093	8.81717337963594E-28		cds32	CEN27233.1	LACPI_0033	Imidazole glycerol phosphate synthase subunit HisF	-3.1135611652335	8.5681282140628E-38
cds2011	CEN29212.1	LACPI_2012	ABC transporter	2.66199443149368	9.05915106976374E-28		cds2181	CEN29382.1	LACPI_2182	Glutamyl aminopeptidase	-2.18527756639804	1.75300191308667E-37
cds1643	CEN28844.1	LACPI_1644	Aminoglycoside phosphotransferase	1.84436792692304	9.31152014244582E-27		cds1461	CEN28662.1	LACPI_1462	Phosphotransacetylase	-2.47408766883375	2.81341731534643E-37
cds2117	CEN29318.1	LACPI_2118	Probable tRNA sulfurtransferase	2.01863559651201	9.74146772288857E-27		cds412	CEN27613.1	LACPI_0413	Valine--tRNA ligase	-1.59173376272726	1.53277697331645E-35
cds241	CEN27442.1	LACPI_0242	50S ribosomal protein L33	3.25445442800133	1.01658654489663E-26		cds28	CEN27229.1	LACPI_0029	Phosphoserine phosphatase SerB	-3.41746969813896	2.55222179216463E-35
cds1465	CEN28666.1	LACPI_1466	Peptide chain release factor 2	1.90942386500033	1.08549692334989E-26		cds1375	CEN28576.1	LACPI_1376	Bax inhibitor-1/YccA family protein	-1.79722710852011	3.03786161030993E-35
cds35	CEN27236.1	LACPI_0036	Signal peptidase I	3.5173183904143	2.4402118752988E-26		cds858	CEN28059.1	LACPI_0859	ATP synthase subunit a	-1.57906220145434	3.21192584720099E-35
cds2078	CEN29279.1	LACPI_2079	Predicted PurR-regulated permease PerM	3.71326910765601	3.5930578517708E-26		cds1397	CEN28598.1	LACPI_1398	Trehalose and maltose hydrolases	-2.5106016124394	4.46135611399951E-35
cds1157	CEN28358.1	LACPI_1158	AI-2E family transporter	3.11910200405973	5.68205511708953E-26		cds1895	CEN29096.1	LACPI_1896	Triosephosphate isomerase	-1.58736876759413	7.94452025840379E-35
cds2207	CEN29408.1	LACPI_2208	Endopeptidase La	2.98579267947519	1.51967741853984E-25		cds1379	CEN28580.1	LACPI_1380	Predicted transcriptional regulator containing CBS domains	-1.85418039273968	1.71692649587916E-34
cds134	CEN27335.1	LACPI_0135	S-adenosylmethionine-dependent methyltransferase YqeM	1.9080599416327	2.15328215287478E-25		cds2363	CEN29564.1	LACPI_2364	Heavy metal translocating P-type ATPase	-2.11847757050807	1.88766676318148E-34
cds116	CEN27317.1	LACPI_0117	EpsH	6.68195101724346	3.08594286178494E-25		cds1852	CEN29053.1	LACPI_1853	C3-degrading proteinase	-2.4365147041562	2.48719355490103E-34
cds2000	CEN29201.1	LACPI_2001	Phosphotransferase with a nitrogenous group as acceptor	1.75752312109591	3.44691485134183E-25		cds814	CEN28015.1	LACPI_0815	Oligoendopeptidase F	-1.98264847684325	7.92555922462084E-34
cds2010	CEN29211.1	LACPI_2011	ABC-type multidrug/protein/lipid transportsystem, ATPase component	2.1776307255493	4.04939398809631E-25		cds170	CEN27371.1	LACPI_0171	Anaerobic ribonucleoside-triphosphate reductase	-1.40394512426709	7.98276548759983E-34
cds128	CEN27329.1	LACPI_0129	Predicted hydrolase of the HAD superfamily	2.66227613645438	4.59854418672825E-25		cds297	CEN27498.1	LACPI_0298	FMN-dependent NADPH-azoreductase	-4.83944267215206	9.24778054210234E-34
cds1011	CEN28212.1	LACPI_1012	Amino acid permease-associated region	2.26606090991488	7.06571880370412E-25		cds2005	CEN29206.1	LACPI_2006	Manganese-dependent inorganic pyrophosphatase	-1.94543495629894	5.30668793317922E-33
cds14	CEN27215.1	LACPI_0015	tRNA(Ile)-lysidine synthase	2.40030103392059	7.8841173739069E-25		cds1424	CEN28625.1	LACPI_1425	ABC-F type ribosomal protection protein Lsa(A)	-3.0240300574429	2.35633546818722E-32
cds243	CEN27444.1	LACPI_0244	Transcription termination/antitermination protein NusG	2.61133634858243	8.16062707802984E-25		cds1378	CEN28579.1	LACPI_1379	Bifunctional oligoribonuclease and PAP phosphatase NrnA	-1.85633922503882	3.17141154481962E-32
cds18	CEN27219.1	LACPI_0019	Membrane associated acyltransferase	2.73443753605377	8.62228842431582E-25		cds1007	CEN28208.1	LACPI_1008	Transketolase	-1.51382642539164	3.31052311398693E-32
cds2380	CEN29581.1	LACPI_2381	HTH-type transcriptional regulator	2.83670567147054	1.74545843624196E-24		cds839	CEN28040.1	LACPI_0840	NAD(FAD)-utilizing dehydrogenase, sll0175 homolog	-2.0417074175553	1.82288251223225E-31
cds887	CEN28088.1	LACPI_0888	Translation initiation factor IF-3	1.76917638030165	2.89580462531561E-24		cds350	CEN27551.1	LACPI_0351	DNA mismatch repair protein MutS	-1.51771856118426	3.20923279215257E-31
cds581	CEN27782.1	LACPI_0582	Putative cyclic di-AMP transporter	1.55403473429904	4.58436245245141E-24		cds1425	CEN28626.1	LACPI_1426	Oligo-beta-mannoside-specific phosphotransferase enzyme IIB component	-3.28181733279214	6.18273930140095E-31
cds260	CEN27461.1	LACPI_0261	30S ribosomal protein S14 type Z	1.30750380357484	6.94835319910797E-24		cds31	CEN27232.1	LACPI_0032	1-(5-phosphoribosyl)-5-[(5-phosphoribosylamino)methylideneamino] imidazole-4-carboxamide isomerase	-2.76344970116159	7.29105443636659E-31
cds2057	CEN29258.1	LACPI_2058	Trigger factor	1.61305564719714	7.52128843288839E-24		cds1677	CEN28878.1	LACPI_1678	Phosphoglycerate/bisphosphoglycerate mutase active site	-3.83090677272843	1.02773119972356E-29
cds2130	CEN29331.1	LACPI_2131	Adenylosuccinate synthetase	1.49234435719646	9.38679565795442E-24		cds293	CEN27494.1	LACPI_0294	Beta-ketoacyl-acyl carrier protein reductase	-3.14506346651819	2.09690992894637E-29
cds1644	CEN28845.1	LACPI_1645	Putative protein Veg	3.42292787841487	9.61478502858847E-24		cds859	CEN28060.1	LACPI_0860	ATP synthase subunit b	-1.84942082887702	2.2674399633266E-29
cds1697	CEN28898.1	LACPI_1698	Ribonuclease J	1.26326053700086	1.19644707754875E-23		cds221	CEN27422.1	LACPI_0222	Galactokinase	-4.54205520970237	8.56682937453932E-29
cds1084	CEN28285.1	LACPI_1085	Transposase	2.69989330655691	2.43560485547887E-23		cds915	CEN28116.1	LACPI_0916	UvrABC system protein C	-1.87131932280776	3.94828078753792E-28
cds1062	CEN28263.1	LACPI_1063	30S ribosomal protein S16	2.27128860411933	4.9247887208084E-23		cds1708	CEN28909.1	LACPI_1709	Mannoside-phospho-beta-d-glucosidase	-3.92037970171649	4.46687626429867E-28
cds1053	CEN28254.1	LACPI_1054	Pyruvate dehydrogenase subunit alpha	2.22763097822543	7.11172570631985E-23		cds585	CEN27786.1	LACPI_0586	Two-component membrane permease complex	-2.00182045192029	5.52489585450275E-28
cds1274	CEN28475.1	LACPI_1275	Heptaprenyl diphosphate synthase component II HepS	2.01510558264375	7.2142351489536E-23		cds1624	CEN28825.1	LACPI_1625	Transcription regulator [contains diacylglycerol kinase catalytic domain]	-1.6603706931703	1.32557293502148E-27
cds1575	CEN28776.1	LACPI_1576	Ribonuclease R	1.3534608778715	1.61006827917216E-22		cds1864	CEN29065.1	LACPI_1865	ABC transporter ATP-binding protein/permease	-1.45085721197567	2.35632055616939E-27
cds1411	CEN28612.1	LACPI_1412	Transcription regulator	2.375875733854	1.63533494791005E-22		cds1308	CEN28509.1	LACPI_1309	Alkyl hydroperoxide reductase subunit C AhpC	-2.61204835503633	2.51982491293145E-27
cds247	CEN27448.1	LACPI_0248	50S ribosomal protein L3	1.38703986676349	1.83420928531448E-22		cds289	CEN27490.1	LACPI_0290	ATP-dependent DNA helicase RecG	-1.66342796928707	3.54395458446938E-27
cds493	CEN27694.1	LACPI_0494	Bacterial extracellular solute-binding lipoprotei n, family 3	3.41722979344916	2.04859464094759E-22		cds1265	CEN28466.1	LACPI_1266	Pyruvate kinase	-1.25264290964189	4.53807210741929E-27
cds1275	CEN28476.1	LACPI_1276	Ribosomal RNA small subunit methyltransferase G	2.26195887626948	3.27015124660767E-22		cds2206	CEN29407.1	LACPI_2207	Aldehyde-alcohol dehydrogenase	-5.60860738793562	5.22672360867376E-27
cds853	CEN28054.1	LACPI_0854	Sodium ABC transporter permease	2.07549278079264	3.43907327766159E-22		cds484	CEN27685.1	LACPI_0485	Thioredoxin	-2.49209600255166	1.36791629973753E-26
cds1390	CEN28591.1	LACPI_1391	Uncharacterized protein	3.04735720362907	4.69114475570828E-22		cds1850	CEN29051.1	LACPI_1851	ATP-dependent helicase HepA	-1.43286133156278	3.93591080813288E-26
cds1054	CEN28255.1	LACPI_1055	Alpha-ketoacid dehydrogenase subunit beta	2.3420406535581	7.52392221139814E-22		cds919	CEN28120.1	LACPI_0920	Alanine racemase	-1.59586255095812	4.37197739420869E-26
cds262	CEN27463.1	LACPI_0263	50S ribosomal protein L6	1.1745622508235	1.31099761140202E-21		cds222	CEN27423.1	LACPI_0223	UDP-glucose--hexose-1-phosphate uridylyltransferase	-4.58860042316535	5.06320604036271E-25
cds130	CEN27331.1	LACPI_0131	Ancient RNA-binding IF3-C fold protein	2.61450775591676	1.96075725805866E-21		cds25	CEN27226.1	LACPI_0026	ATP phosphoribosyltransferase regulatory subunit	-3.10033723795904	7.1866232558828E-25
cds1454	CEN28655.1	LACPI_1455	Pore forming protein ebsA	2.3840210039003	2.42160286581907E-21		cds1070	CEN28271.1	LACPI_1071	Uncharacterized protein	-4.10899965697773	1.00551292897863E-24
cds1028	CEN28229.1	LACPI_1029	Ribosomal RNA large subunit methyltransferase L	1.62604246326141	2.7142571142352E-21		cds1287	CEN28488.1	LACPI_1288	UDP-glucose 4-epimerase GalE	-2.09813548763766	2.31543147987008E-24
cds2242	CEN29443.1	LACPI_2243	Glycosyltransferase LafA responsible for the formation of Glc-DAG	2.01965983039585	3.90327574240685E-21		cds920	CEN28121.1	LACPI_0921	Bifunctional methylenetetrahydrofolate dehydrogenase/methenyltetrahydrofolate cyclohydrolase	-1.70218820120254	4.21654904282689E-24
cds113	CEN27314.1	LACPI_0114	Glycosyltransferase in exopolysaccharide biosynthesis	6.47798653741164	4.12519175232609E-21		cds84	CEN27285.1	LACPI_0085	Ribosomal RNA small subunit methyltransferase E	-2.07580154962172	5.67421371297655E-24
cds2118	CEN29319.1	LACPI_2119	NifS/IcsS protein homolog	2.36257461775707	4.12519175232609E-21		cds686	CEN27887.1	LACPI_0687	NADPH-dependent FMN reductase	-6.4012002338776	8.74032063693804E-24
cds888	CEN28089.1	LACPI_0889	50S ribosomal protein L35	1.84209251004641	5.56026816442975E-21		cds126	CEN27327.1	LACPI_0127	General stress protein CsbD	-5.5921258844878	1.30533968485798E-23
cds1803	CEN29004.1	LACPI_1804	Cell division protein FtsA	1.22487129256976	5.98764579749444E-21		cds1598	CEN28799.1	LACPI_1599	Leucine--tRNA ligase	-1.40533851603094	2.08811829902442E-23
cds309	CEN27510.1	LACPI_0310	Inner membrane protein translocase component YidC	2.0133071710193	6.15106232525315E-21		cds507	CEN27708.1	LACPI_0508	Cysteine desulfurase	-1.28996153377657	2.22998517800395E-23
cds1083	CEN28284.1	LACPI_1084	Fructose-1-phosphate phosphatase YqaB	2.23890833437589	7.25177696394419E-21		cds33	CEN27234.1	LACPI_0034	Phosphoribosyl-AMP cyclohydrolase	-2.99537248433227	3.19039927342581E-23
cds1775	CEN28976.1	LACPI_1776	Type II restriction endonuclease	2.90690334835632	8.85632698886843E-21		cds301	CEN27502.1	LACPI_0302	Putative Transporter, major facilitator family protein	-3.61518087857667	3.38069264436383E-23
cds1730	CEN28931.1	LACPI_1731	Cell division-specific peptidoglycan biosynthesis regulator FtsW	1.76353586730134	2.82129844911068E-20		cds1146	CEN28347.1	LACPI_1147	Serine protease	-1.87479754857808	3.60462944396652E-23
cds816	CEN28017.1	LACPI_0817	Foldase protein PrsA	1.61473518336278	4.95429341904446E-20		cds29	CEN27230.1	LACPI_0030	Imidazoleglycerol-phosphate dehydratase	-3.46357208544392	4.09461706906178E-23
cds1894	CEN29095.1	LACPI_1895	Uncharacterized protein YuhC	2.17643186062463	6.95949404039761E-20		cds2159	CEN29360.1	LACPI_2160	Phage replicative DNA helicase repA	-1.92303907299736	5.16754528801486E-23
cds1027	CEN28228.1	LACPI_1028	Cell division regulator GpsB	1.8056277367776	8.64803389957835E-20		cds83	CEN27284.1	LACPI_0084	Ribosomal protein L11 methyltransferase	-1.77778828739855	8.42523628773438E-23
cds413	CEN27614.1	LACPI_0414	50S ribosomal protein L32	1.19089856069046	9.80522752073367E-20		cds2050	CEN29251.1	LACPI_2051	NH(3)-dependent NAD(+) synthetase	-1.55711628545839	1.00738697274025E-22
cds2389	CEN29590.1	LACPI_2390	Transcriptional regulators	3.45865264858914	1.28357148911211E-19		cds906	CEN28107.1	LACPI_0907	Anthranilate phosphoribosyltransferase	-2.22524339068379	1.46760419684921E-22
cds1455	CEN28656.1	LACPI_1456	Hydrogen peroxide-inducible transcriptional activator	5.05217893699376	1.74639970836094E-19		cds524	CEN27725.1	LACPI_0525	Coenzyme A disulfide reductase	-2.39073311829271	1.57492798151593E-22
cds2390	CEN29591.1	LACPI_2391	Type I restriction-modification system, restriction subunit HsdR (plasmid) [Lactococcus piscium MKFS47]	1.36489071706073	2.17013993067824E-19		cds700	CEN27901.1	LACPI_0701	Phosphotransferase PTS system cellobiose lichenan-specific IIA subunit	-3.11263045948648	2.09899530768149E-22
cds411	CEN27612.1	LACPI_0412	Multidrug transport ABC transporter ATPase component	2.77143419240597	3.03159361909504E-19		cds290	CEN27491.1	LACPI_0291	Short-chain dehydrogenase of various substrate specificities	-1.78609853941886	2.48149681929346E-22
cds449	CEN27650.1	LACPI_0450	Membrane protein for polysaccharide transport	1.58549337608099	4.64110157658396E-19		cds440	CEN27641.1	LACPI_0441	Uncharacterized protein	-2.42805631282718	7.93854124143798E-22
cds265	CEN27466.1	LACPI_0266	50S ribosomal protein L30	1.28147664190094	4.82096268769711E-19		cds2376	CEN29577.1	LACPI_2377	Predicted membrane protein of the YbbM family	-1.96724205264962	1.04692964594893E-21
cds1732	CEN28933.1	LACPI_1733	Multidrug resistance efflux pump PmrA	2.13064449644571	5.15143395642709E-19		cds1162	CEN28363.1	LACPI_1163	Sensor protein kinase kinB	-1.72965069525924	1.19096701208786E-21
cds2023	CEN29224.1	LACPI_2024	Phospho-2-dehydro-3-deoxyheptonate aldolase	2.70788101713771	1.5733137538866E-18		cds224	CEN27425.1	LACPI_0225	DNA polymerase III PolC-type	-1.17452801876892	1.41226755741533E-21
cds1023	CEN28224.1	LACPI_1024	N-acetyltransferase	2.54908022283838	1.71744468235313E-18		cds160	CEN27361.1	LACPI_0161	Catechol 2,3-dioxygenase	-2.71684956077025	1.57591952861525E-21
cds1141	CEN28342.1	LACPI_1142	PEP-CTERM system TPR-repeat lipoprotein, prsT	2.07489792841599	2.3561107475313E-18		cds1489	CEN28690.1	LACPI_1490	Adenylosuccinate lyase	-1.80928443741447	1.68978884081684E-21
cds1801	CEN29002.1	LACPI_1802	Pyridoxal phosphate homeostasis protein	1.81365861606955	3.40305290957943E-18		cds1550	CEN28751.1	LACPI_1551	Phage infection protein YhgE	-1.2369036555492	1.98572333902526E-21
cds541	CEN27742.1	LACPI_0542	Holliday junction resolvase RecU	2.13554326165017	3.54586608226756E-18		cds583	CEN27784.1	LACPI_0584	Glucose-6-phosphate 1-dehydrogenase	-1.29037090562696	2.63530907251319E-21
cds249	CEN27450.1	LACPI_0250	50S ribosomal protein L23	1.29103116283109	4.11822548910905E-18		cds1496	CEN28697.1	LACPI_1497	Cytidine deaminase	-2.23479886305901	2.9198602539635E-21
cds1502	CEN28703.1	LACPI_1503	ABC transporter ATP-binding protein YfmM	2.1668726876731	4.87183659791561E-18		cds1377	CEN28578.1	LACPI_1378	HD superfamily metal-dependent phosphohydrolase	-1.5632010099883	3.26619847394507E-21
cds1224	CEN28425.1	LACPI_1225	Glycerol-3-phosphate acyltransferase	1.99067999337901	5.42036632663786E-18		cds910	CEN28111.1	LACPI_0911	Tryptophan synthase subunit beta	-2.0196448084647	3.26891670452924E-21
cds2035	CEN29236.1	LACPI_2036	ATP-dependent RNA helicase YxiN	2.07147794697506	1.26487323552116E-17		cds1901	CEN29102.1	LACPI_1902	Mannitol operon transcriptional antiterminator MtlR	-2.708713786741	3.90327574240685E-21
cds504	CEN27705.1	LACPI_0505	Undecaprenyl-phosphate alpha-N-acetylglucosaminephosphotransferase	1.54853271819391	1.43024861993518E-17		cds1005	CEN28206.1	LACPI_1006	Glycine--tRNA ligase beta subunit	-1.39449982624053	5.23950873741541E-21
cds118	CEN27319.1	LACPI_0119	Glycosyl transferase	6.9612803631723	1.76267907179691E-17		cds396	CEN27597.1	LACPI_0397	Anaerobic dehydrogenases, typically selenocysteine-containing	-2.74329908160887	5.23950873741541E-21
cds395	CEN27596.1	LACPI_0396	30S ribosomal protein S18	2.27474096493349	1.76267907179691E-17		cds916	CEN28117.1	LACPI_0917	Uncharacterized protein	-1.40583077371509	1.15044350444258E-20
cds2209	CEN29410.1	LACPI_2210	Ribosomal RNA small subunit methyltransferase D	3.36198846089336	1.86548369222081E-17		cds1734	CEN28935.1	LACPI_1735	Ribose 5-phosphate isomerase	-2.43564670878862	1.30822236485334E-20
cds1154	CEN28355.1	LACPI_1155	Zinc ABC transporter substrate-binding protein AdcA	2.14954238528906	1.93436029033379E-17		cds956	CEN28157.1	LACPI_0957	HTH-type transcriptional regulator AdhR	-3.87260345428874	1.31867772134693E-20
cds258	CEN27459.1	LACPI_0259	50S ribosomal protein L24	1.11619422585836	3.31944407133803E-17		cds357	CEN27558.1	LACPI_0358	DNA mismatch repair protein MutL	-1.28903911849632	1.57316941899597E-20
cds1621	CEN28822.1	LACPI_1622	Major facilitator superfamily transporter	4.3236590819499	3.58421768725173E-17		cds658	CEN27859.1	LACPI_0659	UvrABC system protein A	-1.25767399950596	1.57316941899597E-20
cds1278	CEN28479.1	LACPI_1279	D-alanyl-lipoteichoic acid biosynthesis protein DltB	1.44461752897919	8.75565261546906E-17		cds1333	CEN28534.1	LACPI_1334	RNase adaptor protein RapZ	-1.59289273368983	2.60727357440021E-20
cds1808	CEN29009.1	LACPI_1809	DNA-directed RNA polymerase subunit omega	1.62341197033466	1.06359861859345E-16		cds286	CEN27487.1	LACPI_0287	Transcriptional regulator	-1.77309814007976	4.35938126359949E-20
cds136	CEN27337.1	LACPI_0137	Nucleotidyltransferase	1.56420972096269	1.19703131480467E-16		cds220	CEN27421.1	LACPI_0221	Aldose 1-epimerase	-5.63042349869322	5.52752800525621E-20
cds937	CEN28138.1	LACPI_0938	tRNA-dependent lipid II-Ala--L-alanine ligase	1.4835248629487	1.61116373867015E-16		cds1727	CEN28928.1	LACPI_1728	Fructose-bisphosphate aldolase	-1.00905301750531	5.73182421545101E-20
cds2202	CEN29403.1	LACPI_2203	30S ribosomal protein S2	1.25045886115587	2.8772397553883E-16		cds316	CEN27517.1	LACPI_0317	Pyridoxal phosphate-dependent aminotransferase	-1.80968047300798	6.03598339368728E-20
cds1464	CEN28665.1	LACPI_1465	Cell division transporter ATP-binding protein FtsE	1.47613147326659	3.09157518068618E-16		cds2226	CEN29427.1	LACPI_2227	Beta-glucoside-specific phosphotransferase enzyme IIA component	-2.08580080556382	7.98660870348227E-20
cds96	CEN27297.1	LACPI_0097	GTP pyrophosphokinaseppGpp synthetase I	1.66312000345562	3.66197859846354E-16		cds1457	CEN28658.1	LACPI_1458	PTS system mannose-specific transporter subunit IIC	-1.06930171421331	1.00032673094053E-19
cds2061	CEN29262.1	LACPI_2062	UPF0223 protein	2.84439843075462	3.86020545447908E-16		cds30	CEN27231.1	LACPI_0031	Imidazole glycerol phosphate synthase subunit HisH	-3.07875228715018	1.06466545061644E-19
cds201	CEN27402.1	LACPI_0202	Probable dual-specificity RNA methyltransferase RlmN	1.53399980241081	4.03783810426762E-16		cds815	CEN28016.1	LACPI_0816	Predicted O-methyltransferase YrrM	-1.94994642805022	1.20846562009608E-19
cds1029	CEN28230.1	LACPI_1030	Uncharacterized protein	1.2046731526773	5.18565760269863E-16		cds1458	CEN28659.1	LACPI_1459	PTS system mannose-specific IID component ManZ	-1.13461871022289	1.58482341396777E-19
cds1844	CEN29045.1	LACPI_1845	Uridylate kinase	1.58507840006419	8.54925334803985E-16		cds988	CEN28189.1	LACPI_0989	N-acyl-L-amino acid amidohydrolase	-2.09137405581692	3.31571346163764E-19
cds1194	CEN28395.1	LACPI_1195	Branched-chain amino acid transport system II carrier protein	3.27995435798415	1.01900242334398E-15		cds1795	CEN28996.1	LACPI_1796	Uncharacterized protein YvlB	-1.42748026437066	3.43092430045111E-19
cds193	CEN27394.1	LACPI_0194	Cold shock protein CspC	3.67390888410267	1.17546579581984E-15		cds1682	CEN28883.1	LACPI_1683	Thiol peroxidase	-2.80672884265338	5.70634058509321E-19
cds490	CEN27691.1	LACPI_0491	Peptidyl-prolyl cis-trans isomerase	2.29253880595464	1.65000030531232E-15		cds292	CEN27493.1	LACPI_0293	tRNA modification GTPase MnmE	-1.38299511758826	6.77273789359577E-19
cds240	CEN27441.1	LACPI_0241	Penicillin-binding protein 2A	1.46950961113755	4.62638860689143E-15		cds2286	CEN29487.1	LACPI_2287	Rhodanese-related sulfurtransferase	-1.76915238011813	7.32202771747497E-19
cds599	CEN27800.1	LACPI_0600	Negative regulator of toxin gene expression	4.96928298252152	5.41686654222033E-15		cds1380	pseudo	LACPI_1381	pseudo gene	-2.16796614716624	1.5823167647585E-18
cds448	CEN27649.1	LACPI_0449	GTPase Era	1.67382845080129	9.34950458879233E-15		cds1599	CEN28800.1	LACPI_1600	Polyketide synthase regulator	-1.74410673611569	2.30656430202304E-18
cds1139	CEN28340.1	LACPI_1140	Aromatic acid exporter family member 1	2.40407074072765	1.02216319940362E-14		cds1899	CEN29100.1	LACPI_1900	Mannitol-1-phosphate 5-dehydrogenase	-7.91978297285142	2.35708347737409E-18
cds283	CEN27484.1	LACPI_0284	Transcriptional regulator OrfX	2.32846295224331	1.35461407517466E-14		cds1902	CEN29103.1	LACPI_1903	Phosphotransferase system mannitol-specific IIBC component	-5.74942278809027	2.63439605044779E-18
cds1273	CEN28474.1	LACPI_1274	Heptaprenyl diphosphate synthase component I YnhH	2.52717742471083	1.44064898984906E-14		cds2360	CEN29561.1	LACPI_2361	CopY/TcrY family copper transport repressor (Fragment)	-3.06304284386953	3.72442349499881E-18
cds1649	CEN28850.1	LACPI_1650	Aspartokinase	3.45993824975342	1.50392774985056E-14		cds812	CEN28013.1	LACPI_0813	NAD-dependent oxidoreductase	-1.60911573355169	6.10852302394486E-18
cds1204	CEN28405.1	LACPI_1205	Ribosome biogenesis GTPase YlqF	2.11237597359074	1.73633073632083E-14		cds845	CEN28046.1	LACPI_0846	D-alanyl-D-alanine metallocarboxypeptidase	-1.49486101508231	8.65864859290343E-18
cds1807	CEN29008.1	LACPI_1808	Primosomal protein N'	1.21408443363863	1.73633073632083E-14		cds584	CEN27785.1	LACPI_0585	Phosphate ABC transporter substrate-binding protein	-1.79387892106193	1.01127366611831E-17
cds740	CEN27941.1	LACPI_0741	Site-specific integrase	2.1950427574575	2.06303168643949E-14		cds1101	CEN28302.1	LACPI_1102	Activator of 2-hydroxyglutaryl-CoA dehydratase	-1.31698107879046	1.24322947879395E-17
cds492	CEN27693.1	LACPI_0493	Arginine ABC transporter ATP-binding protein ArtP	3.60374441816586	3.49171343034066E-14		cds1332	CEN28533.1	LACPI_1333	Putative gluconeogenesis factor	-1.61253060081509	2.09497406305788E-17
cds663	CEN27864.1	LACPI_0664	Probable potassium transport system protein kup	2.34714226854918	4.86294027389476E-14		cds2052	CEN29253.1	LACPI_2053	5'-methylthioadenosine/S-adenosylhomocysteine nucleosidase	-1.34501050596839	2.26128462873536E-17
cds1776	CEN28977.1	LACPI_1777	Adenine-specific DNA methyltransferase	5.58656403049206	6.30445181657099E-14		cds1015	CEN28216.1	LACPI_1016	4-hydroxy-tetrahydrodipicolinate synthase	-2.17448094418872	4.35786234588096E-17
cds259	CEN27460.1	LACPI_0260	50S ribosomal protein L5	1.03687109496147	8.20699770002531E-14		cds2287	CEN29488.1	LACPI_2288	General stress protein GlsB	-2.39368536566501	4.50160669586301E-17
cds1085	CEN28286.1	LACPI_1086	EDD domain-containing protein, DegV family	1.6397121757891	1.63883679427487E-13		cds844	CEN28045.1	LACPI_0845	Broad-specificity phosphatase	-1.71337366724313	5.08728993011624E-17
cds1095	CEN28296.1	LACPI_1096	LSU methyltransferase RlmI	1.6677846150798	1.98196129210317E-13		cds2056	CEN29257.1	LACPI_2057	Pyrroline-5-carboxylate reductase	-1.84886995408149	6.85578211245642E-17
cds442	CEN27643.1	LACPI_0443	Peptide chain release factor 3	1.06832682913599	2.71461875340146E-13		cds908	CEN28109.1	LACPI_0909	Indole-3-glycerol phosphate synthase TrpC	-2.32004205942256	1.27426497458163E-16
cds107	CEN27308.1	LACPI_0108	Acyl-phosphate glycerol 3-phosphate acyltransferase	1.81701972177113	3.36166838118149E-13		cds1065	CEN28266.1	LACPI_1066	SOS responce UmuC protein	-1.61003622803131	1.42994280936328E-16
cds513	CEN27714.1	LACPI_0514	Lactoylglutathione lyase	2.94733466959532	3.38472428743686E-13		cds687	CEN27888.1	LACPI_0688	HTH-type transcriptional regulator CynR	-3.26406500935982	1.69822327878069E-16
cds1534	CEN28735.1	LACPI_1535	Glutamine ABC transporter permease and substrate-binding components	1.88468197595474	4.64944011237127E-13		cds2045	CEN29246.1	LACPI_2046	Quinone oxidoreductase 2	-3.44552897552132	1.92907921847753E-16
cds1478	CEN28679.1	LACPI_1479	DUF402 domain-containing protein	1.44644365289945	6.26114219143781E-13		cds2238	CEN29439.1	LACPI_2239	Serine protease HtrA	-1.69736961252043	2.14316307749491E-16
cds2276	CEN29477.1	LACPI_2277	EcsC protein family	2.73706769126132	7.06809329007042E-13		cds1514	CEN28715.1	LACPI_1515	Uncharacterized protein	-1.9551725299724	2.24852770264395E-16
cds17	CEN27218.1	LACPI_0018	MORN repeat protein	2.40527533176672	7.66613620057625E-13		cds1724	CEN28925.1	LACPI_1725	Cell wall metabolism sensor histidine kinase VicK	-1.37289502418696	3.52464798053188E-16
cds2086	CEN29287.1	LACPI_2087	Glycerophosphodiester phosphodiesterase domain of glycerophosphodiester phosphodiesterase	3.14705267264423	8.90636542222835E-13		cds1610	CEN28811.1	LACPI_1611	Arsenate reductase ArsC	-2.21698822485645	3.99549851485752E-16
cds242	CEN27443.1	LACPI_0243	Preprotein translocase subunit SecE	3.47483111059662	9.36509686456463E-13		cds2279	CEN29480.1	LACPI_2280	RIP metalloprotease RseP	-1.09194722321107	5.60294450209712E-16
cds979	CEN28180.1	LACPI_0980	Uridine kinase	2.11170810453155	1.34697367967281E-12		cds1158	CEN28359.1	LACPI_1159	Putative trans-acting positive regulator	-2.11350195758863	5.83735065921604E-16
cds1230	CEN28431.1	LACPI_1231	ABC-type transport system, multidrug-family ATP-binding/permease protein	2.88796501254468	1.88256053338211E-12		cds2087	CEN29288.1	LACPI_2088	Protein of hypothetical function DUF1349	-2.0601866057945	5.89725967906939E-16
cds1892	CEN29093.1	LACPI_1893	U32 family peptidase large subunit	1.47584331027277	2.14680157365244E-12		cds2368	CEN29569.1	LACPI_2369	Multicopper oxidase mco	-1.37045214620601	6.03336562133982E-16
cds1229	CEN28430.1	LACPI_1230	Putative ABC transporter, ATP-binding/permease pr otein	3.10913681361765	2.47191109871837E-12		cds2166	CEN29367.1	LACPI_2167	DNA replication and repair protein RecF	-1.96661648024182	7.4100261653415E-16
cds1761	CEN28962.1	LACPI_1762	YqeG family HAD IIIA-type phosphatase	1.57755236360645	2.79286954285642E-12		cds1449	CEN28650.1	LACPI_1450	Putative aldouronate transport system substrate-binding protein	-1.87577291099144	8.1449757794805E-16
cds1893	CEN29094.1	LACPI_1894	U32 family peptidase small subunit	2.29298749750075	2.92857461244185E-12		cds1128	CEN28329.1	LACPI_1129	Alpha/beta hydrolase	-3.17214647230559	9.52226938509207E-16
cds1463	CEN28664.1	LACPI_1464	Cell division protein FtsX	1.15688610738676	3.11963254196362E-12		cds753	CEN27954.1	LACPI_0754	Ribosyl nicotinamide transporter like protein PnuC	-2.12786144042965	1.04598121641824E-15
cds944	CEN28145.1	LACPI_0945	Promiscuous phosphatase	2.78451740495481	3.44376576024954E-12		cds641	CEN27842.1	LACPI_0642	Divalent metal cation transporter MntH	-2.44541281133047	1.08307969257459E-15
cds1344	CEN28545.1	LACPI_1345	FAD:protein FMN transferase	1.18732231456463	4.06686024179301E-12		cds1069	CEN28270.1	LACPI_1070	Acetyltransferases, including N-acetylases of ribosomal proteins	-2.51095377528001	1.64242800494426E-15
cds1637	CEN28838.1	LACPI_1638	Inner membrane protein YrbG, predicted calcium/sodium:proton antiporter	2.12894593145393	4.41154557387142E-12		cds1791	CEN28992.1	LACPI_1792	Methyl-accepting chemotaxis-like domain containing protein	-1.36488607033255	1.7208846791542E-15
cds1839	CEN29040.1	LACPI_1840	Phenazine biosynthesis protein PhzF like	1.35066406757398	5.37838539708395E-12		cds2030	CEN29231.1	LACPI_2031	Formate-nitrite transporter	-1.65310435491867	2.74049976154081E-15
cds491	CEN27692.1	LACPI_0492	Putative arginine ABC transporter, permease protein ArtQ	3.86590611146562	5.43154575653798E-12		cds568	CEN27769.1	LACPI_0569	4-oxalocrotonate tautomerase Xylose transport system permease protein xylH	-2.40365936498491	6.2072646097673E-15
cds268	CEN27469.1	LACPI_0269	Adenylate kinase	2.04775376061588	5.93027912136049E-12		cds516	CEN27717.1	LACPI_0517	Helix-turn-helix domain-containing protein	-3.77073582074708	6.31392805488291E-15
cds450	CEN27651.1	LACPI_0451	30S ribosomal protein S10	3.02654621158629	5.99675638068633E-12		cds140	CEN27341.1	LACPI_0141	L-arabinose isomerase	-6.53522202399666	6.78483161615044E-15
cds15	CEN27216.1	LACPI_0016	Hypoxanthine-guanine phosphoribosyltransferase	2.17957481369831	6.61620550725365E-12		cds699	CEN27900.1	LACPI_0700	Carbohydrate acetyl esterase/feruloyl esterase	-2.00364976272389	9.63146745343289E-15
cds2014	CEN29215.1	LACPI_2015	Lysine--tRNA ligase	1.02580877159969	7.1424995033487E-12		cds2051	CEN29252.1	LACPI_2052	Nicotinate phosphoribosyltransferase	-1.18742462152439	1.16362770051341E-14
cds2184	CEN29385.1	LACPI_2185	DUF2304-containing protein	1.86143649760808	7.1424995033487E-12		cds838	CEN28039.1	LACPI_0839	Acetyl-coenzyme A carboxylase carboxyl transferase subunit alpha	-1.06304871358671	1.17322354548272E-14
cds2259	CEN29460.1	LACPI_2260	Multidrug and toxin extrusion (MATE) family efflux pump YdhE/NorM, homolog	2.51986412596637	8.33700496143738E-12		cds348	CEN27549.1	LACPI_0349	Arginine repressor	-1.57873957028871	1.33062812175609E-14
cds2085	CEN29286.1	LACPI_2086	Membrane domain of glycerophosphoryl diester phosphodiesterase	4.50496126428711	9.45051194183469E-12		cds1931	CEN29132.1	LACPI_1932	Putative phage tail protein	-1.95901291061883	1.35461407517466E-14
cds112	CEN27313.1	LACPI_0113	UDP-N-acetylglucosamine--LPS N-acetylglucosamine transferase	5.52390861695446	1.38446398733093E-11		cds1749	CEN28950.1	LACPI_1750	SPFH domain-containing protein HflC	-1.31099066700658	1.36771907189353E-14
cds8	CEN27209.1	LACPI_0009	DUF951 domain-containing protein	4.00626634724664	1.68369084288592E-11		cds509	CEN27710.1	LACPI_0510	Queuine tRNA-ribosyltransferase	-1.04164037423335	1.63298081329648E-14
cds1316	CEN28517.1	LACPI_1317	Pseudouridine synthase	1.53315452250162	1.70874032641283E-11		cds1790	CEN28991.1	LACPI_1791	Gas vesicle protein	-1.64764508989772	2.09115565489182E-14
cds1140	CEN28341.1	LACPI_1141	UbiC transcription regulator-associated	1.75480819525125	2.81465692011881E-11		cds1329	CEN28530.1	LACPI_1330	Aconitate hydratase AcnA	-1.14855109007586	2.70967864672707E-14
cds439	CEN27640.1	LACPI_0440	Trifunctional nucleotide phosphoesterase protein YfkN	1.47279924245791	3.11602321659609E-11		cds912	CEN28113.1	LACPI_0913	Tryptophan synthase subunit alpha	-1.71088277054785	3.05245460075547E-14
cds2241	CEN29442.1	LACPI_2242	Glycosyltransferase LafB responsible for the formation of Gal-Glc-DAG	1.57993584366091	3.19441281864307E-11		cds2225	CEN29426.1	LACPI_2226	Aryl-phospho-beta-D-glucosidase BglH	-2.01034219222482	7.38131700054377E-14
cds1407	CEN28608.1	LACPI_1408	Uncharacterized protein	4.02686600369115	3.59495029316099E-11		cds2374	CEN29575.1	LACPI_2375	Uncharacterized protein	-2.71715208322207	7.7158576413165E-14
cds1043	CEN28244.1	LACPI_1044	Protein of hypothetical function DUF1054	1.69572533414403	3.93804609654179E-11		cds341	CEN27542.1	LACPI_0342	Glutathione-regulated potassium-efflux system ancillary protein KefG	-1.94133939330399	9.68889060529698E-14
cds692	CEN27893.1	LACPI_0693	Uncharacterized protein	4.91129842562362	4.0091596299994E-11		cds2224	CEN29425.1	LACPI_2225	PTS system beta-glucoside-specific transporter subunit IIABC	-1.78744700846246	1.04751865528487E-13
cds1860	CEN29061.1	LACPI_1861	PIN/TRAM domain-containing protein	1.13823817664383	4.25123785847168E-11		cds506	CEN27707.1	LACPI_0507	Iron-sulfur cluster assembly protein SufD	-1.10383139048424	1.20874070842858E-13
cds2096	CEN29297.1	LACPI_2097	33 kDa chaperonin	1.57053744347097	4.56509334308528E-11		cds591	CEN27792.1	LACPI_0592	Cysteine sulfinate desulfinase/cysteine desulfurase	-1.03610840812571	1.83091962934708E-13
cds1418	CEN28619.1	LACPI_1419	DNA polymerase IV	2.01770413358247	4.99974570974231E-11		cds579	CEN27780.1	LACPI_0580	Uracil phosphoribosyltransferase	-1.20447223046702	2.41489292511623E-13
cds783	CEN27984.1	LACPI_0784	Branched-chain amino acid transport protein	4.7904009573289	5.69994573242651E-11		cds1781	CEN28982.1	LACPI_1782	Multidomain redox protein (NAD(FAD)-dependent oxidoreductase Rhodanese domain SirA-like redox domain Peroxiredoxin domain)	-1.77691754807592	3.98141691645006E-13
cds1574	CEN28775.1	LACPI_1575	SsrA-binding protein SmpB	1.47506025123338	6.73278575356653E-11		cds1488	CEN28689.1	LACPI_1489	X-linked nucleoside pyrophosphate hydrolase	-2.42073874022218	4.28148926253797E-13
cds2282	CEN29483.1	LACPI_2283	Isoprenyl transferase	1.40788375262506	7.81994723791097E-11		cds1108	CEN28309.1	LACPI_1109	Putative HTH-type transcriptional regulator YobV	-1.92283017165677	4.81392910414249E-13
cds1186	CEN28387.1	LACPI_1187	CBS domain-containing protein YkuL	2.75951151878064	8.31151008224966E-11		cds1020	CEN28221.1	LACPI_1021	Carbamoyl-phosphate synthase small subunit	-1.29245489951639	8.48243425254274E-13
cds2277	CEN29478.1	LACPI_2278	Membrane protein containing DUF1211 [Lactococcus piscium MKFS47]	2.7501448022572	1.02015509623142E-10		cds34	CEN27235.1	LACPI_0035	Phosphoribosyl-ATP pyrophosphatase	-2.94121741918315	9.06648354533302E-13
cds1676	CEN28877.1	LACPI_1677	50S ribosomal protein L31 type B	1.03558699192059	1.10362868435898E-10		cds2161	CEN29362.1	LACPI_2162	DEAD box family helicase, phage associated	-1.45820206793928	1.25065807495425E-12
cds637	CEN27838.1	LACPI_0638	Transcriptional repressor BusR	1.83595516851414	1.16435735097251E-10		cds909	CEN28110.1	LACPI_0910	Phosphoribosylanthranilate isomerase	-2.06805895546891	1.32605312838987E-12
cds876	CEN28077.1	LACPI_0877	Type I restriction-modification system DNA-methyltransferase subunit M	2.03633894914862	1.19597314729915E-10		cds1149	CEN28350.1	LACPI_1150	Glutathione peroxidase	-4.38354885439758	1.47132000452404E-12
cds1082	CEN28283.1	LACPI_1083	tRNA (guanine-N(1)-)-methyltransferase	1.29130900419377	1.52616764409644E-10		cds2029	CEN29230.1	LACPI_2030	Hydrolase acting on acid anhydrides in phosphorous-containing anhydrides	-1.92888115509566	1.9651622465522E-12
cds561	CEN27762.1	LACPI_0562	ABC transporter ATP-binding protein-ribose/galactose transport	1.1920381014764	1.61729915830191E-10		cds1250	CEN28451.1	LACPI_1251	Spermidine/putrescine ABC transporter substrate-binding periplasmic protein PotD	-1.08253998265839	1.97413364043438E-12
cds756	CEN27957.1	LACPI_0757	Site-specific recombinase XerD	3.01244299355407	2.27606154354914E-10		cds1163	CEN28364.1	LACPI_1164	Alkaline phosphatase synthesis transcriptional regulatory protein PhoP	-2.03463285267486	2.30562090549193E-12
cds1197	CEN28398.1	LACPI_1198	Cation-transporting ATPase E	1.29275133411596	2.33950643857304E-10		cds1877	CEN29078.1	LACPI_1878	MmcQ	-1.58263410857772	2.56856231057652E-12
cds1263	CEN28464.1	LACPI_1264	Dihydrofolate reductase	1.41858475213027	3.26672918819274E-10		cds1870	CEN29071.1	LACPI_1871	Predicted esterase	-4.75941041275977	2.92857461244185E-12
cds1098	CEN28299.1	LACPI_1099	Esterase	2.02656870843652	3.50838567331873E-10		cds1900	CEN29101.1	LACPI_1901	Mannitol-specific phosphotransferase enzyme IIA component	-8.96645353775059	3.0170877840516E-12
cds1272	CEN28473.1	LACPI_1273	Protein export element	1.72002067278137	3.6825519784476E-10		cds702	CEN27903.1	LACPI_0703	Uncharacterized protein	-2.28873588644744	3.14335043233323E-12
cds308	CEN27509.1	LACPI_0309	Ribonuclease P protein component	2.20435795393914	3.81821331371511E-10		cds1668	CEN28869.1	LACPI_1669	Trehalose operon transcriptional repressor	-4.08859734684984	4.09255634144192E-12
cds829	CEN28030.1	LACPI_0830	Acyl carrier protein	2.05255417454184	3.94685523692377E-10		cds1112	CEN28313.1	LACPI_1113	Ferredoxin--NADP reductase	-1.71084159109824	4.75717210620466E-12
cds1542	CEN28743.1	LACPI_1543	Membrane spanning protein [Lactococcus piscium MKFS47]	3.94089638909331	4.16796955175621E-10		cds547	CEN27748.1	LACPI_0548	Xaa-Pro aminopeptidase	-1.10355648735956	5.83717600469229E-12
cds2012	CEN29213.1	LACPI_2013	Transcriptional regulators	3.6622853619813	4.83808469045483E-10		cds1443	CEN28644.1	LACPI_1444	Two component system sensor histidine kinase CiaH	-1.41889682383036	7.12575347788541E-12
cds730	CEN27931.1	LACPI_0731	Putative HTH-type transcriptional repressor AseR	4.7021299186409	5.68718146427105E-10		cds963	CEN28164.1	LACPI_0964	Phosphoglycerate mutase	-1.79806667128736	7.33089589464238E-12
cds1548	CEN28749.1	LACPI_1549	Putative Guanine/hypoxanthine permease PbuG	2.58112066316522	6.50904742576908E-10		cds1600	CEN28801.1	LACPI_1601	Ribose-phosphate pyrophosphokinase	-1.04412094037353	8.17766541470408E-12
cds1196	CEN28397.1	LACPI_1197	Site-specific tyrosine recombinase	3.32516959082802	6.71771594335394E-10		cds698	CEN27899.1	LACPI_0699	S-formylglutathione hydrolase FrmB	-2.30551961453776	8.17766541470408E-12
cds414	CEN27615.1	LACPI_0415	50S ribosomal protein L33 type 3	1.58244883773961	7.01266566026296E-10		cds472	CEN27673.1	LACPI_0473	ATP-dependent Clp protease proteolytic subunit	-1.70829626388597	1.13734497583179E-11
cds135	CEN27336.1	LACPI_0136	Uncharacterized protein	1.11456987215592	7.12116689112709E-10		cds868	CEN28069.1	LACPI_0869	Bifunctional ligase/repressor BirA	-1.47897548960624	1.31905692383185E-11
cds809	CEN28010.1	LACPI_0810	Glutaredoxin	3.11488465509172	7.88916104830494E-10		cds429	CEN27630.1	LACPI_0430	Aryl-phospho-beta-D-glucosidase BglA	-2.6781291852516	2.52561615357078E-11
cds987	CEN28188.1	LACPI_0988	DNA polymerase III delta subunit HolA	1.4867418125802	8.59472433550376E-10		cds1851	CEN29052.1	LACPI_1852	Beta-lactamase class C and other penicillin binding proteins	-1.67243601398171	2.65326465485586E-11
cds1452	CEN28653.1	LACPI_1453	Cytidylate kinase	1.09015367472702	8.74558424462101E-10		cds2164	CEN29365.1	LACPI_2165	Phage nucleotide-binding protein	-1.63091158238831	2.8970301032292E-11
cds19	CEN27220.1	LACPI_0020	Extracellular transglycosylase	5.04510317157113	9.16308054180383E-10		cds1092	CEN28293.1	LACPI_1093	5-methyltetrahydropteroyltriglutamate--homocysteine S-methyltransferase	-2.10577736058765	2.90539586411539E-11
cds1925	CEN29126.1	LACPI_1926	Uncharacterized protein	2.19663952773548	1.04812013295309E-09		cds2009	CEN29210.1	LACPI_2010	Nitro/flavin reductase	-2.02850510505255	2.96858038878306E-11
cds117	CEN27318.1	LACPI_0118	Glycosyltransferase family protein [Lactococcus piscium MKFS47]	7.28920668092756	1.2374937445089E-09		cds811	CEN28012.1	LACPI_0812	Formate--tetrahydrofolate ligase	-1.32549249451833	3.03955733054393E-11
cds2198	CEN29399.1	LACPI_2199	dTDP-4-keto-6-deoxy-D-glucose epimerase	1.26184760251366	1.33903013572482E-09		cds162	CEN27363.1	LACPI_0163	Cell surface protein, CscB family	-2.81553164116167	3.4018820823957E-11
cds1402	CEN28603.1	LACPI_1403	Uncharacterized protein	2.5748113922015	1.41509320838054E-09		cds497	CEN27698.1	LACPI_0498	3-isopropylmalate dehydratase large subunit	-1.48336829243446	3.6033212936631E-11
cds1546	CEN28747.1	LACPI_1547	Phosphoribosylglycinamide synthetase	5.37836836337117	1.42153399402132E-09		cds2137	CEN29338.1	LACPI_2138	Phage minor structural protein [Lactococcus piscium MKFS47]	-1.49854016741312	3.65726502977994E-11
cds2411	CEN29612.1	LACPI_2412	Mercuric resistance operon regulatory protein MerR	1.87255608068957	1.43634038171521E-09		cds161	CEN27362.1	LACPI_0162	Cell surface protein	-3.08047756538956	4.99974570974231E-11
cds1191	CEN28392.1	LACPI_1192	Riboflavin transporter RibU	2.11100542954371	1.60729687153619E-09		cds640	CEN27841.1	LACPI_0641	Metalloregulator	-3.4019911164767	1.01556877337141E-10
cds1680	CEN28881.1	LACPI_1681	SatA	1.23675178984835	1.77672119700528E-09		cds2361	CEN29562.1	LACPI_2362	Cupredoxin domain-containing protein	-2.45043754470713	1.10362868435898E-10
cds1276	CEN28477.1	LACPI_1277	Teichoic acid D-Ala incorporation-associated protein DltX	2.483307208653	3.14051749238354E-09		cds1709	CEN28910.1	LACPI_1710	Permease IIC component	-4.06729435320015	1.18453377916574E-10
cds1884	CEN29085.1	LACPI_1885	DUF368 domain-containing protein	1.94398715121698	3.15354777825692E-09		cds141	CEN27342.1	LACPI_0142	Transketolase subunit A	-7.18577904592901	1.25413803897786E-10
cds1843	CEN29044.1	LACPI_1844	Ribosome-recycling factor	1.48591727119544	3.91756354048552E-09		cds1882	CEN29083.1	LACPI_1883	L-lactate dehydrogenase	-2.18294949227119	1.53090200345668E-10
cds2199	CEN29400.1	LACPI_2200	Glucose-1-phosphate thymidylyltransferase	1.02061171240332	4.4210821110838E-09		cds1723	CEN28924.1	LACPI_1724	Alkaline phosphatase synthesis transcriptional regulatory protein PhoP	-1.04999221934939	1.54749824176695E-10
cds656	CEN27857.1	LACPI_0657	Phosphomethylpyrimidine kinase	2.95142169069355	4.49087945037451E-09		cds300	CEN27501.1	LACPI_0301	TetR family transcriptional regulator	-4.13673806706279	1.86162024206866E-10
cds843	CEN28044.1	LACPI_0844	Ribonucleotide reductase/pyruvate formate lyase family protein (UPF0210 protein)	2.10078231675265	4.98425596603237E-09		cds1159	CEN28360.1	LACPI_1160	Glycerol kinase	-2.5276588472581	3.45332506516934E-10
cds1773	CEN28974.1	LACPI_1774	Putative type II restriction endonuclease	2.57481576782472	5.41419662067742E-09		cds1911	CEN29112.1	LACPI_1912	Histidine triad protein HIT	-1.12683219787986	3.45332506516934E-10
cds1880	CEN29081.1	LACPI_1881	Methionine import ATP-binding protein MetN	1.47147624030335	5.76293312690363E-09		cds60	CEN27261.1	LACPI_0061	Pyridoxal phosphate-dependent aminotransferase	-1.37540017226655	4.81488963661206E-10
cds1374	CEN28575.1	LACPI_1375	L-lactate dehydrogenase	1.08470614311749	7.36709604075104E-09		cds434	CEN27635.1	LACPI_0435	UDP-N-acetylmuramoyl-tripeptide--D-alanyl-D-alanine ligase	-1.54729980128109	5.03713864555856E-10
cds404	CEN27605.1	LACPI_0405	RibD C-terminal domain	1.87034523134231	7.40786013214004E-09		cds205	CEN27406.1	LACPI_0206	Additional lipoprotein component of predicted cobalamin ECF transporter	-2.1479013484316	5.30502784986768E-10
cds1238	CEN28439.1	LACPI_1239	30S ribosomal protein S9	2.46739798307095	8.15100810687235E-09		cds1698	CEN28899.1	LACPI_1699	Adenosine deaminase	-1.09831445946577	6.70388002255154E-10
cds2216	CEN29417.1	LACPI_2217	Malate permease	2.76405936430892	9.01510749738545E-09		cds468	CEN27669.1	LACPI_0469	Cysteine synthase A	-2.199041360733	7.84905502225542E-10
cds1499	CEN28700.1	LACPI_1500	Signal peptidase I	1.54900949421601	9.43991169342861E-09		cds406	CEN27607.1	LACPI_0407	Transcriptional regulator YeiE	-1.89429701357411	9.16308054180383E-10
cds1768	CEN28969.1	LACPI_1769	ATPase	2.34761016755743	1.11776570776262E-08		cds26	CEN27227.1	LACPI_0027	ATP phosphoribosyltransferase	-2.41378387916855	1.13538385019723E-09
cds1018	CEN28219.1	LACPI_1019	Uracil permease PyrP	1.39139833063352	1.1398688040225E-08		cds1805	CEN29006.1	LACPI_1806	RNA-binding protein containing a PIN domain	-1.17004492223229	1.24203077108241E-09
cds2073	CEN29274.1	LACPI_2074	Methionyl-tRNA formyltransferase	1.04358150697692	1.1644704061667E-08		cds1109	CEN28310.1	LACPI_1110	ClbS/DfsB family four-helix bundle protein	-1.76504382567219	1.85096722369659E-09
cds1675	CEN28876.1	LACPI_1676	Uncharacterized protein YshB	3.62603790767155	1.1672273049743E-08		cds1448	CEN28649.1	LACPI_1449	Putative multiple-sugar transport system permease YteP	-2.00729537153545	1.96153727148197E-09
cds1580	CEN28781.1	LACPI_1581	Ectoine/hydroxyectoine ABC transporter, permease protein EhuC, ehuC	1.99082958269366	1.17631449307953E-08		cds704	CEN27905.1	LACPI_0705	Na+-driven multidrug efflux pump	-1.88418457482494	2.54066378338213E-09
cds195	CEN27396.1	LACPI_0196	GlpG protein (Membrane protein of glp regulon)	3.1560314610596	1.28038141175202E-08		cds2088	CEN29289.1	LACPI_2089	Puromycin N-acetyltransferase	-1.69273288749123	2.57957123008794E-09
cds1651	CEN28852.1	LACPI_1652	P-type HAD superfamily ATPase	1.06773751229045	1.33812876852493E-08		cds1328	CEN28529.1	LACPI_1329	NADP-dependent Isocitrate dehydrogenase	-1.04010471976544	3.84613505951279E-09
cds64	CEN27265.1	LACPI_0065	Tryptophan--tRNA ligase	1.31147941863102	1.43349829094025E-08		cds1995	CEN29196.1	LACPI_1996	Cell division protein DivIB	-1.00024791309088	4.37777432858783E-09
cds563	CEN27764.1	LACPI_0564	Inner membrane protein translocase component YidC	1.16112030909804	1.47903035534796E-08		cds857	CEN28058.1	LACPI_0858	ATP synthase subunit c	-1.20389179893044	5.02642003850449E-09
cds1055	CEN28256.1	LACPI_1056	DUF1934-containing protein	2.07183229666757	1.63742963687809E-08		cds2031	CEN29232.1	LACPI_2032	Ribose-5-phosphate isomerase A	-1.54060847420469	6.3769582374898E-09
cds1650	CEN28851.1	LACPI_1651	Haloacid dehalogenase	1.1459154201171	1.70761027294502E-08		cds1814	CEN29015.1	LACPI_1815	Uncharacterized protein	-3.20539393492535	7.61184727448937E-09
cds883	CEN28084.1	LACPI_0884	Type I restriction endonuclease subunit R	1.16518834411145	1.71603361458166E-08		cds1396	CEN28597.1	LACPI_1397	Beta-phosphoglucomutase glucose-1-phosphate phosphodismutase	-2.04117013605311	1.20964684488459E-08
cds1370	CEN28571.1	LACPI_1371	ABC superfamily ATP binding cassette transporter, binding protein	1.11067839949844	1.874475795539E-08		cds142	CEN27343.1	LACPI_0143	Transketolase subunit B	-6.44874128387643	2.06555891715385E-08
cds437	CEN27638.1	LACPI_0438	Phosphonate transport system permease protein phnB	1.70457768580533	2.1057263179728E-08		cds1927	CEN29128.1	LACPI_1928	Bacteriophage peptidoglycan hydrolase	-2.33103184813805	2.49104391749888E-08
cds502	CEN27703.1	LACPI_0503	Glutamate ABC transporter ATP-binding protein	1.39239471967663	2.18719814697021E-08		cds1127	CEN28328.1	LACPI_1128	Putative Acetyltransferase	-3.74848335875624	2.61889017692273E-08
cds436	CEN27637.1	LACPI_0437	Phosphonates import ATP-binding protein PhnC	2.28724821219615	2.50505778394411E-08		cds163	CEN27364.1	LACPI_0164	C-terminal membrane anchored cell surface protein	-3.31750573084821	3.47240773074912E-08
cds953	CEN28154.1	LACPI_0954	Membrane domain of membrane-anchored glycerophosphoryl diester phosphodiesterase	3.36138110794188	2.8654407139275E-08		cds911	CEN28112.1	LACPI_0912	Cytidine and deoxycytidylate deaminase zinc-binding region	-1.96372326557092	3.94543810477202E-08
cds757	CEN27958.1	LACPI_0758	Uncharacterized protein	2.53508540141441	2.88891132848851E-08		cds349	CEN27550.1	LACPI_0350	Cell fate regulator YmcA, YheA/YmcA/DUF963 family (Controls sporulation, competence, biofilm development)	-1.16289426302335	4.17476105203821E-08
cds1984	CEN29185.1	LACPI_1985	UDP kinase	1.41702433185475	3.35577867980073E-08		cds1107	CEN28308.1	LACPI_1108	Bacterial transcription activator, effector binding domain	-1.90839037677803	4.4779914764953E-08
cds237	CEN27438.1	LACPI_0238	Predicted membrane protein	1.85516432370666	4.1745855464203E-08		cds1582	CEN28783.1	LACPI_1583	PTS-associated protein	-2.42989830336869	4.64420571697552E-08
cds1439	CEN28640.1	LACPI_1440	Uncharacterized protein	3.09213370125018	4.2404167906887E-08		cds960	CEN28161.1	LACPI_0961	Predicted SAM-dependent methyltransferase	-2.72889421478479	5.06201595897133E-08
cds569	CEN27770.1	LACPI_0570	Small ribosomal subunit biogenesis GTPase RsgA	1.53277257748254	5.19723715897979E-08		cds1908	CEN29109.1	LACPI_1909	Bacterial ABC transporter protein EcsB	-1.02208627545606	5.10750575161986E-08
cds1169	CEN28370.1	LACPI_1170	Putative SRP operon regulator YlxM	2.65263390008699	5.75351796177795E-08		cds2288	CEN29489.1	LACPI_2289	Plasmid partitioning protein ParB	-2.27615760442618	5.10750575161986E-08
cds889	CEN28090.1	LACPI_0890	50S ribosomal protein L20	1.28237308547258	6.59617463266867E-08		cds1445	CEN28646.1	LACPI_1446	Dextran glucosidase	-1.07350569636955	5.18543209571055E-08
cds941	CEN28142.1	LACPI_0942	Cell division protein FtsL	2.71028997753428	6.62163444099261E-08		cds1871	CEN29072.1	LACPI_1872	Ring-cleaving dioxygenase MhqA	-2.1257630697746	5.19723715897979E-08
cds119	CEN27320.1	LACPI_0120	Polysaccharide biosynthesis export protein [Lactococcus piscium MKFS47]	6.93234181404713	6.71687975461916E-08		cds371	CEN27572.1	LACPI_0372	Cell surface protein, DUF208-containing	-2.60138119073944	5.47461045311812E-08
cds877	CEN28078.1	LACPI_0878	Oligopeptide ABC transporter periplasmic oligopeptide-binding protein OppA	2.16692302575736	6.73676580871748E-08		cds1513	CEN28714.1	LACPI_1514	XRE family transcriptional regulator	-1.45852709433727	6.72339093031416E-08
cds1568	CEN28769.1	LACPI_1569	Phosphate ABC transporter	1.57487323452926	7.84391292067976E-08		cds2015	CEN29216.1	LACPI_2016	Phosphoglycerate dehydrogenase	-1.06111094424409	6.72613571984836E-08
cds1051	CEN28252.1	LACPI_1052	Sugar phosphate phosphatase	1.21313839897985	1.0346751648395E-07		cds373	CEN27574.1	LACPI_0374	Cell surface protein, CscB family	-3.38311475405125	7.4326190260797E-08
cds402	CEN27603.1	LACPI_0403	N-acetyltransferase	2.18401314227092	1.12796854578032E-07		cds1433	CEN28634.1	LACPI_1434	Thiamine pyrophosphokinase	-1.5001203269605	8.25422525905496E-08
cds1279	CEN28480.1	LACPI_1280	D-alanyl carrier protein	1.72566568405341	1.13063980608753E-07		cds856	CEN28057.1	LACPI_0857	S-formylglutathione hydrolase, fghA	-1.34086691019865	1.13145838398696E-07
cds1560	CEN28761.1	LACPI_1561	UDP-N-acetyl glucosamine-2-epimerase	6.95436967126594	1.1550175476593E-07		cds2163	CEN29364.1	LACPI_2164	DUF669 domain-containing protein	-1.33244124971903	1.17113196004569E-07
cds1317	CEN28518.1	LACPI_1318	Lipoprotein signal peptidase	2.07719187632667	1.15515105347331E-07		cds24	CEN27225.1	LACPI_0025	Histidinol-phosphate aminotransferase	-2.52910980613768	1.28611312365247E-07
cds1627	CEN28828.1	LACPI_1628	Beta-glucoside operon transcriptional antiterminator	2.00158931452324	1.25588258384285E-07		cds1019	CEN28220.1	LACPI_1020	Aspartate carbamoyltransferase	-1.09508987205277	1.52147864469083E-07
cds2003	CEN29204.1	LACPI_2004	Putative nucleic acid-binding protein [Lactococcus piscium MKFS47]	1.16936543669831	1.30227139622187E-07		cds2133	CEN29334.1	LACPI_2134	Membrane-bound lytic murein transglycosylase D	-1.80820294259603	1.53225008088245E-07
cds1017	CEN28218.1	LACPI_1018	Bifunctional protein PyrR	2.29869987826034	1.53225008088245E-07		cds1806	CEN29007.1	LACPI_1807	TrmH family tRNA/rRNA methyltransferase YacO	-1.04800559968197	1.61944267647997E-07
cds598	CEN27799.1	LACPI_0599	Prophage site-specific recombinase	1.96576647889429	1.55749020548024E-07		cds1876	CEN29077.1	LACPI_1877	Fhu operon transcriptional regulator	-1.3392029630179	1.86998132439518E-07
cds732	CEN27933.1	LACPI_0733	Small redox-active disulfide protein 2	3.02028104637479	1.78163576660859E-07		cds2148	CEN29349.1	LACPI_2149	Main capsid protein Gp34 [Lactococcus piscium MKFS47]	-1.990918499249	1.89095918990915E-07
cds2208	CEN29409.1	LACPI_2209	Pantetheine-phosphate adenylyltransferase	4.1220126576943	1.95707026456893E-07		cds46	CEN27247.1	LACPI_0047	Uncharacterized protein	-2.91952088792617	1.93677915561875E-07
cds1674	CEN28875.1	LACPI_1675	Xanthine phosphoribosyltransferase	2.85680645328776	2.08702001617738E-07		cds1068	CEN28269.1	LACPI_1069	NUDIX hydrolase family protein	-2.32900414352899	2.11647459431757E-07
cds1164	CEN28365.1	LACPI_1165	Transcriptional regulatory protein	1.83237980720816	2.49726559154921E-07		cds1933	CEN29134.1	LACPI_1934	Phage protein	-1.72530741430833	2.2669978685387E-07
cds1086	CEN28287.1	LACPI_1087	4-hydroxy-tetrahydrodipicolinate reductase	1.08634483312587	2.67561880145794E-07		cds2119	CEN29320.1	LACPI_2120	Uncharacterized protein	-3.32532452059672	3.13777016032464E-07
cds1099	CEN28300.1	LACPI_1100	16S rRNA methyltransferase	1.94047662860153	2.98208081476558E-07		cds1536	CEN28737.1	LACPI_1537	Glucosamine-6-phosphate deaminase	-1.55590704091697	3.16463633718689E-07
cds1549	CEN28750.1	LACPI_1550	Predicted hydrolases of the HAD superfamily	3.02377964385601	3.2516761250564E-07		cds508	CEN27709.1	LACPI_0509	Nitrogen fixation protein NifU	-1.06328612419503	3.18601487590304E-07
cds1188	CEN28389.1	LACPI_1189	Segregation and condensation protein A	1.46481280927233	4.13590902023176E-07		cds1104	CEN28305.1	LACPI_1105	Nucleotidyltransferase superfamily protein	-2.60118105501741	3.58669186583389E-07
cds1583	CEN28784.1	LACPI_1584	Uncharacterized protein	4.00845050568265	5.43278521750784E-07		cds1782	CEN28983.1	LACPI_1783	CoA-disulfide reductase / Polysulfide binding and transferase domain	-1.71409841691193	3.89203988932664E-07
cds940	CEN28141.1	LACPI_0941	Ribosomal RNA small subunit methyltransferase H	1.05541421204432	5.482207716151E-07		cds2365	CEN29566.1	LACPI_2366	Prolipoprotein diacylglyceryl transferase	-1.42031093582146	4.34900153171641E-07
cds1752	CEN28953.1	LACPI_1753	tRNA dimethylallyltransferase	1.31205032205448	5.56136990879615E-07		cds1552	CEN28753.1	LACPI_1553	DNA polymerase III alpha subunit DNA polymerase III epsilon chain	-1.61722058826333	4.54398386203199E-07
cds571	CEN27772.1	LACPI_0572	Ser/Thr protein phosphatase	1.15941592123444	5.83821032159287E-07		cds2364	CEN29565.1	LACPI_2365	Copper chaperone CopZ	-1.82544615587455	4.7066159869142E-07
cds2082	CEN29283.1	LACPI_2083	Metal-dependent DNase	1.33404974616305	6.35866320347324E-07		cds1264	CEN28465.1	LACPI_1265	Glycosyltransferase	-2.45302981300476	6.13572478063242E-07
cds1138	CEN28339.1	LACPI_1139	30S ribosomal protein S20	1.53053708557206	6.53563404563531E-07		cds1240	CEN28441.1	LACPI_1241	Predicted 4-deoxy-L-threo-5-hexosulose-uronate ketol-isomerase	-1.70081185963946	6.69007886245019E-07
cds540	CEN27741.1	LACPI_0541	UPF0398 protein	3.34360478643945	6.79209134539936E-07		cds1532	CEN28733.1	LACPI_1533	Glutamate dehydrogenase	-1.16939052495555	7.14267836709682E-07
cds2081	CEN29282.1	LACPI_2082	Ribonuclease M5	1.51779114528111	6.79376163651867E-07		cds1442	CEN28643.1	LACPI_1443	Membrane protein insertion efficiency factor YidD	-1.67185632200483	7.32754013830397E-07
cds758	CEN27959.1	LACPI_0759	Pleiotropic regulator of exopolysaccharide synthesis, competence and biofilm formation Ftr, XRE family	1.96054198836771	8.4031797913092E-07		cds206	CEN27407.1	LACPI_0207	Transcriptional regulator	-5.37596699577186	8.57151113837266E-07
cds1885	CEN29086.1	LACPI_1886	Cys-tRNA(Pro)/Cys-tRNA(Cys) deacylase	2.22186329876364	8.43437656837264E-07		cds143	CEN27344.1	LACPI_0144	Glycerol kinase	-7.21676005691777	9.76351239679877E-07
cds879	CEN28080.1	LACPI_0880	Uncharacterized protein	1.82898206811283	9.06350662735448E-07		cds2227	CEN29428.1	LACPI_2228	Beta-glucoside operon transcriptional antiterminator	-1.64748373667895	1.04957333948801E-06
cds1046	CEN28247.1	LACPI_1047	DNA replication protein DnaD	1.46634392122734	1.15705699464041E-06		cds703	CEN27904.1	LACPI_0704	Uncharacterized protein	-2.20114387686211	1.08104879039834E-06
cds1187	CEN28388.1	LACPI_1188	Site-specific tyrosine recombinase XerD	1.00873726775465	1.25895161506266E-06		cds495	CEN27696.1	LACPI_0496	3-isopropylmalate dehydrogenase	-1.72961086893389	1.36756750259958E-06
cds1702	CEN28903.1	LACPI_1703	Lead, cadmium, zinc and mercury transporting ATPase Copper-translocating P-type ATPase	2.12376544308017	1.29383855645165E-06		cds405	CEN27606.1	LACPI_0406	Putative sulfate exporter family transporter	-1.8741553013726	1.46015321081868E-06
cds1846	CEN29047.1	LACPI_1847	Class I SAM-dependent methyltransferase	1.00227204398652	1.67443133959489E-06		cds1126	CEN28327.1	LACPI_1127	HTH-type transcriptional activator TipA	-3.0563896364479	1.72273740819671E-06
cds1081	CEN28282.1	LACPI_1082	Ribosome maturation factor RimM	1.32250097542604	1.68692865021133E-06		cds1881	CEN29082.1	LACPI_1882	D-methionine transport system substrate-binding protein	-1.43217725936512	2.0837072959566E-06
cds13	CEN27214.1	LACPI_0014	Beta-lactamase-type transpeptidase YacG	1.03341844776151	1.94530349721242E-06		cds166	CEN27367.1	LACPI_0167	Sigma factor regulator N-terminal	-1.447798807248	2.36344239483924E-06
cds1733	CEN28934.1	LACPI_1734	Dephospho-CoA kinase	2.31708711026603	2.21481806513485E-06		cds1537	CEN28738.1	LACPI_1538	S-adenosylmethionine:tRNA ribosyltransferase-isomerase	-1.03397915178693	2.83436779589836E-06
cds1985	CEN29186.1	LACPI_1986	rRNA maturation RNase YbeY	1.10351631742131	2.40723262135437E-06		cds1783	CEN28984.1	LACPI_1784	Thiosulfate sulfurtransferase PspE	-2.75820942546403	3.41561544926434E-06
cds53	CEN27254.1	LACPI_0054	Transport protein YcxC	3.36577690876944	2.48059365263332E-06		cds1517	CEN28718.1	LACPI_1518	Tyrosine recombinase XerD	-1.15850213414663	3.80127083864571E-06
cds2123	CEN29324.1	LACPI_2124	Uncharacterized protein	2.37726126586544	2.56763336995936E-06		cds344	CEN27545.1	LACPI_0345	Uncharacterized protein	-1.339745243894	3.84056837677845E-06
cds1632	CEN28833.1	LACPI_1633	Putative ribosomal protein YlxQ	1.09216815403889	2.5997665961408E-06		cds1066	CEN28267.1	LACPI_1067	Pleiotropic regulator of exopolysaccharide synthesis, competence and biofilm formation Ftr, XRE family	-1.33273868321684	5.08555139293182E-06
cds438	CEN27639.1	LACPI_0439	Phosphonate ABC transporter permease protein PhnE	1.3839454062326	3.00370850925294E-06		cds904	CEN28105.1	LACPI_0905	Anthranilate synthase component I	-1.68113137377035	5.19621967379287E-06
cds1247	CEN28448.1	LACPI_1248	Sensor histidine kinase	2.83877129684292	3.28053956530769E-06		cds2139	CEN29340.1	LACPI_2140	Phage tail length tape-measure protein	-1.04634935596978	5.3676295996816E-06
cds1371	CEN28572.1	LACPI_1372	Uncharacterized protein	2.55352519703999	5.05135328867869E-06		cds1440	CEN28641.1	LACPI_1441	Hemin import ATP-binding protein HrtA	-1.02071116692613	7.5974141174834E-06
cds1751	CEN28952.1	LACPI_1752	GTPase HflX	1.21666979685577	5.39034869056233E-06		cds1394	CEN28595.1	LACPI_1395	Metal-dependent hydrolase YhfI	-1.20895967626355	7.75114395865556E-06
cds1050	CEN28251.1	LACPI_1051	TetR/AcrR family transcriptional regulator	1.33407534310444	5.54090272228836E-06		cds1869	CEN29070.1	LACPI_1870	Argininosuccinate synthase	-1.34339813776789	8.60864251112511E-06
cds1891	CEN29092.1	LACPI_1892	Cytochrome O ubiquinol oxidase	1.46482246112609	6.01246230715771E-06		cds1685	CEN28886.1	LACPI_1686	Bifunctional protein: transcription regulator sugar kinase, ROK family	-2.00018990992286	1.13884911108822E-05
cds1203	CEN28404.1	LACPI_1204	Ribonuclease HII	1.24198397980176	8.45439040281757E-06		cds1710	CEN28911.1	LACPI_1711	HTH-type transcriptional regulator GmuR	-2.27379635817136	1.29118889646117E-05
cds1281	CEN28482.1	LACPI_1282	Bifunctional phosphoribosylaminoimidazolecarboxamide formyltransferase/IMP cyclohydrolase PurH	3.7949167566432	8.53200637434328E-06		cds523	CEN27724.1	LACPI_0524	Thiosulfate sulfurtransferase PspE	-2.78178901752616	1.49759725092422E-05
cds2176	CEN29377.1	LACPI_2177	Uncharacterized protein	1.0107592491562	9.88662538644865E-06		cds299	CEN27500.1	LACPI_0300	NADPH-dependent FMN reductase	-3.03514483711115	1.52756315664578E-05
cds706	CEN27907.1	LACPI_0707	Uncharacterized protein	6.34613004993005	1.11392439665932E-05		cds494	CEN27695.1	LACPI_0495	2-isopropylmalate synthase	-1.39004006364334	1.55104330368434E-05
cds57	CEN27258.1	LACPI_0058	Transcription regulator	3.78225964261221	1.13665068599418E-05		cds929	CEN28130.1	LACPI_0930	Putative Transcriptional regulator, Rgg/GadR/MutR family	-3.5198747910253	1.57061051041715E-05
cds841	CEN28042.1	LACPI_0842	Transferase transferring alkyl or aryl groups, other than methyl groups	1.48336669589975	1.14924571135167E-05		cds1215	CEN28416.1	LACPI_1216	Putative Msm operon regulatory protein	-1.89228024129657	1.89303317794625E-05
cds1388	CEN28589.1	LACPI_1389	Sugar efflux transporter for intercellular exchange	1.85134607851667	1.18907892512726E-05		cds1097	CEN28298.1	LACPI_1098	Type I pantothenate kinase	-1.81674001389822	2.29107210006161E-05
cds1426	CEN28627.1	LACPI_1427	Peptidoglycan biosynthesis protein	1.40073197994372	1.18907892512726E-05		cds907	CEN28108.1	LACPI_0908	Isochorismate-pyruvate lyase	-2.06416265986277	2.35214554521171E-05
cds401	CEN27602.1	LACPI_0402	23S rRNA (Uracil-5-)-methyltransferase RumA	1.0819273309973	1.19513195919954E-05		cds183	CEN27384.1	LACPI_0184	Transcriptional regulatory protein LevR	-1.03289768867954	4.61486916358445E-05
cds2381	CEN29582.1	LACPI_2382	Uncharacterized protein	1.90466933954092	1.34011801222068E-05		cds1385	CEN28586.1	LACPI_1386	Riboflavin biosynthesis protein RibBA	-1.27548875625351	4.67110385200394E-05
cds2409	CEN29610.1	LACPI_2410	PpGpp synthetase	1.82948657544459	1.43529864063148E-05		cds279	CEN27480.1	LACPI_0280	Acetolactate synthase catalytic subunit	-1.05155117402161	4.67842760929594E-05
cds102	CEN27303.1	LACPI_0103	High-affinity branched-chain amino acid transport system permease protein LivH	1.69696520458484	1.71831663709229E-05		cds981	CEN28182.1	LACPI_0982	Hydrolase MhqD	-1.06411027154223	4.68006367375536E-05
cds1541	CEN28742.1	LACPI_1542	DMT family transporter	3.3986325705585	2.03407652282082E-05		cds1528	CEN28729.1	LACPI_1529	Integral membrane protein [Lactococcus piscium MKFS47]	-1.88851367555768	4.83307570684131E-05
cds1059	CEN28260.1	LACPI_1060	Fructose permease	1.59735949551009	2.14490231896753E-05		cds1160	CEN28361.1	LACPI_1161	Alpha-glycerophosphate oxidase	-1.64937056462176	5.12997030358907E-05
cds1816	CEN29017.1	LACPI_1817	Queuosine ECF transporter substrate-specific component QueT	1.03508620513801	2.19814297532715E-05		cds1303	CEN28504.1	LACPI_1304	Cu(I)-responsive transcriptional regulator	-2.92347443338597	5.14101788824599E-05
cds1556	CEN28757.1	LACPI_1557	Endoglucanase Y	3.96785247972115	3.0992137956667E-05		cds1006	CEN28207.1	LACPI_1007	UPF0291 protein	-1.52840574071159	6.03630543791293E-05
cds2098	CEN29299.1	LACPI_2099	Transporter	1.1131165822367	3.21995631074843E-05		cds2120	CEN29321.1	LACPI_2121	Predicted transcriptional regulators	-2.24201387023224	6.09698652577529E-05
cds1581	CEN28782.1	LACPI_1582	L-Cystine ABC transporter periplasmic cystine-binding protein TcyA	2.77733796792335	3.27939744184776E-05		cds1611	CEN28812.1	LACPI_1612	Phosphoglycerate dehydrogenase	-1.40207719305155	7.10797712697348E-05
cds1003	CEN28204.1	LACPI_1004	Glycerol-3-phosphate cytidylyltransferase	1.98392253242422	3.4186141836644E-05		cds678	CEN27879.1	LACPI_0679	Xylose operon repressor	-1.30219754451185	8.45759864275804E-05
cds2408	CEN29609.1	LACPI_2409	Cu(I)-responsive transcriptional regulator, cueR	1.55966156324461	4.18498072915854E-05		cds1937	CEN29138.1	LACPI_1938	Phage major tail protein [Lactococcus piscium MKFS47]	-2.31646133016084	9.27028002822961E-05
cds1898	CEN29099.1	LACPI_1899	UbiA prenyltransferase	1.18735005680017	4.19781821199379E-05		cds372	CEN27573.1	LACPI_0373	Truncated WxL domain-containing protein	-4.1354488218856	0.00010636929776
cds503	CEN27704.1	LACPI_0504	Negative regulator of genetic competence MecA	1.04352198677201	4.71178663241786E-05		cds358	CEN27559.1	LACPI_0359	Holliday junction ATP-dependent DNA helicase RuvA	-1.09448559756749	0.000108329848608
cds1684	CEN28885.1	LACPI_1685	Putative flavoprotein YtfP	1.1483608946743	5.02075412520931E-05		cds1784	CEN28985.1	LACPI_1785	Thiosulfate sulfurtransferase GlpE	-2.46230895063991	0.000182751018813
cds1779	CEN28980.1	LACPI_1780	Cation (Potassium) transport associated protein	2.05558858313164	5.33731728677854E-05		cds805	CEN28006.1	LACPI_0806	DNA-binding protein II HBsu	-1.41096617001178	0.000187065335515
cds95	CEN27296.1	LACPI_0096	Glycosyltransferase involved in cell wall bisynthesis	2.15327526652198	5.344858189883E-05		cds2223	CEN29424.1	LACPI_2224	Aryl-phospho-beta-D-glucosidase BglH	-1.10636566089869	0.000196357499052
cds1262	CEN28463.1	LACPI_1263	Membrane associated protein	1.90426661950881	5.44910679769855E-05		cds1393	CEN28594.1	LACPI_1394	tRNA-specific adenosine deaminase	-1.38416844022054	0.000212720527093
cds331	CEN27532.1	LACPI_0332	Prophage ps1 protein 20	2.56100135362646	5.60603056784742E-05		cds215	CEN27416.1	LACPI_0216	Lactose ABC superfamily ATP binding cassette transporter, binding protein	-3.51329401393514	0.000215152815733
cds575	CEN27776.1	LACPI_0576	Regulatory protein, TetR	1.47968922339677	6.38975171433467E-05		cds566	CEN27767.1	LACPI_0567	Phosphopantothenoylcysteine decarboxylase CoaC	-1.01877962260246	0.000252716081799
cds382	CEN27583.1	LACPI_0383	HTH domain	2.8053509186439	6.62946657629449E-05		cds905	CEN28106.1	LACPI_0906	Amidotransferase component of Anthranilate synthase or Para-aminobenzoate synthase component	-1.45129773693314	0.000267366087187
cds985	CEN28186.1	LACPI_0986	Uncharacterized protein	1.86408387909109	6.71478022776522E-05		cds347	CEN27548.1	LACPI_0348	Phage envelope protein	-1.53997220935136	0.000281824612037
cds661	CEN27862.1	LACPI_0662	YbbR-like signal peptide containing protein	1.03182334820691	7.32109316640651E-05		cds1718	CEN28919.1	LACPI_1719	CBS domain-containing protein	-1.34296128196338	0.000287899152147
cds1414	CEN28615.1	LACPI_1415	DUF910 domain-containing protein	2.08818361158415	7.33429002305862E-05		cds792	CEN27993.1	LACPI_0793	Uncharacterized protein	-1.30493687235056	0.000342422559827
cds360	CEN27561.1	LACPI_0361	HTH-type transcriptional regulator GlnR	1.2608951401606	7.73601170963486E-05		cds1495	CEN28696.1	LACPI_1496	Uncharacterized protein	-2.88067458815663	0.00037032502784
cds1602	CEN28803.1	LACPI_1603	Haloacid dehalogenase	1.09438398520242	7.8432421717309E-05		cds1294	CEN28495.1	LACPI_1295	HTH-type transcriptional regulator GanR	-1.67229838596803	0.00048230847013
cds61	CEN27262.1	LACPI_0062	DNA repair protein RecO	2.23231231606417	7.86788504787886E-05		cds642	CEN27843.1	LACPI_0643	Manganese transport system ATP-binding protein MntB	-2.39324781937645	0.000506853175373
cds403	CEN27604.1	LACPI_0404	Aldose epimerase	2.58797257841202	8.11205446835117E-05		cds2147	CEN29348.1	LACPI_2148	Uncharacterized protein	-1.64035151747744	0.000526654325569
cds931	CEN28132.1	LACPI_0932	Exodeoxyribonuclease 7 small subunit	1.39358903504276	8.25509074044698E-05		cds586	CEN27787.1	LACPI_0587	Uncharacterized protein	-1.30794724914522	0.000567845270338
cds1389	CEN28590.1	LACPI_1390	Bacteriocin	1.71429330990996	8.61377630546388E-05		cds688	CEN27889.1	LACPI_0689	FAD:protein FMN transferase	-1.2274397373828	0.000596668425777
cds1350	CEN28551.1	LACPI_1351	Putative SAM dependent methyltransferase YrrH	1.64545965765	9.47830431055488E-05		cds1878	CEN29079.1	LACPI_1879	Putative HTH-type transcriptional regulator ygzD	-1.28500126521032	0.000619120824729
cds950	CEN28151.1	LACPI_0951	Low-complexity acidic protein	2.26661562382886	9.74824527980645E-05		cds214	CEN27415.1	LACPI_0215	Beta-galactosidase	-3.24347646317267	0.000902202855293
cds1218	CEN28419.1	LACPI_1219	Proposed amino acid ligase found clustered with an amidotransferase	1.19576694904431	9.87489838743669E-05		cds496	CEN27697.1	LACPI_0497	Predicted membrane protein	-1.87477287871254	0.000909427382962
cds602	CEN27803.1	LACPI_0603	Uncharacterized protein	5.79995303514443	9.87873407918077E-05		cds2046	CEN29247.1	LACPI_2047	Transcriptional regulator	-1.22090962310766	0.000952440742433
cds1778	CEN28979.1	LACPI_1779	ATPase V	1.69452028253996	0.000103017681839		cds697	CEN27898.1	LACPI_0698	Transcriptional regulator AraC family	-1.29804714956995	0.000976865416017
cds94	CEN27295.1	LACPI_0095	Oligopeptide ABC transporter, periplasmic oligopeptide-binding protein OppA	2.3692015718661	0.000104353350891		cds1912	CEN29113.1	LACPI_1913	Uncharacterized protein	-1.92643498556588	0.001217518509354
cds80	CEN27281.1	LACPI_0081	Uncharacterized protein	3.14205687355885	0.000106342651431		cds694	CEN27895.1	LACPI_0695	Putative GTP cyclohydrolase 1 type 2, NIF3 family	-2.84123702631745	0.001316062877383
cds660	CEN27861.1	LACPI_0661	Diadenylate cyclase	1.257694638482	0.000107633314379		cds1221	CEN28422.1	LACPI_1222	Uncharacterized protein	-1.1995337000151	0.001353880881611
cds147	CEN27348.1	LACPI_0148	Ribosomal-protein-alanine acetyltransferase, rimI	2.49384264716102	0.000119680695677		cds2145	CEN29346.1	LACPI_2146	Uncharacterized protein	-1.72598784346203	0.001355471793986
cds1260	CEN28461.1	LACPI_1261	Probable GTP-binding protein EngB	1.19761067801675	0.00012000954031		cds498	CEN27699.1	LACPI_0499	3-isopropylmalate dehydratase small subunit	-1.20369568802632	0.001381369943703
cds2378	CEN29579.1	LACPI_2379	Class I SAM-dependent methyltransferase	1.66191482511401	0.000122324699062		cds2253	CEN29454.1	LACPI_2254	Putative carbohydrate kinase [Lactococcus piscium MKFS47]	-2.31109777169057	0.001511317287663
cds1482	CEN28683.1	LACPI_1483	6-phospho 3-hexuloisomerase, hxlB	1.90270839176566	0.000123309483085		cds589	CEN27790.1	LACPI_0590	Transposase	-2.52684542883344	0.001668621799578
cds202	CEN27403.1	LACPI_0203	Teicoplanin resistance protein VanZ	1.65428695485521	0.000127607891454		cds1706	CEN28907.1	LACPI_1707	Putative ABC-type transporter protein [Lactococcus piscium MKFS47]	-4.16230118565398	0.001901828386923
cds1633	CEN28834.1	LACPI_1634	RNA-binding protein YlxR	1.02436546788282	0.000133466861099		cds2154	CEN29355.1	LACPI_2155	Transcriptional regulator	-1.27899367136506	0.001968269012036
cds1096	CEN28297.1	LACPI_1097	3-dehydroquinate dehydratase I	1.05463662439236	0.000134843986675		cds139	CEN27340.1	LACPI_0140	PTS system transporter EIIB component	-4.84779227928235	0.002241327443867
cds1237	CEN28438.1	LACPI_1238	Glutathionyl-hydroquinone reductase YqjG	1.16173107983314	0.000140017541234		cds2256	CEN29457.1	LACPI_2257	N-acetylmuramic acid 6-phosphate etherase	-2.43806212137813	0.002603529554366
cds1165	CEN28366.1	LACPI_1166	Two component sensor transduction histidine kinase	1.23890505367772	0.00014967127288		cds2252	CEN29453.1	LACPI_2253	Anhydro-N-acetylmuramic acid kinase	-1.68720819481886	0.00304250709304
cds1199	CEN28400.1	LACPI_1200	Uncharacterized protein	2.52878444847097	0.000162766060313		cds873	CEN28074.1	LACPI_0874	Alpha-mannosidase fructosidase	-3.60851139941553	0.003116624587968
cds570	CEN27771.1	LACPI_0571	Ribulose-phosphate 3-epimerase	1.10697616516382	0.000173735220215		cds1707	CEN28908.1	LACPI_1708	ABC transporter	-5.01649041020642	0.003190541317446
cds1840	CEN29041.1	LACPI_1841	Protein of hypothetical function DUF1250	1.65366477240055	0.000187742129729		cds2366	CEN29567.1	LACPI_2367	Uncharacterized protein	-1.51548167666355	0.003329527076116
cds2160	CEN29361.1	LACPI_2161	AAA ATPase domain protein (Fragment)	2.28455523242803	0.000193886991151		cds1529	CEN28730.1	LACPI_1530	Transcriptional regulator	-2.25635736835089	0.003342459677989
cds878	CEN28079.1	LACPI_0879	Putative membrane protein	2.11183640398595	0.000196357499052		cds1820	CEN29021.1	LACPI_1821	Flavodoxin	-1.47164157950254	0.00355502751991
cds2013	CEN29214.1	LACPI_2014	Predicted signal peptide containing peptidase	1.44637343042221	0.000197002274694		cds343	CEN27544.1	LACPI_0344	Uncharacterized protein	-1.2060037868632	0.003691881161048
cds115	CEN27316.1	LACPI_0116	Uncharacterized protein	7.08193183198932	0.000216713737423		cds218	CEN27419.1	LACPI_0219	Beta-galactosidase	-4.0841616054185	0.003850969235241
cds1412	CEN28613.1	LACPI_1413	Molybdopterin biosynthesis protein MoeB	1.22006251643169	0.000220880554391		cds1868	CEN29069.1	LACPI_1869	Cation transport ATPase	-1.32623772197673	0.003856377812043
cds1757	CEN28958.1	LACPI_1758	Phosphate/phosphite/phosphonate ABC transporters, periplasmic binding protein	3.0709072767432	0.00022923471603		cds369	CEN27570.1	LACPI_0370	Cell surface protein%2C DUF208-containing	-2.87337011302025	0.004624146678777
cds2215	CEN29416.1	LACPI_2216	D-alanyl-D-alanine serine-type carboxypeptidase	1.01319901020763	0.000232474005513		cds2144	CEN29345.1	LACPI_2145	Putative phage tail component	-1.45812569656463	0.004735084515381
cds1786	CEN28987.1	LACPI_1787	Uncharacterized protein	1.99079462058198	0.000235775057805		cds965	CEN28166.1	LACPI_0966	Uncharacterized protein	-1.51757150200925	0.005406264232433
cds1879	CEN29080.1	LACPI_1880	Binding-protein-dependent transport system inner membrane component	1.04038693536102	0.000268178454401		cds1292	CEN28493.1	LACPI_1293	MSM operon regulatory protein 1 MsmR1	-3.86305214151243	0.005495417323428
cds100	CEN27301.1	LACPI_0101	Amino acid/amide ABC transporter substrate-binding protein, HAAT family	1.39391657269476	0.000276090721819		cds2150	CEN29351.1	LACPI_2151	Gp7 family phage SPP1 minor capsid protein	-1.34325898793985	0.00553141372489
cds543	CEN27744.1	LACPI_0544	Brp/Blh family beta-carotene 15,15'-monooxygenase	1.31631051616118	0.000281824612037		cds1161	CEN28362.1	LACPI_1162	Channel protein, MIP family	-1.91443870195394	0.005713632012223
cds9	CEN27210.1	LACPI_0010	RNA-binding S4 domain-containing protein	1.61042600520831	0.000295235901682		cds1384	CEN28585.1	LACPI_1385	6,7-dimethyl-8-ribityllumazine synthase	-1.72714111082994	0.005852531292696
cds1977	CEN29178.1	LACPI_1978	Uncharacterized protein	2.64869797120316	0.000320470692017		cds2255	CEN29456.1	LACPI_2256	Permease IIC component	-1.88506758028924	0.005852531292696
cds2401	CEN29602.1	LACPI_2402	Cadmium-transporting ATPase CadA	1.70423495081142	0.000325966419585		cds961	CEN28162.1	LACPI_0962	Ketosteroid isomerase	-1.47913733071247	0.005863803535131
cds1195	CEN28396.1	LACPI_1196	O-antigen acetylase WbiA	5.65540159011349	0.000339960840258		cds1235	CEN28436.1	LACPI_1236	Diacetylchitobiose-6-phosphate hydrolase	-2.30216811782632	0.005996186841708
cds1226	CEN28427.1	LACPI_1227	Co-factor of ribonucleotide diphosphate reductase	1.59231575463864	0.00041280116499		cds2079	CEN29280.1	LACPI_2080	Transferase transferring one-carbon groups other than amino-acyl groups	-1.82615882205548	0.006321590305568
cds501	CEN27702.1	LACPI_0502	Ectoine/hydroxyectoine ABC transporter, permease protein EhuC, ehuC	1.08034741454789	0.000416297938542		cds2165	CEN29366.1	LACPI_2166	Uncharacterized protein	-1.66791098963138	0.006402905676947
cds2356	CEN29557.1	LACPI_2357	Peptide transporter	3.22627353484255	0.000423521808269		cds2168	CEN29369.1	LACPI_2169	Putative phage repressor [Lactococcus piscium MKFS47]	-1.83086781801135	0.006402905676947
cds21	CEN27222.1	LACPI_0022	Membrane-associated phospholipid phosphatase	1.08890243896193	0.000427731794584		cds1665	CEN28866.1	LACPI_1666	ABC-type sugar transport system sugar-binding component	-5.2945518307882	0.006750115895376
cds1905	CEN29106.1	LACPI_1906	Copper homeostasis protein CutC	1.15888322837641	0.000440553129513		cds1293	CEN28494.1	LACPI_1294	Alpha-galactosidase	-1.86612799515097	0.006800735167405
cds945	CEN28146.1	LACPI_0946	FAD-binding oxidoreductase	1.05114432129272	0.000481266092607		cds2362	CEN29563.1	LACPI_2363	Cupredoxin domain protein (plasmid) [Lactococcus piscium MKFS47]	-2.93823086922523	0.007005327986539
cds203	CEN27404.1	LACPI_0204	Oxygen-insensitive NAD(P)H nitroreductase / Dihydropteridine reductase	1.07264439421921	0.000530957351242		cds2397	CEN29598.1	LACPI_2398	Transposase	-2.01692747668559	0.008519916555152
cds2260	CEN29461.1	LACPI_2261	N-acetyltransferase	2.78560384031493	0.000540715124506		cds432	CEN27633.1	LACPI_0433	Membrane spanning protein [Lactococcus piscium MKFS47]	-1.04050985149633	0.009931380584619
cds984	CEN28185.1	LACPI_0985	Type II restriction-modification system restriction subunit	1.28841936055786	0.000555511158069		cds326	CEN27527.1	LACPI_0327	PTS system sorbitol-specific transporter IIBC component SrlE	-2.67383766040344	0.010449677920485
cds92	CEN27293.1	LACPI_0093	Oligopeptide transport system permease protein AppC or OppC	2.46725761923965	0.000630823452838		cds1932	CEN29133.1	LACPI_1933	Phage tail protein [Lactococcus piscium MKFS47]	-1.36545288968645	0.010985408801211
cds2034	CEN29235.1	LACPI_2035	L-rhamnose operon regulatory protein rhaS	1.94877715097585	0.000648912846769		cds1241	CEN28442.1	LACPI_1242	NTP pyrophosphohydrolases containing a Zn-finger, probably nucleic-acid-binding	-1.07358825596752	0.011028975930859
cds90	CEN27291.1	LACPI_0091	Oligopeptide ABC transporter ATP-binding protein OppF	1.82595972394334	0.000674459151321		cds370	CEN27571.1	LACPI_0371	DUF208-containing protein	-2.90386953427491	0.011041262293806
cds655	CEN27856.1	LACPI_0656	Putative transporter	2.25105317787098	0.000781625016021		cds2143	CEN29344.1	LACPI_2144	Uncharacterized protein	-1.34496595003258	0.011935114442133
cds443	CEN27644.1	LACPI_0444	LytTR family transcriptional regulator	1.35324569805569	0.000857818588178		cds525	CEN27726.1	LACPI_0526	Thiosulfate sulfurtransferase glpE	-2.10338609040724	0.012284603926777
cds2257	CEN29458.1	LACPI_2258	Putative HTH-type transcriptional regulator YbbH	2.09184517873573	0.000877471804002		cds797	CEN27998.1	LACPI_0798	Phosphotransferase system cellobiose-specific component IIA	-3.1034360464558	0.018403788296397
cds1788	CEN28989.1	LACPI_1789	Uncharacterized protein	1.61234164344398	0.000894500611873		cds428	CEN27629.1	LACPI_0429	Permease IIC component	-1.73683736568125	0.019468324123378
cds970	CEN28171.1	LACPI_0971	RNA polymerase sigma factor, sigma-70 family	4.83126738637124	0.000902202855293		cds430	CEN27631.1	LACPI_0431	Phosphotransferase PTS system cellobiose lichenan-specific IIA subunit	-1.87716137204271	0.019878525381558
cds882	CEN28083.1	LACPI_0883	Anticodon nuclease PrrC	1.54794080303032	0.000903524708437		cds1703	CEN28904.1	LACPI_1704	M protein trans-acting positive transcriptional regulator	-1.32378930176976	0.020790849437524
cds880	CEN28081.1	LACPI_0881	Type I restriction-modification system DNA specificity subunit HsdS	1.03746363063613	0.000928368686779		cds1929	CEN29130.1	LACPI_1930	Phage holin	-2.60533556912618	0.021248835181908
cds91	CEN27292.1	LACPI_0092	Oligopeptide/dipeptide uptake family ABC transporter, ATP-binding protein	2.1841827000069	0.000972643020137		cds538	CEN27739.1	LACPI_0539	Anaerobic sulfatase-maturating enzyme AslB	-2.51377403994564	0.02246030478739
cds1056	CEN28257.1	LACPI_1057	Phosphoribosylformylglycinamidine cyclo-ligase	2.74003855285467	0.001033223734933		cds1395	CEN28596.1	LACPI_1396	Maltose operon transcriptional repressor MdxR	-1.31356190939161	0.023577369939673
cds11	CEN27212.1	LACPI_0012	S1 RNA binding domain protein	1.46846977204269	0.001082618640204		cds1302	CEN28503.1	LACPI_1303	FMN-dependent NADH-azoreductase	-2.06651745409857	0.023770762411809
cds275	CEN27476.1	LACPI_0276	Gamma-glutamylcysteine synthetase	1.20391279760736	0.001152938402354		cds1872	CEN29073.1	LACPI_1873	Putative flavoprotein oxygenase	-1.44786258181419	0.023997019129405
cds734	CEN27935.1	LACPI_0735	CHAP domain-containing protein [Lactococcus piscium MKFS47]	5.28132295399483	0.001340925746498		cds1569	CEN28770.1	LACPI_1570	Phosphate ABC transporter substrate-binding component	-1.82733769052957	0.028138458788721
cds1999	CEN29200.1	LACPI_2000	Ammonium transporter	2.63730158297364	0.001622399146516		cds1658	CEN28859.1	LACPI_1659	Predicted dehydrogenase	-2.21470872893531	0.028359886844884
cds1924	CEN29125.1	LACPI_1925	Phage protein	1.10467573063616	0.001974811351827		cds671	CEN27872.1	LACPI_0672	Xylose isomerase	-3.0884483676066	0.029802468965473
cds1998	CEN29199.1	LACPI_1999	Nitrogen regulatory protein P-II for glutamine synthetase	5.2271948804498	0.002010402726341		cds2146	CEN29347.1	LACPI_2147	Phage protein	-1.37271048288115	0.031480448850292
cds1297	CEN28498.1	LACPI_1298	Acetyltransferase, GNAT family	1.05347583848502	0.002102045881478		cds1118	CEN28319.1	LACPI_1119	Putative licABCH operon regulator	-2.31752421976793	0.033600899563311
cds1429	CEN28630.1	LACPI_1430	Putative HTH-type transcriptional regulator YdgJ	1.08104967306247	0.00215499547069		cds55	CEN27256.1	LACPI_0056	Gamma-carboxymuconolactone decarboxylase	-1.49587701062923	0.034267812143767
cds1750	CEN28951.1	LACPI_1751	Cystathionine beta-lyase	1.06625263406943	0.002583105079408		cds800	CEN28001.1	LACPI_0801	Aryl-phospho-beta-D-glucosidase BglA	-1.81292278515318	0.03556889390466
cds1721	CEN28922.1	LACPI_1722	Glutamine transport glutamine-binding protein GlnH	1.88595189448584	0.002612336943812		cds2135	CEN29336.1	LACPI_2136	Phage protein	-1.76962921254505	0.037028210627809
cds1382	CEN28583.1	LACPI_1383	Uncharacterized protein	2.00179330999028	0.002898168632336		cds2261	CEN29462.1	LACPI_2262	Cysteine ABC transporter, substrate-binding protein	-1.10691671977533	0.037227153648661
cds232	CEN27433.1	LACPI_0233	Acetyltransferase	1.83245787811525	0.002951313615126		cds1386	CEN28587.1	LACPI_1387	Riboflavin synthase alpha subunit RibE	-1.25172630004134	0.038151916077915
cds1755	CEN28956.1	LACPI_1756	ABC-type phosphate phosphonate transporter permease component	3.10463252909556	0.002958555080879		cds213	CEN27414.1	LACPI_0214	Ribulose phosphate epimerase	-3.32802730657589	0.039421752865576
cds1719	CEN28920.1	LACPI_1720	Amino acid ABC superfamily ATP binding cassette transporter, membrane protein	2.13067620443306	0.0033132001157		cds794	CEN27995.1	LACPI_0795	PTS cellobiose transporter subunit IIC	-1.63864926057826	0.040893904068137
cds1731	CEN28932.1	LACPI_1732	50S ribosomal protein L33	4.15929245797015	0.003381375152168		cds187	CEN27388.1	LACPI_0188	PTS system mannose-specific IID component / PTS system fructose-specific IID component	-1.15237837549186	0.046087538057074
cds1417	CEN28618.1	LACPI_1418	Uncharacterized protein	1.9535010588868	0.003565180779986		cds1318	pseudo	LACPI_1319	Collagen adhesion protein YbeF	-1.87142978054993	0.046863382473796
cds1200	CEN28401.1	LACPI_1201	Transglutaminase	3.26971315028734	0.003627354745948		cds1570	CEN28771.1	LACPI_1571	Ferredoxin--NADP reductase	-1.48158841496615	0.048299300645055
cds514	CEN27715.1	LACPI_0515	Hydroxyacylglutathione hydrolase	1.25472484230765	0.003628266278195		cds294	CEN27495.1	LACPI_0295	Uncharacterized protein	-3.05565516027702	0.049369600002529
cds2219	CEN29420.1	LACPI_2220	Sugar transport protein	2.94154959486884	0.004021851846805
cds817	CEN28018.1	LACPI_0818	Tubby C 2	1.17443389781344	0.00412484942097
cds1756	CEN28957.1	LACPI_1757	Phosphonate ABC transporter permease component	2.49013325834844	0.004174970847402
cds969	CEN28170.1	LACPI_0970	Uncharacterized protein	4.69111424981295	0.004197142342812
cds1166	CEN28367.1	LACPI_1167	Uncharacterized protein	4.42417606378024	0.004668480947653
cds445	CEN27646.1	LACPI_0446	Daunorubicin resistance ATP-binding protein drrA	1.43794142867273	0.004984577107609
cds122	CEN27323.1	LACPI_0123	HTH-type transcriptional repressor, GntR family	2.52910430256168	0.005150217953557
cds983	CEN28184.1	LACPI_0984	Putative Type III restriction-modification system, modification subunit	1.13158327456863	0.005271167526628
cds949	CEN28150.1	LACPI_0950	Uncharacterized protein	1.61508556629336	0.005386465328477
cds2266	CEN29467.1	LACPI_2267	Transcriptional regulator MutR	3.3309685782828	0.005994462241071
cds1246	CEN28447.1	LACPI_1247	Two-component system TCS response regulator	4.97619046048144	0.006012748605445
cds966	CEN28167.1	LACPI_0967	Hydrolase YdeN	1.59476958472908	0.006438406912964
cds711	CEN27912.1	LACPI_0712	PTS system oligo-beta-mannoside-specific EIIC component	1.99006441275968	0.006462517563601
cds1666	CEN28867.1	LACPI_1667	HTH-type transcriptional regulator DegA	1.27286438194001	0.006581526305569
cds948	CEN28149.1	LACPI_0949	Glutaredoxin	5.49280877793546	0.006711565229218
cds2068	CEN29269.1	LACPI_2069	Dihydroneopterin aldolase FolB [Lactococcus piscium MKFS47]	1.46187413078177	0.007018570820351
cds1557	CEN28758.1	LACPI_1558	N-acetylglucosaminyltransferase	2.59425757092051	0.007500370310631
cds1435	CEN28636.1	LACPI_1436	MerR family HTH transcriptional regulator	4.87246526033728	0.007673314598445
cds1403	CEN28604.1	LACPI_1404	Putative metal ion ABC transporter, membrane-spanning subunit	3.74916916141639	0.007949081041916
cds1543	CEN28744.1	LACPI_1544	Amidophosphoribosyltransferase	1.58646749703021	0.008875031163952
cds717	CEN27918.1	LACPI_0718	Uncharacterized protein	4.27671326733602	0.008936941402013
cds2379	CEN29580.1	LACPI_2380	Putative HTH-type transcriptional regulator YbfP	2.63129387371246	0.009068263754825
cds947	CEN28148.1	LACPI_0948	Uncharacterized protein	3.93807666971239	0.009330613248791
cds967	CEN28168.1	LACPI_0968	Uncharacterized protein	1.63659525604886	0.00933435049166
cds305	CEN27506.1	LACPI_0306	Fatty acid-binding protein DegV	1.0357890282106	0.009491291839214
cds1720	CEN28921.1	LACPI_1721	Glutamine transport system permease protein glnP	1.42597084531024	0.009985490665798
cds1787	CEN28988.1	LACPI_1788	Uncharacterized protein	2.05993740388482	0.010126970300168
cds59	CEN27260.1	LACPI_0060	Uncharacterized protein	3.0103021274556	0.012612033271326
cds441	CEN27642.1	LACPI_0442	Aggregation promoting factor	1.33282999230012	0.012917702905208
cds1875	CEN29076.1	LACPI_1876	HTH-type transcriptional regulator	2.3453244236069	0.013540496169531
cds2233	CEN29434.1	LACPI_2234	ABC transporter permease	2.33621199493367	0.01368292361815
cds1754	CEN28955.1	LACPI_1755	Serine/threonine protein phosphatase	2.15069103880549	0.014853349301333
cds1980	CEN29181.1	LACPI_1981	Site-specific tyrosine recombinase XerC	1.36469144332418	0.016966035086966
cds6	CEN27207.1	LACPI_0007	Aminoacyl-tRNA hydrolase	1.32620888674936	0.018681928634682
cds1063	CEN28264.1	LACPI_1064	KH domain-containing protein	1.289759209764	0.019809439890137
cds303	CEN27504.1	LACPI_0304	Cell division transporter ATP-binding protein FtsE	1.54388904036142	0.021615204528801
cds1014	CEN28215.1	LACPI_1015	Integral membrane protein [Lactococcus piscium MKFS47]	1.47817771998619	0.022013422879886
cds842	CEN28043.1	LACPI_0843	ACT domain-containing protein	2.51146775143922	0.023310351013563
cds1886	CEN29087.1	LACPI_1887	Biotin transporter BioY	1.42059765326209	0.023692091750107
cds306	CEN27507.1	LACPI_0307	Argininosuccinate synthase	1.23015736335086	0.02396061748256
cds2008	CEN29209.1	LACPI_2009	Putative HTH-type transcriptional regulator BH0655	2.8403755555199	0.02551306185147
cds291	CEN27492.1	LACPI_0292	Oligopeptide transporter YclF	1.50333938460964	0.025573202701485
cds155	CEN27356.1	LACPI_0156	30S ribosomal protein S21	1.44542928191858	0.027318924984216
cds881	CEN28082.1	LACPI_0882	Type I restriction-modification system specificity determinant	1.01176464519324	0.027387913909317
cds759	CEN27960.1	LACPI_0760	Uncharacterized protein	5.00042463558407	0.028768657003082
cds93	CEN27294.1	LACPI_0094	Oligopeptide transport system permease protein AppB	2.16839914161755	0.030503014463355
cds972	CEN28173.1	LACPI_0973	Cysteine methyltransferase	4.94825862722256	0.030727095528356
cds2076	CEN29277.1	LACPI_2077	Sensor histidine kinase (Like protein to BlpH Spn)	3.04889925204844	0.031781142731873
cds971	CEN28172.1	LACPI_0972	Uncharacterized protein	4.90799302067417	0.032622788710295
cds997	CEN28198.1	LACPI_0998	Hyaluronan synthase	1.56763679060324	0.034246660015473
cds381	CEN27582.1	LACPI_0382	Alpha-aspartyl dipeptidase Peptidase E	1.59571993807739	0.036504502477703
cds582	CEN27783.1	LACPI_0583	DDE transposase	1.22161137619797	0.039017223470245
cds850	CEN28051.1	LACPI_0851	HTH-type transcriptional regulator DdrOP3	3.20605823404073	0.039610929332534
cds444	CEN27645.1	LACPI_0445	Uncharacterized protein	1.33055226392947	0.039967577085193
cds1629	CEN28830.1	LACPI_1630	Aryl-phospho-beta-D-glucosidase BglH	1.88991658200946	0.040273045935308
cds606	CEN27807.1	LACPI_0607	Uncharacterized protein	2.92099101696074	0.040843808046109
cds1559	CEN28760.1	LACPI_1560	Uncharacterized protein	3.55290392987787	0.043429197171819
cds1817	CEN29018.1	LACPI_1818	Conserved membrane protein, GtcA family	1.64390071563473	0.045309861626176
cds2110	CEN29311.1	LACPI_2111	Agmatine deiminase	1.61015914561663	0.04550408879932
cds54	CEN27255.1	LACPI_0055	HTH-type transcriptional regulator AdhR	3.87123516066636	0.046323058645505
cds1950	CEN29151.1	LACPI_1951	Phage protein	1.15955175209673	0.047991599618837
cds994	CEN28195.1	LACPI_0995	Transferase for other substituted phosphate groups	2.51596946988764	0.047991599618837
cds446	CEN27647.1	LACPI_0447	ABC-type multidrug transport system permease component	1.24370725125065	0.048690554485357

## Sheet: 14degree_5min
14 degree 5 minutes upregulated genes							14 degree 5 minutes downregulated genes
CDS_Number	Protein_ID	Locus_tag	Description(PANNZER+GenBank)	Log2FoldChange	P-adjusted value		CDS_Number	Protein_ID	Locus_tag	Description(PANNZER+GenBank)	Log2FoldChange	P-adjusted value
cds447	CEN27648.1	LACPI_0448	DEAD-box ATP-dependent RNA helicase CshA	1.02106820182748	1.44956407708991E-31		cds1734	CEN28935.1	LACPI_1735	Ribose 5-phosphate isomerase	-1.42242536770743	3.48120436322031E-11
cds19	CEN27220.1	LACPI_0020	Extracellular transglycosylase	1.37670962625048	8.57349760728588E-05		cds45	CEN27246.1	LACPI_0046	Putative LytTr DNA-binding domain-containing protein	-2.01015709868747	0.001221310930287
cds191	CEN27392.1	LACPI_0192	D-methionine-binding lipoprotein MetQ	1.03538721846314	0.04906859429123		cds2169	CEN29370.1	LACPI_2170	Phage transcription repressor	-1.3474659192002	0.002793082310581
							cds1917	CEN29118.1	LACPI_1918	ABC-type dipeptide transport system, periplasmic component	-1.36665050778258	0.003926472174472
							cds516	CEN27717.1	LACPI_0517	Helix-turn-helix domain-containing protein	-1.46877881094145	0.007148764265516
							cds2170	CEN29371.1	LACPI_2171	SAM-dependent methyltransferases	-1.20048997079675	0.010249885739663
							cds2356	CEN29557.1	LACPI_2357	Peptide transporter	-1.52202451867946	0.013253261423734
							cds1768	CEN28969.1	LACPI_1769	ATPase	-1.0281775600131	0.018056706841507

## Sheet: 14degree_35min
14 degree 35 minutes upregulated genes							14 degree 35 minutes downregulated genes
CDS_Number	Protein_ID	Locus_tag	Description(PANNZER+GenBank)	Log2FoldChange	P-adjusted value		CDS_Number	Protein_ID	Locus_tag	Description(PANNZER+GenBank)	Log2FoldChange	P-adjusted value
cds447	CEN27648.1	LACPI_0448	DEAD-box ATP-dependent RNA helicase CshA	2.51994315424134	3.68256937801607E-29		cds223	CEN27424.1	LACPI_0224	Cyclopropane-fatty-acyl-phospholipid synthase	-2.09097412563922	5.15825167418461E-41
cds1746	CEN28947.1	LACPI_1747	Single-stranded-DNA-specific exonuclease RecJ	1.74579517622594	6.59318288444326E-26		cds2393	CEN29594.1	LACPI_2394	Predicted oxidoreductase Myosin-crossreactive antigen ortholog	-2.15380020158856	1.45105537644043E-39
cds1748	CEN28949.1	LACPI_1749	Ribonuclease Z	1.73745851254387	4.61017330309425E-19		cds1020	CEN28221.1	LACPI_1021	Carbamoyl-phosphate synthase small subunit	-2.11634900690573	2.86508255972518E-37
cds499	CEN27700.1	LACPI_0500	DEAD-box ATP-dependent RNA helicase CshB	1.68345385682783	7.44506269505386E-18		cds1019	CEN28220.1	LACPI_1020	Aspartate carbamoyltransferase	-2.13100723022643	6.29720182278694E-30
cds885	CEN28086.1	LACPI_0886	tRNA uridine 5-carboxymethylaminomethyl modification enzyme MnmG	1.82089060645065	1.92968787979207E-17		cds2398	CEN29599.1	LACPI_2399	Acetoin dehydrogenase	-1.72647122178355	1.33069622110981E-26
cds1747	CEN28948.1	LACPI_1748	Short-chain dehydrogenase	1.76625418977655	5.06764271638819E-17		cds1024	CEN28225.1	LACPI_1025	Dihydroorotate dehydrogenase B (NAD(+)), electron transfer subunit	-2.29581464648439	2.33863352568159E-26
cds1745	CEN28946.1	LACPI_1746	Adenine phosphoribosyltransferase	1.71167065069947	3.06647328286443E-15		cds847	CEN28048.1	LACPI_0848	Heat-inducible transcriptional repressor HrcA	-2.95899743839502	2.4376436003281E-25
cds441	CEN27642.1	LACPI_0442	Aggregation promoting factor	2.49013838399262	6.49620087347754E-14		cds1021	CEN28222.1	LACPI_1022	Carbamoyl-phosphate synthase large subunit	-1.98787112451338	8.99627745294681E-20
cds1407	CEN28608.1	LACPI_1408	Uncharacterized protein	3.4891587785215	1.64139921370641E-12		cds1025	CEN28226.1	LACPI_1026	Dihydroorotate dehydrogenase	-2.1155396481126	5.08081905679709E-19
cds664	CEN27865.1	LACPI_0665	Citrate-sodium symporter	1.30660114539015	9.81317707889888E-10		cds848	CEN28049.1	LACPI_0849	Nucleotide exchange factor GrpE	-2.48713094874428	1.50455750470994E-18
cds2107	CEN29308.1	LACPI_2108	RNA-binding protein YaaA	1.2844029981943	1.17702912257679E-09		cds1026	CEN28227.1	LACPI_1027	Orotidine 5'-phosphate decarboxylase	-2.22907425535032	7.67864005657235E-18
cds19	CEN27220.1	LACPI_0020	Extracellular transglycosylase	2.33912755764865	1.18431760736983E-09		cds164	CEN27365.1	LACPI_0165	Aldo-keto reductase	-1.38180528912906	2.06906496530771E-15
cds65	CEN27266.1	LACPI_0066	ABC-F family ATPase	1.10816979894621	1.74924336546238E-09		cds1415	CEN28616.1	LACPI_1416	Peroxide resistance protein Dpr	-1.39416714880476	7.60972834786401E-14
cds1697	CEN28898.1	LACPI_1698	Ribonuclease J	1.00845241023581	2.2252627741758E-09		cds2375	CEN29576.1	LACPI_2376	Putative iron export ATP-binding protein FetA	-1.49030450254586	1.08753073483596E-13
cds1696	CEN28897.1	LACPI_1697	DNA-dependent RNA polymerase auxiliary subunit epsilon	1.4234295460115	2.70352056663399E-09		cds863	CEN28064.1	LACPI_0864	ATP synthase subunit beta	-1.15179255626841	2.56779212862716E-13
cds665	CEN27866.1	LACPI_0666	Malate dehydrogenase (Oxaloacetate-decarboxylating), Malolactic enzyme	1.31307995276192	1.335356648923E-08		cds849	CEN28050.1	LACPI_0850	Molecular chaperone DnaK	-1.99442696480472	5.21903208851156E-13
cds1894	CEN29095.1	LACPI_1895	Uncharacterized protein YuhC	1.47066535851892	1.65644563211712E-08		cds859	CEN28060.1	LACPI_0860	ATP synthase subunit b	-1.23273378006728	6.31547960527299E-13
cds599	CEN27800.1	LACPI_0600	Negative regulator of toxin gene expression	3.08741621959169	2.15802786278183E-08		cds861	CEN28062.1	LACPI_0862	ATP synthase subunit alpha	-1.17862353191276	6.70868127663595E-13
cds2411	CEN29612.1	LACPI_2412	Mercuric resistance operon regulatory protein MerR	1.53399101227367	3.27326160446729E-08		cds862	CEN28063.1	LACPI_0863	ATP synthase gamma chain	-1.1740853670884	7.96035170506564E-13
cds1640	CEN28841.1	LACPI_1641	Replicative DNA helicase loader DnaB	1.16878291490117	3.42992515699856E-08		cds1669	CEN28870.1	LACPI_1670	Nadh dehydrogenase	-1.20112866283099	3.11543160798388E-12
cds1744	CEN28945.1	LACPI_1745	DNA-directed RNA polymerase subunit delta	1.06297270444342	6.02428519237709E-08		cds293	CEN27494.1	LACPI_0294	Beta-ketoacyl-acyl carrier protein reductase	-1.85522270322468	5.93895065779482E-12
cds1621	CEN28822.1	LACPI_1622	Major facilitator superfamily transporter	1.89263573063644	6.68988616145238E-08		cds472	CEN27673.1	LACPI_0473	ATP-dependent Clp protease proteolytic subunit	-1.30252938882264	9.1171948549708E-11
cds729	pseudogene	LACPI_0730	Transposase	1.31214154278913	1.38792460039376E-07		cds160	CEN27361.1	LACPI_0161	Catechol 2,3-dioxygenase	-1.83639410377418	1.2066299938763E-10
cds1011	CEN28212.1	LACPI_1012	Amino acid permease-associated region	1.28609767115262	2.58789492599067E-07		cds2174	CEN29375.1	LACPI_2175	60 kDa chaperonin	-1.19513395200073	1.09710818296679E-09
cds2380	CEN29581.1	LACPI_2381	HTH-type transcriptional regulator	1.49237946181505	2.9321130300807E-07		cds125	CEN27326.1	LACPI_0126	Molecular chaperone DnaJ	-1.28100183886779	1.17999330407998E-09
cds1638	CEN28839.1	LACPI_1639	Ribosome biogenesis GTPase Der	1.02377603312971	3.632038952448E-07		cds1460	CEN28661.1	LACPI_1461	Serine--tRNA ligase	-1.19754062098835	1.18431760736983E-09
cds1016	CEN28217.1	LACPI_1017	Ribonuclease J	1.12203238543232	7.49293176638283E-07		cds2005	CEN29206.1	LACPI_2006	Manganese-dependent inorganic pyrophosphatase	-1.13637452598783	1.94530835891717E-09
cds886	CEN28087.1	LACPI_0887	Peroxiredoxin	1.31433622688626	1.26024224426456E-06		cds858	CEN28059.1	LACPI_0859	ATP synthase subunit a	-1.23293640762832	2.69500133250154E-09
cds241	CEN27442.1	LACPI_0242	50S ribosomal protein L33	1.44568001730877	1.67025377478091E-06		cds1811	CEN29012.1	LACPI_1812	S-adenosylmethionine synthase	-1.14798169910083	3.95882669860008E-09
cds132	CEN27333.1	LACPI_0133	Metal dependent phosphohydrolase	1.04757839825532	1.72070588193817E-06		cds1865	CEN29066.1	LACPI_1866	ABC transporter ATP-binding protein/permease	-1.22270925630538	6.96372979677686E-09
cds1083	CEN28284.1	LACPI_1084	Fructose-1-phosphate phosphatase YqaB	1.067009733073	1.72266151539001E-06		cds1791	CEN28992.1	LACPI_1792	Methyl-accepting chemotaxis-like domain containing protein	-1.03782237844851	9.05045699035829E-09
cds450	CEN27651.1	LACPI_0451	30S ribosomal protein S10	2.07014753353832	1.72266151539001E-06		cds2228	CEN29429.1	LACPI_2229	Inosine-5'-monophosphate dehydrogenase	-1.15367645614966	1.33849757599388E-08
cds1619	CEN28820.1	LACPI_1620	DNA primase	1.11580898119794	1.82214696697517E-06		cds2238	CEN29439.1	LACPI_2239	Serine protease HtrA	-1.15213818392294	2.15676088538319E-08
cds992	CEN28193.1	LACPI_0993	Transferase for other substituted phosphate groups	1.27389883385744	2.25984227944105E-06		cds1795	CEN28996.1	LACPI_1796	Uncharacterized protein YvlB	-1.31676815674896	4.31083545256658E-08
cds1085	CEN28286.1	LACPI_1086	EDD domain-containing protein, DegV family	1.03417406714887	4.46458453094577E-06		cds126	CEN27327.1	LACPI_0127	General stress protein CsbD	-1.65203758848618	4.56132142456745E-08
cds2035	CEN29236.1	LACPI_2036	ATP-dependent RNA helicase YxiN	1.04941551193458	4.58199371413343E-06		cds705	CEN27906.1	LACPI_0706	Aryl-phospho-beta-D-glucosidase BglC	-1.0699127438256	4.77323966430135E-08
cds2176	CEN29377.1	LACPI_2177	Uncharacterized protein	1.05514230422235	5.1075688808381E-06		cds825	CEN28026.1	LACPI_0826	Dihydroorotate dehydrogenase, catalytic subunit	-1.19143296289824	4.78565333017878E-08
cds1164	CEN28365.1	LACPI_1165	Transcriptional regulatory protein	2.38154950537968	1.1192755404699E-05		cds1734	CEN28935.1	LACPI_1735	Ribose 5-phosphate isomerase	-1.61969101192305	6.50432540646288E-08
cds270	CEN27471.1	LACPI_0271	50S ribosomal protein L36	1.01266523599649	1.90966142661241E-05		cds2124	CEN29325.1	LACPI_2125	Universal stress protein UspA	-1.43132703950214	6.80030488951497E-08
cds1084	CEN28285.1	LACPI_1085	Transposase	1.1823946411464	2.05823901898853E-05		cds860	CEN28061.1	LACPI_0861	ATP synthase subunit delta	-1.04933365780403	7.35416364259935E-08
cds119	CEN27320.1	LACPI_0120	Polysaccharide biosynthesis export protein [Lactococcus piscium MKFS47]	1.58909249154078	2.3282351032542E-05		cds2175	CEN29376.1	LACPI_2176	10 kDa chaperonin	-1.42617945556559	7.51804937418734E-08
cds120	CEN27321.1	LACPI_0121	Nucleotide sugar dehydrogenase	1.24637506103788	2.9766811262944E-05		cds2376	CEN29577.1	LACPI_2377	Predicted membrane protein of the YbbM family	-1.26235355746405	1.20236739830628E-07
cds731	CEN27932.1	LACPI_0732	Predicted permease duf318	1.16287862584323	2.9766811262944E-05		cds2181	CEN29382.1	LACPI_2182	Glutamyl aminopeptidase	-1.39865585138862	1.38792460039376E-07
cds117	CEN27318.1	LACPI_0118	Glycosyltransferase family protein [Lactococcus piscium MKFS47]	2.00429980349904	3.51795002154635E-05		cds864	CEN28065.1	LACPI_0865	ATP synthase epsilon chain	-1.06155503805582	1.50168238441121E-07
cds2389	CEN29590.1	LACPI_2390	Transcriptional regulators	1.58140137395304	3.79762884837275E-05		cds1018	CEN28219.1	LACPI_1019	Uracil permease PyrP	-1.1450763116857	1.64364494167191E-07
cds2382	CEN29583.1	LACPI_2383	Ferredoxin-NADP reductase	1.26656416439937	4.14000581997771E-05		cds2088	CEN29289.1	LACPI_2089	Puromycin N-acetyltransferase	-1.27982093009336	6.31547853375607E-07
cds941	CEN28142.1	LACPI_0942	Cell division protein FtsL	1.39890572516297	5.70192711638736E-05		cds954	CEN28155.1	LACPI_0955	Universal stress protein UspA	-1.16744915848161	6.36081463405195E-07
cds108	CEN27309.1	LACPI_0109	Polysaccharide biosynthesis protein, chain length regulator EpsA	1.23781459837378	7.44470258155192E-05		cds1378	CEN28579.1	LACPI_1379	Bifunctional oligoribonuclease and PAP phosphatase NrnA	-1.03884575760504	7.65922555451941E-07
cds2355	CEN29556.1	LACPI_2356	Replication protein RepB	1.60494652760392	7.73665473382473E-05		cds955	CEN28156.1	LACPI_0956	L-threonine 3-dehydrogenase, tdh	-1.0556665287422	1.03588793891209E-06
cds133	CEN27334.1	LACPI_0134	Ribosomal silencing factor RsfS	1.14615606501001	0.00012057501249		cds1248	CEN28449.1	LACPI_1249	dTDP-4-keto-6-deoxy-D-glucose epimerase	-1.59649356040125	1.07686258795195E-06
cds1474	CEN28675.1	LACPI_1475	Putative MarR family transcription regulator [Lactococcus piscium MKFS47]	1.32700984591526	0.000349187028259		cds857	CEN28058.1	LACPI_0858	ATP synthase subunit c	-1.22860429586036	1.57691391237664E-06
cds116	CEN27317.1	LACPI_0117	EpsH	1.61195131206951	0.000350646122315		cds2374	CEN29575.1	LACPI_2375	Uncharacterized protein	-1.95348162601392	1.58860591960477E-06
cds114	CEN27315.1	LACPI_0115	Capsule biosynthesis glucosyltransferase	1.35376351823333	0.000419271278026		cds1287	CEN28488.1	LACPI_1288	UDP-glucose 4-epimerase GalE	-1.162775831103	3.69223525161989E-06
cds1644	CEN28845.1	LACPI_1645	Putative protein Veg	1.23588633050185	0.000499177458557		cds1852	CEN29053.1	LACPI_1853	C3-degrading proteinase	-1.08422872839998	5.83585448268625E-06
cds334	CEN27535.1	LACPI_0335	50S ribosomal protein L28	1.0171497368069	0.000725987421032		cds161	CEN27362.1	LACPI_0162	Cell surface protein	-1.75870946107403	6.1900629190319E-06
cds242	CEN27443.1	LACPI_0243	Preprotein translocase subunit SecE	1.15201700412941	0.000822989874346		cds301	CEN27502.1	LACPI_0302	Putative Transporter, major facilitator family protein	-1.89576192443605	7.56167477425911E-06
cds1238	CEN28439.1	LACPI_1239	30S ribosomal protein S9	1.20819399804536	0.000868562154529		cds1017	CEN28218.1	LACPI_1018	Bifunctional protein PyrR	-1.2946044818447	1.35674334036724E-05
cds113	CEN27314.1	LACPI_0114	Glycosyltransferase in exopolysaccharide biosynthesis	1.29581016288129	0.000898158382545		cds316	CEN27517.1	LACPI_0317	Pyridoxal phosphate-dependent aminotransferase	-1.11564286235167	1.42805566353367E-05
cds112	CEN27313.1	LACPI_0113	UDP-N-acetylglucosamine--LPS N-acetylglucosamine transferase	2.06899923745755	0.000997646335374		cds2045	CEN29246.1	LACPI_2046	Quinone oxidoreductase 2	-1.63586251355171	1.481254062007E-05
cds639	CEN27840.1	LACPI_0640	Glycine betaine ABC transporter permease and substrate-binding component	1.87189637397183	0.001199670912072		cds312	CEN27513.1	LACPI_0313	Oxidoreductase, aldo/keto reductase	-1.03080526634712	1.53564524062541E-05
cds985	CEN28186.1	LACPI_0986	Uncharacterized protein	1.77392723130883	0.001557407959874		cds2239	CEN29440.1	LACPI_2240	Uncharacterized protein	-1.89718818856236	1.64776626548342E-05
cds706	CEN27907.1	LACPI_0707	Uncharacterized protein	2.34329568818457	0.001561988842418		cds1106	CEN28307.1	LACPI_1107	Bacteriocin immunity protein SkgI	-1.33425170970382	4.33853432275626E-05
cds2191	CEN29392.1	LACPI_2192	Glycosyltransferase RgpE	1.06787899494935	0.001603045847505		cds157	CEN27358.1	LACPI_0158	Substrate-specific component NiaX of predicted niacin ECF transporter	-1.05925002853139	5.70930561902131E-05
cds2381	CEN29582.1	LACPI_2382	Uncharacterized protein	1.58346390405984	0.001640144118937		cds2087	CEN29288.1	LACPI_2088	Protein of hypothetical function DUF1349	-1.06869126322311	0.000106556702834
cds2409	CEN29610.1	LACPI_2410	PpGpp synthetase	1.10572892248157	0.002732773774833		cds1380	pseudo	LACPI_1381	pseudo gene	-1.15088437013195	0.000117221581462
cds2408	CEN29609.1	LACPI_2409	Cu(I)-responsive transcriptional regulator, cueR	1.24528476268572	0.003643822628656		cds2377	CEN29578.1	LACPI_2378	Uncharacterized protein	-1.20616838912237	0.000119064650111
cds1549	CEN28750.1	LACPI_1550	Predicted hydrolases of the HAD superfamily	1.23321534057835	0.003687249292232		cds162	CEN27363.1	LACPI_0163	Cell surface protein, CscB family	-1.68980462901221	0.00012874521393
cds1548	CEN28749.1	LACPI_1549	Putative Guanine/hypoxanthine permease PbuG	1.04122359283495	0.004070583052683		cds300	CEN27501.1	LACPI_0301	TetR family transcriptional regulator	-2.42600987852173	0.000142439978784
cds1165	CEN28366.1	LACPI_1166	Two component sensor transduction histidine kinase	1.31655681808015	0.004427925628472		cds494	CEN27695.1	LACPI_0495	2-isopropylmalate synthase	-1.03376254143679	0.000143205016371
cds1186	CEN28387.1	LACPI_1187	CBS domain-containing protein YkuL	1.29483423413157	0.004594394099783		cds337	CEN27538.1	LACPI_0338	NADH peroxidase Npx	-1.1167158933262	0.000143689451751
cds118	CEN27319.1	LACPI_0119	Glycosyl transferase	1.51879995524725	0.004745462715406		cds1156	CEN28357.1	LACPI_1157	Carboxy-cis,cis-muconate cyclase	-1.07309763040164	0.000148417289615
cds2216	CEN29417.1	LACPI_2217	Malate permease	1.42537541253756	0.004772387212861		cds1102	CEN28303.1	LACPI_1103	Cobalamin-independent methionine synthase II	-1.39692849308857	0.000152917290974
cds1675	CEN28876.1	LACPI_1676	Uncharacterized protein YshB	1.08182862660507	0.00571086596379		cds840	CEN28041.1	LACPI_0841	Bile salt hydrolase	-1.11107973888845	0.000158343233742
cds1769	CEN28970.1	LACPI_1770	N(5)-(Carboxyethyl)ornithine synthase	1.72801339273168	0.006892241173847		cds1862	CEN29063.1	LACPI_1863	Histone acetyltransferase	-1.08039664368485	0.000251015248341
cds90	CEN27291.1	LACPI_0091	Oligopeptide ABC transporter ATP-binding protein OppF	1.08202763707309	0.007393513763055		cds1882	CEN29083.1	LACPI_1883	L-lactate dehydrogenase	-1.2051441506769	0.000302443924834
cds780	CEN27981.1	LACPI_0781	GNAT family N-acetyltransferase	1.2910351306792	0.008210997115265		cds1863	CEN29064.1	LACPI_1864	Deoxyuridine 5'-triphosphate nucleotidohydrolase	-1.02811211286587	0.000346022248172
cds1455	CEN28656.1	LACPI_1456	Hydrogen peroxide-inducible transcriptional activator	1.21972978602745	0.009966749065073		cds219	CEN27420.1	LACPI_0220	Lactose operon transcriptional regulator	-1.12575123836204	0.000350646122315
cds1750	CEN28951.1	LACPI_1751	Cystathionine beta-lyase	1.06609875366849	0.010417491439311		cds386	CEN27587.1	LACPI_0387	Enterocin A Immunity	-1.32530772174164	0.000358045230271
cds732	CEN27933.1	LACPI_0733	Small redox-active disulfide protein 2	1.36678075106725	0.011924486783535		cds1015	CEN28216.1	LACPI_1016	4-hydroxy-tetrahydrodipicolinate synthase	-1.0556529365409	0.000398124945464
cds2412	CEN29613.1	LACPI_2413	Uncharacterized protein	1.07110454186863	0.012243372802193		cds2386	CEN29587.1	LACPI_2387	Chlorophyll synthase ChlG, chlG	-1.11122820241987	0.00057990376485
cds2012	CEN29213.1	LACPI_2013	Transcriptional regulators	1.0070099141401	0.018173998237945		cds373	CEN27574.1	LACPI_0374	Cell surface protein, CscB family	-1.65671174644348	0.000606007512422
cds1674	CEN28875.1	LACPI_1675	Xanthine phosphoribosyltransferase	2.3319983996296	0.018691213047787		cds362	CEN27563.1	LACPI_0363	Glutamine synthetase type III	-1.01487655773708	0.000614222758058
cds692	CEN27893.1	LACPI_0693	Uncharacterized protein	1.14583968584206	0.019272772528096		cds1070	CEN28271.1	LACPI_1071	Uncharacterized protein	-1.80115752676041	0.000618488890035
cds2086	CEN29287.1	LACPI_2087	Glycerophosphodiester phosphodiesterase domain of glycerophosphodiester phosphodiesterase	1.08635545627624	0.019367891589938		cds516	CEN27717.1	LACPI_0517	Helix-turn-helix domain-containing protein	-1.48393301990639	0.000631382863053
cds1439	CEN28640.1	LACPI_1440	Uncharacterized protein	1.30103266691787	0.019367931703929		cds1044	CEN28245.1	LACPI_1045	Homoserine O-succinyltransferase	-1.07077644295713	0.00098519237506
cds1786	CEN28987.1	LACPI_1787	Uncharacterized protein	1.12274525158762	0.019603988708277		cds698	CEN27899.1	LACPI_0699	S-formylglutathione hydrolase FrmB	-1.13419935792709	0.001153064661673
cds1673	CEN28874.1	LACPI_1674	Nanthine-uracil permease	1.84839008620165	0.020550383917995		cds495	CEN27696.1	LACPI_0496	3-isopropylmalate dehydrogenase	-1.1269198635828	0.001202879267349
cds2415	CEN29616.1	LACPI_2416	Bacterial mobilization protein (MobC) family protein PcfF	1.12386336752018	0.024140049309387		cds1917	CEN29118.1	LACPI_1918	ABC-type dipeptide transport system, periplasmic component	-1.34692586694098	0.001323164216737
cds882	CEN28083.1	LACPI_0883	Anticodon nuclease PrrC	1.02603720112655	0.024719374123656		cds908	CEN28109.1	LACPI_0909	Indole-3-glycerol phosphate synthase TrpC	-1.25308720822773	0.001401347650742
cds2243	CEN29444.1	LACPI_2244	Uncharacterized protein	1.38130460984774	0.025496412515463		cds2007	CEN29208.1	LACPI_2008	Enterocin A immunity	-1.26313515070148	0.00178977409872
cds1778	CEN28979.1	LACPI_1779	ATPase V	1.24283541481243	0.028815001290307		cds696	CEN27897.1	LACPI_0697	S-formylglutathione hydrolase FrmB	-1.41655164348143	0.002148740654424
cds1776	CEN28977.1	LACPI_1777	Adenine-specific DNA methyltransferase	1.22254309489675	0.032774699387709		cds1397	CEN28598.1	LACPI_1398	Trehalose and maltose hydrolases	-1.03910042365426	0.002197096595877
cds53	CEN27254.1	LACPI_0054	Transport protein YcxC	1.2643572982342	0.03491257075862		cds647	CEN27848.1	LACPI_0648	Hydroxyacylglutathione hydrolase	-1.09159156761039	0.00269278229768
cds1389	CEN28590.1	LACPI_1390	Bacteriocin	1.45627809271212	0.042719635284654		cds2387	CEN29588.1	LACPI_2388	Transglycosylase associated protein family	-1.20282080394265	0.002739532937259
cds730	CEN27931.1	LACPI_0731	Putative HTH-type transcriptional repressor AseR	1.54005201680465	0.045070985085583		cds2170	CEN29371.1	LACPI_2171	SAM-dependent methyltransferases	-1.21000086750816	0.00430065322191
cds1887	CEN29088.1	LACPI_1888	Uncharacterized protein YdbD	1.62402864034369	0.047944588123318		cds1794	CEN28995.1	LACPI_1795	Phage shock protein C, PspC	-1.05775862170117	0.005670272390074
							cds904	CEN28105.1	LACPI_0905	Anthranilate synthase component I	-1.00995210374584	0.005811106563954
							cds2169	CEN29370.1	LACPI_2170	Phage transcription repressor	-1.13613384405535	0.006808092878813
							cds960	CEN28161.1	LACPI_0961	Predicted SAM-dependent methyltransferase	-1.24492652456148	0.008619408363019
							cds1176	CEN28377.1	LACPI_1177	Two-component system response regulator	-1.19950579005447	0.008758011965472
							cds1668	CEN28869.1	LACPI_1669	Trehalose operon transcriptional repressor	-1.29892298814409	0.010203748870413
							cds702	CEN27903.1	LACPI_0703	Uncharacterized protein	-1.00506823909252	0.010417491439311
							cds222	CEN27423.1	LACPI_0223	UDP-glucose--hexose-1-phosphate uridylyltransferase	-1.78370675128959	0.014063716577449
							cds1357	CEN28558.1	LACPI_1358	Integral membrane protein [Lactococcus piscium MKFS47]	-1.42153171092214	0.014525237604071
							cds703	CEN27904.1	LACPI_0704	Uncharacterized protein	-1.22109443349786	0.018941533281437
							cds406	CEN27607.1	LACPI_0407	Transcriptional regulator YeiE	-1.24442486534497	0.024719374123656
							cds287	CEN27488.1	LACPI_0288	Uncharacterized protein	-1.09921521055591	0.030224331785245
							cds221	CEN27422.1	LACPI_0222	Galactokinase	-1.51223036407638	0.036290372460786
							cds1708	CEN28909.1	LACPI_1709	Mannoside-phospho-beta-d-glucosidase	-1.49908443052684	0.037772644854116
							cds220	CEN27421.1	LACPI_0221	Aldose 1-epimerase	-1.87371527045336	0.037772644854116
							cds1396	CEN28597.1	LACPI_1397	Beta-phosphoglucomutase glucose-1-phosphate phosphodismutase	-1.0771928512666	0.044089937923975

## Sheet: 14degree_185min
14 degree 185 minutes upregulated genes							14 degree 185 minutes downregulated genes
CDS_Number	Protein_ID	Locus_tag	Description(PANNZER+GenBank)	Log2FoldChange	P-adjusted value		CDS_Number	Protein_ID	Locus_tag	Description(PANNZER+GenBank)	Log2FoldChange	P-adjusted value
cds1811	CEN29012.1	LACPI_1812	S-adenosylmethionine synthase	2.37977059205486	4.55564721583769E-79		cds849	CEN28050.1	LACPI_0850	Molecular chaperone DnaK	-3.48419208982196	1.20825704673849E-234
cds1727	CEN28928.1	LACPI_1728	Fructose-bisphosphate aldolase	1.74255262139413	4.63637267879171E-63		cds847	CEN28048.1	LACPI_0848	Heat-inducible transcriptional repressor HrcA	-3.45509520291118	3.40496930926243E-148
cds1683	CEN28884.1	LACPI_1684	Glucose-6-phosphate isomerase	2.16633386647347	2.70337467120326E-54		cds167	CEN27368.1	LACPI_0168	Chaperone protein ClpB	-3.65755292664615	3.18295937258591E-133
cds2091	CEN29292.1	LACPI_2092	Acid-resistance membrane protein	2.91024544406819	4.62063485629687E-50		cds1430	CEN28631.1	LACPI_1431	Lead cadmium zinc and mercury transporting ATPase Copper-translocating P-type ATPase	-3.41614408053054	1.1373612744723E-127
cds2411	CEN29612.1	LACPI_2412	Mercuric resistance operon regulatory protein MerR	2.73064554763918	4.63810041368464E-36		cds1432	CEN28633.1	LACPI_1433	Negative transcriptional regulator-copper transport operon	-3.14399194153334	5.78096333508609E-108
cds1456	CEN28657.1	LACPI_1457	Mannose-specific phosphotransferase system component iiab	1.25742044090025	7.10651573315973E-33		cds636	CEN27837.1	LACPI_0637	5,6-dimethylbenzimidazole synthase, bluB	-3.48004544964342	6.95084125510248E-108
cds1102	CEN28303.1	LACPI_1103	Cobalamin-independent methionine synthase II	1.59007122529495	1.49755452687018E-30		cds848	CEN28049.1	LACPI_0849	Nucleotide exchange factor GrpE	-3.16388141263943	1.99321195321292E-88
cds857	CEN28058.1	LACPI_0858	ATP synthase subunit c	1.74607948178687	2.41505742180827E-29		cds823	CEN28024.1	LACPI_0824	Dihydrolipoamide acetyltransferase component of pyruvate dehydrogenase complex	-1.97173088639635	1.28613816312319E-62
cds384	CEN27585.1	LACPI_0385	Uncharacterized protein	1.94689510892019	5.29246853667528E-29		cds2387	CEN29588.1	LACPI_2388	Transglycosylase associated protein family	-2.33372752303508	5.22182049905367E-61
cds2057	CEN29258.1	LACPI_2058	Trigger factor	1.7328777906109	4.22092369891747E-27		cds125	CEN27326.1	LACPI_0126	Molecular chaperone DnaJ	-2.35417506059619	6.47658975274155E-61
cds1810	CEN29011.1	LACPI_1811	Ribonuclease Y	1.69038306816662	7.26101315464634E-27		cds822	CEN28023.1	LACPI_0823	PDH E1 component beta subunit	-1.88429200209118	1.21361948213335E-60
cds1873	CEN29074.1	LACPI_1874	Phosphoglycerate mutase	1.34101490823278	2.01862183422626E-25		cds2174	CEN29375.1	LACPI_2175	60 kDa chaperonin	-1.7631298847741	1.23080891392845E-52
cds2213	CEN29414.1	LACPI_2214	30S ribosomal protein S7	1.56143493280937	1.70760474371803E-24		cds824	CEN28025.1	LACPI_0825	Dihydrolipoyl dehydrogenase	-1.97963563684969	6.4675024044749E-52
cds273	CEN27474.1	LACPI_0274	DNA-directed RNA polymerase subunit alpha	1.73313928198775	1.43723727066669E-23		cds1021	CEN28222.1	LACPI_1022	Carbamoyl-phosphate synthase large subunit	-1.71614582965511	3.51795423786626E-48
cds2214	CEN29415.1	LACPI_2215	30S ribosomal protein S12	1.59610665906569	3.93156927755585E-23		cds779	CEN27980.1	LACPI_0780	Uncharacterized protein	-2.33063416977698	1.51599296514851E-47
cds223	CEN27424.1	LACPI_0224	Cyclopropane-fatty-acyl-phospholipid synthase	1.10153944375361	7.46578544173089E-23		cds891	CEN28092.1	LACPI_0892	Ferrous iron transport protein B	-3.07661516660131	4.07072222402811E-42
cds858	CEN28059.1	LACPI_0859	ATP synthase subunit a	1.16380719612577	2.7551684602584E-22		cds1617	CEN28818.1	LACPI_1618	ATP-dependent endopeptidase Clp ATP-binding subunit ClpE	-1.660760651165	2.43632587411999E-41
cds269	CEN27470.1	LACPI_0270	Translation initiation factor IF-1	1.4023271650069	1.53045675764143E-21		cds350	CEN27551.1	LACPI_0351	DNA mismatch repair protein MutS	-1.66557006938404	8.4712346629755E-39
cds1791	CEN28992.1	LACPI_1792	Methyl-accepting chemotaxis-like domain containing protein	1.3706912965214	2.10536381401868E-20		cds455	CEN27656.1	LACPI_0456	Oligoendopeptidase O	-1.58430734220541	1.95982611509597E-38
cds2093	CEN29294.1	LACPI_2094	Protein RecA	1.35115454471686	3.23549178723402E-20		cds2226	CEN29427.1	LACPI_2227	Beta-glucoside-specific phosphotransferase enzyme IIA component	-2.67765994973634	9.29917997848368E-34
cds2248	CEN29449.1	LACPI_2249	ADP-ribose pyrophosphatase	3.10954901916968	1.63697855985629E-19		cds1020	CEN28221.1	LACPI_1021	Carbamoyl-phosphate synthase small subunit	-2.1168881826713	1.11829146217285E-33
cds2272	CEN29473.1	LACPI_2273	Site-specific DNA recombinase	1.87263012637463	1.14780163649704E-18		cds1449	CEN28650.1	LACPI_1450	Putative aldouronate transport system substrate-binding protein	-3.64927870971789	1.12825317386411E-32
cds268	CEN27469.1	LACPI_0269	Adenylate kinase	2.345676316564	1.54177605559228E-18		cds820	CEN28021.1	LACPI_0821	Lipoate--protein ligase	-1.3626831582998	2.593084348183E-32
cds853	CEN28054.1	LACPI_0854	Sodium ABC transporter permease	1.79054215291823	3.11284065909209E-18		cds2018	CEN29219.1	LACPI_2019	PTS fructose transporter subunit IIC	-1.77392603382771	6.49557549670742E-32
cds334	CEN27535.1	LACPI_0335	50S ribosomal protein L28	2.17860916181992	3.30232897135887E-18		cds1471	CEN28672.1	LACPI_1472	Phosphoenolpyruvate-dihydroxyacetone phosphotransferase, dihydroxyacetone binding subunit DhaK	-1.66165705112537	1.23612808620943E-31
cds2123	CEN29324.1	LACPI_2124	Uncharacterized protein	3.4330418638834	4.34680640270171E-18		cds821	CEN28022.1	LACPI_0822	Thiamine pyrophosphate-dependent dehydrogenase E1 component subunit alpha	-1.31812227836989	1.08114007211752E-29
cds1150	CEN28351.1	LACPI_1151	Alpha-acetolactate decarboxylase	1.72373385776649	7.22432801601214E-18		cds2020	CEN29221.1	LACPI_2021	Transcriptional regulators of sugar metabolism	-2.0776624107133	2.50326173305018E-29
cds2200	CEN29401.1	LACPI_2201	Septation ring formation regulator EzrA	1.51035076501152	1.07417241239463E-17		cds701	CEN27902.1	LACPI_0702	Cellobiose-specific PTS system IIC component	-1.81889742384754	2.92094475605291E-27
cds2238	CEN29439.1	LACPI_2239	Serine protease HtrA	1.31015682532318	4.22539888680808E-17		cds2074	CEN29275.1	LACPI_2075	Pyruvate formate-lyase-activating enzyme	-1.71348268056519	7.05758140514543E-27
cds96	CEN27297.1	LACPI_0097	GTP pyrophosphokinaseppGpp synthetase I	1.69717155691186	5.4146685969059E-17		cds412	CEN27613.1	LACPI_0413	Valine--tRNA ligase	-1.46238312021445	1.13303577917268E-26
cds7	CEN27208.1	LACPI_0008	Ribosome-binding ATPase YchF	2.46414028617432	5.87635407446978E-17		cds1899	CEN29100.1	LACPI_1900	Mannitol-1-phosphate 5-dehydrogenase	-3.61273007688939	1.13567169849453E-25
cds852	CEN28053.1	LACPI_0853	Putative Na(+) ABC exporter, ATP-binding subunit	1.74947899789854	1.09671762322167E-16		cds1424	CEN28625.1	LACPI_1425	ABC-F type ribosomal protection protein Lsa(A)	-2.50568141634147	1.50817457084597E-24
cds45	CEN27246.1	LACPI_0046	Putative LytTr DNA-binding domain-containing protein	4.13360368392805	1.76788559055523E-16		cds1431	CEN28632.1	LACPI_1432	Copper chaperone CopZ	-3.40976646058977	2.51717784672087E-24
cds2192	CEN29393.1	LACPI_2193	ATP-binding protein ABC transporter system for polysaccharides	1.95169144435888	2.4296939154961E-16		cds1795	CEN28996.1	LACPI_1796	Uncharacterized protein YvlB	-1.56837456793908	1.65326201736142E-23
cds417	CEN27618.1	LACPI_0418	Uncharacterized protein	1.64326782015651	8.82167848841771E-16		cds1460	CEN28661.1	LACPI_1461	Serine--tRNA ligase	-1.31745015469019	5.92854864876299E-23
cds1798	CEN28999.1	LACPI_1799	RNA-binding protein YlmH, contains S4-like domain	1.34758524584755	1.23758814681641E-15		cds170	CEN27371.1	LACPI_0171	Anaerobic ribonucleoside-triphosphate reductase	-1.10837147497381	7.73640143384863E-23
cds2212	CEN29413.1	LACPI_2213	Elongation factor G, mitochondrial	1.00726966522143	1.24464327024487E-15		cds1470	CEN28671.1	LACPI_1471	Phosphoenolpyruvate-dihydroxyacetone phosphotransferase DhaL	-1.75725142686204	8.61113932034691E-23
cds2077	CEN29278.1	LACPI_2078	Gliding motility-associated protein GldE, gldE	2.47329259811118	1.85802135761998E-15		cds1469	CEN28670.1	LACPI_1470	PTS system mannnose-specific transporter subunit IIA	-1.56368338339122	1.96913898390239E-22
cds1844	CEN29045.1	LACPI_1845	Uridylate kinase	1.50767021246541	1.87365999179541E-15		cds1019	CEN28220.1	LACPI_1020	Aspartate carbamoyltransferase	-2.15707639264224	5.73757935918714E-21
cds1816	CEN29017.1	LACPI_1817	Queuosine ECF transporter substrate-specific component QueT	1.87475562308664	6.47370246687423E-15		cds509	CEN27710.1	LACPI_0510	Queuine tRNA-ribosyltransferase	-1.29308825903244	2.15255505083587E-20
cds513	CEN27714.1	LACPI_0514	Lactoylglutathione lyase	3.04977772104542	9.49711817737767E-15		cds664	CEN27865.1	LACPI_0665	Citrate-sodium symporter	-1.52274887981897	2.82624662106161E-20
cds18	CEN27219.1	LACPI_0019	Membrane associated acyltransferase	2.18217874413808	1.02020575691307E-14		cds752	CEN27953.1	LACPI_0753	ADP-ribose pyrophosphatase, putative	-1.32018321374138	4.57213164808508E-20
cds2078	CEN29279.1	LACPI_2079	Predicted PurR-regulated permease PerM	3.24857571720265	1.6235567117998E-14		cds917	CEN28118.1	LACPI_0918	Beta-Ala-Xaa dipeptidase	-1.31966075099153	7.22615565281181E-20
cds1894	CEN29095.1	LACPI_1895	Uncharacterized protein YuhC	1.62524795255397	2.98270194943346E-14		cds2175	CEN29376.1	LACPI_2176	10 kDa chaperonin	-1.8227586168911	8.96878744725008E-20
cds1743	CEN28944.1	LACPI_1744	Endolytic murein transglycosylase	1.09706828781147	7.22179262320047E-14		cds1701	CEN28902.1	LACPI_1702	Ribosomal protein bS1, rpsA	-1.4166998866828	2.01602110284019E-19
cds1732	CEN28933.1	LACPI_1733	Multidrug resistance efflux pump PmrA	1.75341384372477	1.44351056174786E-13		cds298	CEN27499.1	LACPI_0299	Flavin-dependent oxidoreductase, luciferase family (Includes alkanesulfonate monooxygenase SsuD and methylene tetrahydromethanopterin reductase)	-1.85992577473426	3.08775695064588E-19
cds2264	CEN29465.1	LACPI_2265	Fluoroquinolones export ATP-binding protein/MT2762	2.03375086110114	2.42304763262498E-13		cds127	CEN27328.1	LACPI_0128	Dihydrodipicolinate reductase	-1.65208894309516	5.1838694021379E-19
cds816	CEN28017.1	LACPI_0817	Foldase protein PrsA	1.34428831864484	2.52381031837101E-13		cds1101	CEN28302.1	LACPI_1102	Activator of 2-hydroxyglutaryl-CoA dehydratase	-1.09024333753431	7.06209766782433E-19
cds1577	CEN28778.1	LACPI_1578	Thioredoxin-disulfide reductase	1.1270370086494	2.55003151310308E-13		cds1448	CEN28649.1	LACPI_1449	Putative multiple-sugar transport system permease YteP	-4.25276571142278	7.43143788743119E-19
cds2187	CEN29388.1	LACPI_2188	Uncharacterized protein	1.96123960062089	2.74637217469598E-13		cds224	CEN27425.1	LACPI_0225	DNA polymerase III PolC-type	-1.04997363609311	7.43143788743119E-19
cds1666	CEN28867.1	LACPI_1667	HTH-type transcriptional regulator DegA	2.46258629601358	3.15518863521098E-13		cds464	CEN27665.1	LACPI_0465	Superoxide dismutase	-1.43435808416927	1.69707837910306E-18
cds1857	CEN29058.1	LACPI_1858	Glutamate--tRNA ligase	1.54116003619927	4.10918304064121E-13		cds1375	CEN28576.1	LACPI_1376	Bax inhibitor-1/YccA family protein	-1.3568526505815	2.95894511724107E-18
cds856	CEN28057.1	LACPI_0857	S-formylglutathione hydrolase, fghA	1.26153571541626	4.6750554187135E-13		cds2224	CEN29425.1	LACPI_2225	PTS system beta-glucoside-specific transporter subunit IIABC	-2.57789375476962	5.73103496194855E-18
cds1880	CEN29081.1	LACPI_1881	Methionine import ATP-binding protein MetN	1.64060453307031	6.82599123139057E-13		cds312	CEN27513.1	LACPI_0313	Oxidoreductase, aldo/keto reductase	-1.21060053835371	1.33427247963882E-17
cds499	CEN27700.1	LACPI_0500	DEAD-box ATP-dependent RNA helicase CshB	1.75795507070989	1.49266386654841E-12		cds1503	CEN28704.1	LACPI_1504	Endonuclease MutS2	-1.29033524689422	4.04067246998149E-17
cds1043	CEN28244.1	LACPI_1044	Protein of hypothetical function DUF1054	1.753866012298	1.70163683817173E-12		cds1162	CEN28363.1	LACPI_1163	Sensor protein kinase kinB	-1.67647961060203	4.55017192726368E-17
cds1979	CEN29180.1	LACPI_1980	Uncharacterized protein	2.037093870003	2.46786044696681E-12		cds836	CEN28037.1	LACPI_0837	Acetyl-CoA carboxylase biotin carboxylase subunit	-1.00946544090599	5.99508113479548E-17
cds331	CEN27532.1	LACPI_0332	Prophage ps1 protein 20	3.66243633242497	3.32416796961109E-12		cds507	CEN27708.1	LACPI_0508	Cysteine desulfurase	-1.09234612933161	1.76788559055523E-16
cds626	CEN27827.1	LACPI_0627	DNA binding protein, FIG046916	1.94392220670141	5.23011102531056E-12		cds220	CEN27421.1	LACPI_0221	Aldose 1-epimerase	-3.00454798641191	2.56040797959433E-16
cds1815	CEN29016.1	LACPI_1816	Glutathione peroxidase	1.46826789754141	6.57487669494169E-12		cds1501	CEN28702.1	LACPI_1502	Thioredoxin	-1.52683948211644	3.40620647502774E-16
cds1793	CEN28994.1	LACPI_1794	HPr kinase/phosphorylase	1.52117743815725	6.93632783186447E-12		cds2100	CEN29301.1	LACPI_2101	Aspartate--tRNA ligase	-1.19004780456671	4.87822070816302E-16
cds1893	CEN29094.1	LACPI_1894	U32 family peptidase small subunit	2.22617735691793	1.41298779676528E-11		cds839	CEN28040.1	LACPI_0840	NAD(FAD)-utilizing dehydrogenase, sll0175 homolog	-1.35397812042074	7.21418697809652E-16
cds1881	CEN29082.1	LACPI_1882	D-methionine transport system substrate-binding protein	1.31273950171966	2.68226876034597E-11		cds2386	CEN29587.1	LACPI_2387	Chlorophyll synthase ChlG, chlG	-1.52401538414727	1.00560765763122E-15
cds1531	CEN28732.1	LACPI_1532	Catabolite control protein A CCpA	1.23684953412406	3.35164814975181E-11		cds2225	CEN29426.1	LACPI_2226	Aryl-phospho-beta-D-glucosidase BglH	-2.6566790421928	1.78009395055256E-15
cds792	CEN27993.1	LACPI_0793	Uncharacterized protein	1.67484490710375	7.86584129862138E-11		cds1148	CEN28349.1	LACPI_1149	Organic hydroperoxide resistance protein OhrA	-1.11729504740577	1.8374319629481E-15
cds1977	CEN29178.1	LACPI_1978	Uncharacterized protein	3.45990050494431	1.87542849669218E-10		cds2019	CEN29220.1	LACPI_2020	Tagatose-6-phosphate kinase / 1-phosphofructokinase	-1.61678850618167	2.13316778627557E-15
cds2055	CEN29256.1	LACPI_2056	Bifunctional UDP-N-acetylglucosamine diphosphorylase/glucosamine-1-phosphate N-acetyltransferase GlmU	1.16533852649021	2.27045882157335E-10		cds662	CEN27863.1	LACPI_0663	Phosphoglucosamine mutase	-1.04616081489495	6.22911532523467E-15
cds2284	CEN29485.1	LACPI_2285	Arginine/ornithine antiporter ArcD	1.85399999032456	2.30163392256352E-10		cds2065	CEN29266.1	LACPI_2066	Dihydropteroate synthase	-1.24752323688337	9.35148661243619E-15
cds990	CEN28191.1	LACPI_0991	Teichoic acids export ATP-binding protein TagH	1.54488971211731	2.33899300617894E-10		cds510	CEN27711.1	LACPI_0511	Iron-regulated ABC transporter membrane component SufB	-1.07612585758161	1.18529485335864E-14
cds1041	CEN28242.1	LACPI_1042	Orotate phosphoribosyltransferase	1.22190140251223	2.35719635958803E-10		cds221	CEN27422.1	LACPI_0222	Galactokinase	-2.48602518400779	1.39584108235343E-14
cds490	CEN27691.1	LACPI_0491	Peptidyl-prolyl cis-trans isomerase	1.87383484816045	2.99485327665388E-10		cds906	CEN28107.1	LACPI_0907	Anthranilate phosphoribosyltransferase	-1.71145288682761	1.43546270576358E-14
cds1644	CEN28845.1	LACPI_1645	Putative protein Veg	2.46733292794483	3.46783126835842E-10		cds1399	CEN28600.1	LACPI_1400	Maltose/maltodextrin ABC superfamily ATP binding cassette transporter, binding protein	-1.06861549175947	1.6332198660217E-14
cds95	CEN27296.1	LACPI_0096	Glycosyltransferase involved in cell wall bisynthesis	3.11290141159619	5.05032147785878E-10		cds1598	CEN28799.1	LACPI_1599	Leucine--tRNA ligase	-1.08391296604719	1.76061489794401E-14
cds2191	CEN29392.1	LACPI_2192	Glycosyltransferase RgpE	2.55465668235397	7.74218201766676E-10		cds1698	CEN28899.1	LACPI_1699	Adenosine deaminase	-1.49340157332009	2.46672620913875E-14
cds2114	CEN29315.1	LACPI_2115	Multimodular transpeptidase-transglycosylase	1.33433254028668	8.17033641456377E-10		cds84	CEN27285.1	LACPI_0085	Ribosomal RNA small subunit methyltransferase E	-1.73255073221317	4.80889458346878E-14
cds953	CEN28154.1	LACPI_0954	Membrane domain of membrane-anchored glycerophosphoryl diester phosphodiesterase	3.39390783777789	8.18578585270903E-10		cds158	CEN27359.1	LACPI_0159	S-ribosylhomocysteine lyase	-1.16662660106419	9.89174966071822E-14
cds1790	CEN28991.1	LACPI_1791	Gas vesicle protein	1.06258410430301	1.00456316990184E-09		cds1599	CEN28800.1	LACPI_1600	Polyketide synthase regulator	-1.5581994084962	9.90567914029915E-14
cds725	CEN27926.1	LACPI_0726	Sodium/hydrogen antiporter	2.02180734724512	1.8393079973691E-09		cds955	CEN28156.1	LACPI_0956	L-threonine 3-dehydrogenase, tdh	-1.05423031106503	2.00378663127394E-13
cds1169	CEN28370.1	LACPI_1170	Putative SRP operon regulator YlxM	2.59148024824775	2.26354136178658E-09		cds743	CEN27944.1	LACPI_0744	A G-specific adenine glycosylase	-1.21064233246568	3.37098234410193E-13
cds2355	CEN29556.1	LACPI_2356	Replication protein RepB	2.16119351214963	2.31922850354542E-09		cds454	CEN27655.1	LACPI_0455	Aerobic energy metabolism	-1.26331872541358	4.34909468702409E-13
cds431	CEN27632.1	LACPI_0432	Putative nodulation ATP-binding protein I	1.42467001373324	2.47575864296583E-09		cds1401	CEN28602.1	LACPI_1402	Maltose transport system permease protein malG	-1.14307684089278	4.86827127680389E-13
cds1788	CEN28989.1	LACPI_1789	Uncharacterized protein	2.70706141140531	2.52854658441356E-09		cds297	CEN27498.1	LACPI_0298	FMN-dependent NADPH-azoreductase	-2.66658310306394	5.71599567013771E-13
cds2062	CEN29263.1	LACPI_2063	Transcriptional regulator Spx	2.45101194388296	2.6534979147931E-09		cds874	CEN28075.1	LACPI_0875	Alpha-aspartyl dipeptidase Peptidase E	-1.34661675362771	1.04476468070069E-12
cds64	CEN27265.1	LACPI_0065	Tryptophan--tRNA ligase	1.4882243259696	2.91102825564027E-09		cds1222	CEN28423.1	LACPI_1223	Glutamine--fructose-6-phosphate aminotransferase	-1.005626350926	1.45405332414448E-12
cds2180	CEN29381.1	LACPI_2181	Uncharacterized protein	1.47831342123218	3.69176688893204E-09		cds1497	CEN28698.1	LACPI_1498	Deoxyribose-phosphate aldolase	-1.03257302933603	1.51234109399528E-12
cds1204	CEN28405.1	LACPI_1205	Ribosome biogenesis GTPase YlqF	1.63868656758966	3.78325985715787E-09		cds2363	CEN29564.1	LACPI_2364	Heavy metal translocating P-type ATPase	-1.09016484792832	1.68345926750789E-12
cds203	CEN27404.1	LACPI_0204	Oxygen-insensitive NAD(P)H nitroreductase / Dihydropteridine reductase	1.66533107116825	4.00007689533702E-09		cds835	CEN28036.1	LACPI_0836	Beta-hydroxyacyl-ACP dehydratase	-1.03092295111412	1.80071573449674E-12
cds625	CEN27826.1	LACPI_0626	FRG domain-containing protein [Lactococcus piscium MKFS47]	5.58829250332573	5.07870816544848E-09		cds83	CEN27284.1	LACPI_0084	Ribosomal protein L11 methyltransferase	-1.31983064691902	2.26499860164432E-12
cds825	CEN28026.1	LACPI_0826	Dihydroorotate dehydrogenase, catalytic subunit	1.83309501136507	5.34318007738177E-09		cds1597	CEN28798.1	LACPI_1598	Uncharacterized protein	-1.19983657532616	3.03915760067249E-12
cds648	CEN27849.1	LACPI_0649	Role in replication	3.46316597493597	5.97962374409108E-09		cds222	CEN27423.1	LACPI_0223	UDP-glucose--hexose-1-phosphate uridylyltransferase	-2.34749199335742	3.19927497606667E-12
cds1388	CEN28589.1	LACPI_1389	Sugar efflux transporter for intercellular exchange	2.15578886474629	7.71297078294868E-09		cds1461	CEN28662.1	LACPI_1462	Phosphotransacetylase	-1.25954980314504	8.04650996802364E-12
cds1012	CEN28213.1	LACPI_1013	Aspartate-semialdehyde dehydrogenase	2.99666798100369	8.21179717051938E-09		cds1489	CEN28690.1	LACPI_1490	Adenylosuccinate lyase	-1.25145674692817	8.4947056888899E-12
cds660	CEN27861.1	LACPI_0661	Diadenylate cyclase	1.60613147296152	9.33398460944187E-09		cds1378	CEN28579.1	LACPI_1379	Bifunctional oligoribonuclease and PAP phosphatase NrnA	-1.1193241499353	1.14443940485119E-11
cds2276	CEN29477.1	LACPI_2277	EcsC protein family	2.34514210274173	9.96471466701467E-09		cds348	CEN27549.1	LACPI_0349	Arginine repressor	-1.48767718125297	1.64863633541971E-11
cds888	CEN28089.1	LACPI_0889	50S ribosomal protein L35	1.34439236299271	1.32960624541182E-08		cds1804	CEN29005.1	LACPI_1805	DegV domain-containing protein YteA	-1.26668742707927	2.98413919347393E-11
cds411	CEN27612.1	LACPI_0412	Multidrug transport ABC transporter ATPase component	1.98014980877976	1.57050254769588E-08		cds292	CEN27493.1	LACPI_0293	tRNA modification GTPase MnmE	-1.01571226851159	4.03267124366579E-11
cds279	CEN27480.1	LACPI_0280	Acetolactate synthase catalytic subunit	1.08036217181351	1.77606904597048E-08		cds1708	CEN28909.1	LACPI_1709	Mannoside-phospho-beta-d-glucosidase	-1.93351384759863	4.12716842138486E-11
cds270	CEN27471.1	LACPI_0271	50S ribosomal protein L36	1.27537792275782	2.0179645723385E-08		cds359	CEN27560.1	LACPI_0360	Holliday junction branch migration DNA helicase RuvB	-1.25636584780426	4.40181490252201E-11
cds108	CEN27309.1	LACPI_0109	Polysaccharide biosynthesis protein, chain length regulator EpsA	3.66563123415189	2.23448229635676E-08		cds912	CEN28113.1	LACPI_0913	Tryptophan synthase subunit alpha	-1.52539986052975	4.88663483906199E-11
cds2190	CEN29391.1	LACPI_2191	Rhamnan synthesis protein F	1.47247609542247	4.07487423990428E-08		cds1805	CEN29006.1	LACPI_1806	RNA-binding protein containing a PIN domain	-1.35143599573032	4.91728494517661E-11
cds1843	CEN29044.1	LACPI_1844	Ribosome-recycling factor	1.4287909992363	4.11779964083142E-08		cds910	CEN28111.1	LACPI_0911	Tryptophan synthase subunit beta	-1.46164746349273	5.3178261921967E-11
cds2219	CEN29420.1	LACPI_2220	Sugar transport protein	4.54962961351858	4.11779964083142E-08		cds1158	CEN28359.1	LACPI_1159	Putative trans-acting positive regulator	-1.76052612326578	1.6542948453515E-10
cds1455	CEN28656.1	LACPI_1456	Hydrogen peroxide-inducible transcriptional activator	4.02395526951599	4.31420233208466E-08		cds500	CEN27701.1	LACPI_0501	Multiple sugar-binding transport ATP-binding protein MsmK	-1.31302416180458	1.76558200771913E-10
cds129	CEN27330.1	LACPI_0130	Ribosome biogenesis GTPase YqeH	1.18987061359886	4.3736076111121E-08		cds361	CEN27562.1	LACPI_0362	Type I glutamate--ammonia ligase	-1.18776028424552	2.2450540830391E-10
cds2130	CEN29331.1	LACPI_2131	Adenylosuccinate synthetase	1.01178839001987	7.6645583117619E-08		cds916	CEN28117.1	LACPI_0917	Uncharacterized protein	-1.07756807358522	2.30163392256352E-10
cds2271	CEN29472.1	LACPI_2272	Uncharacterized protein	1.86291705793199	9.01189433119489E-08		cds1901	CEN29102.1	LACPI_1902	Mannitol operon transcriptional antiterminator MtlR	-1.65785305129035	3.00766836506978E-10
cds109	CEN27310.1	LACPI_0110	Tyrosine protein kinase EpsB	2.23059393806869	9.04100073013394E-08		cds301	CEN27502.1	LACPI_0302	Putative Transporter, major facilitator family protein	-2.17721788237314	3.37044458121221E-10
cds462	CEN27663.1	LACPI_0463	ABC transporter periplasmic protein family 3	2.86513907687096	1.0731218795217E-07		cds988	CEN28189.1	LACPI_0989	N-acyl-L-amino acid amidohydrolase	-1.3718705993671	3.37044458121221E-10
cds1530	CEN28731.1	LACPI_1531	MFS-type permease	1.33161096211517	1.10030674976042E-07		cds834	CEN28035.1	LACPI_0835	Biotin carboxyl carrier protein of acetyl-CoA carboxylase	-1.01099391020547	3.94225846653639E-10
cds1053	CEN28254.1	LACPI_1054	Pyruvate dehydrogenase subunit alpha	1.42390121777896	1.19256441762224E-07		cds349	CEN27550.1	LACPI_0350	Cell fate regulator YmcA, YheA/YmcA/DUF963 family (Controls sporulation, competence, biofilm development)	-1.60185075152154	4.38190970646681E-10
cds448	CEN27649.1	LACPI_0449	GTPase Era	1.15262486318078	1.61625143884067E-07		cds1870	CEN29071.1	LACPI_1871	Predicted esterase	-3.42216898586011	6.30468469866733E-10
cds827	CEN28028.1	LACPI_0828	Transcriptional regulator of fatty acid biosynthesis FabT	1.93534480274635	1.68430320282229E-07		cds489	CEN27690.1	LACPI_0490	Magnesium transporter MgtE	-1.09454961554347	1.1331874104271E-09
cds1581	CEN28782.1	LACPI_1582	L-Cystine ABC transporter periplasmic cystine-binding protein TcyA	3.32367008999516	1.78675598313398E-07		cds2239	CEN29440.1	LACPI_2240	Uncharacterized protein	-1.58931971536147	1.29041670209727E-09
cds842	CEN28043.1	LACPI_0843	ACT domain-containing protein	4.32251113629043	1.82028724496054E-07		cds742	CEN27943.1	LACPI_0743	Peptide chain release factor 1	-1.09717795137056	1.45308223662022E-09
cds1367	CEN28568.1	LACPI_1368	Uncharacterized protein YngA	1.17020818735132	1.87603356170097E-07		cds1902	CEN29103.1	LACPI_1903	Phosphotransferase system mannitol-specific IIBC component	-2.25622947238503	1.78992016464215E-09
cds2183	CEN29384.1	LACPI_2184	Transporter	1.3557675025973	2.03735561503833E-07		cds812	CEN28013.1	LACPI_0813	NAD-dependent oxidoreductase	-1.09841032617552	1.97558277385351E-09
cds1439	CEN28640.1	LACPI_1440	Uncharacterized protein	3.38460535744112	2.30341695795441E-07		cds1425	CEN28626.1	LACPI_1426	Oligo-beta-mannoside-specific phosphotransferase enzyme IIB component	-1.91942199527945	2.11555070527617E-09
cds1842	CEN29043.1	LACPI_1843	S1 RNA binding domain	1.02436935761128	2.46808334836593E-07		cds1806	CEN29007.1	LACPI_1807	TrmH family tRNA/rRNA methyltransferase YacO	-1.36843222764841	2.18207880166445E-09
cds1776	CEN28977.1	LACPI_1777	Adenine-specific DNA methyltransferase	4.75681222741857	2.71077909586249E-07		cds908	CEN28109.1	LACPI_0909	Indole-3-glycerol phosphate synthase TrpC	-1.73058943559829	2.20266053151721E-09
cds17	CEN27218.1	LACPI_0018	MORN repeat protein	1.83963606718933	3.1376610919574E-07		cds1121	CEN28322.1	LACPI_1122	3-dehydroquinate synthase	-1.13029291091752	2.6534979147931E-09
cds828	CEN28029.1	LACPI_0829	Ketoacyl-ACP synthase III	1.45719120847156	3.40084873094725E-07		cds508	CEN27709.1	LACPI_0509	Nitrogen fixation protein NifU	-1.20364855984412	2.93268367082387E-09
cds992	CEN28193.1	LACPI_0993	Transferase for other substituted phosphate groups	1.95470582878828	3.88761074309914E-07		cds1376	CEN28577.1	LACPI_1377	Enoyl-CoA hydratase	-1.00826151705122	3.16275190038393E-09
cds1801	CEN29002.1	LACPI_1802	Pyridoxal phosphate homeostasis protein	1.10150577390973	5.28227846944917E-07		cds1900	CEN29101.1	LACPI_1901	Mannitol-specific phosphotransferase enzyme IIA component	-3.38602587320425	3.82818186979383E-09
cds245	CEN27446.1	LACPI_0246	Large-conductance mechanosensitive channel protein MscL	4.79261784651716	5.44779671456781E-07		cds157	CEN27358.1	LACPI_0158	Substrate-specific component NiaX of predicted niacin ECF transporter	-1.14185664181409	4.59158258715497E-09
cds661	CEN27862.1	LACPI_0662	YbbR-like signal peptide containing protein	1.25654331461718	5.46896570390206E-07		cds2056	CEN29257.1	LACPI_2057	Pyrroline-5-carboxylate reductase	-1.33386197847511	4.73952060551063E-09
cds36	CEN27237.1	LACPI_0037	Ribonuclease HIII	2.90318947743353	6.96273977030341E-07		cds429	CEN27630.1	LACPI_0430	Aryl-phospho-beta-D-glucosidase BglA	-2.71912668797812	5.08539832027735E-09
cds147	CEN27348.1	LACPI_0148	Ribosomal-protein-alanine acetyltransferase, rimI	2.73119783179236	9.52294931602176E-07		cds2227	CEN29428.1	LACPI_2228	Beta-glucoside operon transcriptional antiterminator	-2.04220743261039	6.74167872636033E-09
cds1218	CEN28419.1	LACPI_1219	Proposed amino acid ligase found clustered with an amidotransferase	1.38786446956874	1.00043476630469E-06		cds909	CEN28110.1	LACPI_0910	Phosphoribosylanthranilate isomerase	-1.68139799416682	6.9929483766518E-09
cds2053	CEN29254.1	LACPI_2054	Uncharacterized protein	1.07621714480984	1.20066277603463E-06		cds290	CEN27491.1	LACPI_0291	Short-chain dehydrogenase of various substrate specificities	-1.20265100500487	9.03521836490869E-09
cds1594	CEN28795.1	LACPI_1595	Probably aromatic ring hydroxylating enzyme	1.46846600113262	1.34340437765712E-06		cds219	CEN27420.1	LACPI_0220	Lactose operon transcriptional regulator	-1.16943675403573	9.89436561588231E-09
cds1568	CEN28769.1	LACPI_1569	Phosphate ABC transporter	1.32485780376775	1.43720031182554E-06		cds1159	CEN28360.1	LACPI_1160	Glycerol kinase	-2.20510300036167	1.08661612139565E-08
cds979	CEN28180.1	LACPI_0980	Uridine kinase	1.89571140768577	1.46050633562173E-06		cds2099	CEN29300.1	LACPI_2100	Tyrosyl-tRNA synthetase	-1.07335200331786	1.27703137848864E-08
cds114	CEN27315.1	LACPI_0115	Capsule biosynthesis glucosyltransferase	3.34982663202857	1.59700875184084E-06		cds140	CEN27341.1	LACPI_0141	L-arabinose isomerase	-2.29900993709397	1.3928176492818E-08
cds711	CEN27912.1	LACPI_0712	PTS system oligo-beta-mannoside-specific EIIC component	3.11237425305898	1.64814547811303E-06		cds2116	CEN29317.1	LACPI_2117	Spectinomycin tetracycline efflux pump	-1.13424706885867	1.77015255350829E-08
cds243	CEN27444.1	LACPI_0244	Transcription termination/antitermination protein NusG	1.42200846461445	1.9630258649074E-06		cds488	CEN27689.1	LACPI_0489	Pseudouridine synthase	-1.03268356608837	2.36045028819598E-08
cds2060	CEN29261.1	LACPI_2061	Inositol-phosphate phosphatase	1.3085634628235	2.52956043467663E-06		cds1090	CEN28291.1	LACPI_1091	Integral membrane protein [Lactococcus piscium MKFS47]	-1.09016196575056	2.63364217566739E-08
cds1775	CEN28976.1	LACPI_1776	Type II restriction endonuclease	1.77995293734069	2.54916006180218E-06		cds2223	CEN29424.1	LACPI_2224	Aryl-phospho-beta-D-glucosidase BglH	-2.13695027626513	3.12377109036757E-08
cds2107	CEN29308.1	LACPI_2108	RNA-binding protein YaaA	1.52617176185385	2.64846122018276E-06		cds1682	CEN28883.1	LACPI_1683	Thiol peroxidase	-1.26962473852182	6.29109529152148E-08
cds1976	CEN29177.1	LACPI_1977	Pleiotropic regulator of exopolysaccharide synthesis, competence and biofilm formation Ftr, XRE family	1.15788294956907	2.74848610814461E-06		cds2286	CEN29487.1	LACPI_2287	Rhodanese-related sulfurtransferase	-1.08254951376673	6.6791860717674E-08
cds1839	CEN29040.1	LACPI_1840	Phenazine biosynthesis protein PhzF like	1.03808894856681	2.95306926595567E-06		cds1091	CEN28292.1	LACPI_1092	Threonine/serine exporter	-1.29068998338855	8.78674535395357E-08
cds309	CEN27510.1	LACPI_0310	Inner membrane protein translocase component YidC	1.11080049278346	2.98907946378811E-06		cds1445	CEN28646.1	LACPI_1446	Dextran glucosidase	-1.06896660184488	1.37914197419197E-07
cds447	CEN27648.1	LACPI_0448	DEAD-box ATP-dependent RNA helicase CshA	1.2124723407048	2.98919460967008E-06		cds235	CEN27436.1	LACPI_0236	High-affinity zinc uptake system ATP-binding protein ZnuC	-1.33242924793458	1.50711163077953E-07
cds1792	CEN28993.1	LACPI_1793	Prolipoprotein diacylglyceryl transferase	1.14063195886349	3.16312863168008E-06		cds524	CEN27725.1	LACPI_0525	Coenzyme A disulfide reductase	-1.19046592903352	1.66672120956725E-07
cds1454	CEN28655.1	LACPI_1455	Pore forming protein ebsA	1.43040620597918	4.18437784633804E-06		cds1427	CEN28628.1	LACPI_1428	ABC-type multidrug transport system, ATPase and permease components	-1.77280540448508	1.89244437198941E-07
cds9	CEN27210.1	LACPI_0010	RNA-binding S4 domain-containing protein	1.79019124743772	4.45473510370373E-06		cds1681	CEN28882.1	LACPI_1682	Cation transporter	-1.30613136896855	3.63178600083084E-07
cds941	CEN28142.1	LACPI_0942	Cell division protein FtsL	2.38699772916162	4.61876261950516E-06		cds99	CEN27300.1	LACPI_0100	Branched-chain amino acid transporter	-1.0510792813014	4.26597700602583E-07
cds809	CEN28010.1	LACPI_0810	Glutaredoxin	2.57303299745506	6.16770861216077E-06		cds141	CEN27342.1	LACPI_0142	Transketolase subunit A	-2.29831973421081	5.32317801737718E-07
cds1405	CEN28606.1	LACPI_1406	Mycothiol acetyltransferase	1.44856003040583	7.77480704453927E-06		cds1699	CEN28900.1	LACPI_1700	DNA-entry nuclease (Competence-specific nuclease)	-1.09382191175836	5.66875917020918E-07
cds2377	CEN29578.1	LACPI_2378	Uncharacterized protein	1.28519775102209	7.77480704453927E-06		cds911	CEN28112.1	LACPI_0912	Cytidine and deoxycytidylate deaminase zinc-binding region	-1.66292004050162	1.48186996581455E-06
cds876	CEN28077.1	LACPI_0877	Type I restriction-modification system DNA-methyltransferase subunit M	1.90209741089833	8.12462816119957E-06		cds1488	CEN28689.1	LACPI_1489	X-linked nucleoside pyrophosphate hydrolase	-1.56269730598026	1.9630258649074E-06
cds102	CEN27303.1	LACPI_0103	High-affinity branched-chain amino acid transport system permease protein LivH	2.2810355520986	8.67541026745817E-06		cds154	CEN27355.1	LACPI_0155	Tributyrin esterase	-1.10782826799834	2.1122908283329E-06
cds2382	CEN29583.1	LACPI_2383	Ferredoxin-NADP reductase	1.74102461429117	8.67541026745817E-06		cds1122	CEN28323.1	LACPI_1123	Chorismate synthase	-1.01437716512872	2.30845161361767E-06
cds877	CEN28078.1	LACPI_0878	Oligopeptide ABC transporter periplasmic oligopeptide-binding protein OppA	2.11538515715516	9.54884091147486E-06		cds1391	CEN28592.1	LACPI_1392	Glycogen synthase	-1.0566087394973	2.81084219843388E-06
cds408	CEN27609.1	LACPI_0409	Putative aminoacid permease	1.52739643673961	1.00321678841716E-05		cds2221	CEN29422.1	LACPI_2222	Aryl-phospho-beta-d-glucosidase	-2.03422302608499	3.08266149101677E-06
cds1748	CEN28949.1	LACPI_1749	Ribonuclease Z	1.4994491718395	1.0581824849601E-05		cds890	CEN28091.1	LACPI_0891	FeoA iron transporter	-3.2329491228993	4.4303132814236E-06
cds39	CEN27240.1	LACPI_0040	Site-specific integrase	3.93961320473837	1.10243745180477E-05		cds1700	CEN28901.1	LACPI_1701	Metallopeptidase	-1.50930921806447	5.83961139495473E-06
cds1612	CEN28813.1	LACPI_1613	Phosphoserine aminotransferase	1.65298032501235	1.31102804056787E-05		cds405	CEN27606.1	LACPI_0406	Putative sulfate exporter family transporter	-1.88234789783744	8.76650323386769E-06
cds1407	CEN28608.1	LACPI_1408	Uncharacterized protein	3.38011654557498	1.37070822786712E-05		cds2045	CEN29246.1	LACPI_2046	Quinone oxidoreductase 2	-1.5521681388076	1.07638448615726E-05
cds1925	CEN29126.1	LACPI_1926	Uncharacterized protein	1.64670552945273	1.55980847697132E-05		cds1149	CEN28350.1	LACPI_1150	Glutathione peroxidase	-1.04780834167533	1.08889533952134E-05
cds740	CEN27941.1	LACPI_0741	Site-specific integrase	1.45923522020651	1.56272395544904E-05		cds943	CEN28144.1	LACPI_0944	Phospho-N-acetylmuramoyl-pentapeptide-transferase	-1.13442927917562	1.10249001872333E-05
cds285	CEN27486.1	LACPI_0286	Alkylphosphonate uptake protein in phosphonate metabolism	1.24322078465742	1.62098293885657E-05		cds1524	CEN28725.1	LACPI_1525	Sucrose operon repressor ScrR	-1.25711458260155	1.47352681635377E-05
cds119	CEN27320.1	LACPI_0120	Polysaccharide biosynthesis export protein [Lactococcus piscium MKFS47]	4.04854901957578	1.62410446898934E-05		cds152	CEN27353.1	LACPI_0153	Cellobiose phosphorylase	-1.1455017460622	1.92975549315389E-05
cds2356	CEN29557.1	LACPI_2357	Peptide transporter	3.42299248104437	1.79317237866857E-05		cds205	CEN27406.1	LACPI_0206	Additional lipoprotein component of predicted cobalamin ECF transporter	-1.28089233792193	3.84828680134954E-05
cds1745	CEN28946.1	LACPI_1746	Adenine phosphoribosyltransferase	1.11847096483437	1.84124560892061E-05		cds1104	CEN28305.1	LACPI_1105	Nucleotidyltransferase superfamily protein	-2.03007477761987	3.98811847954009E-05
cds1325	CEN28526.1	LACPI_1326	LrgA-associated membrane protein LrgB	1.07122871092867	1.96363962427817E-05		cds654	CEN27855.1	LACPI_0655	Reactive intermediate/imine deaminase	-1.02247683831972	5.4955404748117E-05
cds843	CEN28044.1	LACPI_0844	Ribonucleotide reductase/pyruvate formate lyase family protein (UPF0210 protein)	1.61579172525536	2.00804279627476E-05		cds236	CEN27437.1	LACPI_0237	Zinc ABC superfamily ATP binding cassette transporter, membrane protein	-1.14507369172025	7.33741652905784E-05
cds308	CEN27509.1	LACPI_0309	Ribonuclease P protein component	1.64191828839245	2.11992461110466E-05		cds700	CEN27901.1	LACPI_0701	Phosphotransferase PTS system cellobiose lichenan-specific IIA subunit	-1.11915436878462	7.36068449768284E-05
cds1326	CEN28527.1	LACPI_1327	Effector of murein hydrolase LrgA	1.59371369078823	2.29447179572188E-05		cds1223	CEN28424.1	LACPI_1224	Pleiotropic regulator of exopolysaccharide synthesis, competence and biofilm formation Ftr, XRE family	-1.29455399893317	8.9801533732005E-05
cds1200	CEN28401.1	LACPI_1201	Transglutaminase	4.2057199727451	2.32894968776414E-05		cds1161	CEN28362.1	LACPI_1162	Channel protein, MIP family	-3.12945454570302	0.000101117236907
cds1444	CEN28645.1	LACPI_1445	Two component system response regulator CiaR	1.03781185092554	2.59297992031109E-05		cds1026	CEN28227.1	LACPI_1027	Orotidine 5'-phosphate decarboxylase	-1.48359767261203	0.000109456959876
cds974	CEN28175.1	LACPI_0975	NUDIX pyrophosphatase	3.82512501521595	2.70390520918612E-05		cds1128	CEN28329.1	LACPI_1129	Alpha/beta hydrolase	-1.45699569075216	0.000121337405203
cds459	CEN27660.1	LACPI_0460	Inner membrane amino-acid ABC transporter permease protein YecS	2.35774136175438	2.79792527451297E-05		cds1119	CEN28320.1	LACPI_1120	Shikimate dehydrogenase (NADP(+))	-1.11594365905491	0.000125649114239
cds2378	CEN29579.1	LACPI_2379	Class I SAM-dependent methyltransferase	1.77758667535889	2.96499844118321E-05		cds162	CEN27363.1	LACPI_0163	Cell surface protein, CscB family	-1.37193636486497	0.000155553661377
cds2061	CEN29262.1	LACPI_2062	UPF0223 protein	1.72480453867112	3.03585225508747E-05		cds371	CEN27572.1	LACPI_0372	Cell surface protein, DUF208-containing	-1.78641734240363	0.00018268179257
cds1371	CEN28572.1	LACPI_1372	Uncharacterized protein	2.2376476189147	3.11871241986119E-05		cds1446	CEN28647.1	LACPI_1447	DUF624-containing protein	-2.46533810424456	0.000211443136218
cds101	CEN27302.1	LACPI_0102	Putative cell wall hydrolase [Lactococcus piscium MKFS47]	1.53577450900413	3.36861901015771E-05		cds2360	CEN29561.1	LACPI_2361	CopY/TcrY family copper transport repressor (Fragment)	-1.13044656139193	0.000253508649926
cds1349	CEN28550.1	LACPI_1350	Methylated-DNA--protein-cysteine methyltransferase	2.53575411473758	3.38325000557097E-05		cds1876	CEN29077.1	LACPI_1877	Fhu operon transcriptional regulator	-1.23364134322375	0.000267447940525
cds8	CEN27209.1	LACPI_0009	DUF951 domain-containing protein	3.24058442853349	3.41460741302183E-05		cds1447	CEN28648.1	LACPI_1448	ABC transporter permease protein LplC	-4.10326896764558	0.000295451847399
cds128	CEN27329.1	LACPI_0129	Predicted hydrolase of the HAD superfamily	1.32812512253569	3.94163708409854E-05		cds1871	CEN29072.1	LACPI_1872	Ring-cleaving dioxygenase MhqA	-1.46141236398193	0.000323050634331
cds2195	CEN29396.1	LACPI_2196	Rhamnosyltransferase RgpA	1.10543237388464	4.12683922856452E-05		cds142	CEN27343.1	LACPI_0143	Transketolase subunit B	-2.09856502321212	0.000457079854051
cds1336	CEN28537.1	LACPI_1337	Acyl-ACP thioesterase	1.64748291007542	4.22093741783074E-05		cds1025	CEN28226.1	LACPI_1026	Dihydroorotate dehydrogenase	-1.51738594377849	0.000646193118141
cds2027	CEN29228.1	LACPI_2028	Rod shape-determining protein MreD	1.34653401898765	4.2878511715007E-05		cds2133	CEN29334.1	LACPI_2134	Membrane-bound lytic murein transglycosylase D	-1.1347521933918	0.000717315409468
cds575	CEN27776.1	LACPI_0576	Regulatory protein, TetR	1.45729861724571	4.40374425763494E-05		cds373	CEN27574.1	LACPI_0374	Cell surface protein, CscB family	-1.66274174643564	0.000859677999531
cds1786	CEN28987.1	LACPI_1787	Uncharacterized protein	2.02293718145894	4.66674099920873E-05		cds1024	CEN28225.1	LACPI_1025	Dihydroorotate dehydrogenase B (NAD(+)), electron transfer subunit	-1.44574924685996	0.001082784629247
cds1317	CEN28518.1	LACPI_1318	Lipoprotein signal peptidase	1.9106954296809	4.87600448097577E-05		cds1070	CEN28271.1	LACPI_1071	Uncharacterized protein	-1.05454158467726	0.001129346198364
cds757	CEN27958.1	LACPI_0758	Uncharacterized protein	1.90418272742853	5.62530810596218E-05		cds2364	CEN29565.1	LACPI_2365	Copper chaperone CopZ	-1.14956966104598	0.001393620979466
cds914	CEN28115.1	LACPI_0915	Alpha/beta hydrolase	1.00679282836845	6.97927157447611E-05		cds1706	CEN28907.1	LACPI_1707	Putative ABC-type transporter protein [Lactococcus piscium MKFS47]	-4.799111972112	0.001453020788504
cds2260	CEN29461.1	LACPI_2261	N-acetyltransferase	3.26281049820454	8.24380772347974E-05		cds684	CEN27885.1	LACPI_0685	Xylose-responsive transcription regulator	-1.34001931512618	0.001480732317443
cds1602	CEN28803.1	LACPI_1603	Haloacid dehalogenase	1.09074050285128	8.93086196434556E-05		cds1429	CEN28630.1	LACPI_1430	Putative HTH-type transcriptional regulator YdgJ	-1.58229410534858	0.001515165741878
cds991	CEN28192.1	LACPI_0992	Teichoic acid ABC transporter permease	1.50307923762731	8.97466877290094E-05		cds544	CEN27745.1	LACPI_0545	Acetyl esterase	-1.00961216085907	0.001707485465041
cds1736	CEN28937.1	LACPI_1737	Magnesium and cobalt transport protein CorA	2.9513225834008	8.97718793946609E-05		cds1392	CEN28593.1	LACPI_1393	Methylated-DNA--protein-cysteine methyltransferase	-1.23091606162474	0.002297090848592
cds1409	CEN28610.1	LACPI_1410	Exopolysaccharide biosynthesis protein EpsL	1.26817773716794	0.000101117236907		cds905	CEN28106.1	LACPI_0906	Amidotransferase component of Anthranilate synthase or Para-aminobenzoate synthase component	-1.23347497098983	0.002616709947084
cds2198	CEN29399.1	LACPI_2199	dTDP-4-keto-6-deoxy-D-glucose epimerase	1.00195366955447	0.000102229339633		cds218	CEN27419.1	LACPI_0219	Beta-galactosidase	-4.54156530562114	0.0029006048357
cds1186	CEN28387.1	LACPI_1187	CBS domain-containing protein YkuL	2.00777021529338	0.000103688889074		cds904	CEN28105.1	LACPI_0905	Anthranilate synthase component I	-1.04489326263349	0.003083546287161
cds1183	CEN28384.1	LACPI_1184	Glutamate racemase	1.18489693195665	0.000105570768307		cds1264	CEN28465.1	LACPI_1265	Glycosyltransferase	-1.34388508783873	0.003307431987738
cds193	CEN27394.1	LACPI_0194	Cold shock protein CspC	2.51215882491517	0.000117528594048		cds2101	CEN29302.1	LACPI_2102	Uncharacterized protein	-1.15057935793084	0.003837693676954
cds1426	CEN28627.1	LACPI_1427	Peptidoglycan biosynthesis protein	1.26792906184713	0.000119313661775		cds214	CEN27415.1	LACPI_0215	Beta-galactosidase	-2.65538726900133	0.004320572351412
cds386	CEN27587.1	LACPI_0387	Enterocin A Immunity	1.385494252409	0.000155179373779		cds1622	CEN28823.1	LACPI_1623	ASCH domain	-1.46360678478825	0.005197487572761
cds113	CEN27314.1	LACPI_0114	Glycosyltransferase in exopolysaccharide biosynthesis	3.51139897211842	0.000155553661377		cds694	CEN27895.1	LACPI_0695	Putative GTP cyclohydrolase 1 type 2, NIF3 family	-2.34623522720606	0.005413695393136
cds461	CEN27662.1	LACPI_0462	Glutamate ABC transporter, ATP-binding protein GluA	1.76140633597467	0.000155553661377		cds1709	CEN28910.1	LACPI_1710	Permease IIC component	-1.29862927291567	0.005849261460468
cds450	CEN27651.1	LACPI_0451	30S ribosomal protein S10	2.49321359885863	0.000161413600895		cds2154	CEN29355.1	LACPI_2155	Transcriptional regulator	-1.02683499999763	0.006073128265675
cds947	CEN28148.1	LACPI_0948	Uncharacterized protein	4.75955697875659	0.000179080534767		cds430	CEN27631.1	LACPI_0431	Phosphotransferase PTS system cellobiose lichenan-specific IIA subunit	-2.78118395958693	0.006852789325463
cds118	CEN27319.1	LACPI_0119	Glycosyl transferase	4.55352135517801	0.000180409702792		cds925	CEN28126.1	LACPI_0926	Fructose-bisphosphate aldolase class-II	-3.51974160716638	0.006968312536475
cds1734	CEN28935.1	LACPI_1735	Ribose 5-phosphate isomerase	1.65523727029256	0.000202158621012		cds1483	CEN28684.1	LACPI_1484	Alpha amylase catalytic region	-2.08877983705451	0.007588817983044
cds1875	CEN29076.1	LACPI_1876	HTH-type transcriptional regulator	2.87413726072363	0.000203013621299		cds163	CEN27364.1	LACPI_0164	C-terminal membrane anchored cell surface protein	-1.2415287175414	0.007880497625981
cds2155	CEN29356.1	LACPI_2156	Uncharacterized protein	1.64140044305988	0.00020497710959		cds2222	CEN29423.1	LACPI_2223	Phosphatase YwpJ	-3.33400866420711	0.008002455201623
cds110	CEN27311.1	LACPI_0111	Tyrosine-protein phosphatase YwqE	1.89173647925511	0.000229026366756		cds1303	CEN28504.1	LACPI_1304	Cu(I)-responsive transcriptional regulator	-1.76048427385838	0.008279141408407
cds399	CEN27600.1	LACPI_0400	BmrR	3.85979385951137	0.000251578049967		cds215	CEN27416.1	LACPI_0216	Lactose ABC superfamily ATP binding cassette transporter, binding protein	-2.42472689592489	0.008472332808535
cds1824	CEN29025.1	LACPI_1825	Predicted kinase	1.45768339561981	0.000257344002385		cds956	CEN28157.1	LACPI_0957	HTH-type transcriptional regulator AdhR	-1.11793405096405	0.00936999016635
cds492	CEN27693.1	LACPI_0493	Arginine ABC transporter ATP-binding protein ArtP	2.28242084256851	0.000259354393189		cds929	CEN28130.1	LACPI_0930	Putative Transcriptional regulator, Rgg/GadR/MutR family	-1.81994616658939	0.010726636758465
cds460	CEN27661.1	LACPI_0461	Polar amino acid ABC transporter inner membrane subunit	2.79422810960006	0.000264420757337		cds187	CEN27388.1	LACPI_0188	PTS system mannose-specific IID component / PTS system fructose-specific IID component	-1.64090069826736	0.011112306693115
cds2193	CEN29394.1	LACPI_2194	Transport permease protein	1.50802764301129	0.000278029397891		cds368	CEN27569.1	LACPI_0369	Cell surface protein%2C DUF208-containing	-2.07631077441603	0.012233532729884
cds1747	CEN28948.1	LACPI_1748	Short-chain dehydrogenase	1.20654911532365	0.000295673743059		cds300	CEN27501.1	LACPI_0301	TetR family transcriptional regulator	-1.22877773790605	0.012599438897629
cds280	CEN27481.1	LACPI_0281	Acetolactate synthase small subunit IlvH	1.16063822019662	0.000308729580147		cds1034	CEN28235.1	LACPI_1035	Iron compound ABC uptake transporter permease	-1.14391927904737	0.012943067867782
cds1884	CEN29085.1	LACPI_1885	DUF368 domain-containing protein	1.42015340217625	0.000311534717168		cds2397	CEN29598.1	LACPI_2398	Transposase	-1.8979993110341	0.013671584085358
cds1191	CEN28392.1	LACPI_1192	Riboflavin transporter RibU	1.40653473449364	0.000341496263945		cds1573	CEN28774.1	LACPI_1574	Iron(III) dicitrate transport system permease protein fecD	-3.05234157248355	0.01479788682521
cds2179	CEN29380.1	LACPI_2180	Thiol-disulfide isomerase and thioredoxin	1.01791650326633	0.000374565530108		cds377	CEN27578.1	LACPI_0378	Cell surface protein, CscB family	-1.85995143489935	0.020912464534284
cds1003	CEN28204.1	LACPI_1004	Glycerol-3-phosphate cytidylyltransferase	2.07108202489168	0.000398185696219		cds666	CEN27867.1	LACPI_0667	Malolactic fermentation system transcriptional regulator MleR	-1.48818625408594	0.021221862427719
cds1879	CEN29080.1	LACPI_1880	Binding-protein-dependent transport system inner membrane component	1.15358469214106	0.000399288566944		cds143	CEN27344.1	LACPI_0144	Glycerol kinase	-2.24241296177965	0.022650632799179
cds1084	CEN28285.1	LACPI_1085	Transposase	1.24992965120217	0.000399811017894		cds672	CEN27873.1	LACPI_0673	Oligogalacturonide transport system substrate-binding protein	-3.59450969159541	0.023947748535636
cds1297	CEN28498.1	LACPI_1298	Acetyltransferase, GNAT family	1.22496025062495	0.000403083503563		cds428	CEN27629.1	LACPI_0429	Permease IIC component	-1.60689648919455	0.024420479870016
cds117	CEN27318.1	LACPI_0118	Glycosyltransferase family protein [Lactococcus piscium MKFS47]	4.49561511119431	0.000407794388491		cds1312	CEN28513.1	LACPI_1313	Potassium-transporting ATPase ATP-binding subunit	-3.75027307365367	0.024798983773968
cds493	CEN27694.1	LACPI_0494	Bacterial extracellular solute-binding lipoprotei n, family 3	1.71179448935656	0.000421957150752		cds797	CEN27998.1	LACPI_0798	Phosphotransferase system cellobiose-specific component IIA	-2.95420922630083	0.02655938572548
cds195	CEN27396.1	LACPI_0196	GlpG protein (Membrane protein of glp regulon)	2.62546577880327	0.000449477197807		cds1118	CEN28319.1	LACPI_1119	Putative licABCH operon regulator	-2.44144728138629	0.028670497268439
cds762	CEN27963.1	LACPI_0763	Uncharacterized protein	1.6587158026839	0.000454960551512		cds1035	CEN28236.1	LACPI_1036	FerrichromeABC transporter permease	-1.19792996879131	0.034595776509823
cds1500	CEN28701.1	LACPI_1501	Uncharacterized protein YqjA	1.1760486240166	0.000539636811639		cds907	CEN28108.1	LACPI_0908	Isochorismate-pyruvate lyase	-1.14111544298141	0.035435321065032
cds407	CEN27608.1	LACPI_0408	Homocysteine S-methyltransferase	1.38545805837841	0.000539636811639		cds1474	CEN28675.1	LACPI_1475	Putative MarR family transcription regulator [Lactococcus piscium MKFS47]	-1.12112475700329	0.037399361599149
cds1022	CEN28223.1	LACPI_1023	Lead cadmium zinc and mercury transporting ATPase Copper-translocating P-type ATPase	1.08455560721842	0.000557851488939		cds794	CEN27995.1	LACPI_0795	PTS cellobiose transporter subunit IIC	-1.84718235968945	0.038933684324903
cds878	CEN28079.1	LACPI_0879	Putative membrane protein	2.16459599549194	0.000567144813026		cds446	CEN27647.1	LACPI_0447	ABC-type multidrug transport system permease component	-1.80602528328975	0.042084788181831
cds2417	CEN29618.1	LACPI_2418	Uncharacterized protein	1.55415176637611	0.000585615468625		cds2252	CEN29453.1	LACPI_2253	Anhydro-N-acetylmuramic acid kinase	-1.15467945228294	0.042579402518055
cds111	CEN27312.1	LACPI_0112	Undecaprenyl-phosphate galactose phosphotransferase	1.9382435135487	0.000594627484346		cds640	CEN27841.1	LACPI_0641	Metalloregulator	-1.22737362567044	0.043477370649688
cds1917	CEN29118.1	LACPI_1918	ABC-type dipeptide transport system, periplasmic component	2.79333318691593	0.000645909037849		cds1006	CEN28207.1	LACPI_1007	UPF0291 protein	-1.12798212519336	0.043946070653337
cds2380	CEN29581.1	LACPI_2381	HTH-type transcriptional regulator	1.22562115557315	0.000687781379717
cds2408	CEN29609.1	LACPI_2409	Cu(I)-responsive transcriptional regulator, cueR	1.3710178432878	0.000751738730793
cds1813	CEN29014.1	LACPI_1814	Uncharacterized protein	5.5899253808441	0.00075896842705
cds1054	CEN28255.1	LACPI_1055	Alpha-ketoacid dehydrogenase subunit beta	1.03370581280633	0.000905326208331
cds491	CEN27692.1	LACPI_0492	Putative arginine ABC transporter, permease protein ArtQ	2.75902698128668	0.000948029729865
cds237	CEN27438.1	LACPI_0238	Predicted membrane protein	1.50856068630288	0.001014196280456
cds2257	CEN29458.1	LACPI_2258	Putative HTH-type transcriptional regulator YbbH	1.96822221978636	0.001036464086097
cds1216	CEN28417.1	LACPI_1217	Acetyltransferases, including N-acetylases of ribosomal proteins	1.3672603780206	0.001118191556575
cds52	CEN27253.1	LACPI_0053	Transport permease protein	3.5956658161397	0.001126507232035
cds1534	CEN28735.1	LACPI_1535	Glutamine ABC transporter permease and substrate-binding components	1.05435875725436	0.00113272786462
cds598	CEN27799.1	LACPI_0599	Prophage site-specific recombinase	1.44615351932711	0.001185676382118
cds50	CEN27251.1	LACPI_0051	ABC transporter ATP-binding protein	1.71295814368219	0.00119598669715
cds2034	CEN29235.1	LACPI_2035	L-rhamnose operon regulatory protein rhaS	2.21580837145107	0.001199249053642
cds1177	CEN28378.1	LACPI_1178	Two-component system sensor histidine kinase	2.30180440954698	0.001209293205841
cds403	CEN27604.1	LACPI_0404	Aldose epimerase	2.18562833973544	0.001222837094871
cds1733	CEN28934.1	LACPI_1734	Dephospho-CoA kinase	1.6792411645216	0.001240212440596
cds730	CEN27931.1	LACPI_0731	Putative HTH-type transcriptional repressor AseR	3.47675986015448	0.001350294211287
cds1608	CEN28809.1	LACPI_1609	Type II DNA modification enzyme	1.3268550983534	0.001371752333546
cds1768	CEN28969.1	LACPI_1769	ATPase	1.49556977072881	0.001380220010855
cds692	CEN27893.1	LACPI_0693	Uncharacterized protein	2.83193686217827	0.001476942531035
cds2414	CEN29615.1	LACPI_2415	Group II intron-interrupted relaxase LtrB	1.21446943793679	0.001639329039303
cds2246	CEN29447.1	LACPI_2247	Magnesium and cobalt transport protein CorA	1.69130152961723	0.00165524532006
cds879	CEN28080.1	LACPI_0880	Uncharacterized protein	1.35122393762135	0.001682521299503
cds1072	CEN28273.1	LACPI_1073	HTH-type transcriptional regulator ImmR	1.32565244227674	0.001692216742529
cds130	CEN27331.1	LACPI_0131	Ancient RNA-binding IF3-C fold protein	1.07545119653561	0.001749470783833
cds706	CEN27907.1	LACPI_0707	Uncharacterized protein	4.98686614764144	0.001872607827287
cds242	CEN27443.1	LACPI_0243	Preprotein translocase subunit SecE	2.43190254460833	0.001901561987923
cds287	CEN27488.1	LACPI_0288	Uncharacterized protein	2.17755602993725	0.001901561987923
cds46	CEN27247.1	LACPI_0047	Uncharacterized protein	1.22237981734295	0.00193306118473
cds1980	CEN29181.1	LACPI_1981	Site-specific tyrosine recombinase XerC	1.92998186094723	0.001995215702797
cds1787	CEN28988.1	LACPI_1788	Uncharacterized protein	2.25387457939446	0.002027182243043
cds2013	CEN29214.1	LACPI_2014	Predicted signal peptide containing peptidase	1.22453781270867	0.002105131687851
cds194	CEN27395.1	LACPI_0195	5-formyltetrahydrofolate cyclo-ligase	2.55423080604261	0.002171175222932
cds120	CEN27321.1	LACPI_0121	Nucleotide sugar dehydrogenase	1.40375628608177	0.00230756255495
cds2247	pseudo	LACPI_2248	Uncharacterized protein	1.8575908080552	0.002609405008935
cds402	CEN27603.1	LACPI_0403	N-acetyltransferase	1.37638923245789	0.002609405008935
cds1731	CEN28932.1	LACPI_1732	50S ribosomal protein L33	4.27168716225554	0.002672525742596
cds432	CEN27633.1	LACPI_0433	Membrane spanning protein [Lactococcus piscium MKFS47]	1.16476899051291	0.002672525742596
cds1627	CEN28828.1	LACPI_1628	Beta-glucoside operon transcriptional antiterminator	1.28083493282618	0.002744092400397
cds826	CEN28027.1	LACPI_0827	Nitronate monooxygenase	1.05459233083286	0.0029006048357
cds1722	CEN28923.1	LACPI_1723	Glutamate and aspartate transporter subunit ATP-binding component of ABC superfamily	1.58309577590149	0.002937876730431
cds1580	CEN28781.1	LACPI_1581	Ectoine/hydroxyectoine ABC transporter, permease protein EhuC, ehuC	1.21101597806267	0.003183143389364
cds2184	CEN29385.1	LACPI_2185	DUF2304-containing protein	1.04806411853167	0.003252529136362
cds100	CEN27301.1	LACPI_0101	Amino acid/amide ABC transporter substrate-binding protein, HAAT family	1.37698675381408	0.003287988577293
cds1721	CEN28922.1	LACPI_1722	Glutamine transport glutamine-binding protein GlnH	2.18455345210991	0.003430434123682
cds2169	CEN29370.1	LACPI_2170	Phage transcription repressor	1.45124660477222	0.003490530166946
cds2063	CEN29264.1	LACPI_2064	Methionine--tRNA ligase	1.23026790401085	0.003525094027054
cds829	CEN28030.1	LACPI_0830	Acyl carrier protein	1.2107270486469	0.003575646825899
cds202	CEN27403.1	LACPI_0203	Teicoplanin resistance protein VanZ	3.14385605907097	0.003594824282247
cds2171	CEN29372.1	LACPI_2172	Uncharacterized protein	2.71717050341601	0.003679670226436
cds1477	CEN28678.1	LACPI_1478	Phosphoesterase	2.56350850312781	0.004184147435543
cds1542	CEN28743.1	LACPI_1543	Membrane spanning protein [Lactococcus piscium MKFS47]	2.21744393709895	0.004400258078841
cds282	CEN27483.1	LACPI_0283	L-threonine dehydratase	1.03126017080921	0.004659415983948
cds340	CEN27541.1	LACPI_0341	LytTr DNA-binding domain-containing protein [Lactococcus piscium MKFS47]	1.62083312695647	0.004671419200736
cds656	CEN27857.1	LACPI_0657	Phosphomethylpyrimidine kinase	2.19229600868919	0.004689502010898
cds972	CEN28173.1	LACPI_0973	Cysteine methyltransferase	5.25813533884197	0.004730899512502
cds1402	CEN28603.1	LACPI_1403	Uncharacterized protein	1.4412626419557	0.00492457628229
cds1390	CEN28591.1	LACPI_1391	Uncharacterized protein	1.41705508647827	0.00512911633538
cds846	CEN28047.1	LACPI_0847	Uncharacterized protein YjhH	1.21007455520834	0.00512911633538
cds116	CEN27317.1	LACPI_0117	EpsH	3.70386100564184	0.005422296342975
cds644	CEN27845.1	LACPI_0645	Manganese/zinc ABC transporter, substrate binding protein	1.11974386090342	0.005557862737438
cds387	CEN27588.1	LACPI_0388	Uncharacterized protein	1.07209030342367	0.005636494810463
cds1226	CEN28427.1	LACPI_1227	Co-factor of ribonucleotide diphosphate reductase	1.33611838855244	0.005738711234705
cds1058	CEN28259.1	LACPI_1059	Putative DNA topology modulation protein FlaR	1.15463015506807	0.005965730339038
cds2172	CEN29373.1	LACPI_2173	Putative cell surface-exposed lipoprotein [Lactococcus piscium MKFS47]	1.34219335602396	0.006002754357642
cds1922	CEN29123.1	LACPI_1923	Phage transcriptional regulator, ArpU family	1.57437998905562	0.006029564551557
cds691	CEN27892.1	LACPI_0692	Transcriptional regulator, TetR	2.50008201568645	0.006059861000582
cds2047	CEN29248.1	LACPI_2048	Multidrug resistance permease	1.10841671062413	0.006401421773143
cds2023	CEN29224.1	LACPI_2024	Phospho-2-dehydro-3-deoxyheptonate aldolase	1.45415030113055	0.006918108136908
cds155	CEN27356.1	LACPI_0156	30S ribosomal protein S21	1.02526851404445	0.007165786406265
cds1938	CEN29139.1	LACPI_1939	Major structural protein 2	1.47894112591777	0.007165786406265
cds2068	CEN29269.1	LACPI_2069	Dihydroneopterin aldolase FolB [Lactococcus piscium MKFS47]	1.40195820112775	0.007330436370085
cds59	CEN27260.1	LACPI_0060	Uncharacterized protein	3.33518598665125	0.007785903219675
cds1778	CEN28979.1	LACPI_1779	ATPase V	1.23914847244475	0.00796552803493
cds1546	CEN28747.1	LACPI_1547	Phosphoribosylglycinamide synthetase	3.65287930424933	0.008122544392817
cds112	CEN27313.1	LACPI_0113	UDP-N-acetylglucosamine--LPS N-acetylglucosamine transferase	3.36843641198403	0.008348371707904
cds1741	CEN28942.1	LACPI_1742	Transcriptional regulator CtsR	1.01232462778386	0.008356961118592
cds57	CEN27258.1	LACPI_0058	Transcription regulator	3.03696849449555	0.00852336658242
cds35	CEN27236.1	LACPI_0036	Signal peptidase I	1.29476411911055	0.008774281488573
cds463	CEN27664.1	LACPI_0464	Uncharacterized protein	3.04221594975657	0.008774281488573
cds288	CEN27489.1	LACPI_0289	Putative membrane protein	2.26844939598001	0.009715503647015
cds804	CEN28005.1	LACPI_0805	YfaA	1.04703203650552	0.010795477874886
cds514	CEN27715.1	LACPI_0515	Hydroxyacylglutathione hydrolase	1.1697257257657	0.011847172450587
cds1623	CEN28824.1	LACPI_1624	Uncharacterized protein	4.08602689060273	0.012168673136397
cds756	CEN27957.1	LACPI_0757	Site-specific recombinase XerD	1.53975890701864	0.012341059378986
cds949	CEN28150.1	LACPI_0950	Uncharacterized protein	1.86103492579203	0.012451866833718
cds541	CEN27742.1	LACPI_0542	Holliday junction resolvase RecU	1.06362931224245	0.013718192680307
cds19	CEN27220.1	LACPI_0020	Extracellular transglycosylase	3.44061640155148	0.013836208525624
cds392	CEN27593.1	LACPI_0393	Rhomboid family protein	1.27152108056004	0.01405220496769
cds1998	CEN29199.1	LACPI_1999	Nitrogen regulatory protein P-II for glutamine synthetase	4.50158333546063	0.014595406344558
cds2160	CEN29361.1	LACPI_2161	AAA ATPase domain protein (Fragment)	1.63991137065571	0.014598655510459
cds1147	CEN28348.1	LACPI_1148	Uncharacterized protein	3.23546116755205	0.014755547171136
cds1779	CEN28980.1	LACPI_1780	Cation (Potassium) transport associated protein	1.78509598926031	0.014890161824478
cds2220	CEN29421.1	LACPI_2221	Transposase	4.13889624012547	0.016284785722284
cds2229	CEN29430.1	LACPI_2230	Predicted transcriptional regulator of pyridoxine metabolism	1.94386056007613	0.017041314121951
cds77	CEN27278.1	LACPI_0078	Acyl carrier protein (Fragment)	2.04962419066111	0.01753938791604
cds1956	CEN29157.1	LACPI_1957	Phage protein YopX	2.44034228496753	0.017822501201721
cds47	CEN27248.1	LACPI_0048	Uncharacterized protein	3.7012183380675	0.018650184455799
cds2170	CEN29371.1	LACPI_2171	SAM-dependent methyltransferases	1.3799845168284	0.018793398336967
cds2379	CEN29580.1	LACPI_2380	Putative HTH-type transcriptional regulator YbfP	2.26050015270976	0.019005052614031
cds2412	CEN29613.1	LACPI_2413	Uncharacterized protein	1.14935424583034	0.021018526199535
cds1773	CEN28974.1	LACPI_1774	Putative type II restriction endonuclease	1.58384082601977	0.021058861051177
cds2086	CEN29287.1	LACPI_2087	Glycerophosphodiester phosphodiesterase domain of glycerophosphodiester phosphodiesterase	1.76297691657524	0.021924955034228
cds1583	CEN28784.1	LACPI_1584	Uncharacterized protein	2.71496924033908	0.023939706427733
cds1434	CEN28635.1	LACPI_1435	Glyoxylase	2.01827953343598	0.025445554563169
cds1300	CEN28501.1	LACPI_1301	Putative glucose-resistance amylase regulator	1.11383330699691	0.025451147229873
cds1541	CEN28742.1	LACPI_1542	DMT family transporter	2.54566440266373	0.02640876857648
cds2085	CEN29286.1	LACPI_2086	Membrane domain of glycerophosphoryl diester phosphodiesterase	2.03864699012582	0.026729675743815
cds1784	CEN28985.1	LACPI_1785	Thiosulfate sulfurtransferase GlpE	1.00006316398157	0.026972984672744
cds1758	CEN28959.1	LACPI_1759	Regulatory protein YeiL	1.71490278736862	0.027018905161102
cds983	CEN28184.1	LACPI_0984	Putative Type III restriction-modification system, modification subunit	1.05717023981462	0.027629612462824
cds189	CEN27390.1	LACPI_0190	ABC-type metal ion transport system, ATPase component	1.07283040171399	0.028582955140062
cds1525	CEN28726.1	LACPI_1526	Uncharacterized protein	1.40030702342798	0.030112470848175
cds1649	CEN28850.1	LACPI_1650	Aspartokinase	1.37470901232516	0.03103683119168
cds1080	pseudo	LACPI_1081	GNAT family N-acetyltransferase	1.63234714545526	0.032399022635446
cds1971	CEN29172.1	LACPI_1972	Uncharacterized protein	2.09559544255253	0.033534662151307
cds452	CEN27653.1	LACPI_0453	Uncharacterized protein	4.59401619704407	0.033588812123555
cds1450	CEN28651.1	LACPI_1451	Transcriptional regulator	1.17694082880626	0.035373655493926
cds1246	CEN28447.1	LACPI_1247	Two-component system TCS response regulator	4.21278594213685	0.035596428768918
cds1001	CEN28202.1	LACPI_1002	Uncharacterized protein	2.2313634319438	0.039193610177249
cds1954	CEN29155.1	LACPI_1955	Uncharacterized protein	1.28336374286597	0.040989950978733
cds1030	CEN28231.1	LACPI_1031	Phosphoribosylaminoimidazole-succinocarboxamide synthase	2.13465594411449	0.041239715319177
cds1606	CEN28807.1	LACPI_1607	GNAT family N-acetyltransferase	1.68052617204698	0.044070140575554
cds696	CEN27897.1	LACPI_0697	S-formylglutathione hydrolase FrmB	1.06861549683286	0.044070140575554
cds2058	CEN29259.1	LACPI_2059	DNA-directed RNA polymerase subunit beta	1.10543530711709	0.044347483277306
cds969	CEN28170.1	LACPI_0970	Uncharacterized protein	3.91239787859876	0.044394996631789
cds808	CEN28009.1	LACPI_0809	MepB family protein	3.45042396247035	0.044650994300331
cds606	CEN27807.1	LACPI_0607	Uncharacterized protein	2.55266748510357	0.04516964728259
cds995	CEN28196.1	LACPI_0996	Glycosyl transferase, group 2 family protein	2.80762719755894	0.0460187629444
cds1970	CEN29171.1	LACPI_1971	Uncharacterized protein	1.42643435606249	0.046488202633374
cds1199	CEN28400.1	LACPI_1200	Uncharacterized protein	1.92259892234529	0.047240700200867
cds1592	CEN28793.1	LACPI_1593	Uncharacterized protein	3.34141716973345	0.047847481143531

## Sheet: 28degree_5min
28 degree 5 minutes upregulated genes							28 degree 5 minutes downregulated genes
CDS_Number	Protein_ID	Locus_tag	Description(PANNZER+GenBank)	Log2FoldChange	P-adjusted value		CDS_Number	Protein_ID	Locus_tag	Description(PANNZER+GenBank)	Log2FoldChange	P-adjusted value
cds848	CEN28049.1	LACPI_0849	Nucleotide exchange factor GrpE	4.30796020775191	5.77229728808573E-248		cds447	CEN27648.1	LACPI_0448	DEAD-box ATP-dependent RNA helicase CshA	-1.75631372260375	4.52657830258909E-42
cds849	CEN28050.1	LACPI_0850	Molecular chaperone DnaK	3.55958206756814	1.07086154865475E-224		cds193	CEN27394.1	LACPI_0194	Cold shock protein CspC	-1.75717460301886	1.88274703793167E-31
cds2174	CEN29375.1	LACPI_2175	60 kDa chaperonin	3.16566486877887	2.70973317400308E-166		cds318	CEN27519.1	LACPI_0319	Aspartate--tRNA ligase	-1.75734669170983	3.37119156930928E-29
cds125	CEN27326.1	LACPI_0126	Molecular chaperone DnaJ	2.89522667731629	1.36532120132061E-138		cds1816	CEN29017.1	LACPI_1817	Queuosine ECF transporter substrate-specific component QueT	-1.1721140370086	7.0535498898456E-14
cds2175	CEN29376.1	LACPI_2176	10 kDa chaperonin	3.22156281466985	1.36532120132061E-138		cds94	CEN27295.1	LACPI_0095	Oligopeptide ABC transporter, periplasmic oligopeptide-binding protein OppA	-1.97994556985828	2.19391705295715E-11
cds1795	CEN28996.1	LACPI_1796	Uncharacterized protein YvlB	1.87073484276735	1.22345997249619E-48		cds827	CEN28028.1	LACPI_0828	Transcriptional regulator of fatty acid biosynthesis FabT	-1.00592776352084	3.31511531533705E-08
cds167	CEN27368.1	LACPI_0168	Chaperone protein ClpB	2.43351659180843	1.7146528211904E-45		cds990	CEN28191.1	LACPI_0991	Teichoic acids export ATP-binding protein TagH	-1.00313218372826	9.5796764839258E-08
cds847	CEN28048.1	LACPI_0848	Heat-inducible transcriptional repressor HrcA	4.0030952601574	2.26303500625126E-43		cds885	CEN28086.1	LACPI_0886	tRNA uridine 5-carboxymethylaminomethyl modification enzyme MnmG	-1.32945315512071	2.4753644201192E-07
cds2006	CEN29207.1	LACPI_2007	Magnesium-translocating P-type ATPase	2.0273160376585	1.15889255013901E-38		cds1407	CEN28608.1	LACPI_1408	Uncharacterized protein	-2.5167149718518	3.75515589115507E-07
cds1740	CEN28941.1	LACPI_1741	ATP-dependent Clp protease ATP-binding subunit ClpC	1.27060960369854	1.22895361139963E-28		cds468	CEN27669.1	LACPI_0469	Cysteine synthase A	-1.28955733387263	7.06030628949034E-07
cds1617	CEN28818.1	LACPI_1618	ATP-dependent endopeptidase Clp ATP-binding subunit ClpE	1.47114776755351	2.08640675922854E-25		cds1649	CEN28850.1	LACPI_1650	Aspartokinase	-1.38586211840908	5.12894207510869E-06
cds1794	CEN28995.1	LACPI_1795	Phage shock protein C, PspC	2.26169824593896	1.0486838527784E-23		cds2108	CEN29309.1	LACPI_2109	DNA replication and repair protein RecF	-1.07464990407769	1.34589951486214E-05
cds784	CEN27985.1	LACPI_0785	Bacteriocin export ABC transporter	1.31487249428834	1.4764868379232E-21		cds792	CEN27993.1	LACPI_0793	Uncharacterized protein	-1.12829088660365	2.08036042881753E-05
cds472	CEN27673.1	LACPI_0473	ATP-dependent Clp protease proteolytic subunit	1.32809187192099	4.28488702498274E-19		cds460	CEN27661.1	LACPI_0461	Polar amino acid ABC transporter inner membrane subunit	-2.56249659883343	4.09887531072076E-05
cds1427	CEN28628.1	LACPI_1428	ABC-type multidrug transport system, ATPase and permease components	1.77782239001954	3.76082426274524E-17		cds461	CEN27662.1	LACPI_0462	Glutamate ABC transporter, ATP-binding protein GluA	-2.37625974661515	5.52491736577272E-05
cds1590	CEN28791.1	LACPI_1591	Two-component system sensor histidine kinase	1.14075482675771	2.21705368340235E-16		cds57	CEN27258.1	LACPI_0058	Transcription regulator	-1.23998607603644	7.01079770718212E-05
cds1268	CEN28469.1	LACPI_1269	Tellurite resistance protein TelA	1.15108932135595	2.2463964746023E-14		cds93	CEN27294.1	LACPI_0094	Oligopeptide transport system permease protein AppB	-2.23806052606963	7.55987821553514E-05
cds1563	CEN28764.1	LACPI_1564	Phosphate-specific transport system accessory protein PhoU	1.09880498222141	3.6940483864234E-14		cds1084	CEN28285.1	LACPI_1085	Transposase	-1.12647696501415	0.000136969873754
cds1429	CEN28630.1	LACPI_1430	Putative HTH-type transcriptional regulator YdgJ	2.0931389276057	2.14062715758072E-11		cds1971	CEN29172.1	LACPI_1972	Uncharacterized protein	-3.06905906346103	0.00028287511589
cds1793	CEN28994.1	LACPI_1794	HPr kinase/phosphorylase	1.21439014621006	2.33682767965092E-11		cds441	CEN27642.1	LACPI_0442	Aggregation promoting factor	-1.35508262264275	0.000338997691886
cds1589	CEN28790.1	LACPI_1590	Two-component response regulator (YvqE) responding to cell wall stress	1.10261382014648	3.39296736414909E-11		cds1644	CEN28845.1	LACPI_1645	Putative protein Veg	-1.31041496940059	0.000357799039531
cds316	CEN27517.1	LACPI_0317	Pyridoxal phosphate-dependent aminotransferase	1.0739597316334	5.584921413517E-10		cds24	CEN27225.1	LACPI_0025	Histidinol-phosphate aminotransferase	-2.13304222914598	0.000419382398492
cds1378	CEN28579.1	LACPI_1379	Bifunctional oligoribonuclease and PAP phosphatase NrnA	1.09928176231471	2.61134855452328E-09		cds842	CEN28043.1	LACPI_0843	ACT domain-containing protein	-1.32124015998177	0.000648621697135
cds1065	CEN28266.1	LACPI_1066	SOS responce UmuC protein	1.06822054926485	1.41819817824334E-08		cds1768	CEN28969.1	LACPI_1769	ATPase	-1.52286965261833	0.000685379259859
cds1591	CEN28792.1	LACPI_1592	Putative membrane protein YjbB [Lactococcus piscium MKFS47]	1.14308101213331	1.52673944598845E-08		cds1675	CEN28876.1	LACPI_1676	Uncharacterized protein YshB	-1.40313846805037	0.000747273671958
cds1792	CEN28993.1	LACPI_1793	Prolipoprotein diacylglyceryl transferase	1.09572722162468	2.04911673812952E-08		cds1500	CEN28701.1	LACPI_1501	Uncharacterized protein YqjA	-1.32603114937433	0.000912382475055
cds2018	CEN29219.1	LACPI_2019	PTS fructose transporter subunit IIC	1.35409262873507	4.55345828052013E-08		cds95	CEN27296.1	LACPI_0096	Glycosyltransferase involved in cell wall bisynthesis	-1.2307622827034	0.001026337659638
cds1144	CEN28345.1	LACPI_1145	Putative cell wall surface	1.56866987382945	1.14426038812896E-07		cds117	CEN27318.1	LACPI_0118	Glycosyltransferase family protein [Lactococcus piscium MKFS47]	-1.68137684606432	0.0011012320192
cds396	CEN27597.1	LACPI_0397	Anaerobic dehydrogenases, typically selenocysteine-containing	1.46917517251452	2.40068250710967E-07		cds2355	CEN29556.1	LACPI_2356	Replication protein RepB	-1.41003408836004	0.001202147045738
cds524	CEN27725.1	LACPI_0525	Coenzyme A disulfide reductase	1.08324416989018	1.51377886905588E-06		cds1186	CEN28387.1	LACPI_1187	CBS domain-containing protein YkuL	-1.4440641319278	0.001621627635456
cds300	CEN27501.1	LACPI_0301	TetR family transcriptional regulator	1.76382505655305	1.26123109112101E-05		cds2378	CEN29579.1	LACPI_2379	Class I SAM-dependent methyltransferase	-1.01572159705078	0.001633578369413
cds126	CEN27327.1	LACPI_0127	General stress protein CsbD	1.06018711878232	1.32738577097293E-05		cds1581	CEN28782.1	LACPI_1582	L-Cystine ABC transporter periplasmic cystine-binding protein TcyA	-1.46107362424097	0.001760921819055
cds2045	CEN29246.1	LACPI_2046	Quinone oxidoreductase 2	1.38897902433215	1.32738577097293E-05		cds1788	CEN28989.1	LACPI_1789	Uncharacterized protein	-1.3247293018076	0.001880685004519
cds1741	CEN28942.1	LACPI_1742	Transcriptional regulator CtsR	1.2883154842881	1.68600540789148E-05		cds2408	CEN29609.1	LACPI_2409	Cu(I)-responsive transcriptional regulator, cueR	-1.12424785436682	0.002627689329952
cds301	CEN27502.1	LACPI_0302	Putative Transporter, major facilitator family protein	1.46222896016282	2.50007897264209E-05		cds599	CEN27800.1	LACPI_0600	Negative regulator of toxin gene expression	-2.09573923702827	0.002835810266502
cds1401	CEN28602.1	LACPI_1402	Maltose transport system permease protein malG	1.20302367859491	3.09632708576764E-05		cds459	CEN27660.1	LACPI_0460	Inner membrane amino-acid ABC transporter permease protein YecS	-1.52245921173779	0.004327722786973
cds2173	CEN29374.1	LACPI_2174	Prophage ps2 probable integrase	1.1838742675607	0.000144415597444		cds118	CEN27319.1	LACPI_0119	Glycosyl transferase	-1.32678607182539	0.005306006906279
cds160	CEN27361.1	LACPI_0161	Catechol 2,3-dioxygenase	1.03206242433262	0.000187221824383		cds30	CEN27231.1	LACPI_0031	Imidazole glycerol phosphate synthase subunit HisH	-1.60317655620444	0.005554790452896
cds1424	CEN28625.1	LACPI_1425	ABC-F type ribosomal protection protein Lsa(A)	1.11730169459392	0.000211917875845		cds2033	CEN29234.1	LACPI_2034	Putative ABC transporter ATP-binding protein YknU	-1.18972614043308	0.005622744286768
cds1225	CEN28426.1	LACPI_1226	Ribonucleoside-diphosphate reductase class Ib glutaredoxin subunit	1.05985980745139	0.000222476729553		cds1952	CEN29153.1	LACPI_1953	Uncharacterized protein	-1.68728293182976	0.005786466080968
cds1396	CEN28597.1	LACPI_1397	Beta-phosphoglucomutase glucose-1-phosphate phosphodismutase	1.73767879323062	0.000233164501916		cds77	CEN27278.1	LACPI_0078	Acyl carrier protein (Fragment)	-1.51945712438109	0.007703097195618
cds42	CEN27243.1	LACPI_0043	Surface antigen	1.73140038785938	0.000795157162875		cds28	CEN27229.1	LACPI_0029	Phosphoserine phosphatase SerB	-1.07483409417862	0.007986035168988
cds371	CEN27572.1	LACPI_0372	Cell surface protein, DUF208-containing	1.19844199827546	0.000809313344763		cds2271	CEN29472.1	LACPI_2272	Uncharacterized protein	-1.46570740668149	0.008725674763596
cds1160	CEN28361.1	LACPI_1161	Alpha-glycerophosphate oxidase	1.23425422926879	0.000985036838784		cds1947	CEN29148.1	LACPI_1948	Phage terminase large subunit	-1.80592582177143	0.00881913999035
cds169	CEN27370.1	LACPI_0170	Cell surface protein%2C DUF285-containing	3.99456879941768	0.002269803420357		cds1962	CEN29163.1	LACPI_1963	DNA replication protein phage-associated	-1.21904761997591	0.009779399795807
cds2360	CEN29561.1	LACPI_2361	CopY/TcrY family copper transport repressor (Fragment)	1.04731987493033	0.002430947443454		cds1621	CEN28822.1	LACPI_1622	Major facilitator superfamily transporter	-1.20259073744181	0.009964636018919
cds433	CEN27634.1	LACPI_0434	Membrane-associated phospholipid phosphatase	1.92947458982735	0.002625575855206		cds1455	CEN28656.1	LACPI_1456	Hydrogen peroxide-inducible transcriptional activator	-1.15296747003034	0.010571694793253
cds1159	CEN28360.1	LACPI_1160	Glycerol kinase	1.13350568290812	0.00653620618351		cds462	CEN27663.1	LACPI_0463	ABC transporter periplasmic protein family 3	-1.48307006991274	0.013132872294209
cds1657	CEN28858.1	LACPI_1658	PTS system trehalose-specific transporter subunit IIBC /PTS system trehalose-specific transporter subunit IIA	1.02431392391811	0.00860213506068		cds2403	CEN29604.1	LACPI_2404	Cadmium resistance transcriptional regulatory protein CadC	-2.67858836179153	0.015254023385188
cds1569	CEN28770.1	LACPI_1570	Phosphate ABC transporter substrate-binding component	1.25996470710277	0.009892066144552		cds19	CEN27220.1	LACPI_0020	Extracellular transglycosylase	-1.11715232553598	0.017402094821142
cds1357	CEN28558.1	LACPI_1358	Integral membrane protein [Lactococcus piscium MKFS47]	1.34923888663453	0.010225004695085		cds1968	CEN29169.1	LACPI_1969	Putative DNA-binding phage protein [Lactococcus piscium MKFS47]	-2.81156205246848	0.019642485209869
cds1145	CEN28346.1	LACPI_1146	Uncharacterized protein	1.34974504422208	0.011173155058404		cds1922	CEN29123.1	LACPI_1923	Phage transcriptional regulator, ArpU family	-1.42631736184075	0.024344157225278
cds168	CEN27369.1	LACPI_0169	Transcriptional regulator	1.17459493479039	0.011484331768378		cds25	CEN27226.1	LACPI_0026	ATP phosphoribosyltransferase regulatory subunit	-1.04299497449444	0.024380548596483
cds1070	CEN28271.1	LACPI_1071	Uncharacterized protein	1.25888884122618	0.015220523272251		cds2047	CEN29248.1	LACPI_2048	Multidrug resistance permease	-1.13264463620661	0.028187518594831
cds1677	CEN28878.1	LACPI_1678	Phosphoglycerate/bisphosphoglycerate mutase active site	1.15726772460537	0.0178780148826		cds1787	CEN28988.1	LACPI_1788	Uncharacterized protein	-1.67432782848257	0.033171880577855
cds46	CEN27247.1	LACPI_0047	Uncharacterized protein	1.19177525616945	0.02259742522661		cds1541	CEN28742.1	LACPI_1542	DMT family transporter	-1.83504537521888	0.035291932393278
cds87	CEN27288.1	LACPI_0088	ABC transporter ATP-binding protein YtrB	1.54834791431865	0.03119822388646		cds656	CEN27857.1	LACPI_0657	Phosphomethylpyrimidine kinase	-1.78375875683748	0.035311575264094
							cds1974	CEN29175.1	LACPI_1975	Putative nuclease	-1.88292516722846	0.038429717068406
							cds1975	CEN29176.1	LACPI_1976	DUF739 domain-containing protein	-3.04553087098184	0.044730399562921

[truncated: 2 more sheets: 28degree_35min, 28degree_185min]
