# Supplementary material for: Transcriptomic time-series analysis of cold- and heat-shock response in psychrotrophic lactic acid bacteria
Source: BMC Genomics. 2021 Jan 7;22:28. doi: 10.1186/s12864-020-07338-8 (PMC7788899; doi:10.1186/s12864-020-07338-8)
Supplement: Supplementary file 4 — Additional file 4: Table S3. List of differentially expressed genes in P. oligofermentans. [file 12864_2020_7338_MOESM4_ESM.xlsx]

## Sheet: 0degree_5min
0 degree 5 minutes upregulated genes							0 degree 5 minutes downregulated genes
CDS_Number	Protein_ID	Locus_tag	Description(PANNZER+GenBank)	Log2FoldChange	P-adjusted value		CDS_Number	Protein_ID	Locus_tag	Description(PANNZER+GenBank)	Log2FoldChange	P-adjusted value
cds1165	CUS26474.1	LACOL_1166	Alpha-ribazole phosphatase	1.21338713718301	3.30568815948445E-06		cds504	CUS25813.1	LACOL_0505	Preprotein translocase subunit SecY	-1.08659947947814	6.55350322731199E-16
							cds505	CUS25814.1	LACOL_0506	Adenylate kinase	-1.12558923460584	1.38734696326263E-15
							cds496	CUS25805.1	LACOL_0497	50S ribosomal protein L5	-1.08930519747745	1.39868071781224E-15
							cds500	CUS25809.1	LACOL_0501	50S ribosomal protein L18	-1.05897313928705	4.08675590053483E-14
							cds503	CUS25812.1	LACOL_0504	50S ribosomal protein L15	-1.02500251380243	4.68870798470507E-14
							cds499	CUS25808.1	LACOL_0500	50S ribosomal protein L6	-1.02490508197247	7.19472881559518E-13
							cds494	CUS25803.1	LACOL_0495	50S ribosomal protein L14	-1.01617733625202	9.32221956952811E-13
							cds498	CUS25807.1	LACOL_0499	30S ribosomal protein S8	-1.0013065392579	9.32221956952811E-13
							cds493	CUS25802.1	LACOL_0494	30S ribosomal protein S17	-1.01742382069183	2.52593680853608E-12
							cds501	CUS25810.1	LACOL_0502	30S ribosomal protein S5	-1.01421531955009	3.91453265781133E-11
							cds497	CUS25806.1	LACOL_0498	30S ribosomal protein S14 type Z	-1.04122317749862	1.34143998137432E-09
							cds615	CUS25924.1	LACOL_0616	L-fucose-proton symporter	-1.11818514962266	0.003142140259911

## Sheet: 0degree_35min
0 degree 3 5 minutes upregulated genes							0 degree 35 minutes downregulated genes
CDS_Number	Protein_ID	Locus_tag	Description(PANNZER+GenBank)	Log2FoldChange	P-adjusted value		CDS_Number	Protein_ID	Locus_tag	Description(PANNZER+GenBank)	Log2FoldChange	P-adjusted value
cds1551	CUS26888.1	LACOL_1552	Protein Veg	2.5835001811758	4.43239242598107E-120		cds1286	CUS26595.1	LACOL_1287	Universal stress protein UspA	-2.57843415764479	9.90715032193636E-140
cds627	CUS25936.1	LACOL_0628	Aggregation promoting factor	2.72176258920585	1.95944995899799E-106		cds150	CUS25459.1	LACOL_0151	Effector of murein hydrolase LrgB	-2.06103721743044	2.09099129024571E-85
cds905	CUS26214.1	LACOL_0906	Class I SAM-dependent RNA methyltransferase	2.48729749572666	4.42945544534552E-92		cds1152	CUS26461.1	LACOL_1153	Thiamine pyrophosphate-dependent dehydrogenase E1 component subunit alpha	-2.27316982668017	5.11153048715517E-82
cds1521	CUS26852.1	LACOL_1522	DEAD-box ATP-dependent RNA helicase CshA	2.10147125075471	3.99895027400678E-74		cds1537	CUS26872.1	LACOL_1538	Uncharacterized protein	-2.52958698823262	2.62935148354207E-79
cds45	CUS25354.1	LACOL_0046	ABC-type multidrug transport system ATPase and permease component	1.74584796917186	7.13128221605475E-60		cds352	CUS25661.1	LACOL_0353	Mannose-specific phosphotransferase system component IIAB	-2.41540167205944	9.60322338722609E-75
cds142	CUS25451.1	LACOL_0143	Multidrug transport protein	1.69338500315742	3.12591779000538E-52		cds1151	CUS26460.1	LACOL_1152	Alpha-ketoacid dehydrogenase subunit beta	-2.12980633102053	3.49444031111569E-71
cds1607	CUS26961.1	LACOL_1608	Tyrosine-protein phosphatase YwqE	2.30556885834501	1.35824393773133E-51		cds149	CUS25458.1	LACOL_0150	Effector of murein hydrolase LrgA	-2.26391108247777	1.3434497666009E-70
cds460	CUS25769.1	LACOL_0461	Ribonuclease J	1.62143949156256	8.58901680076406E-49		cds784	CUS26093.1	LACOL_0785	Exonuclease SbcC	-1.91469058463864	3.86975382249109E-67
cds1063	CUS26372.1	LACOL_1064	Transcription termination/antitermination protein NusA	1.49612886716518	9.18269189329442E-48		cds1536	CUS26871.1	LACOL_1537	NADH dehydrogenase	-1.81976496805472	3.76058472928204E-66
cds755	CUS26064.1	LACOL_0756	Nucleotidyltransferase	1.55327483040274	8.16234711073613E-47		cds1150	CUS26459.1	LACOL_1151	Dihydrolipoamide acetyltransferase component of pyruvate dehydrogenase complex	-1.96190454876693	2.23938093377672E-65
cds1377	CUS26690.1	LACOL_1378	Probable cell division protein WhiA	1.50701303952441	4.22212256558805E-44		cds1586	CUS26933.1	LACOL_1587	D-xylose proton-symporter XylT	-2.43350101073625	1.10350719598652E-64
cds1064	CUS26373.1	LACOL_1065	Ribosome maturation factor RimP	1.74564434735956	7.68460992772813E-43		cds922	CUS26231.1	LACOL_0923	Sucrose/H+ symporter	-2.2479486056648	4.1327436817164E-59
cds1589	CUS26938.1	LACOL_1590	D-alanyl-D-alanine serine-type carboxypeptidase	1.82446815504284	1.089496492394E-39		cds278	CUS25587.1	LACOL_0279	Probable ABC transporter extracellular-binding protein yckB	-1.98554691751142	3.40848051813056E-57
cds184	CUS25493.1	LACOL_0185	Uncharacterized protein	1.91317931189254	1.90517130641789E-39		cds353	CUS25662.1	LACOL_0354	Phosphotransferase system PTS sorbose-specific IIC subunit	-2.12264561306003	2.78525011443104E-56
cds1341	CUS26650.1	LACOL_1342	Aggregation promoting factor	1.97647204236472	7.39297783604889E-38		cds570	CUS25879.1	LACOL_0571	Glucose--fructose oxidoreductase	-1.72754037969799	2.12443702198865E-55
cds1608	CUS26962.1	LACOL_1609	Capsular exopolysaccharide family	1.53969868148442	3.02437956335479E-37		cds354	CUS25663.1	LACOL_0355	Mannose-specific phosphotransferase system component IID	-1.88135827428913	3.65707138132636E-55
cds44	CUS25353.1	LACOL_0045	ABC-type multidrug transport system ATPase and permease component	1.63058378195617	1.70431673681638E-36		cds127	CUS25436.1	LACOL_0128	Two-component sensor histidine kinase, controling glutamine utilization	-2.90976455561597	1.70977666676967E-53
cds1113	CUS26422.1	LACOL_1114	Putative transmembrane receptor%2C TarH-containing	2.30888739323763	3.34318100386616E-36		cds141	CUS25450.1	LACOL_0142	Acetoin dehydrogenase	-2.18482012591532	6.09564877805788E-53
cds223	CUS25532.1	LACOL_0224	Oligoendopeptidase F	1.43926322266619	1.15804230743958E-35		cds921	CUS26230.1	LACOL_0922	Maltose phosphorylase / Trehalose phosphorylase	-2.00851128223928	3.51212994664812E-52
cds1314	CUS26623.1	LACOL_1315	Threonylcarbamoyl-AMP synthase	1.83488251432207	1.68129192981548E-35		cds312	CUS25621.1	LACOL_0313	Lipoate--protein ligase	-2.08942626078852	5.48729369871901E-49
cds1609	CUS26963.1	LACOL_1610	Polymerization and chain length determination protein	1.49150362172784	4.31592280746354E-35		cds1696	CUS27054.1	LACOL_1697	Alpha-D-xyloside xylohydrolase	-1.80932134339328	5.55385457775282E-46
cds1606	CUS26960.1	LACOL_1607	Exopolysaccharide biosynthesis polyprenyl glycosylphosphotransferase	1.81889086303021	9.9831088664206E-35		cds1578	CUS26921.1	LACOL_1579	Nucleoside-diphosphate kinase	-2.0531232529831	1.76218203685571E-44
cds280	CUS25589.1	LACOL_0281	ABC transporter ATP-binding protein uup	1.34582028974156	3.01469830351234E-34		cds36	CUS25345.1	LACOL_0037	Heavy metal translocating P-type ATPase	-1.73821990538338	2.17189026433581E-42
cds140	CUS25449.1	LACOL_0141	Sodium:proton antiporter	1.44086476668918	2.09327515294578E-33		cds520	CUS25829.1	LACOL_0521	Beta-galactosidase large subunit	-2.37186781164485	1.23294352760084E-41
cds1039	CUS26348.1	LACOL_1040	Glycine betaine carnitine choline transport protein	3.19637402326799	3.75993812122135E-33		cds325	CUS25634.1	LACOL_0326	Inosine-uridine preferring nucleoside hydrolase	-1.82472671104749	1.41383698522487E-41
cds1603	CUS26956.1	LACOL_1604	Putative glycosyltransferase	1.52391220591079	1.0165805156434E-32		cds409	CUS25718.1	LACOL_0410	Cytochrome O ubiquinol oxidase	-1.57310863935288	2.16259524311771E-41
cds696	CUS26005.1	LACOL_0697	Two-component sensor histidine kinase	1.33318595553506	4.07137423239782E-32		cds1666	CUS27022.1	LACOL_1667	Bifunctional pyr operon transcriptional regulator/uracil phosphoribosyltransferase PyrR	-1.72519157072116	4.15683189916561E-41
cds978	CUS26287.1	LACOL_0979	DNA repair protein RecO	1.40809268696572	1.49131716525334E-31		cds729	CUS26038.1	LACOL_0730	Purine nucleoside phosphoramidase	-1.49552171285132	1.46715912183026E-40
cds952	CUS26261.1	LACOL_0953	Ribosome biogenesis GTPase Der	1.32541075175269	1.96129860381842E-31		cds1149	CUS26458.1	LACOL_1150	Dihydrolipoyl dehydrogenase	-1.64961199281159	5.67147140525966E-40
cds937	CUS26246.1	LACOL_0938	Ribonuclease HII	1.64028350660552	2.44214615760448E-31		cds1395	CUS26712.1	LACOL_1396	Phage shock protein C	-1.43109925321853	1.16869399462855E-39
cds705	CUS26014.1	LACOL_0706	Groel supressor protein suge	2.96234725078573	5.79899758608789E-31		cds258	CUS25567.1	LACOL_0259	AraC family transcriptional regulator	-2.15352867857817	3.38760428222497E-39
cds621	CUS25930.1	LACOL_0622	Phosphatidylglycerol lysyltransferase	1.34823321260051	1.6393907559189E-30		cds508	CUS25817.1	LACOL_0509	30S ribosomal protein S13	-1.46192661606251	4.35736076611157E-38
cds654	CUS25963.1	LACOL_0655	MOP superfamily multidrug oligosaccharidyl-lipid polysaccharide flippase transporter	1.42801811173827	2.72180525374077E-30		cds1354	CUS26666.1	LACOL_1355	Predicted membrane protein	-1.84240447527319	3.06712063590605E-37
cds1095	CUS26404.1	LACOL_1096	Superfamily II DNA or RNA helicase, SNF2 family	1.42711235259005	3.17051007515345E-30		cds1361	CUS26673.1	LACOL_1362	Uracil-DNA glycosylase	-1.46609510309153	3.13897015153031E-36
cds1605	CUS26958.1	LACOL_1606	Amylovoran biosynthesis protein AmsE	1.91357251425811	3.52745389767304E-30		cds401	CUS25710.1	LACOL_0402	Xylulose kinase	-1.62013276048433	3.23268879780785E-36
cds938	CUS26247.1	LACOL_0939	Ribosome biogenesis GTPase A	1.41700778365161	4.25309508483151E-30		cds400	CUS25709.1	LACOL_0401	Xylose isomerase	-1.84884595561338	6.24866969013119E-36
cds449	CUS25758.1	LACOL_0450	Ser-adhes-N-term domain protein	1.30265978617098	9.16273229591001E-30		cds788	CUS26097.1	LACOL_0789	TetR family regulatory protein of MDR cluster	-1.90543996390759	1.72336500756792E-35
cds1315	CUS26624.1	LACOL_1316	Release factor glutamine methyltransferase	2.0384337462807	2.01252567643417E-29		cds1574	CUS26915.1	LACOL_1575	Phosphopentomutase	-2.2263683396722	7.4462380518602E-35
cds384	CUS25693.1	LACOL_0385	Permease of the major facilitator superfamily	2.0453963990995	1.26467504916028E-28		cds146	CUS25455.1	LACOL_0147	Putative membrane protein	-1.40276046503468	1.66758621997927E-34
cds1156	CUS26465.1	LACOL_1157	Diacylglycerol kinase catalytic subunit	1.62928582814947	1.6548019155807E-28		cds311	CUS25620.1	LACOL_0312	Universal stress protein UspA	-1.80809314423716	8.82196342052303E-34
cds1249	CUS26558.1	LACOL_1250	DHH family phosphoesterase	1.33208359444545	3.084506809433E-28		cds398	CUS25707.1	LACOL_0399	Galactose mutarotase	-1.27854117584938	2.00997844665417E-33
cds1378	CUS26691.1	LACOL_1379	Putative gluconeogenesis factor	1.43044192114044	4.15389667646716E-28		cds252	CUS25561.1	LACOL_0253	Nadph dependent r-specific alcohol dehydrogenase	-1.40243069488053	4.50586937244495E-33
cds941	CUS26250.1	LACOL_0942	Ethanolamine utilization protein EutQ	1.59654441200734	8.22855137287512E-28		cds372	CUS25681.1	LACOL_0373	HAD hydrolase, family IA, variant 1	-1.64567175923491	6.92830668248785E-33
cds1116	CUS26425.1	LACOL_1117	Single-stranded-DNA-specific exonuclease RecJ	1.48784448882792	9.96632629410563E-28		cds501	CUS25810.1	LACOL_0502	30S ribosomal protein S5	-1.2732720495782	7.08399629991057E-33
cds747	CUS26056.1	LACOL_0748	50S ribosomal protein L20	1.24375948932276	2.90958358104697E-27		cds564	CUS25873.1	LACOL_0565	Sensor protein DegS	-2.01807259631331	3.35737641731621E-32
cds523	CUS25832.1	LACOL_0524	PTS system N-acetylglucosamine-specific EIICBA component	1.30155369493887	7.29763844961363E-27		cds500	CUS25809.1	LACOL_0501	50S ribosomal protein L18	-1.39457455563418	9.54980198470106E-32
cds963	CUS26272.1	LACOL_0964	Site-specific tyrosine recombinase XerD	1.61302170445735	1.34731764270883E-26		cds1004	CUS26313.1	LACOL_1005	Bifunctional protein: N-acetyl mannosamine kinase, ROK family, transcription regulator	-2.41780889052849	6.62839794158871E-31
cds1450	CUS26776.1	LACOL_1451	Carboxyltransferase alpha-subunit	1.53703624336157	3.43978592982122E-26		cds505	CUS25814.1	LACOL_0506	Adenylate kinase	-1.54403494027211	7.68813274324702E-31
cds1115	CUS26424.1	LACOL_1116	Adenine phosphoribosyltransferase	1.34885263856936	5.25603447785347E-26		cds408	CUS25717.1	LACOL_0409	Phosphoglycerate mutase	-1.28040366427003	1.55153645428055E-30
cds235	CUS25544.1	LACOL_0236	3-demethylubiquinone-9 3-methyltransferase	1.80872214143687	5.84837020123849E-26		cds1575	CUS26916.1	LACOL_1576	Deoxyribose-phosphate aldolase	-2.4333528545864	3.17051007515345E-30
cds767	CUS26076.1	LACOL_0768	Phenylalanine--tRNA ligase beta subunit	1.15450023409649	7.4005231127359E-26		cds502	CUS25811.1	LACOL_0503	50S ribosomal protein L30	-1.55144822820855	3.28639978784598E-30
cds743	CUS26052.1	LACOL_0744	Replicative DNA helicase loader DnaB	1.37616510402501	3.34833410582155E-25		cds510	CUS25819.1	LACOL_0511	DNA-directed RNA polymerase subunit alpha	-1.24842238470424	1.4643377141996E-29
cds1127	CUS26436.1	LACOL_1128	Probable GTP-binding protein EngB	1.44277883480043	3.36733443752682E-25		cds504	CUS25813.1	LACOL_0505	Preprotein translocase subunit SecY	-1.42986194932877	1.51862540888396E-29
cds222	CUS25531.1	LACOL_0223	Proton sodium-glutamate symport protein GltT	1.27439676736313	5.38062568252632E-25		cds625	CUS25934.1	LACOL_0626	Anaerobic ribonucleoside triphosphate reductase	-1.45500261089313	9.35429936530715E-29
cds110	CUS25419.1	LACOL_0111	Transcriptional regulator	1.33200716043218	5.22977995670172E-24		cds70	CUS25379.1	LACOL_0071	Integral membrane cytochrome D ubiquinol oxidase	-1.17522558785257	1.6548019155807E-28
cds1163	pseudo	LACOL_1164	Exodeoxyribonuclease V alpha chain-like protein rec D	1.20091969555851	5.73512827397511E-24		cds9	CUS25318.1	LACOL_0010	Pilus assembly protein HicB	-1.77877375077016	1.6548019155807E-28
cds1120	CUS26429.1	LACOL_1121	GTPase Obg	1.13938711305766	9.0950442039882E-24		cds1206	CUS26515.1	LACOL_1207	Regulatory protein Spx	-3.77585227019217	4.45843906632273E-28
cds754	CUS26063.1	LACOL_0755	Class I SAM-dependent methyltransferase	1.28549581465669	1.11660604917847E-23		cds1398	CUS26717.1	LACOL_1399	Ribosome hibernation promoting factor	-1.17828159331394	8.92954356140689E-28
cds893	CUS26202.1	LACOL_0894	Ribosomal RNA small subunit methyltransferase F	1.322501403923	3.61843429004818E-23		cds1573	CUS26913.1	LACOL_1574	Purine nucleoside phosphorylase DeoD-type	-2.05268225102362	2.82350481274955E-27
cds181	CUS25490.1	LACOL_0182	Cell surface protein%2C CscC family	1.08305375296291	3.81679358041423E-23		cds782	CUS26091.1	LACOL_0783	HTH-type transcriptional regulator GlnR	-1.16318799725617	3.29020310350823E-27
cds1165	CUS26474.1	LACOL_1166	Alpha-ribazole phosphatase	1.45221311291861	4.04098904682863E-23		cds1230	CUS26539.1	LACOL_1231	Small-conductance mechanosensitive channel protein MscS	-1.35120877174995	3.71709623456587E-27
cds1248	CUS26557.1	LACOL_1249	DEAD-box ATP-dependent RNA helicase CshB	1.03047816370182	4.12026407321241E-23		cds503	CUS25812.1	LACOL_0504	50S ribosomal protein L15	-1.41594124238246	5.15296899140399E-27
cds587	CUS25896.1	LACOL_0588	O-acetyltransferase	1.93917757384246	5.26048416568431E-23		cds506	CUS25815.1	LACOL_0507	Translation initiation factor IF-1	-1.51102046087989	1.01388840513295E-26
cds1604	CUS26957.1	LACOL_1605	LPS biosynthesis like polysaccharide polymerase	1.52609830400729	3.59283491919584E-22		cds234	CUS25543.1	LACOL_0235	Glycerol kinase	-1.16185958951656	1.53769578202372E-26
cds332	CUS25641.1	LACOL_0333	Aspartate-semialdehyde dehydrogenase	1.3112167711828	5.73730105241195E-22		cds1701	CUS27059.1	LACOL_1702	Inner membrane symporter yicJ	-2.20965569674512	6.22635509486061E-26
cds1514	CUS26845.1	LACOL_1515	Transcription-repair-coupling factor	1.11812212474748	7.09037231991753E-22		cds656	CUS25965.1	LACOL_0657	ADP-dependent (S)-NAD(P)H-hydrate dehydratase	-1.5374530120555	6.78794492177198E-26
cds1504	CUS26835.1	LACOL_1505	Lysine--tRNA ligase	1.14587273993578	7.90398067650092E-22		cds919	CUS26228.1	LACOL_0920	Cell surface protein%2C LPXTG-motif-containing	-1.15628557468575	1.70463643618161E-25
cds1166	CUS26475.1	LACOL_1167	tRNA-specific 2-thiouridylase MnmA	1.09282186103199	1.19354742546143E-21		cds238	CUS25547.1	LACOL_0239	Putative HTH-type transcriptional regulator YbbH	-1.22012824476643	2.14818526812914E-25
cds310	CUS25619.1	LACOL_0311	Drug resistance MFS transporter, drug H+ antiporter-2 family	1.37994944194121	1.49781854950982E-21		cds1011	CUS26320.1	LACOL_1012	Uncharacterized protein	-1.32586483765516	2.74952964804513E-25
cds752	CUS26061.1	LACOL_0753	NAD metabolism hydrolase of HD superfamily	1.25839573818065	2.8353718918583E-21		cds254	CUS25563.1	LACOL_0255	Bifunctional acetaldehyde-CoA/alcohol dehydrogenase	-1.21818139817875	2.851232534215E-25
cds1383	CUS26696.1	LACOL_1384	UvrABC system protein A	1.11984562534432	4.63471589573912E-21		cds1402	CUS26721.1	LACOL_1403	Hydroxyacyl-coenzyme A dehydrogenase	-1.72109664417247	3.96764066729196E-25
cds607	CUS25916.1	LACOL_0608	Putative membrane protein	1.31102086842436	6.2519229776709E-21		cds509	CUS25818.1	LACOL_0510	30S ribosomal protein S11	-1.13228852191683	9.29381649600311E-25
cds1175	CUS26484.1	LACOL_1176	Isoleucine--tRNA ligase	1.04899996630326	7.33749313403215E-21		cds221	CUS25530.1	LACOL_0222	1,3-propanediol dehydrogenase	-1.22036686759357	1.76679934067567E-24
cds1146	CUS26455.1	LACOL_1147	GTP-binding protein TypA BipA	1.16302083526835	8.6600829010369E-21		cds224	CUS25533.1	LACOL_0225	ABC-type metal ion transport system, substrate binding-protein surface adhesin	-1.9056297116045	3.33514225467655E-24
cds1553	CUS26891.1	LACOL_1554	Ribonuclease M5	1.44109854835707	1.44887899767131E-20		cds1557	CUS26895.1	LACOL_1558	Uncharacterized protein	-1.3387849589868	8.28333334606313E-24
cds748	CUS26057.1	LACOL_0749	HAD superfamily (Subfamily IIIA) phosphatase, TIGR01668	1.05914975648271	1.85762698691749E-20		cds1283	CUS26592.1	LACOL_1284	YueI-like protein	-1.46363262328023	1.01053146949977E-23
cds382	CUS25691.1	LACOL_0383	Spermidine putrescine ABC transporter, periplasmic spermidine putrescine-binding protein PotD	1.29752930255113	3.33444300595163E-20		cds1340	CUS26649.1	LACOL_1341	Cyclopentanol dehydrogenase	-1.77749029663516	2.71561336376885E-23
cds69	CUS25378.1	LACOL_0070	L-proline glycine betaine binding ABC transporter protein ProX	1.10477945084933	4.84991001266162E-20		cds253	CUS25562.1	LACOL_0254	Uncharacterized protein	-1.41473533138495	8.9363744107686E-23
cds940	CUS26249.1	LACOL_0941	Extracellular protein	1.25282172033189	5.33296433876757E-20		cds1524	CUS26856.1	LACOL_1525	Cytoplasmic membrane protein LemA	-1.0592183498801	1.67382468285385E-22
cds397	CUS25706.1	LACOL_0398	Glutamate transport membrane-spanning protein	1.11276992709625	8.75479753950022E-20		cds760	CUS26069.1	LACOL_0761	Two-component system response regulator CreB	-1.28988661309429	3.06050338697825E-22
cds682	CUS25991.1	LACOL_0683	Dihydropteroate synthase	1.28933834815882	9.20944742584109E-20		cds123	CUS25432.1	LACOL_0124	Stress induced DNA binding protein	-1.37971574033725	2.92598526720445E-21
cds1164	CUS26473.1	LACOL_1165	Tetratricopeptide repeat-containing protein	1.22219451260688	9.59617346503346E-20		cds425	CUS25734.1	LACOL_0426	DNA-binding transcriptional repressor MarR	-2.04816782244575	3.45413370190424E-21
cds1126	CUS26435.1	LACOL_1127	MazG nucleotide pyrophosphohydrolase	2.38813931295668	1.05140220061002E-19		cds507	CUS25816.1	LACOL_0508	50S ribosomal protein L36	-1.26392977601933	6.01322175860723E-21
cds745	CUS26054.1	LACOL_0746	Translation initiation factor IF-3	1.06222460947589	1.35870095477566E-19		cds499	CUS25808.1	LACOL_0500	50S ribosomal protein L6	-1.1686203864841	6.66629603532144E-21
cds1250	CUS26559.1	LACOL_1251	DNA polymerase IV	1.14040496233715	1.46853464132708E-19		cds1201	CUS26510.1	LACOL_1202	RelA SpoT domain-containing protein	-1.10268604608602	7.72533648390881E-21
cds1547	CUS26883.1	LACOL_1548	Serine O-acetyltransferase	1.18762595047897	1.53458519288697E-19		cds151	CUS25460.1	LACOL_0152	Ammonium transporter	-1.34124049281665	1.43853421352698E-20
cds574	CUS25883.1	LACOL_0575	Putative protease	1.08591420707754	1.17682747446892E-18		cds628	CUS25937.1	LACOL_0629	Alkaline phosphatase synthesis transcriptional regulatory protein PhoP	-1.30933311812343	1.58221303086601E-20
cds744	CUS26053.1	LACOL_0745	Replicative DNA helicase loader DnaI	1.10323252705595	1.25920300313046E-18		cds240	CUS25549.1	LACOL_0241	Multidrug ABC transporter ATPase protein	-1.24324868990986	3.03148497561715E-20
cds541	CUS25850.1	LACOL_0542	Minor teichoic acid biosynthesis protein GgaB	1.27069162693776	5.24424206595144E-18		cds329	CUS25638.1	LACOL_0330	Alpha-ribazole phosphatase	-2.00186799362309	4.30104390032627E-20
cds1552	CUS26889.1	LACOL_1553	Ribosomal RNA small subunit methyltransferase A	1.32843708584708	5.6598427262358E-18		cds282	CUS25591.1	LACOL_0283	3-dehydroquinate dehydratase	-1.24714375901583	5.17979550902537E-20
cds1379	CUS26692.1	LACOL_1380	Nucleotide-binding protein YvcJ	1.05252290842339	9.4225938238242E-18		cds239	CUS25548.1	LACOL_0240	Phosphogluconate dehydrogenase	-1.40450591424106	1.0887439975558E-19
cds1602	CUS26955.1	LACOL_1603	Glycosyltransferase	1.21893018326391	1.01107232176476E-17		cds771	CUS26080.1	LACOL_0772	Iron-sulphur cluster biosynthesis	-1.72246241631804	1.52255649410614E-19
cds1121	CUS26430.1	LACOL_1122	UvrABC system protein C	1.03899116606061	2.77372378967427E-17		cds126	CUS25435.1	LACOL_0127	Two-component response regulator, controling glutamine utilization	-2.18969729359807	1.70649237118491E-19
cds751	CUS26060.1	LACOL_0752	Nicotinate-nucleotide adenylyltransferase	1.22420283626759	2.85265891465519E-17		cds1582	CUS26927.1	LACOL_1583	2,3-bisphosphoglycerate-dependent phosphoglycerate mutase	-1.06485011243641	2.28128657290229E-19
cds655	CUS25964.1	LACOL_0656	Ribosomal small subunit pseudouridine synthase A	1.16950620912309	4.90711170356655E-17		cds1198	CUS26507.1	LACOL_1199	Carboxy-cis cis-muconate cyclase	-1.10701811912972	3.28360104838199E-19
cds766	CUS26075.1	LACOL_0767	Phenylalanine--tRNA ligase alpha subunit	1.16718843658432	1.26213101318115E-16		cds1279	CUS26588.1	LACOL_1280	Septation ring formation regulator EzrA	-1.0467474542606	1.12170276869068E-18
cds1522	CUS26853.1	LACOL_1523	UDP-N-acetylmuramoyl-tripeptide--D-alanyl-D-alanine ligase	1.0978883713609	1.74479879878253E-16		cds730	CUS26039.1	LACOL_0731	ABC-type transporter ATP-binding protein EcsA	-1.07965320847066	5.86771193338027E-18
cds756	CUS26065.1	LACOL_0757	COG1399 protein in cluster with ribosomal protein L32p, Firmicutes subfamily	1.05573495209949	3.30231033462066E-16		cds920	CUS26229.1	LACOL_0921	Predicted phosphatase/phosphohexomutase	-1.45860800760495	6.46240163548162E-18
cds680	CUS25989.1	LACOL_0681	Bifunctional folylpolyglutamate synthase dihydrofolate synthase	1.0617759297802	8.11410205813925E-16		cds216	CUS25525.1	LACOL_0217	Extracellular protein	-1.09335721293177	9.17499153915807E-18
cds1187	CUS26496.1	LACOL_1188	Peptidoglycan glycosyltransferase	1.00649320462841	8.41633637897624E-16		cds1510	CUS26841.1	LACOL_1511	RNA binding protein, contains ribosomal protein S1 domain	-1.14594905120275	9.61876956885749E-18
cds606	CUS25915.1	LACOL_0607	Uncharacterized protein	1.15577574119011	1.14790536469437E-15		cds497	CUS25806.1	LACOL_0498	30S ribosomal protein S14 type Z	-1.13191220187924	1.17048291600546E-17
cds515	CUS25824.1	LACOL_0516	tRNA pseudouridine synthase A	1.26397633902829	1.45441718397457E-15		cds498	CUS25807.1	LACOL_0499	30S ribosomal protein S8	-1.24853740428912	1.24504054085979E-17
cds24	CUS25333.1	LACOL_0025	Sporulation membrane serine protease	1.06383926812038	2.3900444839769E-15		cds173	CUS25482.1	LACOL_0174	Transcriptional regulator	-2.29103608954312	1.98946334432451E-17
cds936	CUS26245.1	LACOL_0937	DNA protecting protein DprA	2.16172400422894	2.505586478826E-15		cds277	CUS25586.1	LACOL_0278	Polar amino acid ABC transporter inner membrane subunit	-1.37948183605055	2.12364026206422E-17
cds749	CUS26058.1	LACOL_0750	Ribosome biogenesis GTPase YqeH	1.01194125775764	2.78372009450088E-15		cds1360	CUS26672.1	LACOL_1361	Phosphotransacetylase	-1.0835452553187	3.29647614857998E-17
cds1062	CUS26371.1	LACOL_1063	Predicted nucleic-acid-binding protein implicated in transcription termination	1.14855370735197	2.95320557813799E-15		cds257	CUS25566.1	LACOL_0258	Voltage-dependent potassium channel beta subunit	-1.40900037958104	8.07552006741252E-17
cds742	CUS26051.1	LACOL_0743	Transcriptional repressor NrdR	1.04436320423496	5.92950822224957E-15		cds154	CUS25463.1	LACOL_0155	Uncharacterized protein	-1.50083341035056	1.17964363712133E-16
cds1610	CUS26964.1	LACOL_1611	Cell envelope-associated transcriptional attenuator LytR-CpsA-Psr	1.03137142950793	1.06783863969788E-14		cds391	CUS25700.1	LACOL_0392	Extracellular protein, Ser/Thr-rich	-1.06265851826265	1.43262929678318E-16
cds381	CUS25690.1	LACOL_0382	Spermidine Putrescine ABC transporter permease component PotC	1.03188741933537	1.81399074823651E-14		cds429	CUS25738.1	LACOL_0430	Helix-turn-helix domain protein	-1.19465827398026	3.2098294296542E-16
cds681	CUS25990.1	LACOL_0682	Xanthosine triphosphate pyrophosphatase	1.32416638285331	1.81399074823651E-14		cds187	CUS25496.1	LACOL_0188	Type II CRISPR RNA-guided endonuclease Cas9	-1.09584406606404	3.2755575186201E-16
cds1157	CUS26466.1	LACOL_1158	Uncharacterized protein	1.48798448341262	3.71304574375915E-14		cds795	CUS26104.1	LACOL_0796	Putative prophage repressor protein	-2.04861404567644	8.1576758948908E-16
cds961	CUS26270.1	LACOL_0962	Segregation and condensation protein A	1.1079862452471	4.08390207406917E-14		cds630	CUS25939.1	LACOL_0631	ABC-type phosphate transport system, periplasmic component	-1.19238019531278	8.55768950421001E-16
cds753	CUS26062.1	LACOL_0754	Ribosomal silencing factor RsfS	1.13905297696294	4.62489228952411E-14		cds1362	CUS26674.1	LACOL_1363	Uncharacterized protein	-1.23662307596905	8.87794610275715E-16
cds1373	CUS26686.1	LACOL_1374	Glycerol uptake facilitator	1.11269869319	5.1443106415605E-14		cds321	CUS25630.1	LACOL_0322	Integral membrane protein	-1.09311882663666	9.18696715573948E-16
cds385	CUS25694.1	LACOL_0386	Transcriptional regulator	2.22433954629146	5.41885364559462E-14		cds428	CUS25737.1	LACOL_0429	Inner membrane symporter YicJ	-1.58781506538194	1.22921244303852E-15
cds458	CUS25767.1	LACOL_0459	Lincomycin resistance protein LmrB	1.19135158823921	9.54882753017967E-14		cds672	CUS25981.1	LACOL_0673	Nucleotidyltransferase dna polymerase for dna repair	-1.36965750214698	1.5463484938562E-15
cds939	CUS26248.1	LACOL_0940	UPF0346 protein	1.2769081262006	1.17309930366581E-13		cds649	CUS25958.1	LACOL_0650	Integral membrane protein	-1.28812603860271	2.16629188758703E-15
cds1587	CUS26935.1	LACOL_1588	Branched-chain amino acid ABC transporter	1.2059970169043	1.43089520327624E-13		cds10	CUS25319.1	LACOL_0011	Paraslipin	-1.36683413894671	3.65461618692671E-15
cds750	CUS26059.1	LACOL_0751	Probable RNA-binding protein YqeI	1.00771531136265	1.43089520327624E-13		cds613	CUS25922.1	LACOL_0614	Histidine-containing phosphocarrier protein of the PTS	-1.21969202686314	5.40463541037131E-15
cds725	CUS26034.1	LACOL_0726	Phenolic acid decarboxylase subunit C	1.48822437188818	1.63754377533896E-13		cds1694	CUS27052.1	LACOL_1695	Alpha amylase catalytic region	-1.24308065891291	9.20392177971915E-15
cds979	CUS26288.1	LACOL_0980	GTPase Era	1.11105273262775	2.56555929815633E-13		cds1613	CUS26967.1	LACOL_1614	Flagellar motor switch protein FliG	-1.19927507462603	1.11003597839937E-14
cds877	CUS26186.1	LACOL_0878	Acyl carrier protein (Fragment)	1.08452222373034	3.63557063472485E-13		cds1083	CUS26392.1	LACOL_1084	Uncharacterized protein	-1.22188914934195	1.12855519316264E-14
cds383	CUS25692.1	LACOL_0384	Permease of the major facilitator superfamily	1.0025043699013	5.03245786666667E-13		cds521	CUS25830.1	LACOL_0522	Beta-galactosidase small subunit	-1.50216487546667	1.26704010554457E-14
cds583	CUS25892.1	LACOL_0584	Recombination regulator RecX	1.11692934157959	1.63825548027016E-12		cds454	CUS25763.1	LACOL_0455	Glyoxylate reductase / Glyoxylate reductase / Hydroxypyruvate reductase	-1.15598026095319	1.44228462102949E-14
cds309	CUS25618.1	LACOL_0310	Transcriptional regulator	1.37159083578938	1.99646864160644E-12		cds1148	CUS26457.1	LACOL_1149	Inositol monophosphatase	-1.14377688910019	1.60873852129238E-14
cds1601	CUS26954.1	LACOL_1602	Lipopolysaccharide cholinephosphotransferase	1.11736095548243	2.10068101412403E-12		cds51	CUS25360.1	LACOL_0052	Transcriptional regulator MerR	-1.6960584161189	3.31697988724531E-14
cds514	CUS25823.1	LACOL_0515	Energy-coupling factor transporter transmembrane protein EcfT	1.14078449868247	2.17183084595651E-12		cds279	CUS25588.1	LACOL_0280	Amidase	-1.09979017408969	1.97818164943058E-13
cds1434	CUS26758.1	LACOL_1435	50S ribosomal protein L33	1.0213068082076	1.98177089596799E-11		cds15	CUS25324.1	LACOL_0016	Abc superfamily atp binding cassette transporter, abc protein	-1.66524650215645	1.98471736248731E-13
cds1528	CUS26861.1	LACOL_1529	50S ribosomal protein L31 type B	1.26421799386872	4.58099850754605E-11		cds1381	CUS26694.1	LACOL_1382	Argininosuccinate synthase	-1.38972583685149	2.81267172963611E-13
cds1470	CUS26796.1	LACOL_1471	Duplicated ATPase component of energizing module of predicted ECF transporter	1.1425104148909	4.60058020166298E-11		cds227	CUS25536.1	LACOL_0228	Universal stress protein UspA	-1.42243572079884	3.5353963076907E-13
cds468	CUS25777.1	LACOL_0469	Putative N-Acyltransferase	1.53373432265764	1.05900632225111E-10		cds1114	CUS26423.1	LACOL_1115	Purine trans-deoxyribosylase, Nucleoside deoxyribosyltransferase-I	-1.18330347489991	4.02090438389281E-13
cds39	CUS25348.1	LACOL_0040	Heavy metal translocating P-type ATPase	1.48132465164483	1.19432003974235E-10		cds1572	CUS26911.1	LACOL_1573	Citrate lyase regulator	-1.4077215189883	4.26868161361337E-13
cds513	CUS25822.1	LACOL_0514	Energy-coupling factor transporter ATP-binding protein EcfA	1.08099422708411	3.26001531808707E-10		cds115	CUS25424.1	LACOL_0116	Transcriptional antiterminator with PTS regulation domain	-1.39632489665976	5.74859888696616E-13
cds991	CUS26300.1	LACOL_0992	Phosphoglycolate phosphatase	1.038404558322	3.75619591367369E-10		cds444	CUS25753.1	LACOL_0445	Ribose ABC transport system ATP-binding protein RbsA	-1.86782730646175	7.16781720280791E-13
cds980	CUS26289.1	LACOL_0981	Prokaryotic diacylglycerol kinase	1.13053244724295	1.00761217173738E-09		cds215	CUS25524.1	LACOL_0216	Lysophospholipase	-1.21427117005663	7.55249770869015E-13
cds527	CUS25836.1	LACOL_0528	Probable membrane transporter protein	1.32124823053919	5.07744856194324E-09		cds1109	CUS26418.1	LACOL_1110	DUF1801-containing protein	-1.00532897101098	8.27077318767426E-13
cds897	CUS26206.1	LACOL_0898	Mevalonate kinase	1.03228343659528	5.25161466293573E-09		cds1192	CUS26501.1	LACOL_1193	Metal ion transporter, MIT family	-1.13807623015833	1.81563033142648E-12
cds648	CUS25957.1	LACOL_0649	Methyladenine glycosylase	3.49864003115862	6.61176945679234E-08		cds1533	CUS26867.1	LACOL_1534	Biotin lipoate A B protein ligase	-1.12177308593001	2.01992351566562E-12
cds360	CUS25669.1	LACOL_0361	Metal-sulfur cluster biosynthetic enzyme	1.15056502363388	9.94776114583563E-08		cds537	CUS25846.1	LACOL_0538	HTH-type transcriptional regulator SinR	-1.7951534816469	2.17804814552543E-12
cds457	CUS25766.1	LACOL_0458	Urea transporter	1.16553063036628	1.15190916435938E-07		cds1019	CUS26328.1	LACOL_1020	NAD-dependent methanol dehydrogenase	-1.43778371012964	8.8744392481023E-12
cds32	CUS25341.1	LACOL_0033	Uncharacterized protein	2.549883059543	3.00172498302638E-07		cds265	CUS25574.1	LACOL_0266	Glycoside pentoside hexuronide transporter	-1.25944495694342	1.28967818528199E-11
cds637	CUS25946.1	LACOL_0638	Alcohol dehydrogenase	1.30003389782187	3.59070034747317E-07		cds661	CUS25970.1	LACOL_0662	Large-conductance mechanosensitive channel protein MscL	-1.20382920533165	7.27864063115515E-11
cds1309	CUS26618.1	LACOL_1310	Uracil:cation symporter	1.15997259869423	8.30644469627695E-07		cds1021	CUS26330.1	LACOL_1022	Phosphoribosylanthranilate isomerase	-1.59711643806492	8.77092921343407E-11
cds659	CUS25968.1	LACOL_0660	N-acetylmuramoyl-L-alanine amidase	1.42798577433184	1.28209980129686E-06		cds274	CUS25583.1	LACOL_0275	L-arabinose isomerase	-1.00278581327435	1.13047678571758E-10
cds1435	CUS26760.1	LACOL_1436	ECF subfamily RNA polymerase sigma-24 factor	1.07324109285684	2.79037891900058E-06		cds1335	CUS26644.1	LACOL_1336	Glucose uptake permease	-1.05510520033762	1.13779702596085E-10
cds1448	CUS26774.1	LACOL_1449	DMT family transporter	1.06162581209784	9.31447360430664E-06		cds95	CUS25404.1	LACOL_0096	Uncharacterized protein	-1.14144430635106	1.22412729781966E-10
cds671	CUS25980.1	LACOL_0672	Alpha-acetolactate decarboxylase	1.04201148567956	1.10967929779864E-05		cds1013	CUS26322.1	LACOL_1014	Alpha-l-arabinofuranosidase c-terminus	-1.12032269107153	2.09718963902705E-10
cds608	CUS25917.1	LACOL_0609	Putative mannosyl-glycoprotein endo-beta-N-acetylglucosamidase	1.13069414019161	6.88508357751613E-05		cds437	CUS25746.1	LACOL_0438	Uncharacterized protein	-1.14845793292243	2.32238445811599E-10
cds1645	CUS27000.1	LACOL_1646	Predicted membrane protein of the YbbM family	1.09075097031836	0.000117522363773		cds1159	CUS26468.1	LACOL_1160	Uncharacterized protein	-1.42523125670266	3.29869667799479E-10
cds192	CUS25501.1	LACOL_0193	Uncharacterized protein	1.17590680113063	0.000137743891518		cds1208	CUS26517.1	LACOL_1209	Uncharacterized protein YhgC	-2.26133699736214	3.3051841700751E-10
cds1635	CUS26990.1	LACOL_1636	Three-component response regulator PlnC	1.14478551547235	0.000168010095762		cds414	CUS25723.1	LACOL_0415	Helix-turn-helix XRE-family protein	-1.82788063509903	3.3051841700751E-10
cds1632	CUS26987.1	LACOL_1633	30S ribosomal protein S14	2.17351317518979	0.000183894790143		cds759	CUS26068.1	LACOL_0760	Ethanol-active dehydrogenase acetaldehyde-active reductase	-1.05895591158779	3.47671012158748E-10
cds1646	CUS27001.1	LACOL_1647	Iron ABC transporter ATP-binding protein FetA	1.08746049996434	0.000210671753753		cds638	CUS25947.1	LACOL_0639	Mannose-6-phosphate isomerase, class I	-1.04022659447984	5.67947170437654E-10
cds168	CUS25477.1	LACOL_0169	Uric acid permease PucJ	1.44873825796081	0.000247322318853		cds666	CUS25975.1	LACOL_0667	Transcriptional regulator	-1.33352858882199	5.91279401867836E-10
cds1090	CUS26399.1	LACOL_1091	Secreted effector protein PipB2	1.02055996864563	0.000300183335385		cds1571	CUS26910.1	LACOL_1572	Pyrimidine-nucleoside phosphorylase	-1.80357545583077	1.59930201648355E-09
cds727	CUS26036.1	LACOL_0728	Protein%2C involved in flavonoid metabolism	1.4586664543651	0.000561349109666		cds155	CUS25464.1	LACOL_0156	Uncharacterized protein	-1.06127449084445	7.86554550882498E-09
cds58	CUS25367.1	LACOL_0059	Transcriptional regulator	1.01846874272251	0.00065109001856		cds1016	CUS26325.1	LACOL_1017	Cytidine uridine-specific hydrolase	-1.07705270598234	9.69732652836426E-09
cds1339	CUS26648.1	LACOL_1340	Lincomycin resistance protein lmrB	1.05815092358055	0.002488289027842		cds652	CUS25961.1	LACOL_0653	Membrane-associated phospholipid phosphatase	-1.38329461954711	1.05169797329866E-08
cds726	CUS26035.1	LACOL_0727	Flavin prenyltransferase UbiX	1.12328152601843	0.007121303794239		cds1022	CUS26331.1	LACOL_1023	Kinase, PfkB family	-1.430686116183	1.77896436568912E-08
cds1139	CUS26448.1	LACOL_1140	Competence protein ComEA	1.34490562489357	0.011928499978149		cds445	CUS25754.1	LACOL_0446	Ribose ABC transport system permease protein RbsC	-2.05079391353207	2.39186342078239E-08
cds1025	CUS26334.1	LACOL_1026	Putative transposase	1.44093896326439	0.030619844234377		cds1044	CUS26353.1	LACOL_1045	Methyltransferase-like protein	-1.01450615010885	2.87018265832741E-08
							cds344	CUS25653.1	LACOL_0345	Phosphohydrolase, MutT/nudix family	-1.28977482489297	1.03321452668981E-07
							cds1018	CUS26327.1	LACOL_1019	Pyrimidine-specific nucleoside symporter	-1.06718245093315	1.40379922757019E-07
							cds313	CUS25622.1	LACOL_0314	Uncharacterized protein	-1.04085914995016	2.46945357034321E-07
							cds1481	CUS26809.1	LACOL_1482	DNA-binding helix-turn-helix protein	-1.34226814297923	2.50725334312622E-07
							cds264	CUS25573.1	LACOL_0265	Transcriptional regulator, AraC family	-1.8512097382635	3.26652033993271E-07
							cds284	CUS25593.1	LACOL_0285	Uncharacterized protein	-1.68639074699689	3.79878371377198E-07
							cds1444	CUS26770.1	LACOL_1445	N-acetyltransferase	-1.80370740495778	5.85184379161599E-07
							cds135	CUS25444.1	LACOL_0136	Transcriptional regulator	-1.05033681953152	1.45013150565556E-06
							cds1119	CUS26428.1	LACOL_1120	Uncharacterized protein	-1.77542131573118	3.40859982548998E-06
							cds1665	CUS27021.1	LACOL_1666	Aspartate carbamoyltransferase catalytic subunit	-1.45782481011576	4.0994735526067E-06
							cds283	CUS25592.1	LACOL_0284	Lactose and galactose permease, GPH translocator family	-1.067216140711	4.59377990188226E-06
							cds616	CUS25925.1	LACOL_0617	D-ribose pyranase	-1.15883506519163	4.83149211858467E-06
							cds446	CUS25755.1	LACOL_0447	D-ribose-binding protein	-1.51477561909791	5.78623415879366E-06
							cds271	CUS25580.1	LACOL_0272	Transcriptional regulator	-1.04758348825674	5.83718172918399E-06
							cds1443	CUS26769.1	LACOL_1444	Deoxyuridine 5'-triphosphate nucleotidohydrolase	-1.10821800687114	1.00163692124985E-05
							cds1209	CUS26518.1	LACOL_1210	Uncharacterized protein	-1.13429263091985	4.39054501624343E-05
							cds1649	CUS27004.1	LACOL_1650	Transcriptional regulator	-1.14128590397894	4.79327939957728E-05
							cds1477	CUS26805.1	LACOL_1478	Bifunctional NADH-specific enoyl-ACP reductase/trans-2-enoyl-CoA reductase	-1.13764316725571	5.32750136812688E-05
							cds259	CUS25568.1	LACOL_0260	Alpha-D-xyloside xylohydrolase	-1.16883022367087	0.000128592047247
							cds16	CUS25325.1	LACOL_0017	Abc-type sugar transport system, permease component	-1.11599191831773	0.000152978554588
							cds1035	CUS26344.1	LACOL_1036	Fumarate hydratase class II	-1.16228415837245	0.00022618888432
							cds1643	CUS26998.1	LACOL_1644	TetR family transcriptional regulator	-1.09329849485896	0.000450948167092
							cds794	CUS26103.1	LACOL_0795	Putative prophage repressor protein	-1.24434272495574	0.000552633476703
							cds101	CUS25410.1	LACOL_0102	Transcriptional regulator	-1.10844725816231	0.000647228935127
							cds1033	CUS26342.1	LACOL_1034	Anion transporter	-1.0543929835144	0.000872135841069
							cds443	CUS25752.1	LACOL_0444	D-ribose pyranase	-1.61450611776334	0.001022996744922
							cds1034	CUS26343.1	LACOL_1035	Fumarate reductase flavoprotein subunit	-1.05819983893045	0.002061298527921
							cds1482	CUS26810.1	LACOL_1483	Integral membrane protein	-1.82820320203594	0.005794452786888
							cds1030	CUS26339.1	LACOL_1031	Fumarate reductase flavoprotein subunitprecursor	-1.03282950938057	0.007451616861098
							cds125	CUS25434.1	LACOL_0126	Uncharacterized protein	-1.82471833343869	0.008095051417478
							cds1031	CUS26340.1	LACOL_1032	NADPH-dependent FMN reductase	-1.11675410628676	0.008371608275265
							cds1032	CUS26341.1	LACOL_1033	Malolactic fermentation system transcriptional activator	-1.06231876766085	0.0095300666587
							cds538	CUS25847.1	LACOL_0539	Uncharacterized protein	-1.16467726576946	0.010975945780505

## Sheet: 0degree_185min
0 degree 185 minutes upregulated genes							0 degree 185 minutes downregulated genes
CDS_Number	Protein_ID	Locus_tag	Description(PANNZER+GenBank)	Log2FoldChange	P-adjusted value		CDS_Number	Protein_ID	Locus_tag	Description(PANNZER+GenBank)	Log2FoldChange	P-adjusted value
cds1551	CUS26888.1	LACOL_1552	Protein Veg	5.13335441386651	0		cds1286	CUS26595.1	LACOL_1287	Universal stress protein UspA	-3.61080584736741	4.26477786701349E-213
cds1063	CUS26372.1	LACOL_1064	Transcription termination/antitermination protein NusA	3.40861685780211	6.99629378255852E-257		cds150	CUS25459.1	LACOL_0151	Effector of murein hydrolase LrgB	-2.86812558801576	2.96369414613548E-132
cds1521	CUS26852.1	LACOL_1522	DEAD-box ATP-dependent RNA helicase CshA	3.61943813078381	2.37494364101161E-246		cds729	CUS26038.1	LACOL_0730	Purine nucleoside phosphoramidase	-2.99623774500251	9.42424911895096E-116
cds1064	CUS26373.1	LACOL_1065	Ribosome maturation factor RimP	3.96822772094967	5.44387093112453E-224		cds252	CUS25561.1	LACOL_0253	Nadph dependent r-specific alcohol dehydrogenase	-2.09435354379003	1.09257790039957E-114
cds763	CUS26072.1	LACOL_0764	RNA methyltransferase	3.27432942164906	2.70926934627891E-221		cds149	CUS25458.1	LACOL_0150	Effector of murein hydrolase LrgA	-3.28407911863329	2.03884291824125E-112
cds755	CUS26064.1	LACOL_0756	Nucleotidyltransferase	2.91522658885724	1.27828488209561E-178		cds36	CUS25345.1	LACOL_0037	Heavy metal translocating P-type ATPase	-2.63395522089278	8.43491862911884E-112
cds745	CUS26054.1	LACOL_0746	Translation initiation factor IF-3	2.5805054491982	9.9945429272663E-175		cds141	CUS25450.1	LACOL_0142	Acetoin dehydrogenase	-3.67820906172343	1.26922535400338E-106
cds1060	CUS26369.1	LACOL_1061	Translation initiation factor IF-2	2.68652269104829	1.75990316902179E-158		cds1666	CUS27022.1	LACOL_1667	Bifunctional pyr operon transcriptional regulator/uracil phosphoribosyltransferase PyrR	-3.21190432713279	7.78048439227186E-102
cds460	CUS25769.1	LACOL_0461	Ribonuclease J	2.67304266941871	2.8860523733335E-138		cds1206	CUS26515.1	LACOL_1207	Regulatory protein Spx	-3.36634836355533	2.63343901440022E-101
cds749	CUS26058.1	LACOL_0750	Ribosome biogenesis GTPase YqeH	2.5218539737888	2.98475964455261E-137		cds1340	CUS26649.1	LACOL_1341	Cyclopentanol dehydrogenase	-2.87304452708663	2.5303531771075E-90
cds1061	CUS26370.1	LACOL_1062	LSU ribosomal protein L7AE	2.9686740521587	2.65076597206607E-133		cds352	CUS25661.1	LACOL_0353	Mannose-specific phosphotransferase system component IIAB	-2.21921899617925	7.49326481305075E-88
cds766	CUS26075.1	LACOL_0767	Phenylalanine--tRNA ligase alpha subunit	2.43619890207947	2.20356760380892E-125		cds658	CUS25967.1	LACOL_0659	Universal stress protein UspA	-2.60113998534122	1.03924212604973E-83
cds184	CUS25493.1	LACOL_0185	Uncharacterized protein	2.8909738384685	1.3222781110583E-124		cds409	CUS25718.1	LACOL_0410	Cytochrome O ubiquinol oxidase	-2.44331520777882	7.5603323898268E-79
cds1095	CUS26404.1	LACOL_1096	Superfamily II DNA or RNA helicase, SNF2 family	2.39009447252573	3.65235674396061E-119		cds1536	CUS26871.1	LACOL_1537	NADH dehydrogenase	-2.23136240706239	2.26176353393167E-78
cds905	CUS26214.1	LACOL_0906	Class I SAM-dependent RNA methyltransferase	2.64486843453723	6.03742483760315E-119		cds1402	CUS26721.1	LACOL_1403	Hydroxyacyl-coenzyme A dehydrogenase	-3.17987697872741	4.22790676015261E-77
cds748	CUS26057.1	LACOL_0749	HAD superfamily (Subfamily IIIA) phosphatase, TIGR01668	2.47594367198486	3.17474910181769E-117		cds1398	CUS26717.1	LACOL_1399	Ribosome hibernation promoting factor	-1.75397961011712	9.08509062619327E-77
cds746	CUS26055.1	LACOL_0747	50S ribosomal protein L35	2.3615616355527	9.08061439582605E-114		cds311	CUS25620.1	LACOL_0312	Universal stress protein UspA	-2.69716916404808	3.13590867278117E-72
cds1062	CUS26371.1	LACOL_1063	Predicted nucleic-acid-binding protein implicated in transcription termination	2.62150270654466	4.05679393124672E-112		cds1360	CUS26672.1	LACOL_1361	Phosphotransacetylase	-1.9947226014584	5.09532219734727E-66
cds754	CUS26063.1	LACOL_0755	Class I SAM-dependent methyltransferase	2.52093769327944	3.62190946686018E-108		cds1405	CUS26724.1	LACOL_1406	10 kDa chaperonin	-2.12820103965099	4.05887407497975E-63
cds747	CUS26056.1	LACOL_0748	50S ribosomal protein L20	2.57015434415625	3.92174675265731E-106		cds1361	CUS26673.1	LACOL_1362	Uracil-DNA glycosylase	-2.39526028878122	1.27727556511917E-62
cds752	CUS26061.1	LACOL_0753	NAD metabolism hydrolase of HD superfamily	2.47469494757595	1.0295866151365E-101		cds239	CUS25548.1	LACOL_0240	Phosphogluconate dehydrogenase	-2.17799152382132	1.47029518720554E-59
cds280	CUS25589.1	LACOL_0281	ABC transporter ATP-binding protein uup	1.96770358751411	4.2793142039399E-99		cds253	CUS25562.1	LACOL_0254	Uncharacterized protein	-2.19106888343516	1.87767158666189E-59
cds705	CUS26014.1	LACOL_0706	Groel supressor protein suge	4.8031030324492	1.03358813977693E-98		cds146	CUS25455.1	LACOL_0147	Putative membrane protein	-2.1767301148449	3.69109106145254E-58
cds964	CUS26273.1	LACOL_0965	Conserved virulence factor B	2.29171200075278	2.00163026569002E-91		cds353	CUS25662.1	LACOL_0354	Phosphotransferase system PTS sorbose-specific IIC subunit	-1.83570706435748	1.01238807305682E-55
cds1522	CUS26853.1	LACOL_1523	UDP-N-acetylmuramoyl-tripeptide--D-alanyl-D-alanine ligase	2.0898126051764	6.76759362834432E-87		cds221	CUS25530.1	LACOL_0222	1,3-propanediol dehydrogenase	-1.916014571425	2.53682681403802E-55
cds952	CUS26261.1	LACOL_0953	Ribosome biogenesis GTPase Der	1.93449932640469	3.23467552710505E-82		cds1354	CUS26666.1	LACOL_1355	Predicted membrane protein	-2.64507326523548	8.16338584875378E-55
cds753	CUS26062.1	LACOL_0754	Ribosomal silencing factor RsfS	2.24331718951651	3.46167436792354E-82		cds408	CUS25717.1	LACOL_0409	Phosphoglycerate mutase	-1.7545771964485	3.73678338835118E-54
cds1113	CUS26422.1	LACOL_1114	Putative transmembrane receptor%2C TarH-containing	2.82991211597169	3.44018442124791E-78		cds1152	CUS26461.1	LACOL_1153	Thiamine pyrophosphate-dependent dehydrogenase E1 component subunit alpha	-1.74176788929452	9.56562270145648E-54
cds843	CUS26152.1	LACOL_0844	Ribosomal-processing cysteine protease Prp	1.7024102526751	1.54628623494605E-74		cds321	CUS25630.1	LACOL_0322	Integral membrane protein	-1.8567814331847	1.95689653088311E-53
cds845	CUS26154.1	LACOL_0846	Xaa-Pro dipeptidase	2.67327226264113	2.84049654541158E-73		cds372	CUS25681.1	LACOL_0373	HAD hydrolase, family IA, variant 1	-2.35965842140811	5.04397177666458E-53
cds3	CUS25312.1	LACOL_0004	DNA replication and repair protein RecF	2.09076793311831	7.71282365949354E-72		cds628	CUS25937.1	LACOL_0629	Alkaline phosphatase synthesis transcriptional regulatory protein PhoP	-2.96751154131446	1.96629094503663E-52
cds751	CUS26060.1	LACOL_0752	Nicotinate-nucleotide adenylyltransferase	2.42300288386844	7.71282365949354E-72		cds1279	CUS26588.1	LACOL_1280	Septation ring formation regulator EzrA	-1.65464567997796	2.30693604995815E-52
cds963	CUS26272.1	LACOL_0964	Site-specific tyrosine recombinase XerD	2.68099135380879	2.82794901985721E-70		cds784	CUS26093.1	LACOL_0785	Exonuclease SbcC	-2.4543640144035	1.91053389694227E-50
cds967	CUS26276.1	LACOL_0968	DNA polymerase III subunit alpha	1.83503270217908	1.26184908594988E-66		cds1198	CUS26507.1	LACOL_1199	Carboxy-cis cis-muconate cyclase	-1.92595201007159	1.07300492935566E-49
cds961	CUS26270.1	LACOL_0962	Segregation and condensation protein A	2.41182888490543	2.48931792561339E-66		cds1578	CUS26921.1	LACOL_1579	Nucleoside-diphosphate kinase	-2.4684705662657	5.15336919849149E-49
cds756	CUS26065.1	LACOL_0757	COG1399 protein in cluster with ribosomal protein L32p, Firmicutes subfamily	1.77906647715633	7.16824782558082E-65		cds1557	CUS26895.1	LACOL_1558	Uncharacterized protein	-1.99870797296537	1.2241192916457E-47
cds1158	CUS26467.1	LACOL_1159	Gamma-D-glutamate-meso-diaminopimelate muropeptidase	1.65245688836308	7.49137800236856E-64		cds734	CUS26043.1	LACOL_0735	Thiol-disulfide isomerase and thioredoxin	-2.00696467853897	2.29411182730541E-47
cds1156	CUS26465.1	LACOL_1157	Diacylglycerol kinase catalytic subunit	2.4669208657636	5.86591748812503E-63		cds229	CUS25538.1	LACOL_0230	6-phosphogluconate dehydrogenase, decarboxylating	-1.5153606948494	4.01118640184879E-47
cds775	CUS26084.1	LACOL_0776	5-formyltetrahydrofolate cyclo-ligase	2.14604159720798	2.70918797895013E-61		cds234	CUS25543.1	LACOL_0235	Glycerol kinase	-1.79056099262147	2.49272259560838E-46
cds515	CUS25824.1	LACOL_0516	tRNA pseudouridine synthase A	2.09970251952307	7.47397312802458E-60		cds565	CUS25874.1	LACOL_0566	Gluconate kinase	-1.37905728526305	2.49272259560838E-46
cds514	CUS25823.1	LACOL_0515	Energy-coupling factor transporter transmembrane protein EcfT	2.03817154691597	1.44083215365774E-59		cds1425	CUS26747.1	LACOL_1426	Ribonucleoside-diphosphate reductase	-1.55627580457915	1.49985443508735E-44
cds750	CUS26059.1	LACOL_0751	Probable RNA-binding protein YqeI	2.19780907762078	1.44083215365774E-59		cds1202	CUS26511.1	LACOL_1203	Dithiol-disulfide isomerase	-2.33115180103629	1.20112231134547E-43
cds1439	CUS26765.1	LACOL_1440	D-alanyl-D-alanine dipeptidase	3.90661116298413	2.87431365768559E-58		cds354	CUS25663.1	LACOL_0355	Mannose-specific phosphotransferase system component IID	-1.53924264107526	3.52608219436324E-42
cds1552	CUS26889.1	LACOL_1553	Ribosomal RNA small subunit methyltransferase A	1.9565341530842	5.09537967720421E-58		cds240	CUS25549.1	LACOL_0241	Multidrug ABC transporter ATPase protein	-2.21732468837323	2.02378803947165E-41
cds844	CUS26153.1	LACOL_0845	50S ribosomal protein L27	2.18584588648457	6.3711441571698E-58		cds1395	CUS26712.1	LACOL_1396	Phage shock protein C	-1.51510706060961	3.07331069682703E-41
cds480	CUS25789.1	LACOL_0481	30S ribosomal protein S12	1.75926805647858	3.35585650403638E-57		cds548	CUS25857.1	LACOL_0549	DNA-3-methyladenine glycosylase III	-2.05036614175567	3.86261343878069E-41
cds4	CUS25313.1	LACOL_0005	DNA gyrase subunit B	1.61261046012145	6.15187935165759E-55		cds1710	CUS27071.1	LACOL_1711	UDP-N-acetylmuramoyl-L-alanyl-D-glutamate--2, 6-diaminopimelate ligase	-1.63915854068966	1.47969957302048E-40
cds885	CUS26194.1	LACOL_0886	tRNA (guanine-N(1)-)-methyltransferase	2.1965062080197	1.00639057564187E-54		cds375	CUS25684.1	LACOL_0376	Proline iminopeptidase	-1.57348663087987	1.39151106485062E-38
cds1249	CUS26558.1	LACOL_1250	DHH family phosphoesterase	1.68300915375914	4.697332842907E-54		cds124	CUS25433.1	LACOL_0125	Zinc-binding alcohol dehydrogenase	-3.01618124076593	5.50692133111073E-38
cds1600	CUS26953.1	LACOL_1601	Polysaccharide biosynthesis protein	1.61759818396701	1.11674579033332E-53		cds258	CUS25567.1	LACOL_0259	AraC family transcriptional regulator	-2.24485140494104	8.73039946625567E-38
cds858	CUS26167.1	LACOL_0859	Periplasmic glycine betaine choline-binding (Lipo)protein of an ABC-type transport system	1.86147812434631	6.75652201631455E-53		cds1010	CUS26319.1	LACOL_1011	Beta-ketoacyl-acyl carrier protein reductase	-1.77673768582762	1.97992497385622E-37
cds959	CUS26268.1	LACOL_0960	Pseudouridine synthase	1.79383746469167	1.24421411963091E-52		cds630	CUS25939.1	LACOL_0631	ABC-type phosphate transport system, periplasmic component	-2.44979727462189	5.59829674550569E-37
cds767	CUS26076.1	LACOL_0768	Phenylalanine--tRNA ligase beta subunit	1.64530556393834	9.26762605079937E-52		cds933	CUS26242.1	LACOL_0934	Galactose mutarotase	-2.140868941642	2.44246649292041E-36
cds1066	CUS26375.1	LACOL_1067	DNA polymerase III subunit alpha	1.43904750043934	1.03382587291241E-51		cds327	CUS25636.1	LACOL_0328	Phosphatidylglycerol--membrane-oligosaccharide glycerophosphotransferase	-1.42024737868142	3.70908742348906E-36
cds1597	CUS26949.1	LACOL_1598	Putative membrane protein	2.09049426028558	4.75180214332738E-51		cds1174	CUS26483.1	LACOL_1175	Diaminopimelate epimerase	-1.48705919375345	5.40083802495451E-36
cds1116	CUS26425.1	LACOL_1117	Single-stranded-DNA-specific exonuclease RecJ	1.52732956027699	1.17512149125337E-50		cds1501	CUS26832.1	LACOL_1502	Phosphoesterase	-1.9605167309627	1.06763675305927E-35
cds1131	CUS26440.1	LACOL_1132	Uncharacterized protein	1.75023136375608	2.08037363399339E-49		cds402	CUS25711.1	LACOL_0403	Hydrolase acting on carbon-nitrogen bonds, other than peptide bonds, in linear amides	-1.58899688879933	2.16723814668487E-35
cds1601	CUS26954.1	LACOL_1602	Lipopolysaccharide cholinephosphotransferase	1.97849829624578	1.01472902574994E-48		cds1424	CUS26746.1	LACOL_1425	Ribonucleoside-diphosphate reductase class Ib glutaredoxin subunit	-1.33851340378435	3.01647297546665E-35
cds1059	CUS26368.1	LACOL_1060	Ribosome-binding factor A	1.92235677569906	6.69533369220939E-47		cds1445	CUS26771.1	LACOL_1446	Cysteine aminopeptidase	-1.52990802297644	8.77864879814366E-35
cds1314	CUS26623.1	LACOL_1315	Threonylcarbamoyl-AMP synthase	2.11887031563676	2.92674521970585E-46		cds934	CUS26243.1	LACOL_0935	Tyrosine recombinase XerC	-2.4907718972643	1.00125074929768E-34
cds1603	CUS26956.1	LACOL_1604	Putative glycosyltransferase	1.80588268604564	2.01662687275538E-45		cds1227	CUS26536.1	LACOL_1228	Xaa-Pro dipeptidase	-1.86252195397304	1.28996340618844E-34
cds842	CUS26151.1	LACOL_0843	50S ribosomal protein L21	1.77897443989845	7.63930573572478E-45		cds600	CUS25909.1	LACOL_0601	Glycerol-3-phosphate cytidylyltransferase	-3.08874088254816	2.36620032163692E-34
cds1528	CUS26861.1	LACOL_1529	50S ribosomal protein L31 type B	1.72724955935537	1.11584103417838E-42		cds1500	CUS26831.1	LACOL_1501	Site-specific recombinase XerD	-1.92441300918872	3.46329030732756E-34
cds24	CUS25333.1	LACOL_0025	Sporulation membrane serine protease	1.59556033076123	1.66567374405548E-42		cds391	CUS25700.1	LACOL_0392	Extracellular protein, Ser/Thr-rich	-1.63493224935499	5.84586009935425E-34
cds1039	CUS26348.1	LACOL_1040	Glycine betaine carnitine choline transport protein	3.40212503571612	4.40683416933543E-42		cds570	CUS25879.1	LACOL_0571	Glucose--fructose oxidoreductase	-1.56528801645473	5.94192785513728E-34
cds1120	CUS26429.1	LACOL_1121	GTPase Obg	1.56237964701156	7.01269924378627E-40		cds1454	CUS26780.1	LACOL_1455	Ketoacyl-ACP synthase III	-1.39391895809968	1.81861642072826E-33
cds1115	CUS26424.1	LACOL_1116	Adenine phosphoribosyltransferase	1.74408253703427	1.00129603966484E-39		cds1582	CUS26927.1	LACOL_1583	2,3-bisphosphoglycerate-dependent phosphoglycerate mutase	-1.66350258174944	2.45290524690415E-32
cds142	CUS25451.1	LACOL_0143	Multidrug transport protein	1.4165679416254	1.79258005311012E-39		cds625	CUS25934.1	LACOL_0626	Anaerobic ribonucleoside triphosphate reductase	-2.04765560613291	2.76328110427748E-32
cds235	CUS25544.1	LACOL_0236	3-demethylubiquinone-9 3-methyltransferase	2.13676730483382	2.03361670378518E-39		cds1075	CUS26384.1	LACOL_1076	D-isomer specific 2-hydroxyacid dehydrogenase NAD-binding	-1.15557126710058	4.37915542721977E-32
cds884	CUS26193.1	LACOL_0885	Ribosome maturation factor RimM	2.20662714243497	6.8338093817801E-39		cds312	CUS25621.1	LACOL_0313	Lipoate--protein ligase	-1.71871674496723	7.07698684468567E-32
cds1602	CUS26955.1	LACOL_1603	Glycosyltransferase	1.96102900384358	1.32098277883646E-38		cds669	CUS25978.1	LACOL_0670	SarZ	-1.61705642791963	9.58626488420479E-32
cds1252	CUS26561.1	LACOL_1253	Queuine tRNA-ribosyltransferase	1.45688364169166	1.37528394440508E-38		cds282	CUS25591.1	LACOL_0283	3-dehydroquinate dehydratase	-1.78701884518889	9.94301417889701E-32
cds1112	CUS26421.1	LACOL_1113	Cna protein B-type domain-containing protein	1.95915431018251	1.65799166996052E-38		cds1151	CUS26460.1	LACOL_1152	Alpha-ketoacid dehydrogenase subunit beta	-1.64401236129858	3.25996086792379E-31
cds960	CUS26269.1	LACOL_0961	Segregation and condensation protein B	2.10767529562943	1.93680004102979E-38		cds1586	CUS26933.1	LACOL_1587	D-xylose proton-symporter XylT	-1.79813304712061	4.26587849028975E-31
cds383	CUS25692.1	LACOL_0384	Permease of the major facilitator superfamily	1.80935883086436	3.29362935758338E-38		cds1150	CUS26459.1	LACOL_1151	Dihydrolipoamide acetyltransferase component of pyruvate dehydrogenase complex	-1.41068746202221	5.52370430009746E-31
cds1678	CUS27034.1	LACOL_1679	Glycosylation associated protein, mature Fap1 export and glycosylation,gap2	1.39914569368665	5.36535984818661E-38		cds1681	CUS27038.1	LACOL_1682	Preprotein translocase subunit SecA	-1.26024905380076	6.72650172089495E-31
cds1065	CUS26374.1	LACOL_1066	Ferrochelatase	1.67385505561494	1.43120397561282E-37		cds1615	CUS26969.1	LACOL_1616	IMP dehydrogenase GMP reductase	-1.43599804187059	1.42642843564913E-30
cds859	CUS26168.1	LACOL_0860	Proline/glycine betaine ABC transporter permease	1.64813874016611	1.5304186710494E-37		cds98	CUS25407.1	LACOL_0099	NADPH quinone reductase	-1.37116971002124	1.90783235610829E-30
cds855	CUS26164.1	LACOL_0856	DNA repair protein RecN	1.44309816959562	3.89966249835428E-37		cds1416	CUS26737.1	LACOL_1417	Nitrogen regulatory protein P-II	-1.77588112164921	3.36530868880615E-30
cds1081	CUS26390.1	LACOL_1082	Transcriptional repressor LexA	1.51228163991407	1.77852210214771E-36		cds355	CUS25664.1	LACOL_0356	Iron-sulfur cluster assembly ATPase protein SufC	-1.82559980161625	3.41375841621506E-30
cds481	CUS25790.1	LACOL_0482	30S ribosomal protein S7	1.35647424937102	1.11282539882922E-35		cds115	CUS25424.1	LACOL_0116	Transcriptional antiterminator with PTS regulation domain	-2.13445929705139	4.62491855039218E-30
cds1605	CUS26958.1	LACOL_1606	Amylovoran biosynthesis protein AmsE	1.95476238702676	2.67084003926447E-35		cds393	CUS25702.1	LACOL_0394	Aminotransferase class I/II-fold pyridoxal phosphate-dependent enzyme	-1.37107126857554	4.79791555121562E-30
cds78	CUS25387.1	LACOL_0079	Hemolysin or related protein containing CBS domain	1.20929933108459	3.6317069169722E-35		cds785	CUS26094.1	LACOL_0786	Uncharacterized protein	-1.39221307231085	5.67454918871289E-30
cds1315	CUS26624.1	LACOL_1316	Release factor glutamine methyltransferase	1.90956606797814	8.77864879814366E-35		cds345	CUS25654.1	LACOL_0346	Myosin-cross-reactive antigen-like protein	-1.622702412081	7.19225170375199E-30
cds32	CUS25341.1	LACOL_0033	Uncharacterized protein	3.9659934647494	9.32476669023613E-35		cds1233	CUS26542.1	LACOL_1234	CBS domain-containing protein ykuL	-1.407230462042	9.69330800106124E-30
cds1289	CUS26598.1	LACOL_1290	D-alanine--D-alanine ligase A	1.30968348120412	2.15678445531475E-34		cds232	CUS25541.1	LACOL_0233	Glucose-6-phosphate 1-dehydrogenase	-1.35982098949557	1.35793334601155E-29
cds1248	CUS26557.1	LACOL_1249	DEAD-box ATP-dependent RNA helicase CshB	1.2008090189535	5.92424977969912E-34		cds70	CUS25379.1	LACOL_0071	Integral membrane cytochrome D ubiquinol oxidase	-1.35823807422819	1.44324876899577E-29
cds1175	CUS26484.1	LACOL_1176	Isoleucine--tRNA ligase	1.34291089223053	6.37764824195331E-34		cds1362	CUS26674.1	LACOL_1363	Uncharacterized protein	-2.0505001731895	1.05720973373778E-28
cds1166	CUS26475.1	LACOL_1167	tRNA-specific 2-thiouridylase MnmA	1.16907875823484	2.92934244101149E-33		cds62	CUS25371.1	LACOL_0063	Aspartate-semialdehyde dehydrogenase Asd	-1.42172981909614	1.21439192925912E-28
cds1553	CUS26891.1	LACOL_1554	Ribonuclease M5	1.72124420407462	2.43645400055506E-32		cds175	CUS25484.1	LACOL_0176	Fumarate reductase flavoprotein subunit	-1.52542132798215	3.53906356886737E-28
cds938	CUS26247.1	LACOL_0939	Ribosome biogenesis GTPase A	1.30255019854841	7.79472048452812E-32		cds730	CUS26039.1	LACOL_0731	ABC-type transporter ATP-binding protein EcsA	-1.57138722549932	1.64762555343937E-27
cds1287	CUS26596.1	LACOL_1288	Transcriptional regulator	1.71079666756079	2.64284356427352E-31		cds1342	CUS26651.1	LACOL_1343	Sugar phosphatase YidA	-1.91708811423927	2.11494822527397E-27
cds1606	CUS26960.1	LACOL_1607	Exopolysaccharide biosynthesis polyprenyl glycosylphosphotransferase	1.81247543209031	2.90295519829497E-31		cds278	CUS25587.1	LACOL_0279	Probable ABC transporter extracellular-binding protein yckB	-1.78473217079862	4.69013589756337E-27
cds1686	CUS27043.1	LACOL_1687	Adenylosuccinate synthetase	1.72731603640821	1.25032502659796E-30		cds454	CUS25763.1	LACOL_0455	Glyoxylate reductase / Glyoxylate reductase / Hydroxypyruvate reductase	-1.58148859248825	6.06828782653257E-27
cds743	CUS26052.1	LACOL_0744	Replicative DNA helicase loader DnaB	1.39046800694954	1.75738827962468E-30		cds1229	CUS26538.1	LACOL_1230	Methyl-accepting chemotaxis-like domain-containing protein	-1.42862830799899	7.37259532438338E-27
cds1589	CUS26938.1	LACOL_1590	D-alanyl-D-alanine serine-type carboxypeptidase	1.54007776897609	2.01615321957227E-30		cds127	CUS25436.1	LACOL_0128	Two-component sensor histidine kinase, controling glutamine utilization	-2.3560939576084	8.94854379149512E-27
cds513	CUS25822.1	LACOL_0514	Energy-coupling factor transporter ATP-binding protein EcfA	1.69665706696194	2.54194129822099E-30		cds123	CUS25432.1	LACOL_0124	Stress induced DNA binding protein	-1.46901935348998	1.98332649208617E-26
cds482	CUS25791.1	LACOL_0483	Elongation factor G	1.18367516714641	3.59388752874513E-30		cds649	CUS25958.1	LACOL_0650	Integral membrane protein	-1.95648862710575	2.96768862501685E-26
cds776	CUS26085.1	LACOL_0777	Integral membrane protein, Rhomboid family	1.7351437300287	6.06805734397414E-30		cds783	CUS26092.1	LACOL_0784	Glutamine synthetase	-1.18494369583153	7.55834095766883E-26
cds20	CUS25329.1	LACOL_0021	PAS PAC sensor signal transduction histidine kinase	1.33338620760106	7.25157053580849E-30		cds1426	CUS26748.1	LACOL_1427	Ribonucleoside-diphosphate reductase class Ib beta subunit	-1.34840899566854	2.10171837779903E-25
cds1650	CUS27005.1	LACOL_1651	tRNA (Uracil-5-)-methyltransferase	1.25256284041885	1.27891146444665E-29		cds1359	CUS26671.1	LACOL_1360	UPF0079 ATP-binding protein ydiB	-1.64974641836539	2.10680158265959E-25
cds856	CUS26165.1	LACOL_0857	Glycine betaine L-proline transport ATP binding subunit	1.34219050832623	2.48514554740148E-29		cds1386	CUS26699.1	LACOL_1387	Phosphoglucosamine mutase / Phosphomannomutase	-1.1522634707121	2.25728873676019E-25
cds1604	CUS26957.1	LACOL_1605	LPS biosynthesis like polysaccharide polymerase	1.66871764274567	2.55999665822021E-29		cds325	CUS25634.1	LACOL_0326	Inosine-uridine preferring nucleoside hydrolase	-1.48058817318061	2.58763548466185E-25
cds599	CUS25908.1	LACOL_0600	Glycosyltransferase involved in cell wall biosynthesis	1.21521395722944	3.15754690315791E-29		cds713	CUS26022.1	LACOL_0714	Predicted HD-superfamily hydrolase	-1.38650757224213	3.3125873810862E-25
cds1253	CUS26562.1	LACOL_1254	S-adenosylmethionine:tRNA ribosyltransferase-isomerase	1.22862355654861	3.4360975261318E-29		cds631	CUS25940.1	LACOL_0632	Phosphate transport system permease protein	-1.75071002903923	1.47206683926395E-24
cds1685	CUS27042.1	LACOL_1686	Adenylosuccinate lyase	1.42179529957019	4.00669648800979E-29		cds254	CUS25563.1	LACOL_0255	Bifunctional acetaldehyde-CoA/alcohol dehydrogenase	-1.00619339563416	3.4066773040434E-24
cds512	CUS25821.1	LACOL_0513	Energy-coupling factor transporter ATP-binding protein EcfA	1.64309077875784	5.79984759402348E-29		cds1540	CUS26875.1	LACOL_1541	Transcriptional regulator of the purine biosynthesis operon	-1.45497986518139	6.20694990799858E-24
cds976	CUS26285.1	LACOL_0977	Glycine--tRNA ligase beta subunit	1.25239927058009	1.00252850949517E-28		cds367	CUS25676.1	LACOL_0368	Homoserine dehydrogenase	-1.59348283260724	6.79763925214002E-24
cds1184	CUS26493.1	LACOL_1185	UDP-N-acetylglucosamine--N-acetylmuramyl-(pentapeptide) pyrophosphoryl-undecaprenol N-acetylglucosamine transferase	1.39803035651384	1.08739993061011E-28		cds1483	CUS26811.1	LACOL_1484	Exopolysaccharide biosynthesis polyprenyl glycosylphosphotransferase	-2.48928926587573	7.20969908568379E-24
cds523	CUS25832.1	LACOL_0524	PTS system N-acetylglucosamine-specific EIICBA component	1.4451475045589	1.78705541151264E-28		cds1510	CUS26841.1	LACOL_1511	RNA binding protein, contains ribosomal protein S1 domain	-1.64983432417742	7.35992716185514E-24
cds1550	CUS26886.1	LACOL_1551	4-diphosphocytidyl-2-C-methyl-D-erythritol kinase	1.17649763940825	3.62950589478288E-28		cds1004	CUS26313.1	LACOL_1005	Bifunctional protein: N-acetyl mannosamine kinase, ROK family, transcription regulator	-2.05404747177933	8.93816820314986E-24
cds91	CUS25400.1	LACOL_0092	MFS general substrate transporter	2.103315369342	5.66679305627903E-28		cds1109	CUS26418.1	LACOL_1110	DUF1801-containing protein	-1.57747582587533	1.42733131828129E-23
cds536	CUS25845.1	LACOL_0537	RNA methyltransferase TrmA	1.1987538114915	8.64985133532089E-28		cds782	CUS26091.1	LACOL_0783	HTH-type transcriptional regulator GlnR	-1.22226309764164	1.57095877737452E-23
cds936	CUS26245.1	LACOL_0937	DNA protecting protein DprA	2.54609271635547	8.94972545035335E-28		cds1656	CUS27012.1	LACOL_1657	Poly(Glycerol-phosphate) alpha-glucosyltransferas e	-1.34128335804954	1.825267132747E-23
cds1011	CUS26320.1	LACOL_1012	Uncharacterized protein	1.26375639903348	1.06978155701419E-27		cds1648	CUS27003.1	LACOL_1649	2,5 diketo-D-gluconic acid-like reductase, NADP dependent (Promiscuous)	-1.53624606184155	5.04300902118028E-23
cds857	CUS26166.1	LACOL_0858	Osmotically activated L-carnitine/choline ABC transporter permease protein OpuCB	1.55656867451829	2.59703149255661E-27		cds564	CUS25873.1	LACOL_0565	Sensor protein DegS	-1.70419159266491	6.59666223414125E-23
cds183	CUS25492.1	LACOL_0184	Putative cell surface protein	1.97044312356684	3.55959725250608E-27		cds202	CUS25511.1	LACOL_0203	Cytosine deaminase	-1.49409143372207	6.87146964569082E-23
cds1355	CUS26667.1	LACOL_1356	Sodium:proton antiporter	1.21553098742718	6.0729904642828E-27		cds656	CUS25965.1	LACOL_0657	ADP-dependent (S)-NAD(P)H-hydrate dehydratase	-1.47748160182582	5.37414833674549E-22
cds1127	CUS26436.1	LACOL_1128	Probable GTP-binding protein EngB	1.3500174470547	1.4288122849658E-26		cds238	CUS25547.1	LACOL_0239	Putative HTH-type transcriptional regulator YbbH	-1.48384956110671	7.92904985446223E-22
cds1045	CUS26354.1	LACOL_1046	Elongation factor 4	1.1733515742052	1.52622614011481E-26		cds1230	CUS26539.1	LACOL_1231	Small-conductance mechanosensitive channel protein MscS	-1.46499631010757	1.16484079282864E-21
cds5	CUS25314.1	LACOL_0006	DNA gyrase subunit A	1.29179563924783	3.99444801752512E-26		cds1082	CUS26391.1	LACOL_1083	Hydroxymethylglutaryl-CoA synthase	-1.29260683888588	1.27192843459831E-21
cds1187	CUS26496.1	LACOL_1188	Peptidoglycan glycosyltransferase	1.11714958022525	4.03660108143356E-26		cds407	CUS25716.1	LACOL_0408	GTPase HflX	-1.07892902755121	1.85398299192284E-21
cds1675	CUS27031.1	LACOL_1676	Putative accessory Sec system protein	1.10946436561833	1.11722644099122E-25		cds550	CUS25859.1	LACOL_0551	Glutamate--cysteine ligase	-1.17450893278586	2.6978875816792E-21
cds384	CUS25693.1	LACOL_0385	Permease of the major facilitator superfamily	1.86282390269376	1.17346001205086E-25		cds1367	CUS26679.1	LACOL_1368	Enolase	-1.06895092565387	3.45351150930371E-21
cds941	CUS26250.1	LACOL_0942	Ethanolamine utilization protein EutQ	1.40517596742772	1.18225116666793E-25		cds520	CUS25829.1	LACOL_0521	Beta-galactosidase large subunit	-1.74934568449266	3.80717413870002E-21
cds1117	CUS26426.1	LACOL_1118	Short-chain dehydrogenase oxidoreductase	1.20167620188045	1.18375105808354E-25		cds429	CUS25738.1	LACOL_0430	Helix-turn-helix domain protein	-1.52649168801645	3.90019414739808E-21
cds627	CUS25936.1	LACOL_0628	Aggregation promoting factor	1.53955658912234	1.36408564027579E-25		cds1690	CUS27048.1	LACOL_1691	Acetylornithine aminotransferase	-1.59841019310278	5.68386469277543E-21
cds23	CUS25332.1	LACOL_0024	MBL fold metallo-hydrolase	1.40620249309167	3.27718965269997E-25		cds164	CUS25473.1	LACOL_0165	Neprilysin	-1.0213083167931	8.72610758991638E-21
cds1118	CUS26427.1	LACOL_1119	Ribonuclease Z	1.34394989242481	5.3755977773846E-25		cds71	CUS25380.1	LACOL_0072	Cytochrome d ubiquinol oxidase subunit II	-1.14966458158188	1.17366611344662E-20
cds1185	CUS26494.1	LACOL_1186	UDP-N-acetylmuramoylalanine--D-glutamate ligase	1.26048518950027	6.65672887729226E-25		cds203	CUS25512.1	LACOL_0204	UPF0145 protein	-1.3157686612772	1.36369688857663E-20
cds937	CUS26246.1	LACOL_0938	Ribonuclease HII	1.30478696819217	1.0484162419973E-24		cds1404	CUS26723.1	LACOL_1405	60 kDa chaperonin	-1.15809882862999	3.49312167988741E-20
cds1676	CUS27032.1	LACOL_1677	Accessory Sec system glycosylation protein GtfA	1.11959607677048	2.29610133317042E-24		cds413	CUS25722.1	LACOL_0414	Glutamine-hydrolyzing GMP synthase	-1.00080868064292	5.98531156931318E-20
cds977	CUS26286.1	LACOL_0978	Glycine--tRNA ligase alpha subunit	1.47572775766661	3.39825279412332E-24		cds425	CUS25734.1	LACOL_0426	DNA-binding transcriptional repressor MarR	-2.64090665788395	7.05994934060994E-20
cds587	CUS25896.1	LACOL_0588	O-acetyltransferase	1.64756818245234	1.39997829247957E-23		cds575	CUS25884.1	LACOL_0576	Adenine deaminase	-1.36967968352726	7.68553752571209E-20
cds21	CUS25330.1	LACOL_0022	Two-component system yycFG regulatory protein YycH	1.23713005134501	1.62434914698574E-23		cds1114	CUS26423.1	LACOL_1115	Purine trans-deoxyribosylase, Nucleoside deoxyribosyltransferase-I	-1.63337527187961	1.19536607502584E-19
cds1188	CUS26497.1	LACOL_1189	Cell division protein FtsL	1.17923732029402	5.01252514067761E-23		cds676	CUS25985.1	LACOL_0677	Uncharacterized protein	-1.5569703844107	2.59118915307823E-19
cds1028	CUS26337.1	LACOL_1029	FAD:protein FMN transferase	1.61223977285857	6.7357394455124E-23		cds77	CUS25386.1	LACOL_0078	Hydroxymethylpyrimidine phosphomethylpyrimidine kinase	-1.43514724437554	4.76267251003566E-19
cds706	CUS26015.1	LACOL_0707	Monoterpene epsilon-lactone hydrolase	1.10529794281527	1.36197287172941E-22		cds1048	CUS26357.1	LACOL_1049	Thiamine-binding protein	-1.25492168674033	4.83472030929869E-19
cds607	CUS25916.1	LACOL_0608	Putative membrane protein	1.37634019812775	2.44598887596782E-22		cds996	CUS26305.1	LACOL_0997	Ribosomal protein L11 methyltransferase	-1.6103671540231	7.20548570681991E-19
cds973	CUS26282.1	LACOL_0974	37-kD nucleoid-associated bacterial protein	1.90228547306841	3.00978399328524E-22		cds759	CUS26068.1	LACOL_0760	Ethanol-active dehydrogenase acetaldehyde-active reductase	-1.00157905277947	8.98781101543383E-19
cds742	CUS26051.1	LACOL_0743	Transcriptional repressor NrdR	1.11027382345424	3.64895843256427E-22		cds214	CUS25523.1	LACOL_0215	Serine tyrosine protein phosphatase	-1.59559615610458	1.06456567983341E-18
cds940	CUS26249.1	LACOL_0941	Extracellular protein	1.41140166017573	3.98479761095792E-22		cds1149	CUS26458.1	LACOL_1150	Dihydrolipoyl dehydrogenase	-1.21329174632326	1.2173363142865E-18
cds744	CUS26053.1	LACOL_0745	Replicative DNA helicase loader DnaI	1.05657255635716	8.73534004191785E-22		cds694	pseudo	LACOL_0695	Putative dihydrofolate reductase	-1.27979946164062	1.98728570011182E-18
cds966	CUS26275.1	LACOL_0967	Transaldolase	1.17193525681562	1.86873612192878E-21		cds661	CUS25970.1	LACOL_0662	Large-conductance mechanosensitive channel protein MscL	-1.87502667714104	4.90320977393269E-18
cds1679	CUS27036.1	LACOL_1680	Accessory Sec system protein Asp1	1.03039300217555	2.25268767005989E-21		cds329	CUS25638.1	LACOL_0330	Alpha-ribazole phosphatase	-2.48075386312208	6.68300148883741E-18
cds1183	CUS26492.1	LACOL_1184	Cell division protein DivIB	1.43065744022692	2.63307816513525E-21		cds257	CUS25566.1	LACOL_0258	Voltage-dependent potassium channel beta subunit	-1.31011549151314	8.0257693995816E-18
cds597	CUS25906.1	LACOL_0598	dTDP-rhamnosyl transferase RfbF	1.05124710972708	2.96332594334643E-21		cds787	CUS26096.1	LACOL_0788	Uncharacterized protein	-1.36334743802377	9.05083026223251E-18
cds1254	CUS26563.1	LACOL_1255	Holliday junction branch migration DNA helicase RuvB	1.1921432127823	3.50375400923353E-21		cds400	CUS25709.1	LACOL_0401	Xylose isomerase	-1.41914104028854	1.02159031292117E-17
cds1266	CUS26575.1	LACOL_1267	Cardiolipin synthase	1.49004538631606	3.80717413870002E-21		cds1083	CUS26392.1	LACOL_1084	Uncharacterized protein	-1.59024627749965	1.27336345804027E-17
cds893	CUS26202.1	LACOL_0894	Ribosomal RNA small subunit methyltransferase F	1.21110566042554	5.50112864086329E-21		cds1201	CUS26510.1	LACOL_1202	RelA SpoT domain-containing protein	-1.21181735767321	1.65653221198465E-17
cds584	CUS25893.1	LACOL_0585	Putative membrane protein	1.18863262244639	6.71379704125742E-21		cds437	CUS25746.1	LACOL_0438	Uncharacterized protein	-2.1680655331158	5.94313482493668E-17
cds1607	CUS26961.1	LACOL_1608	Tyrosine-protein phosphatase YwqE	1.32682481508656	1.09318570030515E-20		cds154	CUS25463.1	LACOL_0155	Uncharacterized protein	-1.61043989410771	6.85162499088086E-17
cds853	CUS26162.1	LACOL_0854	RNA binding methyltransferase FtsJ like	1.35679094403001	1.16319896899771E-20		cds1562	CUS26901.1	LACOL_1563	Tryptophan--tRNA ligase	-1.14971735996976	8.24144088415154E-17
cds1383	CUS26696.1	LACOL_1384	UvrABC system protein A	1.00033684863387	1.78137208552832E-20		cds291	CUS25600.1	LACOL_0292	Xylulose-5-phosphate phosphoketolase Fructose-6-phosphate phosphoketolase	-1.05734924293102	1.40496249033452E-16
cds1379	CUS26692.1	LACOL_1380	Nucleotide-binding protein YvcJ	1.09315403858483	1.86745116658718E-20		cds786	CUS26095.1	LACOL_0787	2-deoxyuridine 5-triphosphate nucleotidohydrolase	-1.11871920912764	1.5568184793602E-16
cds637	CUS25946.1	LACOL_0638	Alcohol dehydrogenase	2.46813327072776	1.99933095847381E-20		cds1708	CUS27068.1	LACOL_1709	Serine-type D-Ala-D-Ala carboxypeptidase	-1.08812891327989	1.63672292481587E-16
cds458	CUS25767.1	LACOL_0459	Lincomycin resistance protein LmrB	1.29877552427695	2.0465643234686E-20		cds1561	CUS26900.1	LACOL_1562	Exopolyphosphatase / guanosine-5'-triphosphate,3'-diphosphate pyrophosphatase	-1.14995344757686	3.08768058796044E-16
cds595	CUS25904.1	LACOL_0596	Glycosyltransferase involved in cell wall bisynthesis	1.01357949202426	7.84948213438084E-20		cds888	CUS26197.1	LACOL_0889	Dipeptidase	-1.00238973617968	4.56180373620571E-16
cds1177	CUS26486.1	LACOL_1178	Cell division protein DivIVA homologue	1.18959109661545	9.46466926927157E-20		cds549	CUS25858.1	LACOL_0550	Uncharacterized protein	-1.48050395123145	5.33010692774976E-16
cds463	CUS25772.1	LACOL_0464	Cold shock-like protein CspLA	1.60964705667068	1.40679299202842E-19		cds626	CUS25935.1	LACOL_0627	Anaerobic ribonucleoside-triphosphate reductase-activating protein	-1.46223763520426	1.30579189112211E-15
cds869	CUS26178.1	LACOL_0870	Small ribosomal subunit biogenesis GTPase RsgA	1.06621181895992	1.74700525352076E-19		cds51	CUS25360.1	LACOL_0052	Transcriptional regulator MerR	-1.64922972515787	2.04440559407364E-15
cds1288	CUS26597.1	LACOL_1289	Glycerophosphodiester phosphodiesterase [Lactobacillus oligofermentans DSM 15707 = LMG 22743]	1.28480920197487	3.32598711923316E-19		cds247	CUS25556.1	LACOL_0248	ATP-dependent exoDNAse (Exonuclease V) beta subunit (Contains helicase and exonuclease domains)	-1.2636452052428	3.50977923860876E-15
cds621	CUS25930.1	LACOL_0622	Phosphatidylglycerol lysyltransferase	1.0259696549917	7.40257079025107E-19		cds1372	CUS26685.1	LACOL_1373	Nitrogen regulatory protein P-II	-1.16283733015482	6.13994617018734E-15
cds531	CUS25840.1	LACOL_0532	Aspartyl/glutamyl-tRNA(Asn/Gln) amidotransferase subunit C	1.20420085260947	7.6802453316119E-19		cds1173	CUS26482.1	LACOL_1174	Cold Shock protein CspD	-1.29202880806108	6.77352315889569E-15
cds1677	CUS27033.1	LACOL_1678	Accessory Sec system protein Asp3	1.28609421806309	8.52770002600584E-19		cds949	CUS26258.1	LACOL_0950	Site-specific recombinase XerD	-1.54375957296166	1.21204148216421E-14
cds1513	CUS26844.1	LACOL_1514	Drug:Na(+) antiporter (Drug efflux pump)	1.11007792551982	1.37252215010355E-18		cds95	CUS25404.1	LACOL_0096	Uncharacterized protein	-1.78563826477891	1.90730105894387E-14
cds757	CUS26066.1	LACOL_0758	50S ribosomal protein L32	1.22353871534325	3.93545904086006E-18		cds1347	CUS26659.1	LACOL_1348	Uncharacterized protein	-1.50254655759468	4.57251738324678E-14
cds962	CUS26271.1	LACOL_0963	Riboflavin biosynthesis acetyltransferase RibT	1.64592275960654	8.26747132403298E-18		cds279	CUS25588.1	LACOL_0280	Amidase	-1.47481052044128	4.63786840010905E-14
cds1178	CUS26487.1	LACOL_1179	Ribosomal protein S4e	1.0762364515559	9.29263433437044E-18		cds440	CUS25749.1	LACOL_0441	Ribose operon transcriptional repressor RbsR	-1.30018795838147	5.03383618940533E-14
cds310	CUS25619.1	LACOL_0311	Drug resistance MFS transporter, drug H+ antiporter-2 family	1.15543242777351	9.58342859773192E-18		cds227	CUS25536.1	LACOL_0228	Universal stress protein UspA	-1.03720131837116	8.5171528282093E-14
cds943	CUS26252.1	LACOL_0944	Hemolysin III	2.49054719762301	4.80728654401394E-17		cds351	CUS25660.1	LACOL_0352	Regulator of the mannose operon, ManO	-1.21976536804724	9.51437571119768E-14
cds511	CUS25820.1	LACOL_0512	50S ribosomal protein L17	1.02967246596757	5.28468820439825E-17		cds52	CUS25361.1	LACOL_0053	Nucleoside-diphosphate-sugar epimerase	-1.12399818687168	2.0186634241057E-13
cds852	CUS26161.1	LACOL_0853	Geranyltranstransferase	1.17499487975483	5.69374077412312E-17		cds1111	CUS26420.1	LACOL_1112	Purine-cytosine transport protein	-1.17166884084553	2.03290463133242E-13
cds22	CUS25331.1	LACOL_0023	Two-component signal transduction system YycFG, regulatory protein YycI	1.10543804895779	8.87504373989445E-17		cds927	CUS26236.1	LACOL_0928	Peptide methionine sulfoxide reductase MsrA	-1.04856676739832	2.8708085269117E-13
cds468	CUS25777.1	LACOL_0469	Putative N-Acyltransferase	1.80401654686821	1.39577884532657E-16		cds1613	CUS26967.1	LACOL_1614	Flagellar motor switch protein FliG	-1.64054586850857	6.3205587895458E-13
cds768	CUS26077.1	LACOL_0769	Endolytic murein transglycosylase	1.15271416939648	1.79698950004917E-16		cds1629	CUS26984.1	LACOL_1630	Short-chain dehydrogenase of various substrate specificities	-1.20556719613588	6.32588801955005E-13
cds978	CUS26287.1	LACOL_0979	DNA repair protein RecO	1.00771373081882	2.84690851550273E-16		cds610	CUS25919.1	LACOL_0611	Substrate-specific component PanT of predicted pantothenate ECF transporter	-1.08790893953632	7.41383059171995E-13
cds1531	CUS26865.1	LACOL_1532	Probable DNA-directed RNA polymerase subunit delta	1.06073030004931	3.95539741188198E-16		cds67	CUS25376.1	LACOL_0068	Uncharacterized protein	-1.08869433755125	7.87643610600254E-13
cds1155	CUS26464.1	LACOL_1156	DNA-dependent RNA polymerase auxiliary subunit epsilon	1.32643572509769	5.4609929176394E-16		cds989	CUS26298.1	LACOL_0990	N-acetylmuramoyl-L-alanine amidase	-1.44706489926097	8.33315343394244E-13
cds1434	CUS26758.1	LACOL_1435	50S ribosomal protein L33	1.07354554061637	5.87758101480107E-16		cds948	CUS26257.1	LACOL_0949	4-hydroxy-tetrahydrodipicolinate reductase	-1.00104325103447	2.22730538006907E-12
cds1366	CUS26678.1	LACOL_1367	Preprotein translocase subunit SecG	1.13166780864652	6.70314398689109E-16		cds1358	CUS26670.1	LACOL_1359	Acetyltransferase	-1.25977603613275	3.27140521491011E-12
cds579	CUS25888.1	LACOL_0580	Methionine aminopeptidase	1.06936509895913	4.56513535362786E-15		cds241	CUS25550.1	LACOL_0242	Saccharopine dehydrogenase related protein	-1.34596887818774	5.39081038113386E-12
cds2	CUS25311.1	LACOL_0003	S4 domain-containing protein YaaA	1.25670563130464	1.50716559836172E-14		cds632	CUS25941.1	LACOL_0633	Phosphate transport system permease protein PstA	-1.20106597936101	8.32672211523286E-12
cds608	CUS25917.1	LACOL_0609	Putative mannosyl-glycoprotein endo-beta-N-acetylglucosamidase	1.8332276158574	2.01638439138909E-14		cds1481	CUS26809.1	LACOL_1482	DNA-binding helix-turn-helix protein	-2.83918026174649	9.45425256707267E-12
cds535	CUS25844.1	LACOL_0536	Alpha-glucosidase	1.68400674223916	2.05364855305144E-14		cds215	CUS25524.1	LACOL_0216	Lysophospholipase	-1.44192950557633	1.26315207506728E-11
cds1293	CUS26602.1	LACOL_1294	Methionine import ATP-binding protein MetN	1.16638365962943	2.65037692406175E-14		cds1209	CUS26518.1	LACOL_1210	Uncharacterized protein	-2.56891011981703	1.26902383131075E-11
cds1527	CUS26859.1	LACOL_1528	Permease of the major facilitator superfamily	1.53077379018127	4.64562794406608E-14		cds795	CUS26104.1	LACOL_0796	Putative prophage repressor protein	-2.39173251306183	2.43122650924275E-11
cds583	CUS25892.1	LACOL_0584	Recombination regulator RecX	1.15525605613159	5.32530635705649E-14		cds438	CUS25747.1	LACOL_0439	Uncharacterized protein	-1.52911234361993	3.06216269259509E-11
cds1587	CUS26935.1	LACOL_1588	Branched-chain amino acid ABC transporter	1.09605977889986	6.08984553764275E-14		cds771	CUS26080.1	LACOL_0772	Iron-sulphur cluster biosynthesis	-1.42404659661744	4.22309717299738E-11
cds1396	pseudo	LACOL_1397	Peptide chain release factor 2 PrfB	1.3868158850737	7.27158261178379E-14		cds522	CUS25831.1	LACOL_0523	FMN reductase (NADPH)	-1.32373636335278	6.13858289937744E-11
cds582	CUS25891.1	LACOL_0583	Uncharacterized protein	3.20646530535275	7.86046336085538E-14		cds793	CUS26102.1	LACOL_0794	DNA polymerase III	-1.205091478761	9.76188573893703E-11
cds1321	CUS26630.1	LACOL_1322	Beta-lactamase class C and other penicillin binding proteins	1.24426851318688	1.72773255458739E-13		cds237	CUS25546.1	LACOL_0238	DNA alkylation repair enzyme	-1.22788643140658	3.5244924888664E-10
cds1448	CUS26774.1	LACOL_1449	DMT family transporter	1.77041128652637	1.83299594308897E-13		cds1148	CUS26457.1	LACOL_1149	Inositol monophosphatase	-1.06197105802017	5.656290862998E-10
cds598	CUS25907.1	LACOL_0599	Uncharacterized protein	1.03072724380182	2.67144680809895E-13		cds289	CUS25598.1	LACOL_0290	Aminoacyl-tRNA deacylase	-1.32747509053736	6.13567049181595E-10
cds1309	CUS26618.1	LACOL_1310	Uracil:cation symporter	1.56597315779188	4.68565490200588E-13		cds35	CUS25344.1	LACOL_0036	Uncharacterized protein	-1.2354014882152	9.23893290132172E-10
cds1126	CUS26435.1	LACOL_1127	MazG nucleotide pyrophosphohydrolase	1.71449533188799	6.37671806500667E-13		cds1110	CUS26419.1	LACOL_1111	Cytokinin riboside 5'-monophosphate phosphoribohydrolase	-1.39910474048972	9.24855081330406E-10
cds1658	CUS27014.1	LACOL_1659	Integral membrane protein	1.32529958062108	6.80295969417493E-13		cds1208	CUS26517.1	LACOL_1209	Uncharacterized protein YhgC	-2.66947502471782	1.92245479096317E-09
cds939	CUS26248.1	LACOL_0940	UPF0346 protein	1.17205413566181	9.72189507544706E-13		cds672	CUS25981.1	LACOL_0673	Nucleotidyltransferase dna polymerase for dna repair	-1.29065867747533	2.0422939513049E-09
cds980	CUS26289.1	LACOL_0981	Prokaryotic diacylglycerol kinase	1.1705169910827	2.67493461490534E-12		cds1103	CUS26412.1	LACOL_1104	HTH-type transcriptional regulator CzcR	-1.3397119539534	3.00518211659646E-09
cds1721	CUS27082.1	LACOL_1722	50S ribosomal protein L34	1.09801484942994	5.55959985107069E-12		cds1644	CUS26999.1	LACOL_1645	Predicted phosphoenolpyruvate carboxykinase	-1.00105746546691	4.11711460647451E-09
cds854	CUS26163.1	LACOL_0855	Arginine repressor	1.2642712355887	7.1060295499439E-12		cds791	CUS26100.1	LACOL_0792	Uncharacterized protein	-1.25826337795306	5.82829338387301E-09
cds1157	CUS26466.1	LACOL_1158	Uncharacterized protein	1.14834502004317	1.18582335163805E-11		cds86	CUS25395.1	LACOL_0087	XRE family transcriptional regulator	-1.858097521796	5.95287908202867E-09
cds1450	CUS26776.1	LACOL_1451	Carboxyltransferase alpha-subunit	1.01460681610665	2.19267242297025E-11		cds316	CUS25625.1	LACOL_0317	Transcriptional regulator	-1.05055032232923	9.11295757344214E-09
cds290	CUS25599.1	LACOL_0291	HTH-type transcriptional regulator GmuR	1.08538174794235	7.83974301756419E-11		cds126	CUS25435.1	LACOL_0127	Two-component response regulator, controling glutamine utilization	-1.60047772772446	9.79174857731612E-09
cds385	CUS25694.1	LACOL_0386	Transcriptional regulator	1.87752294557119	1.17105759764168E-10		cds1125	CUS26434.1	LACOL_1126	Uncharacterized protein	-1.32032325706508	1.30337883759427E-08
cds871	CUS26180.1	LACOL_0872	Thiamine pyrophosphokinase	1.05281534137476	1.77926544010394E-10		cds1651	CUS27007.1	LACOL_1652	Putative D-methionine-binding lipoprotein MetQ	-2.29020789361208	1.47593710199227E-08
cds93	CUS25402.1	LACOL_0094	Permuted papain-like amidase enzyme, YaeF/YiiX, C92 family	1.18649724927261	2.32676367657871E-10		cds1665	CUS27021.1	LACOL_1666	Aspartate carbamoyltransferase catalytic subunit	-1.81323843906204	1.5620296119279E-08
cds192	CUS25501.1	LACOL_0193	Uncharacterized protein	2.03807375131983	2.87112551191291E-10		cds333	CUS25642.1	LACOL_0334	MIT family metal ion transporter CorA	-1.00520536708443	2.4064676460722E-08
cds862	CUS26171.1	LACOL_0863	DNA-directed RNA polymerase subunit omega	1.19399020661	3.787827017218E-10		cds1159	CUS26468.1	LACOL_1160	Uncharacterized protein	-1.50336363890297	7.25747898264974E-08
cds991	CUS26300.1	LACOL_0992	Phosphoglycolate phosphatase	1.02491754344846	4.34879638971765E-10		cds344	CUS25653.1	LACOL_0345	Phosphohydrolase, MutT/nudix family	-1.46891218715017	7.43040975223704E-08
cds1027	CUS26336.1	LACOL_1028	Transketolase	2.19310091757772	4.96142007049663E-10		cds317	CUS25626.1	LACOL_0318	Alpha/beta hydrolase	-1.05968529177276	8.7817750639956E-08
cds1503	CUS26834.1	LACOL_1504	Dipeptide tripeptide transporter	1.24480932946022	8.46673931652619E-09		cds521	CUS25830.1	LACOL_0522	Beta-galactosidase small subunit	-1.13785445965045	8.83118318976747E-08
cds581	CUS25890.1	LACOL_0582	DUF2922-containing protein	2.7369419498844	8.75785049053955E-09		cds273	CUS25582.1	LACOL_0274	Arabinose metabolism transcriptional repressor	-1.02791911263187	2.52320854492854E-07
cds469	CUS25778.1	LACOL_0470	Gamma-aminobutyrate permease	1.14852815267649	1.71175387438669E-08		cds1652	CUS27008.1	LACOL_1653	Methionine import ATP-binding protein MetN	-1.8400695394989	2.52431474142072E-07
cds309	CUS25618.1	LACOL_0310	Transcriptional regulator	1.31923809076458	1.71870362602894E-08		cds313	CUS25622.1	LACOL_0314	Uncharacterized protein	-1.38124239412854	3.78945171325785E-07
cds1374	CUS26687.1	LACOL_1375	Uncharacterized protein	1.57196816029775	2.11149855076928E-08		cds1282	CUS26591.1	LACOL_1283	Protein of unknown function DUF1054	-1.0871431054657	5.4046775566866E-07
cds1324	CUS26633.1	LACOL_1325	Transcriptional regulator	1.14843320208017	1.15466905790323E-07		cds224	CUS25533.1	LACOL_0225	ABC-type metal ion transport system, substrate binding-protein surface adhesin	-1.21491496146124	6.56431883256962E-07
cds774	CUS26083.1	LACOL_0775	50S ribosomal protein L33	1.86944032337477	2.22062915408502E-07		cds15	CUS25324.1	LACOL_0016	Abc superfamily atp binding cassette transporter, abc protein	-1.24478882427875	6.60178931188511E-07
cds48	CUS25357.1	LACOL_0049	Putative transcriptional regulator	1.06168922442492	5.21570630517029E-07		cds652	CUS25961.1	LACOL_0653	Membrane-associated phospholipid phosphatase	-1.40920006011001	7.09568395763432E-07
cds57	CUS25366.1	LACOL_0058	Acidobacterial duplicated orphan permease	1.14062548852321	7.59750630164321E-07		cds1697	CUS27055.1	LACOL_1698	Transcriptional regulator sugar kinase, xylose operon regulator	-1.16100481649357	1.15839526901203E-06
cds1290	CUS26599.1	LACOL_1291	Ribosomal protein S2	1.00878684414672	1.79460662239926E-06		cds1138	CUS26447.1	LACOL_1139	Late competence protein ComEB	-1.11437514238898	2.85333896801137E-06
cds1025	CUS26334.1	LACOL_1026	Putative transposase	2.70547587103058	4.52622687373468E-06		cds85	CUS25394.1	LACOL_0086	Lipoprotein releasing system, ATP-binding protein	-1.39213490705839	4.22065375292157E-06
cds903	CUS26212.1	LACOL_0904	UPF0398 protein	1.23422957611319	5.77957597213939E-06		cds1649	CUS27004.1	LACOL_1650	Transcriptional regulator	-1.37013125971928	6.88496076717368E-06
cds527	CUS25836.1	LACOL_0528	Probable membrane transporter protein	1.19188702348534	6.60384434773112E-06		cds135	CUS25444.1	LACOL_0136	Transcriptional regulator	-1.19815245948681	7.86802590211025E-06
cds1091	CUS26400.1	LACOL_1092	Gamma-carboxymuconolactone decarboxylase	1.68596614365703	9.15308475386232E-06		cds1479	CUS26807.1	LACOL_1480	Glycerol facilitator-aquaporin gla	-1.58746898398112	1.35663013184102E-05
cds1018	CUS26327.1	LACOL_1019	Pyrimidine-specific nucleoside symporter	1.04152173270712	1.46517431133634E-05		cds156	CUS25465.1	LACOL_0157	Uncharacterized protein	-1.11945265905032	1.40221997379483E-05
cds1139	CUS26448.1	LACOL_1140	Competence protein ComEA	2.19575438151376	1.7184277097229E-05		cds1044	CUS26353.1	LACOL_1045	Methyltransferase-like protein	-1.03695481971144	1.4128108050185E-05
cds725	CUS26034.1	LACOL_0726	Phenolic acid decarboxylase subunit C	1.01528008736651	3.13762645286907E-05		cds80	CUS25389.1	LACOL_0081	HTH-type transcriptional regulator ytcD	-1.37801736377181	1.50637818579457E-05
cds56	CUS25365.1	LACOL_0057	ABC superfamily ATP binding cassette transporter, binding protein	1.02253656989857	6.47082390167625E-05		cds617	CUS25926.1	LACOL_0618	Ribokinase	-1.18342259484834	1.91344004248106E-05
cds1634	CUS26989.1	LACOL_1635	CAAX protease self-immunity protein	1.29750617745504	7.77580904599893E-05		cds1444	CUS26770.1	LACOL_1445	N-acetyltransferase	-2.0542054250599	2.28432120637916E-05
cds726	CUS26035.1	LACOL_0727	Flavin prenyltransferase UbiX	1.44453814252919	9.69497905384263E-05		cds1611	CUS26965.1	LACOL_1612	Uncharacterized protein	-1.44021786980308	6.13802543792964E-05
cds1024	CUS26333.1	LACOL_1025	Integrase catalytic region	2.64708287555606	0.000115105206047		cds100	CUS25409.1	LACOL_0101	Uncharacterized protein	-1.05728312855487	9.8443365890466E-05
cds648	CUS25957.1	LACOL_0649	Methyladenine glycosylase	2.42563046973958	0.000201562215602		cds414	CUS25723.1	LACOL_0415	Helix-turn-helix XRE-family protein	-1.36116659646569	0.000109945238577
cds815	CUS26124.1	LACOL_0816	Bacteriophage terminase large subunit	1.08132650649149	0.000716633992989		cds101	CUS25410.1	LACOL_0102	Transcriptional regulator	-1.48435540348863	0.000204278222545
cds659	CUS25968.1	LACOL_0660	N-acetylmuramoyl-L-alanine amidase	1.03159425407634	0.000747956154218		cds573	CUS25882.1	LACOL_0574	Ribonucleases G and E	-1.35081094983023	0.000308399327325
cds301	CUS25610.1	LACOL_0302	Phosphoribosylglycinamide formyltransferase	1.11553918426282	0.000799686957085		cds443	CUS25752.1	LACOL_0444	D-ribose pyranase	-1.76376139275661	0.000430850565843
cds1460	CUS26786.1	LACOL_1461	ABC superfamily ATP binding cassette transporter, membrane protein	1.22566223021941	0.000893831023032		cds794	CUS26103.1	LACOL_0795	Putative prophage repressor protein	-1.50992647077948	0.000461066130364
cds193	CUS25502.1	LACOL_0194	Uncharacterized protein	1.9097158428846	0.000944513766472		cds294	CUS25603.1	LACOL_0295	5-(Carboxyamino)imidazole ribonucleotide synthase	-1.24603677108985	0.000468582518281
cds105	CUS25414.1	LACOL_0106	Galactitol-specific phosphotransferase enzyme IIB component	1.14905905544267	0.001586612023477		cds537	CUS25846.1	LACOL_0538	HTH-type transcriptional regulator SinR	-1.16947057029033	0.000468582518281
cds1564	CUS26903.1	LACOL_1565	Uncharacterized protein	1.76245597222943	0.004388285978767		cds792	CUS26101.1	LACOL_0793	Uncharacterized protein	-1.08168292647318	0.000679220245626
cds1026	CUS26335.1	LACOL_1027	Transposase	1.59907703759402	0.004562907109734		cds1484	CUS26812.1	LACOL_1485	Helix-turn-helix domain-containing protein	-4.02147885358764	0.000704602272198
cds1089	CUS26398.1	LACOL_1090	Putative SNARE associated Golgi protein	1.00631974488332	0.008821318894349		cds1330	CUS26639.1	LACOL_1331	Uncharacterized protein	-1.28761260591189	0.00092080363807
cds1029	CUS26338.1	LACOL_1030	Uncharacterized protein	1.18497512556077	0.009408184297362		cds1119	CUS26428.1	LACOL_1120	Uncharacterized protein	-1.67578767697982	0.001127344538527
cds814	CUS26123.1	LACOL_0815	Phage terminase small subunit	1.30473339472159	0.018039626257414		cds1482	CUS26810.1	LACOL_1483	Integral membrane protein	-2.78005686351011	0.001189339299966
cds629	CUS25938.1	LACOL_0630	Phosphate ABC transporter, periplasmic phosphate-binding protein PstS	1.10717227197933	0.028615805883543		cds264	CUS25573.1	LACOL_0265	Transcriptional regulator, AraC family	-1.43707497252464	0.001279383778729
cds559	CUS25868.1	LACOL_0560	Nitrogen fixation protein NifU	1.37444385775942	0.041202729738943		cds718	CUS26027.1	LACOL_0719	Cell surface protein%2C Cna_B/LPXTG-containing	-1.15565105954952	0.00204178422888
cds556	CUS25865.1	LACOL_0557	Iron-regulated ABC transporter ATPase subunit SufC	1.04009219136951	0.045829286176147		cds1575	CUS26916.1	LACOL_1576	Deoxyribose-phosphate aldolase	-1.62172909777739	0.002197962043495
							cds720	CUS26029.1	LACOL_0721	Transposase	-1.70609130371936	0.002715863214167
							cds651	CUS25960.1	LACOL_0652	SAM-dependent methyltransferase	-1.05126823033813	0.003155658981714
							cds230	CUS25539.1	LACOL_0231	Transcriptional regulator	-1.03079680361202	0.003192691689127
							cds293	CUS25602.1	LACOL_0294	N5-carboxyaminoimidazole ribonucleotide mutase	-1.37593281623887	0.003987048150399
							cds715	CUS26024.1	LACOL_0716	Helix-turn-helix XRE-family transcriptional regulator	-1.62571320191896	0.008019746193872
							cds296	CUS25605.1	LACOL_0297	Phosphoribosylformylglycinamidine synthase subunit PurS	-1.96107396503216	0.010395095141939
							cds1541	CUS26876.1	LACOL_1542	Uncharacterized protein	-1.7111593033026	0.015127718259145
							cds1543	CUS26879.1	LACOL_1544	Membrane protein%2C HXXEE motif-containing	-2.1539436021489	0.015941942224495
							cds538	CUS25847.1	LACOL_0539	Uncharacterized protein	-1.12106093647299	0.021944784788861
							cds1489	CUS26819.1	LACOL_1490	Putative Na /H antiporter	-1.28984377098795	0.026554107426617
							cds1485	CUS26813.1	LACOL_1486	Transcriptional regulator	-1.01704665786121	0.029735647345702
							cds1092	CUS26401.1	LACOL_1093	Putative HTH-type transcriptional regulator AdhR	-1.0197491101605	0.03237555794296
							cds433	CUS25742.1	LACOL_0434	Porphyromonas-type peptidyl-arginine deiminase	-1.43090539783363	0.037714541853168

## Sheet: 4degree_5min
4 degree 5 minutes upregulated genes							4 degree 5 minutes downregulated genes
CDS_Number	Protein_ID	Locus_tag	Description(PANNZER+GenBank)	Log2FoldChange	P-adjusted value		CDS_Number	Protein_ID	Locus_tag	Description(PANNZER+GenBank)	Log2FoldChange	P-adjusted value
cds905	CUS26214.1	LACOL_0906	Class I SAM-dependent RNA methyltransferase	1.45798033822697	1.98326842235083E-21		cds1666	CUS27022.1	LACOL_1667	Bifunctional pyr operon transcriptional regulator/uracil phosphoribosyltransferase PyrR	-1.08837215809927	2.36165205878127E-10
cds1165	CUS26474.1	LACOL_1166	Alpha-ribazole phosphatase	1.43276908018441	5.49484477511574E-16		cds1613	CUS26967.1	LACOL_1614	Flagellar motor switch protein FliG	-1.02821704121578	3.33164421164277E-05
cds184	CUS25493.1	LACOL_0185	Uncharacterized protein	1.35087306750606	2.97101129901196E-10		cds414	CUS25723.1	LACOL_0415	Helix-turn-helix XRE-family protein	-1.22941832056698	0.003616617348233
cds235	CUS25544.1	LACOL_0236	3-demethylubiquinone-9 3-methyltransferase	1.14473198064294	6.8125898823728E-07		cds1206	CUS26515.1	LACOL_1207	Regulatory protein Spx	-1.26472466245515	0.003652680395451
cds705	CUS26014.1	LACOL_0706	Groel supressor protein suge	1.67943887520143	6.7959483901415E-05		cds425	CUS25734.1	LACOL_0426	DNA-binding transcriptional repressor MarR	-1.11750597085497	0.005226756062056
cds725	CUS26034.1	LACOL_0726	Phenolic acid decarboxylase subunit C	1.19199668538855	0.000284468726634		cds795	CUS26104.1	LACOL_0796	Putative prophage repressor protein	-1.07136339155847	0.023424838935492
cds1039	CUS26348.1	LACOL_1040	Glycine betaine carnitine choline transport protein	1.40750166532302	0.000565352909117
cds468	CUS25777.1	LACOL_0469	Putative N-Acyltransferase	1.09203090845912	0.010619383311817
cds1646	CUS27001.1	LACOL_1647	Iron ABC transporter ATP-binding protein FetA	1.0563940082927	0.024584110253777

## Sheet: 4degree_35min
4 degree 35 minutes upregulated genes							4 degree 35 minutes downregulated genes
CDS_Number	Protein_ID	Locus_tag	Description(PANNZER+GenBank)	Log2FoldChange	P-adjusted value		CDS_Number	Protein_ID	Locus_tag	Description(PANNZER+GenBank)	Log2FoldChange	P-adjusted value
cds1551	CUS26888.1	LACOL_1552	Protein Veg	3.56813079539629	1.81637859625299E-268		cds1286	CUS26595.1	LACOL_1287	Universal stress protein UspA	-2.99472412240199	2.26534197509763E-175
cds1521	CUS26852.1	LACOL_1522	DEAD-box ATP-dependent RNA helicase CshA	3.44175328740021	5.20589425886431E-212		cds278	CUS25587.1	LACOL_0279	Probable ABC transporter extracellular-binding protein yckB	-2.65434034736972	7.61962333954845E-121
cds627	CUS25936.1	LACOL_0628	Aggregation promoting factor	3.66119950272672	2.33762179652406E-179		cds1151	CUS26460.1	LACOL_1152	Alpha-ketoacid dehydrogenase subunit beta	-2.25656030561239	3.39901558521286E-107
cds905	CUS26214.1	LACOL_0906	Class I SAM-dependent RNA methyltransferase	3.17124362863746	1.15321964081961E-167		cds150	CUS25459.1	LACOL_0151	Effector of murein hydrolase LrgB	-2.20250719002701	1.00475557317977E-100
cds1063	CUS26372.1	LACOL_1064	Transcription termination/antitermination protein NusA	2.42323660020051	8.25843297433397E-131		cds784	CUS26093.1	LACOL_0785	Exonuclease SbcC	-2.33125754189885	1.16755311100342E-100
cds142	CUS25451.1	LACOL_0143	Multidrug transport protein	2.20699784339544	2.20830713220882E-128		cds258	CUS25567.1	LACOL_0259	AraC family transcriptional regulator	-2.8694624877216	3.40082113989993E-99
cds280	CUS25589.1	LACOL_0281	ABC transporter ATP-binding protein uup	2.15442654655849	1.05945090622999E-121		cds1206	CUS26515.1	LACOL_1207	Regulatory protein Spx	-3.33036605814279	2.63170599898225E-97
cds1064	CUS26373.1	LACOL_1065	Ribosome maturation factor RimP	2.60352477056324	2.66622808550378E-113		cds312	CUS25621.1	LACOL_0313	Lipoate--protein ligase	-2.60621894822376	2.74542944130843E-90
cds523	CUS25832.1	LACOL_0524	PTS system N-acetylglucosamine-specific EIICBA component	2.52079182130781	1.14421354139652E-103		cds325	CUS25634.1	LACOL_0326	Inosine-uridine preferring nucleoside hydrolase	-2.20632660444238	6.19523921866314E-88
cds460	CUS25769.1	LACOL_0461	Ribonuclease J	2.24858652722064	1.1696553601915E-95		cds352	CUS25661.1	LACOL_0353	Mannose-specific phosphotransferase system component IIAB	-2.62817918224641	6.24717952676584E-85
cds184	CUS25493.1	LACOL_0185	Uncharacterized protein	3.02079535765937	4.90623201789526E-93		cds36	CUS25345.1	LACOL_0037	Heavy metal translocating P-type ATPase	-2.36716066575609	3.29615241386018E-79
cds755	CUS26064.1	LACOL_0756	Nucleotidyltransferase	2.06144206326902	1.66614644009644E-90		cds1361	CUS26673.1	LACOL_1362	Uracil-DNA glycosylase	-2.15807383620996	1.0561795950356E-77
cds45	CUS25354.1	LACOL_0046	ABC-type multidrug transport system ATPase and permease component	1.86854770254614	1.134961451416E-89		cds1152	CUS26461.1	LACOL_1153	Thiamine pyrophosphate-dependent dehydrogenase E1 component subunit alpha	-2.36194233144892	2.12943869083104E-75
cds747	CUS26056.1	LACOL_0748	50S ribosomal protein L20	2.22078122657664	3.22478342908673E-89		cds729	CUS26038.1	LACOL_0730	Purine nucleoside phosphoramidase	-2.31828478226875	1.11474342453615E-74
cds1095	CUS26404.1	LACOL_1096	Superfamily II DNA or RNA helicase, SNF2 family	2.16898942255939	9.8094280745079E-86		cds1586	CUS26933.1	LACOL_1587	D-xylose proton-symporter XylT	-2.6326946454512	1.2473402359225E-74
cds1156	CUS26465.1	LACOL_1157	Diacylglycerol kinase catalytic subunit	2.57993473317619	2.27338175275468E-85		cds1666	CUS27022.1	LACOL_1667	Bifunctional pyr operon transcriptional regulator/uracil phosphoribosyltransferase PyrR	-2.96771484370993	8.82035149757909E-73
cds745	CUS26054.1	LACOL_0746	Translation initiation factor IF-3	2.05669508475713	2.19873226539719E-83		cds1537	CUS26872.1	LACOL_1538	Uncharacterized protein	-2.24704938095431	8.38528728147073E-72
cds384	CUS25693.1	LACOL_0385	Permease of the major facilitator superfamily	3.06091115120992	8.06967579735075E-80		cds409	CUS25718.1	LACOL_0410	Cytochrome O ubiquinol oxidase	-2.14104933456103	3.41822209109935E-71
cds1341	CUS26650.1	LACOL_1342	Aggregation promoting factor	2.97239071639156	8.4455369305526E-75		cds234	CUS25543.1	LACOL_0235	Glycerol kinase	-1.94311953280723	8.54441557867851E-70
cds1060	CUS26369.1	LACOL_1061	Translation initiation factor IF-2	1.58840857455403	1.945756976024E-73		cds372	CUS25681.1	LACOL_0373	HAD hydrolase, family IA, variant 1	-2.59903014180437	2.4989682560178E-68
cds952	CUS26261.1	LACOL_0953	Ribosome biogenesis GTPase Der	1.7991678570782	2.64640054702171E-72		cds1150	CUS26459.1	LACOL_1151	Dihydrolipoamide acetyltransferase component of pyruvate dehydrogenase complex	-2.03567324237773	1.23713864932439E-65
cds1166	CUS26475.1	LACOL_1167	tRNA-specific 2-thiouridylase MnmA	1.60490390453169	2.0320339112667E-66		cds1395	CUS26712.1	LACOL_1396	Phage shock protein C	-1.71963100042637	6.89709746808665E-65
cds1120	CUS26429.1	LACOL_1121	GTPase Obg	1.68154897048907	2.45003834127781E-65		cds221	CUS25530.1	LACOL_0222	1,3-propanediol dehydrogenase	-1.72908171932764	4.47864384678645E-64
cds1603	CUS26956.1	LACOL_1604	Putative glycosyltransferase	1.98048855745458	1.22773119748244E-63		cds1696	CUS27054.1	LACOL_1697	Alpha-D-xyloside xylohydrolase	-1.92360059497962	1.00114701251545E-63
cds1606	CUS26960.1	LACOL_1607	Exopolysaccharide biosynthesis polyprenyl glycosylphosphotransferase	2.28175317997513	3.00412159850254E-63		cds127	CUS25436.1	LACOL_0128	Two-component sensor histidine kinase, controling glutamine utilization	-2.93845793031912	2.71352710756896E-63
cds1314	CUS26623.1	LACOL_1315	Threonylcarbamoyl-AMP synthase	2.39966276371049	8.07549714434944E-62		cds921	CUS26230.1	LACOL_0922	Maltose phosphorylase / Trehalose phosphorylase	-1.9831479268424	1.06386781885622E-62
cds775	CUS26084.1	LACOL_0776	5-formyltetrahydrofolate cyclo-ligase	1.98776244635961	4.25833396263738E-61		cds353	CUS25662.1	LACOL_0354	Phosphotransferase system PTS sorbose-specific IIC subunit	-2.27401607987887	1.19108458323384E-62
cds1607	CUS26961.1	LACOL_1608	Tyrosine-protein phosphatase YwqE	2.32263323974083	5.67015556932885E-60		cds922	CUS26231.1	LACOL_0923	Sucrose/H+ symporter	-2.20659672364291	1.44728312929391E-62
cds748	CUS26057.1	LACOL_0749	HAD superfamily (Subfamily IIIA) phosphatase, TIGR01668	1.64714780172042	1.56713167989053E-59		cds149	CUS25458.1	LACOL_0150	Effector of murein hydrolase LrgA	-2.58657808217166	3.27118355996488E-62
cds1249	CUS26558.1	LACOL_1250	DHH family phosphoesterase	1.67643739617229	1.70618293079536E-58		cds570	CUS25879.1	LACOL_0571	Glucose--fructose oxidoreductase	-1.77108524586881	3.56931670285336E-62
cds1062	CUS26371.1	LACOL_1063	Predicted nucleic-acid-binding protein implicated in transcription termination	2.06505878386594	1.31822844380728E-57		cds1578	CUS26921.1	LACOL_1579	Nucleoside-diphosphate kinase	-2.54663426405961	5.79516845218683E-62
cds480	CUS25789.1	LACOL_0481	30S ribosomal protein S12	1.33326092499326	1.91681160651376E-57		cds1360	CUS26672.1	LACOL_1361	Phosphotransacetylase	-1.81477213369268	9.47382106852347E-61
cds1113	CUS26422.1	LACOL_1114	Putative transmembrane receptor%2C TarH-containing	2.78114065433744	2.72519106350387E-57		cds400	CUS25709.1	LACOL_0401	Xylose isomerase	-2.08560924763556	3.16435907272484E-60
cds1553	CUS26891.1	LACOL_1554	Ribonuclease M5	2.00756150274969	9.97310594940246E-56		cds1536	CUS26871.1	LACOL_1537	NADH dehydrogenase	-1.93061467341898	2.69742161761447E-58
cds1377	CUS26690.1	LACOL_1378	Probable cell division protein WhiA	1.52388488842353	1.01623567463607E-54		cds1198	CUS26507.1	LACOL_1199	Carboxy-cis cis-muconate cyclase	-1.72547842024457	3.58532305038063E-58
cds536	CUS25845.1	LACOL_0537	RNA methyltransferase TrmA	1.64152650094305	7.35306282290061E-54		cds408	CUS25717.1	LACOL_0409	Phosphoglycerate mutase	-1.72786089394368	3.75010549444895E-56
cds937	CUS26246.1	LACOL_0938	Ribonuclease HII	1.90942129248415	3.66752737650894E-53		cds354	CUS25663.1	LACOL_0355	Mannose-specific phosphotransferase system component IID	-1.94472560788062	3.04973449971055E-55
cds1039	CUS26348.1	LACOL_1040	Glycine betaine carnitine choline transport protein	3.73254578452501	4.12271676769156E-53		cds252	CUS25561.1	LACOL_0253	Nadph dependent r-specific alcohol dehydrogenase	-1.69042519915389	3.36979293543541E-54
cds751	CUS26060.1	LACOL_0752	Nicotinate-nucleotide adenylyltransferase	1.83738292925447	1.53676681081641E-52		cds782	CUS26091.1	LACOL_0783	HTH-type transcriptional regulator GlnR	-1.68191440815943	2.21858132943802E-53
cds756	CUS26065.1	LACOL_0757	COG1399 protein in cluster with ribosomal protein L32p, Firmicutes subfamily	1.76370334547866	4.7318075243888E-52		cds141	CUS25450.1	LACOL_0142	Acetoin dehydrogenase	-2.95790839660501	8.78745976040941E-53
cds963	CUS26272.1	LACOL_0964	Site-specific tyrosine recombinase XerD	2.1515944624105	1.25539462273794E-51		cds1648	CUS27003.1	LACOL_1649	2,5 diketo-D-gluconic acid-like reductase, NADP dependent (Promiscuous)	-1.78601574501925	1.04682129651684E-50
cds1116	CUS26425.1	LACOL_1117	Single-stranded-DNA-specific exonuclease RecJ	1.78487273423267	3.57802435392334E-50		cds401	CUS25710.1	LACOL_0402	Xylulose kinase	-1.72071190805033	1.10748105617738E-50
cds743	CUS26052.1	LACOL_0744	Replicative DNA helicase loader DnaB	1.75833131805136	8.49267921574233E-50		cds253	CUS25562.1	LACOL_0254	Uncharacterized protein	-1.99611593535105	7.478283828559E-50
cds705	CUS26014.1	LACOL_0706	Groel supressor protein suge	3.73081190007811	1.26491078555886E-49		cds1398	CUS26717.1	LACOL_1399	Ribosome hibernation promoting factor	-1.43829004374041	3.35269660574795E-49
cds1522	CUS26853.1	LACOL_1523	UDP-N-acetylmuramoyl-tripeptide--D-alanyl-D-alanine ligase	1.80547775279535	1.00932278598512E-48		cds398	CUS25707.1	LACOL_0399	Galactose mutarotase	-1.56607789211605	7.53040430012961E-49
cds1115	CUS26424.1	LACOL_1116	Adenine phosphoribosyltransferase	1.80862991719291	1.79510727499522E-48		cds146	CUS25455.1	LACOL_0147	Putative membrane protein	-1.54561301535329	2.20563434888959E-47
cds763	CUS26072.1	LACOL_0764	RNA methyltransferase	1.4923373041501	6.26098835258627E-48		cds282	CUS25591.1	LACOL_0283	3-dehydroquinate dehydratase	-1.71558183481955	2.97179690649008E-46
cds223	CUS25532.1	LACOL_0224	Oligoendopeptidase F	1.41442290682953	8.51970951354269E-48		cds625	CUS25934.1	LACOL_0626	Anaerobic ribonucleoside triphosphate reductase	-1.84755751958815	4.89188884822013E-45
cds749	CUS26058.1	LACOL_0750	Ribosome biogenesis GTPase YqeH	1.70041526752121	1.83222735284927E-47		cds254	CUS25563.1	LACOL_0255	Bifunctional acetaldehyde-CoA/alcohol dehydrogenase	-1.39468033413552	1.30815861710501E-42
cds978	CUS26287.1	LACOL_0979	DNA repair protein RecO	1.69431971629016	2.20232396499221E-47		cds1149	CUS26458.1	LACOL_1150	Dihydrolipoyl dehydrogenase	-1.60523102373464	1.41002322417043E-42
cds1061	CUS26370.1	LACOL_1062	LSU ribosomal protein L7AE	1.93662525026405	3.4176594381867E-47		cds277	CUS25586.1	LACOL_0278	Polar amino acid ABC transporter inner membrane subunit	-1.84653308921212	2.07152327960204E-42
cds1552	CUS26889.1	LACOL_1553	Ribosomal RNA small subunit methyltransferase A	2.04480393657461	4.22270079050797E-47		cds311	CUS25620.1	LACOL_0312	Universal stress protein UspA	-2.41126511595665	2.50967445575624E-42
cds235	CUS25544.1	LACOL_0236	3-demethylubiquinone-9 3-methyltransferase	2.47081175177267	4.56516632954449E-47		cds454	CUS25763.1	LACOL_0455	Glyoxylate reductase / Glyoxylate reductase / Hydroxypyruvate reductase	-1.65986610726984	4.11433723559565E-42
cds938	CUS26247.1	LACOL_0939	Ribosome biogenesis GTPase A	1.61064814893882	7.69981957461588E-46		cds257	CUS25566.1	LACOL_0258	Voltage-dependent potassium channel beta subunit	-1.93487851490302	1.22717844913112E-41
cds1608	CUS26962.1	LACOL_1609	Capsular exopolysaccharide family	1.60331242968893	1.23322625331478E-45		cds1362	CUS26674.1	LACOL_1363	Uncharacterized protein	-2.3103162083208	1.84675662232001E-41
cds754	CUS26063.1	LACOL_0755	Class I SAM-dependent methyltransferase	1.79000413864568	1.52520925285867E-45		cds1230	CUS26539.1	LACOL_1231	Small-conductance mechanosensitive channel protein MscS	-1.73995468088143	1.94564824525696E-40
cds310	CUS25619.1	LACOL_0311	Drug resistance MFS transporter, drug H+ antiporter-2 family	1.84682556734301	6.29505422340736E-45		cds393	CUS25702.1	LACOL_0394	Aminotransferase class I/II-fold pyridoxal phosphate-dependent enzyme	-1.46931490142412	1.50126404879543E-39
cds1146	CUS26455.1	LACOL_1147	GTP-binding protein TypA BipA	1.70339517979927	4.91694852637843E-44		cds1262	CUS26571.1	LACOL_1263	Transcriptional regulator in cluster with unspecified monosaccharide ABC transport system	-1.18424247251313	3.10844528361472E-38
cds1609	CUS26963.1	LACOL_1610	Polymerization and chain length determination protein	1.57965677242862	5.34325804962986E-44		cds919	CUS26228.1	LACOL_0920	Cell surface protein%2C LPXTG-motif-containing	-1.33746676204493	3.92050764953214E-38
cds893	CUS26202.1	LACOL_0894	Ribosomal RNA small subunit methyltransferase F	1.71282543456251	5.4492793787369E-44		cds630	CUS25939.1	LACOL_0631	ABC-type phosphate transport system, periplasmic component	-2.10474684821293	5.07764642062146E-38
cds1315	CUS26624.1	LACOL_1316	Release factor glutamine methyltransferase	2.18655985507211	1.2725785561865E-43		cds1004	CUS26313.1	LACOL_1005	Bifunctional protein: N-acetyl mannosamine kinase, ROK family, transcription regulator	-2.83733922040029	5.86123719817596E-38
cds1248	CUS26557.1	LACOL_1249	DEAD-box ATP-dependent RNA helicase CshB	1.36166378558659	2.48572908735074E-43		cds760	CUS26069.1	LACOL_0761	Two-component system response regulator CreB	-1.45468067259733	5.90274773030596E-38
cds1604	CUS26957.1	LACOL_1605	LPS biosynthesis like polysaccharide polymerase	2.05006148021884	2.48572908735074E-43		cds1557	CUS26895.1	LACOL_1558	Uncharacterized protein	-1.60457682384867	6.22907623519327E-38
cds449	CUS25758.1	LACOL_0450	Ser-adhes-N-term domain protein	1.50292735287429	6.37854031899802E-43		cds788	CUS26097.1	LACOL_0789	TetR family regulatory protein of MDR cluster	-1.81993853000267	1.02644662149446E-37
cds458	CUS25767.1	LACOL_0459	Lincomycin resistance protein LmrB	1.887190291493	1.16332577993844E-42		cds520	CUS25829.1	LACOL_0521	Beta-galactosidase large subunit	-2.29427151875412	4.25392270241369E-37
cds1605	CUS26958.1	LACOL_1606	Amylovoran biosynthesis protein AmsE	2.46771627567432	3.47564231858438E-42		cds783	CUS26092.1	LACOL_0784	Glutamine synthetase	-1.35511038905981	5.50523660084075E-37
cds752	CUS26061.1	LACOL_0753	NAD metabolism hydrolase of HD superfamily	1.73638888613067	4.30145191405756E-42		cds1340	CUS26649.1	LACOL_1341	Cyclopentanol dehydrogenase	-2.07804124487529	1.12800542826248E-36
cds750	CUS26059.1	LACOL_0751	Probable RNA-binding protein YqeI	1.67882053619787	6.45331152627373E-42		cds240	CUS25549.1	LACOL_0241	Multidrug ABC transporter ATPase protein	-1.74772941323886	1.08950154767405E-35
cds1602	CUS26955.1	LACOL_1603	Glycosyltransferase	1.67853955439019	9.22101500382375E-42		cds1405	CUS26724.1	LACOL_1406	10 kDa chaperonin	-1.33304398605654	2.97539717097852E-35
cds744	CUS26053.1	LACOL_0745	Replicative DNA helicase loader DnaI	1.47379300197618	1.44072868103006E-41		cds658	CUS25967.1	LACOL_0659	Universal stress protein UspA	-1.5530301358133	5.00939852493081E-35
cds964	CUS26273.1	LACOL_0965	Conserved virulence factor B	1.4459629715033	1.60046804268491E-41		cds785	CUS26094.1	LACOL_0786	Uncharacterized protein	-1.31419715617574	2.11215906016429E-33
cds1147	CUS26456.1	LACOL_1148	Inositol-phosphate phosphatase	1.21858763503847	1.75513961745725E-40		cds1574	CUS26915.1	LACOL_1575	Phosphopentomutase	-2.25207712043738	2.87853281212852E-33
cds1066	CUS26375.1	LACOL_1067	DNA polymerase III subunit alpha	1.26214315837697	2.84116343658375E-40		cds1174	CUS26483.1	LACOL_1175	Diaminopimelate epimerase	-1.24194890919611	2.17839742977353E-32
cds1447	CUS26773.1	LACOL_1448	Gamma-D-glutamate-meso-diaminopimelate muropeptidase	1.5641214039106	5.95649351871551E-39		cds1501	CUS26832.1	LACOL_1502	Phosphoesterase	-1.69959007195669	2.40727350981265E-32
cds961	CUS26270.1	LACOL_0962	Segregation and condensation protein A	1.68726282055645	1.11610389850992E-38		cds564	CUS25873.1	LACOL_0565	Sensor protein DegS	-2.05297121405847	4.08582497301775E-32
cds967	CUS26276.1	LACOL_0968	DNA polymerase III subunit alpha	1.30082964652867	1.89855477720724E-38		cds734	CUS26043.1	LACOL_0735	Thiol-disulfide isomerase and thioredoxin	-1.41351081046716	6.17033902210205E-32
cds383	CUS25692.1	LACOL_0384	Permease of the major facilitator superfamily	1.8053989545822	3.09391418043643E-38		cds1402	CUS26721.1	LACOL_1403	Hydroxyacyl-coenzyme A dehydrogenase	-1.95932338747044	8.0750661551708E-32
cds767	CUS26076.1	LACOL_0768	Phenylalanine--tRNA ligase beta subunit	1.28379976718444	1.10402417009257E-37		cds1575	CUS26916.1	LACOL_1576	Deoxyribose-phosphate aldolase	-2.69187755575234	8.64084375206825E-32
cds753	CUS26062.1	LACOL_0754	Ribosomal silencing factor RsfS	1.73478921008461	1.48299332581466E-37		cds9	CUS25318.1	LACOL_0010	Pilus assembly protein HicB	-1.68402035623879	8.71454155816366E-32
cds1175	CUS26484.1	LACOL_1176	Isoleucine--tRNA ligase	1.40306003841228	2.22462404705099E-37		cds123	CUS25432.1	LACOL_0124	Stress induced DNA binding protein	-1.60011960552739	9.94888805206339E-32
cds44	CUS25353.1	LACOL_0045	ABC-type multidrug transport system ATPase and permease component	1.58758765659037	7.94977387091884E-37		cds1279	CUS26588.1	LACOL_1280	Septation ring formation regulator EzrA	-1.14487519830149	1.06862943814319E-31
cds941	CUS26250.1	LACOL_0942	Ethanolamine utilization protein EutQ	1.6256413592129	1.11463739650203E-36		cds628	CUS25937.1	LACOL_0629	Alkaline phosphatase synthesis transcriptional regulatory protein PhoP	-2.23613688267061	3.14823028807053E-31
cds1589	CUS26938.1	LACOL_1590	D-alanyl-D-alanine serine-type carboxypeptidase	1.87319458245196	2.06402996179292E-36		cds1464	CUS26790.1	LACOL_1465	Uncharacterized protein	-1.17617871163049	8.84614517710517E-31
cds1383	CUS26696.1	LACOL_1384	UvrABC system protein A	1.41529311500014	3.50618863886588E-36		cds1573	CUS26913.1	LACOL_1574	Purine nucleoside phosphorylase DeoD-type	-2.09185032529427	8.84614517710517E-31
cds1650	CUS27005.1	LACOL_1651	tRNA (Uracil-5-)-methyltransferase	1.38964016614647	4.01030068352309E-36		cds934	CUS26243.1	LACOL_0935	Tyrosine recombinase XerC	-1.75697194684775	1.68725107606434E-30
cds621	CUS25930.1	LACOL_0622	Phosphatidylglycerol lysyltransferase	1.36231085549437	9.07452308302816E-36		cds187	CUS25496.1	LACOL_0188	Type II CRISPR RNA-guided endonuclease Cas9	-1.35851222893269	3.26878288331734E-30
cds385	CUS25694.1	LACOL_0386	Transcriptional regulator	3.22214759591235	2.0209175037324E-35		cds232	CUS25541.1	LACOL_0233	Glucose-6-phosphate 1-dehydrogenase	-1.22073994040412	9.94300693386393E-30
cds607	CUS25916.1	LACOL_0608	Putative membrane protein	1.61637843087689	3.36113937398905E-35		cds631	CUS25940.1	LACOL_0632	Phosphate transport system permease protein	-1.66296625950944	6.37087931355823E-29
cds884	CUS26193.1	LACOL_0885	Ribosome maturation factor RimM	1.69658343722708	3.64670686175882E-34		cds933	CUS26242.1	LACOL_0934	Galactose mutarotase	-1.57502461364308	1.826846525976E-28
cds1127	CUS26436.1	LACOL_1128	Probable GTP-binding protein EngB	1.68067834391038	1.39646780748805E-33		cds425	CUS25734.1	LACOL_0426	DNA-binding transcriptional repressor MarR	-2.72437597120102	2.57377200713514E-28
cds1252	CUS26561.1	LACOL_1253	Queuine tRNA-ribosyltransferase	1.14756882235342	2.88521483833834E-33		cds730	CUS26039.1	LACOL_0731	ABC-type transporter ATP-binding protein EcsA	-1.50294986053388	5.09987605390479E-28
cds746	CUS26055.1	LACOL_0747	50S ribosomal protein L35	1.79505281849926	4.81859186680959E-33		cds1354	CUS26666.1	LACOL_1355	Predicted membrane protein	-1.85358943435895	2.04246299993951E-27
cds1185	CUS26494.1	LACOL_1186	UDP-N-acetylmuramoylalanine--D-glutamate ligase	1.30243015026295	1.53286444844168E-32		cds126	CUS25435.1	LACOL_0127	Two-component response regulator, controling glutamine utilization	-2.5664334106921	3.0888893616522E-27
cds885	CUS26194.1	LACOL_0886	tRNA (guanine-N(1)-)-methyltransferase	1.66743398309949	1.91877767608185E-32		cds62	CUS25371.1	LACOL_0063	Aspartate-semialdehyde dehydrogenase Asd	-1.13435521929649	4.95720366851404E-27
cds1513	CUS26844.1	LACOL_1514	Drug:Na(+) antiporter (Drug efflux pump)	1.28525479880503	4.28295569582281E-32		cds321	CUS25630.1	LACOL_0322	Integral membrane protein	-1.31123583926557	7.18493355951747E-27
cds222	CUS25531.1	LACOL_0223	Proton sodium-glutamate symport protein GltT	1.23876107192168	4.33670450764241E-32		cds429	CUS25738.1	LACOL_0430	Helix-turn-helix domain protein	-1.59768582267639	7.95430073226786E-27
cds940	CUS26249.1	LACOL_0941	Extracellular protein	1.47076868846752	1.90571476936437E-31		cds1114	CUS26423.1	LACOL_1115	Purine trans-deoxyribosylase, Nucleoside deoxyribosyltransferase-I	-1.79354636611492	3.50745908024882E-26
cds24	CUS25333.1	LACOL_0025	Sporulation membrane serine protease	1.34678871887093	4.69401022803002E-31		cds548	CUS25857.1	LACOL_0549	DNA-3-methyladenine glycosylase III	-1.26848012594014	4.4223106111181E-26
cds309	CUS25618.1	LACOL_0310	Transcriptional regulator	2.08201958879597	1.21596154796208E-30		cds1510	CUS26841.1	LACOL_1511	RNA binding protein, contains ribosomal protein S1 domain	-1.34749584016685	5.63383215351067E-26
cds1514	CUS26845.1	LACOL_1515	Transcription-repair-coupling factor	1.2281056877216	3.71000909179736E-30		cds391	CUS25700.1	LACOL_0392	Extracellular protein, Ser/Thr-rich	-1.41477756436951	6.18317203373244E-26
cds682	CUS25991.1	LACOL_0683	Dihydropteroate synthase	1.39810490706372	3.62603490778094E-29		cds1416	CUS26737.1	LACOL_1417	Nitrogen regulatory protein P-II	-1.2995958686876	1.78108241494142E-25
cds1378	CUS26691.1	LACOL_1379	Putative gluconeogenesis factor	1.40348731902786	3.63035629430795E-29		cds649	CUS25958.1	LACOL_0650	Integral membrane protein	-1.4855969455836	1.97855839735529E-25
cds842	CUS26151.1	LACOL_0843	50S ribosomal protein L21	1.0971074036664	6.60956143272968E-29		cds1010	CUS26319.1	LACOL_1011	Beta-ketoacyl-acyl carrier protein reductase	-1.36199140974401	2.48982704880518E-25
cds1163	pseudo	LACOL_1164	Exodeoxyribonuclease V alpha chain-like protein rec D	1.16024326027981	6.89903115197382E-29		cds224	CUS25533.1	LACOL_0225	ABC-type metal ion transport system, substrate binding-protein surface adhesin	-2.1210302533793	1.0548466039568E-24
cds1375	CUS26688.1	LACOL_1376	Uncharacterized protein	1.25626122843813	7.01539291143599E-29		cds656	CUS25965.1	LACOL_0657	ADP-dependent (S)-NAD(P)H-hydrate dehydratase	-1.49032020059333	1.1372505543306E-24
cds766	CUS26075.1	LACOL_0767	Phenylalanine--tRNA ligase alpha subunit	1.34324253183929	8.20561945524218E-29		cds1694	CUS27052.1	LACOL_1695	Alpha amylase catalytic region	-1.45638472640536	1.44438737211032E-24
cds78	CUS25387.1	LACOL_0079	Hemolysin or related protein containing CBS domain	1.13328422012362	2.51975017994928E-28		cds239	CUS25548.1	LACOL_0240	Phosphogluconate dehydrogenase	-1.58238164110679	1.81347022015592E-24
cds1065	CUS26374.1	LACOL_1066	Ferrochelatase	1.25140551589644	5.56757469155922E-28		cds795	CUS26104.1	LACOL_0796	Putative prophage repressor protein	-3.29116168108367	1.94825645224403E-24
cds776	CUS26085.1	LACOL_0777	Integral membrane protein, Rhomboid family	1.44576082228913	6.48358367519184E-28		cds202	CUS25511.1	LACOL_0203	Cytosine deaminase	-1.18190349504367	2.88408659968799E-24
cds1121	CUS26430.1	LACOL_1122	UvrABC system protein C	1.21524961368669	8.06382043522511E-28		cds1233	CUS26542.1	LACOL_1234	CBS domain-containing protein ykuL	-1.21599439122088	3.40304107430807E-24
cds1187	CUS26496.1	LACOL_1188	Peptidoglycan glycosyltransferase	1.15329161551378	2.62047224387544E-27		cds1201	CUS26510.1	LACOL_1202	RelA SpoT domain-containing protein	-1.14683728747637	6.36656665373659E-24
cds1504	CUS26835.1	LACOL_1505	Lysine--tRNA ligase	1.21872522755691	6.61808317085807E-27		cds70	CUS25379.1	LACOL_0071	Integral membrane cytochrome D ubiquinol oxidase	-1.11530936373741	7.53788656656613E-24
cds1183	CUS26492.1	LACOL_1184	Cell division protein DivIB	1.22994172347246	2.18259574527936E-26		cds279	CUS25588.1	LACOL_0280	Amidase	-1.72928597151264	1.01433210759207E-23
cds1678	CUS27034.1	LACOL_1679	Glycosylation associated protein, mature Fap1 export and glycosylation,gap2	1.14490418010151	2.18690773820983E-26		cds1445	CUS26771.1	LACOL_1446	Cysteine aminopeptidase	-1.04930771616351	1.05224891777864E-23
cds1547	CUS26883.1	LACOL_1548	Serine O-acetyltransferase	1.21759891016146	2.92849451199295E-26		cds402	CUS25711.1	LACOL_0403	Hydrolase acting on carbon-nitrogen bonds, other than peptide bonds, in linear amides	-1.33980692876909	1.43570790688221E-23
cds481	CUS25790.1	LACOL_0482	30S ribosomal protein S7	1.14799767518485	5.21808830683619E-26		cds1613	CUS26967.1	LACOL_1614	Flagellar motor switch protein FliG	-1.62800314965184	1.47360133501067E-23
cds587	CUS25896.1	LACOL_0588	O-acetyltransferase	1.9833803775693	6.15254751788847E-26		cds694	pseudo	LACOL_0695	Putative dihydrofolate reductase	-1.21706581760758	3.55134029451917E-23
cds574	CUS25883.1	LACOL_0575	Putative protease	1.04344676090025	6.18317203373244E-26		cds238	CUS25547.1	LACOL_0239	Putative HTH-type transcriptional regulator YbbH	-1.25282196604921	4.58715699922654E-23
cds936	CUS26245.1	LACOL_0937	DNA protecting protein DprA	2.72417515796653	8.19630041861358E-26		cds329	CUS25638.1	LACOL_0330	Alpha-ribazole phosphatase	-2.31405185583848	1.1712325965547E-22
cds696	CUS26005.1	LACOL_0697	Two-component sensor histidine kinase	1.27543636522281	1.63423993437596E-25		cds1701	CUS27059.1	LACOL_1702	Inner membrane symporter yicJ	-2.21557881413116	1.74514661445922E-22
cds595	CUS25904.1	LACOL_0596	Glycosyltransferase involved in cell wall bisynthesis	1.16490576758616	2.0322989143073E-25		cds1540	CUS26875.1	LACOL_1541	Transcriptional regulator of the purine biosynthesis operon	-1.24219136342229	4.65740983181945E-22
cds1601	CUS26954.1	LACOL_1602	Lipopolysaccharide cholinephosphotransferase	1.6570129546934	2.21661008989241E-25		cds1229	CUS26538.1	LACOL_1230	Methyl-accepting chemotaxis-like domain-containing protein	-1.23686810723324	5.26632718766394E-22
cds594	CUS25903.1	LACOL_0595	Alpha-1 4-N-acetylgalactosamine transferasePglJ	1.0465323056151	2.951866022444E-25		cds214	CUS25523.1	LACOL_0215	Serine tyrosine protein phosphatase	-1.2007732485184	6.74746779014756E-22
cds20	CUS25329.1	LACOL_0021	PAS PAC sensor signal transduction histidine kinase	1.30216483220555	6.88794761778966E-25		cds1082	CUS26391.1	LACOL_1083	Hydroxymethylglutaryl-CoA synthase	-1.18395800584556	6.76858439901371E-22
cds1184	CUS26493.1	LACOL_1185	UDP-N-acetylglucosamine--N-acetylmuramyl-(pentapeptide) pyrophosphoryl-undecaprenol N-acetylglucosamine transferase	1.20957024629978	1.58848480632537E-24		cds1394	CUS26711.1	LACOL_1395	Putative membrane protein YvlD	-1.16624434876917	1.0980671581587E-21
cds1450	CUS26776.1	LACOL_1451	Carboxyltransferase alpha-subunit	1.38132399690219	2.19364006679274E-24		cds77	CUS25386.1	LACOL_0078	Hydroxymethylpyrimidine phosphomethylpyrimidine kinase	-1.28490990499681	1.40854669686726E-21
cds1323	CUS26632.1	LACOL_1324	Putative ABC transporter ATP-binding protein YfiB	1.31467211373543	3.24818478227943E-24		cds771	CUS26080.1	LACOL_0772	Iron-sulphur cluster biosynthesis	-1.89797872312674	1.07837762098646E-20
cds1350	CUS26662.1	LACOL_1351	Glutamine--fructose-6-phosphate aminotransferase [isomerizing]	1.14734736139831	7.14917585586791E-24		cds1710	CUS27071.1	LACOL_1711	UDP-N-acetylmuramoyl-L-alanyl-D-glutamate--2, 6-diaminopimelate ligase	-1.31426137052919	1.21335507937667E-20
cds332	CUS25641.1	LACOL_0333	Aspartate-semialdehyde dehydrogenase	1.26860124590232	3.13884268306281E-23		cds355	CUS25664.1	LACOL_0356	Iron-sulfur cluster assembly ATPase protein SufC	-1.30157665311072	1.32233009444425E-20
cds1716	CUS27077.1	LACOL_1717	tRNA uridine 5-carboxymethylaminomethyl modification enzyme MnmG	1.1590269634486	5.83769627642465E-23		cds1283	CUS26592.1	LACOL_1284	YueI-like protein	-1.38774618303116	1.59327824108918E-20
cds637	CUS25946.1	LACOL_0638	Alcohol dehydrogenase	2.3581771637769	8.18727393634489E-23		cds151	CUS25460.1	LACOL_0152	Ammonium transporter	-1.15418426575909	2.43282571863056E-20
cds515	CUS25824.1	LACOL_0516	tRNA pseudouridine synthase A	1.41905028520149	1.07809626145432E-22		cds1572	CUS26911.1	LACOL_1573	Citrate lyase regulator	-1.55776497055559	5.6310018355113E-20
cds1194	CUS26503.1	LACOL_1195	Cell division protein FtsK SpoIIIE	1.09595419484814	1.27275234718528E-22		cds613	CUS25922.1	LACOL_0614	Histidine-containing phosphocarrier protein of the PTS	-1.23934249681138	6.20567129716213E-20
cds210	CUS25519.1	LACOL_0211	Arginine ABC transporter ATP-binding protein ArtP	1.16778004533126	2.22378584046486E-22		cds437	CUS25746.1	LACOL_0438	Uncharacterized protein	-2.03622803632349	8.53065705760671E-20
cds1118	CUS26427.1	LACOL_1119	Ribonuclease Z	1.00692398591236	4.38779559812255E-22		cds51	CUS25360.1	LACOL_0052	Transcriptional regulator MerR	-1.63995815460802	8.78668229394194E-20
cds868	CUS26177.1	LACOL_0869	Non-specific serine threonine protein kinase	1.01634221857731	6.41646013691962E-22		cds713	CUS26022.1	LACOL_0714	Predicted HD-superfamily hydrolase	-1.04159336112065	2.61130362801117E-19
cds32	CUS25341.1	LACOL_0033	Uncharacterized protein	4.02764183399032	9.5865835967244E-22		cds115	CUS25424.1	LACOL_0116	Transcriptional antiterminator with PTS regulation domain	-2.01641405233443	2.88238871552102E-19
cds1434	CUS26758.1	LACOL_1435	50S ribosomal protein L33	1.67370783981138	1.92370652222891E-21		cds1048	CUS26357.1	LACOL_1049	Thiamine-binding protein	-1.23928928649061	3.18646351903378E-19
cds959	CUS26268.1	LACOL_0960	Pseudouridine synthase	1.11131220395488	3.10887184174674E-21		cds786	CUS26095.1	LACOL_0787	2-deoxyuridine 5-triphosphate nucleotidohydrolase	-1.07266528885033	4.601932228723E-19
cds1264	CUS26573.1	LACOL_1265	Predicted Zn-dependent peptidase	1.23516096142576	3.42292976608697E-21		cds610	CUS25919.1	LACOL_0611	Substrate-specific component PanT of predicted pantothenate ECF transporter	-1.22901688273097	4.69720341959344E-19
cds596	CUS25905.1	LACOL_0597	Glycosyltransferase RgpE	1.06047417726269	3.43049499964969E-21		cds274	CUS25583.1	LACOL_0275	L-arabinose isomerase	-1.34250687927774	7.74205601645158E-19
cds514	CUS25823.1	LACOL_0515	Energy-coupling factor transporter transmembrane protein EcfT	1.33744210220436	3.54864788221492E-21		cds661	CUS25970.1	LACOL_0662	Large-conductance mechanosensitive channel protein MscL	-1.72953003656818	1.87206636083548E-18
cds1531	CUS26865.1	LACOL_1532	Probable DNA-directed RNA polymerase subunit delta	1.07141442419911	3.69586435081436E-21		cds793	CUS26102.1	LACOL_0794	DNA polymerase III	-1.44035895236149	2.17318917942788E-18
cds139	CUS25448.1	LACOL_0140	Aminotransferase class-III	1.10854481062351	8.10496193717244E-21		cds1481	CUS26809.1	LACOL_1482	DNA-binding helix-turn-helix protein	-3.32982697572203	3.26362869894782E-18
cds1126	CUS26435.1	LACOL_1127	MazG nucleotide pyrophosphohydrolase	2.43005400448806	8.68084233061079E-21		cds759	CUS26068.1	LACOL_0760	Ethanol-active dehydrogenase acetaldehyde-active reductase	-1.24215409588758	6.21892899939933E-18
cds979	CUS26288.1	LACOL_0980	GTPase Era	1.26704015167247	9.0243054090838E-21		cds229	CUS25538.1	LACOL_0230	6-phosphogluconate dehydrogenase, decarboxylating	-1.17057373298559	9.9505522435802E-18
cds1382	CUS26695.1	LACOL_1383	S-ribosylhomocysteine lyase	1.16645620986182	1.16821628649088E-20		cds849	CUS26158.1	LACOL_0850	Bifunctional protein FolD	-1.02554627559601	1.05604606388597E-17
cds382	CUS25691.1	LACOL_0383	Spermidine putrescine ABC transporter, periplasmic spermidine putrescine-binding protein PotD	1.30659493470311	1.77162433223879E-20		cds1582	CUS26927.1	LACOL_1583	2,3-bisphosphoglycerate-dependent phosphoglycerate mutase	-1.13568705779895	2.20144902460419E-17
cds939	CUS26248.1	LACOL_0940	UPF0346 protein	1.40308908372173	1.9862938430236E-20		cds1334	CUS26643.1	LACOL_1335	Glucose-6-phosphate isomerase	-1.05321895568137	2.76196673981699E-17
cds1379	CUS26692.1	LACOL_1380	Nucleotide-binding protein YvcJ	1.16812643142669	4.958138750385E-20		cds669	CUS25978.1	LACOL_0670	SarZ	-1.03060814037782	2.76196673981699E-17
cds250	CUS25559.1	LACOL_0251	Peptidoglycan transpeptidase, ErfK-YbiS-YhnG family	1.20425244728994	1.29757478935806E-19		cds428	CUS25737.1	LACOL_0429	Inner membrane symporter YicJ	-1.81377603988894	3.20603528496608E-17
cds1322	CUS26631.1	LACOL_1323	Multidrug ABC transporter ATP-binding and permease components	1.01725799930082	1.55209896511781E-19		cds52	CUS25361.1	LACOL_0053	Nucleoside-diphosphate-sugar epimerase	-1.19824969920869	5.62706872213113E-17
cds1527	CUS26859.1	LACOL_1528	Permease of the major facilitator superfamily	1.64564839614446	3.18262776406224E-19		cds1192	CUS26501.1	LACOL_1193	Metal ion transporter, MIT family	-1.51833581903657	7.80073913422065E-17
cds742	CUS26051.1	LACOL_0743	Transcriptional repressor NrdR	1.17523182274287	6.90694081455196E-19		cds444	CUS25753.1	LACOL_0445	Ribose ABC transport system ATP-binding protein RbsA	-1.99926587879043	1.27655475640615E-16
cds654	CUS25963.1	LACOL_0655	MOP superfamily multidrug oligosaccharidyl-lipid polysaccharide flippase transporter	1.07194531105703	8.8719470361845E-19		cds367	CUS25676.1	LACOL_0368	Homoserine dehydrogenase	-1.13012697305122	1.45037718342314E-16
cds845	CUS26154.1	LACOL_0846	Xaa-Pro dipeptidase	1.58933297600909	1.11193493634033E-18		cds175	CUS25484.1	LACOL_0176	Fumarate reductase flavoprotein subunit	-1.08240475653982	1.47841493661659E-16
cds1155	CUS26464.1	LACOL_1156	DNA-dependent RNA polymerase auxiliary subunit epsilon	1.11976634507414	1.33118674808127E-18		cds672	CUS25981.1	LACOL_0673	Nucleotidyltransferase dna polymerase for dna repair	-1.33895850478185	2.08789139755487E-16
cds1587	CUS26935.1	LACOL_1588	Branched-chain amino acid ABC transporter	1.27288185797353	2.08281881277139E-18		cds1483	CUS26811.1	LACOL_1484	Exopolysaccharide biosynthesis polyprenyl glycosylphosphotransferase	-1.58283874009191	2.10722054466342E-16
cds991	CUS26300.1	LACOL_0992	Phosphoglycolate phosphatase	1.29444352422552	2.54939857473298E-18		cds215	CUS25524.1	LACOL_0216	Lysophospholipase	-1.39834172028427	2.31696384291169E-16
cds1112	CUS26421.1	LACOL_1113	Cna protein B-type domain-containing protein	1.16125620807628	5.5053844268632E-18		cds521	CUS25830.1	LACOL_0522	Beta-galactosidase small subunit	-1.65677864048456	2.42480084174305E-16
cds1158	CUS26467.1	LACOL_1159	Gamma-D-glutamate-meso-diaminopimelate muropeptidase	1.11512472248189	9.63126550148181E-18		cds1359	CUS26671.1	LACOL_1360	UPF0079 ATP-binding protein ydiB	-1.04020011381943	2.64918131406426E-16
cds869	CUS26178.1	LACOL_0870	Small ribosomal subunit biogenesis GTPase RsgA	1.00991612977908	1.02000232174609E-17		cds1335	CUS26644.1	LACOL_1336	Glucose uptake permease	-1.1709596948924	2.98457841443024E-16
cds1610	CUS26964.1	LACOL_1611	Cell envelope-associated transcriptional attenuator LytR-CpsA-Psr	1.15912144887154	1.19464920021097E-17		cds263	CUS25572.1	LACOL_0264	Fructokinase/branched chain amino acid--2-keto-4-methylthiobutyrate aminotransferase	-1.19013981305715	3.36785467883668E-16
cds1448	CUS26774.1	LACOL_1449	DMT family transporter	1.80104211449812	1.93256145542456E-17		cds1148	CUS26457.1	LACOL_1149	Inositol monophosphatase	-1.07668279311767	4.0749150012119E-16
cds1270	CUS26579.1	LACOL_1271	Cell shape determining protein MreD	1.03323969844204	3.10579642437297E-17		cds351	CUS25660.1	LACOL_0352	Regulator of the mannose operon, ManO	-1.14636617893239	6.37819579466425E-16
cds14	CUS25323.1	LACOL_0015	Major facilitator transporter	1.13749064631995	3.11701267487538E-17		cds438	CUS25747.1	LACOL_0439	Uncharacterized protein	-1.61844803457144	8.45471051174918E-16
cds209	CUS25518.1	LACOL_0210	Ectoine hydroxyectoine ABC transporter, permease EhuC	1.2093900633816	5.08712297440831E-17		cds1083	CUS26392.1	LACOL_1084	Uncharacterized protein	-1.34430229439288	9.52927021676805E-16
cds140	CUS25449.1	LACOL_0141	Sodium:proton antiporter	1.01267943096423	5.52246601572333E-17		cds154	CUS25463.1	LACOL_0155	Uncharacterized protein	-1.5922668854345	1.84540619491419E-15
cds681	CUS25990.1	LACOL_0682	Xanthosine triphosphate pyrophosphatase	1.38518343861666	1.0707344633722E-16		cds440	CUS25749.1	LACOL_0441	Ribose operon transcriptional repressor RbsR	-1.09733269106577	2.23010746263771E-15
cds1505	CUS26836.1	LACOL_1506	tRNA-dihydrouridine synthase	1.02686039345218	3.52872922168078E-16		cds1110	CUS26419.1	LACOL_1111	Cytokinin riboside 5'-monophosphate phosphoribohydrolase	-1.46602651147039	2.60568810329921E-15
cds973	CUS26282.1	LACOL_0974	37-kD nucleoid-associated bacterial protein	1.39973235666026	6.44262797714798E-16		cds791	CUS26100.1	LACOL_0792	Uncharacterized protein	-1.3539379366879	2.66228420125742E-15
cds236	CUS25545.1	LACOL_0237	Major facilitator superfamily multidrug transporter	1.11788380178744	8.71236465748951E-16		cds1500	CUS26831.1	LACOL_1501	Site-specific recombinase XerD	-1.12187321946996	3.16969391534441E-15
cds636	CUS25945.1	LACOL_0637	Transketolase	1.15633319747907	1.10707086989374E-15		cds634	CUS25943.1	LACOL_0635	Phosphate import ATP-binding protein PstB	-1.00460368060334	5.8665877144087E-15
cds1545	CUS26881.1	LACOL_1546	Zinc iron ABC superfamily ATP binding cassette transporter, membrane protein	1.04281080940078	1.18962150907808E-15		cds203	CUS25512.1	LACOL_0204	UPF0145 protein	-1.09108041449805	8.10221802746016E-15
cds606	CUS25915.1	LACOL_0607	Uncharacterized protein	1.10815685946845	2.01529842372141E-15		cds996	CUS26305.1	LACOL_0997	Ribosomal protein L11 methyltransferase	-1.17360794023893	8.84117619670804E-15
cds608	CUS25917.1	LACOL_0609	Putative mannosyl-glycoprotein endo-beta-N-acetylglucosamidase	1.84617139197263	8.23788733184877E-15		cds265	CUS25574.1	LACOL_0266	Glycoside pentoside hexuronide transporter	-1.3622306397251	2.25348837073928E-14
cds1027	CUS26336.1	LACOL_1028	Transketolase	1.09433586398479	4.2559975914673E-14		cds1629	CUS26984.1	LACOL_1630	Short-chain dehydrogenase of various substrate specificities	-1.04450446929969	2.69158983253972E-14
cds371	CUS25680.1	LACOL_0372	ABC transporter ATP-binding component	1.22646598849936	4.52966653494078E-14		cds1044	CUS26353.1	LACOL_1045	Methyltransferase-like protein	-1.39666509786369	4.59232062621266E-14
cds1131	CUS26440.1	LACOL_1132	Uncharacterized protein	1.12476281727226	4.7796569967016E-14		cds399	CUS25708.1	LACOL_0400	Transcriptional regulator sugar kinase, xylose operon regulator	-1.20408011920467	4.88024790009161E-14
cds1408	CUS26728.1	LACOL_1409	tRNA N6-adenosine threonylcarbamoyltransferase	1.04498559786438	5.73910873683279E-14		cds1013	CUS26322.1	LACOL_1014	Alpha-l-arabinofuranosidase c-terminus	-1.26676645982872	9.49383967341761E-14
cds655	CUS25964.1	LACOL_0656	Ribosomal small subunit pseudouridine synthase A	1.12430645683984	6.94166327913168E-14		cds1109	CUS26418.1	LACOL_1110	DUF1801-containing protein	-1.1875253068782	1.77524650142432E-13
cds397	CUS25706.1	LACOL_0398	Glutamate transport membrane-spanning protein	1.01358681100252	8.08435416754336E-14		cds317	CUS25626.1	LACOL_0318	Alpha/beta hydrolase	-1.13522427256404	1.83417676183838E-13
cds1309	CUS26618.1	LACOL_1310	Uracil:cation symporter	1.57879012553198	1.03977856695714E-13		cds632	CUS25941.1	LACOL_0633	Phosphate transport system permease protein PstA	-1.14859194287994	1.88748443895901E-13
cds877	CUS26186.1	LACOL_0878	Acyl carrier protein (Fragment)	1.31041100230273	1.64790640947358E-13		cds1111	CUS26420.1	LACOL_1112	Purine-cytosine transport protein	-1.10875215414347	4.96029566242693E-13
cds960	CUS26269.1	LACOL_0961	Segregation and condensation protein B	1.28821806327722	2.58544852001755E-13		cds10	CUS25319.1	LACOL_0011	Paraslipin	-1.30184853957737	5.49303964453027E-13
cds513	CUS25822.1	LACOL_0514	Energy-coupling factor transporter ATP-binding protein EcfA	1.17851007713698	2.90542728281214E-13		cds566	CUS25875.1	LACOL_0567	Lysozyme	-1.1201056967957	1.03784685265291E-12
cds1266	CUS26575.1	LACOL_1267	Cardiolipin synthase	1.01010621075206	3.16657568734684E-13		cds1690	CUS27048.1	LACOL_1691	Acetylornithine aminotransferase	-1.05929921498967	1.15467746532775E-12
cds1321	CUS26630.1	LACOL_1322	Beta-lactamase class C and other penicillin binding proteins	1.08862610862942	3.41182020094893E-13		cds1202	CUS26511.1	LACOL_1203	Dithiol-disulfide isomerase	-1.04734837094711	1.1569580593502E-12
cds21	CUS25330.1	LACOL_0022	Two-component system yycFG regulatory protein YycH	1.00824523069575	7.40930913810338E-13		cds173	CUS25482.1	LACOL_0174	Transcriptional regulator	-1.86115445919485	2.17270352388732E-12
cds980	CUS26289.1	LACOL_0981	Prokaryotic diacylglycerol kinase	1.23861303222612	1.01399973746212E-12		cds600	CUS25909.1	LACOL_0601	Glycerol-3-phosphate cytidylyltransferase	-1.51131992790307	3.24247321437662E-12
cds1281	CUS26590.1	LACOL_1282	Ribosomal protein S4 (Fragment)	1.05954155722515	1.1798325447298E-12		cds920	CUS26229.1	LACOL_0921	Predicted phosphatase/phosphohexomutase	-1.13714303140341	3.43241612247731E-12
cds183	CUS25492.1	LACOL_0184	Putative cell surface protein	1.43282957233053	1.90650530056907E-12		cds638	CUS25947.1	LACOL_0639	Mannose-6-phosphate isomerase, class I	-1.0825155714666	4.5559308526236E-12
cds468	CUS25777.1	LACOL_0469	Putative N-Acyltransferase	1.67144122748635	2.06116313678987E-12		cds1338	CUS26647.1	LACOL_1339	DUF998 domain-containing protein	-1.13756058685334	2.66224302681939E-11
cds1263	CUS26572.1	LACOL_1264	Predicted Zn-dependent peptidases	1.07784070854521	2.58373845742046E-12		cds1208	CUS26517.1	LACOL_1209	Uncharacterized protein YhgC	-2.51158442223194	4.70836135689317E-11
cds1373	CUS26686.1	LACOL_1374	Glycerol uptake facilitator	1.11857238092678	2.88128959093314E-12		cds1571	CUS26910.1	LACOL_1572	Pyrimidine-nucleoside phosphorylase	-1.64829106705919	6.43137151680733E-11
cds23	CUS25332.1	LACOL_0024	MBL fold metallo-hydrolase	1.12230459939091	5.41901664148998E-12		cds1019	CUS26328.1	LACOL_1020	NAD-dependent methanol dehydrogenase	-1.26898567834082	1.87700410693095E-10
cds1165	CUS26474.1	LACOL_1166	Alpha-ribazole phosphatase	1.02169933287131	5.64590734305042E-12		cds626	CUS25935.1	LACOL_0627	Anaerobic ribonucleoside-triphosphate reductase-activating protein	-1.18255693108421	2.3455970809179E-10
cds8	CUS25317.1	LACOL_0009	30S ribosomal protein S18	1.39186425268329	6.04563877016681E-12		cds95	CUS25404.1	LACOL_0096	Uncharacterized protein	-1.0968252232059	2.72819149201018E-10
cds1324	CUS26633.1	LACOL_1325	Transcriptional regulator	1.28518006538718	2.0016338923831E-11		cds241	CUS25550.1	LACOL_0242	Saccharopine dehydrogenase related protein	-1.03276994514726	2.88646602884689E-10
cds1157	CUS26466.1	LACOL_1158	Uncharacterized protein	1.49833611848407	6.19414043568224E-11		cds1533	CUS26867.1	LACOL_1534	Biotin lipoate A B protein ligase	-1.14757061620931	3.32778361904883E-10
cds897	CUS26206.1	LACOL_0898	Mevalonate kinase	1.09576108213536	1.03978158123455E-10		cds1022	CUS26331.1	LACOL_1023	Kinase, PfkB family	-1.78912364667455	4.14697087632192E-10
cds962	CUS26271.1	LACOL_0963	Riboflavin biosynthesis acetyltransferase RibT	1.11336449587227	1.30879221064965E-10		cds1103	CUS26412.1	LACOL_1104	HTH-type transcriptional regulator CzcR	-1.23616939138923	4.80734102359946E-10
cds91	CUS25400.1	LACOL_0092	MFS general substrate transporter	1.37667957515322	1.47462641203654E-10		cds289	CUS25598.1	LACOL_0290	Aminoacyl-tRNA deacylase	-1.07410108122983	4.97580773279811E-10
cds457	CUS25766.1	LACOL_0458	Urea transporter	1.42210026396024	7.21069285533911E-10		cds344	CUS25653.1	LACOL_0345	Phosphohydrolase, MutT/nudix family	-1.61492186698051	1.14817989071605E-09
cds469	CUS25778.1	LACOL_0470	Gamma-aminobutyrate permease	1.02326172017663	1.31713192889867E-09		cds1333	CUS26642.1	LACOL_1334	L-asparaginase	-1.00651797135704	2.01654883853171E-09
cds527	CUS25836.1	LACOL_0528	Probable membrane transporter protein	1.31709029426083	1.74274652968466E-09		cds537	CUS25846.1	LACOL_0538	HTH-type transcriptional regulator SinR	-1.50407325576282	2.03056907434639E-09
cds1470	CUS26796.1	LACOL_1471	Duplicated ATPase component of energizing module of predicted ECF transporter	1.0650692084146	3.78023721069636E-09		cds1021	CUS26330.1	LACOL_1022	Phosphoribosylanthranilate isomerase	-1.45269970665287	2.05990580390338E-09
cds659	CUS25968.1	LACOL_0660	N-acetylmuramoyl-L-alanine amidase	1.64792766286272	5.9684641708469E-09		cds1209	CUS26518.1	LACOL_1210	Uncharacterized protein	-1.93966601570582	2.8856956006228E-09
cds1449	CUS26775.1	LACOL_1450	Malate transporter	1.06124703070229	2.13522483528863E-08		cds1016	CUS26325.1	LACOL_1017	Cytidine uridine-specific hydrolase	-1.11313942926433	3.93375318029309E-09
cds1528	CUS26861.1	LACOL_1529	50S ribosomal protein L31 type B	2.05915658783805	2.77965039267776E-08		cds264	CUS25573.1	LACOL_0265	Transcriptional regulator, AraC family	-2.48733039843825	4.11045367075263E-09
cds1646	CUS27001.1	LACOL_1647	Iron ABC transporter ATP-binding protein FetA	1.43442664126204	4.58808591855608E-08		cds15	CUS25324.1	LACOL_0016	Abc superfamily atp binding cassette transporter, abc protein	-1.41303760183968	4.19133253782635E-09
cds1435	CUS26760.1	LACOL_1436	ECF subfamily RNA polymerase sigma-24 factor	1.12369986502718	9.66139242988774E-08		cds1697	CUS27055.1	LACOL_1698	Transcriptional regulator sugar kinase, xylose operon regulator	-1.13948964063646	8.8683529972007E-09
cds1439	CUS26765.1	LACOL_1440	D-alanyl-D-alanine dipeptidase	1.24259674538649	1.38664885367423E-07		cds155	CUS25464.1	LACOL_0156	Uncharacterized protein	-1.04820275014115	1.27269015200281E-08
cds39	CUS25348.1	LACOL_0040	Heavy metal translocating P-type ATPase	1.29975901855277	2.63498181974852E-07		cds792	CUS26101.1	LACOL_0793	Uncharacterized protein	-1.42969897869116	1.53947861158997E-08
cds423	CUS25732.1	LACOL_0424	Putative lipoprotein	1.10697813222393	3.20287868818452E-07		cds989	CUS26298.1	LACOL_0990	N-acetylmuramoyl-L-alanine amidase	-1.0386751531855	2.83197281247171E-08
cds192	CUS25501.1	LACOL_0193	Uncharacterized protein	1.43896265534886	3.62452111474065E-07		cds86	CUS25395.1	LACOL_0087	XRE family transcriptional regulator	-1.44793551186053	4.23737386231969E-08
cds1645	CUS27000.1	LACOL_1646	Predicted membrane protein of the YbbM family	1.30877122742963	5.22026701329367E-07		cds1665	CUS27021.1	LACOL_1666	Aspartate carbamoyltransferase catalytic subunit	-1.7764587292869	4.51562969161132E-08
cds1503	CUS26834.1	LACOL_1504	Dipeptide tripeptide transporter	1.20588353851455	9.96184697187955E-07		cds1381	CUS26694.1	LACOL_1382	Argininosuccinate synthase	-1.14771212234681	4.83376100431297E-08
cds1024	CUS26333.1	LACOL_1025	Integrase catalytic region	1.68665861462631	2.63812403979934E-06		cds414	CUS25723.1	LACOL_0415	Helix-turn-helix XRE-family protein	-1.38563790490375	6.96799747667651E-08
cds725	CUS26034.1	LACOL_0726	Phenolic acid decarboxylase subunit C	1.03112841058782	2.875628277303E-06		cds1018	CUS26327.1	LACOL_1019	Pyrimidine-specific nucleoside symporter	-1.13075751888201	8.27798744841383E-08
cds1635	CUS26990.1	LACOL_1636	Three-component response regulator PlnC	1.40772861812877	3.58027712643729E-06		cds1444	CUS26770.1	LACOL_1445	N-acetyltransferase	-1.9586830821753	1.34308082293374E-07
cds360	CUS25669.1	LACOL_0361	Metal-sulfur cluster biosynthetic enzyme	1.18535422795974	5.05966572486012E-06		cds1138	CUS26447.1	LACOL_1139	Late competence protein ComEB	-1.15230776216484	2.30257202025154E-07
cds1659	CUS27015.1	LACOL_1660	Orotate phosphoribosyltransferase	1.2186467810182	5.68362312250268E-06		cds101	CUS25410.1	LACOL_0102	Transcriptional regulator	-1.69716127025187	6.17973214787461E-07
cds1273	CUS26582.1	LACOL_1274	Conserved phosphate metabolism protein	1.15717356589192	6.60732586157257E-06		cds135	CUS25444.1	LACOL_0136	Transcriptional regulator	-1.15545109035277	8.1275768454044E-07
cds648	CUS25957.1	LACOL_0649	Methyladenine glycosylase	3.08431634845287	7.10427672201453E-06		cds283	CUS25592.1	LACOL_0284	Lactose and galactose permease, GPH translocator family	-1.0927643339149	8.3674065560896E-07
cds56	CUS25365.1	LACOL_0057	ABC superfamily ATP binding cassette transporter, binding protein	1.28373824137779	9.10806846798232E-06		cds1641	CUS26996.1	LACOL_1642	Hydroxyethylthiazole kinase	-1.0506824072877	1.71993876150204E-06
cds1634	CUS26989.1	LACOL_1635	CAAX protease self-immunity protein	1.13807972678932	9.56263097482852E-05		cds284	CUS25593.1	LACOL_0285	Uncharacterized protein	-1.83423291127236	1.75830804955773E-06
cds1025	CUS26334.1	LACOL_1026	Putative transposase	2.22636073757211	0.000150286965286		cds97	CUS25406.1	LACOL_0098	LytTR family transcriptional regulator	-1.03408752128242	1.78964311876597E-06
cds463	CUS25772.1	LACOL_0464	Cold shock-like protein CspLA	1.57257532861494	0.000207622300206		cds445	CUS25754.1	LACOL_0446	Ribose ABC transport system permease protein RbsC	-1.60519727555051	1.81842739415696E-06
cds1632	CUS26987.1	LACOL_1633	30S ribosomal protein S14	2.16206430728261	0.000222922033535		cds1119	CUS26428.1	LACOL_1120	Uncharacterized protein	-1.90871745351201	1.82894138654299E-06
cds582	CUS25891.1	LACOL_0583	Uncharacterized protein	2.11496531874366	0.000501008538474		cds1330	CUS26639.1	LACOL_1331	Uncharacterized protein	-1.95008329447813	3.55194959121314E-06
cds883	CUS26192.1	LACOL_0884	30S ribosomal protein S16	1.09504738900552	0.000745665920104		cds227	CUS25536.1	LACOL_0228	Universal stress protein UspA	-1.539217732997	3.66637183917622E-06
cds815	CUS26124.1	LACOL_0816	Bacteriophage terminase large subunit	1.13267739505336	0.001082753250693		cds794	CUS26103.1	LACOL_0795	Putative prophage repressor protein	-1.86187633672979	4.01756629598433E-06
cds1374	CUS26687.1	LACOL_1375	Uncharacterized protein	1.15911858988177	0.001093025754985		cds271	CUS25580.1	LACOL_0272	Transcriptional regulator	-1.11794063557447	4.37656724199598E-06
cds1566	CUS26905.1	LACOL_1567	Uncharacterized protein	1.42474333183585	0.001184854397137		cds16	CUS25325.1	LACOL_0017	Abc-type sugar transport system, permease component	-1.36870556561503	4.97945351477545E-06
cds774	CUS26083.1	LACOL_0775	50S ribosomal protein L33	1.47864741213665	0.001324759237681		cds426	CUS25735.1	LACOL_0427	Beta-xylosidase	-1.01559544857898	7.0921175621133E-06
cds844	CUS26153.1	LACOL_0845	50S ribosomal protein L27	1.2167362777377	0.00133632426536		cds676	CUS25985.1	LACOL_0677	Uncharacterized protein	-1.06230736828734	7.64345066072535E-06
cds727	CUS26036.1	LACOL_0728	Protein%2C involved in flavonoid metabolism	1.36896806144527	0.001455340800954		cds145	CUS25454.1	LACOL_0146	Uncharacterized protein	-1.00055344393955	9.9836316246689E-06
cds301	CUS25610.1	LACOL_0302	Phosphoribosylglycinamide formyltransferase	1.02671084834638	0.002632701066719		cds652	CUS25961.1	LACOL_0653	Membrane-associated phospholipid phosphatase	-1.12862343896829	1.50574734296743E-05
cds726	CUS26035.1	LACOL_0727	Flavin prenyltransferase UbiX	1.10526676775526	0.005851935599867		cds1649	CUS27004.1	LACOL_1650	Transcriptional regulator	-1.15862511374005	4.48076614321065E-05
cds685	CUS25994.1	LACOL_0686	Preprotein translocase, YajC subunit, yajC	1.02383504075187	0.010609397544891		cds85	CUS25394.1	LACOL_0086	Lipoprotein releasing system, ATP-binding protein	-1.07849468345109	4.48076614321065E-05
cds757	CUS26066.1	LACOL_0758	50S ribosomal protein L32	1.82157695772577	0.013850394266543		cds1703	CUS27061.1	LACOL_1704	Endoglucanase C307	-1.11482083511081	0.000113683958741
cds1026	CUS26335.1	LACOL_1027	Transposase	1.14944302342656	0.015237742701865		cds1479	CUS26807.1	LACOL_1480	Glycerol facilitator-aquaporin gla	-1.24576223604059	0.000130321368952
cds168	CUS25477.1	LACOL_0169	Uric acid permease PucJ	1.06079216062602	0.017280487170916		cds1475	CUS26801.1	LACOL_1476	HTH-type transcriptional regulator	-1.6314873457967	0.000294682315541
cds1139	CUS26448.1	LACOL_1140	Competence protein ComEA	1.28876749149761	0.017476232800422		cds1651	CUS27007.1	LACOL_1652	Putative D-methionine-binding lipoprotein MetQ	-1.0443969967322	0.000316591656783
cds1669	CUS27025.1	LACOL_1670	Serine-aspartate repeat-containing protein	3.22771326048901	0.019751200822637		cds259	CUS25568.1	LACOL_0260	Alpha-D-xyloside xylohydrolase	-1.06258382161569	0.000318342069547
cds1671	CUS27027.1	LACOL_1672	Serine-aspartate repeat-containing protein	1.11949761367757	0.035636397510794		cds125	CUS25434.1	LACOL_0126	Uncharacterized protein	-2.98213842533656	0.00047619045347
							cds427	CUS25736.1	LACOL_0428	Beta-glucosidase	-1.02619613180002	0.000569545066882
							cds446	CUS25755.1	LACOL_0447	D-ribose-binding protein	-1.01287791301271	0.000576213140286
							cds1017	CUS26326.1	LACOL_1018	Uncharacterized protein	-1.50239678874209	0.000918452731981
							cds1482	CUS26810.1	LACOL_1483	Integral membrane protein	-2.6154670370469	0.001085138431546
							cds172	CUS25481.1	LACOL_0173	Xyloside transporter XynT	-1.10434473973515	0.001504456511308
							cds103	CUS25412.1	LACOL_0104	Phosphoenolpyruvate-dependent sugar phosphotransferase system enzyme IIA component	-1.18416552238056	0.008669023922193
							cds720	CUS26029.1	LACOL_0721	Transposase	-1.02720012224357	0.009902971480238
							cds1543	CUS26879.1	LACOL_1544	Membrane protein%2C HXXEE motif-containing	-2.38101766299909	0.013776132404471
							cds909	CUS26218.1	LACOL_0910	Ribonuclease HI	-1.02483351729528	0.015868491840326
							cds1484	CUS26812.1	LACOL_1485	Helix-turn-helix domain-containing protein	-1.9395759523021	0.017179271412714
							cds443	CUS25752.1	LACOL_0444	D-ribose pyranase	-1.27234080323769	0.017403475194159
							cds624	CUS25933.1	LACOL_0625	DUF805 domain-containing protein	-2.79820734840479	0.020216591850561
							cds1087	CUS26396.1	LACOL_1088	Putative drug ABC exporter, ATP-binding subunit	-1.22302685098133	0.040284651910408

## Sheet: 4degree_185min
4 degree 185 minutes upregulated genes							4 degree 185 minutes downregulated genes
CDS_Number	Protein_ID	Locus_tag	Description(PANNZER+GenBank)	Log2FoldChange	P-adjusted value		CDS_Number	Protein_ID	Locus_tag	Description(PANNZER+GenBank)	Log2FoldChange	P-adjusted value
cds1521	CUS26852.1	LACOL_1522	DEAD-box ATP-dependent RNA helicase CshA	4.91818487209784	0		cds239	CUS25548.1	LACOL_0240	Phosphogluconate dehydrogenase	-3.65175479605322	2.68688879602796E-264
cds1551	CUS26888.1	LACOL_1552	Protein Veg	5.23292237487481	0		cds252	CUS25561.1	LACOL_0253	Nadph dependent r-specific alcohol dehydrogenase	-2.83588176623084	1.84472437437727E-184
cds905	CUS26214.1	LACOL_0906	Class I SAM-dependent RNA methyltransferase	4.29690719331967	0		cds352	CUS25661.1	LACOL_0353	Mannose-specific phosphotransferase system component IIAB	-3.05394792324674	3.71767359899345E-176
cds1063	CUS26372.1	LACOL_1064	Transcription termination/antitermination protein NusA	3.46981963690377	2.0332134203896E-268		cds229	CUS25538.1	LACOL_0230	6-phosphogluconate dehydrogenase, decarboxylating	-2.47401851621479	1.37537054307635E-163
cds280	CUS25589.1	LACOL_0281	ABC transporter ATP-binding protein uup	3.25040031673822	8.21090823826967E-263		cds1286	CUS26595.1	LACOL_1287	Universal stress protein UspA	-3.33525901479557	2.95178549308757E-159
cds967	CUS26276.1	LACOL_0968	DNA polymerase III subunit alpha	3.35459550142628	1.25755691269906E-260		cds36	CUS25345.1	LACOL_0037	Heavy metal translocating P-type ATPase	-3.32189212803474	3.07665769147133E-159
cds523	CUS25832.1	LACOL_0524	PTS system N-acetylglucosamine-specific EIICBA component	3.50708519706804	4.26385464370703E-254		cds221	CUS25530.1	LACOL_0222	1,3-propanediol dehydrogenase	-3.42795560166349	4.53440352001383E-155
cds763	CUS26072.1	LACOL_0764	RNA methyltransferase	3.34638562368368	7.09736662703915E-251		cds254	CUS25563.1	LACOL_0255	Bifunctional acetaldehyde-CoA/alcohol dehydrogenase	-2.36498821468428	1.81532224843913E-145
cds1060	CUS26369.1	LACOL_1061	Translation initiation factor IF-2	3.09918370512711	9.25522322919564E-241		cds1398	CUS26717.1	LACOL_1399	Ribosome hibernation promoting factor	-2.42467476972598	1.16294802978234E-144
cds755	CUS26064.1	LACOL_0756	Nucleotidyltransferase	3.60008248468819	1.39285684419354E-239		cds141	CUS25450.1	LACOL_0142	Acetoin dehydrogenase	-5.00399227402813	1.44883028139262E-134
cds746	CUS26055.1	LACOL_0747	50S ribosomal protein L35	2.90564130296665	1.99335749397504E-200		cds658	CUS25967.1	LACOL_0659	Universal stress protein UspA	-3.51306043699767	2.57167074763478E-133
cds745	CUS26054.1	LACOL_0746	Translation initiation factor IF-3	3.00710649042314	1.72632274858072E-195		cds1404	CUS26723.1	LACOL_1405	60 kDa chaperonin	-2.60415756040395	1.8049101695989E-131
cds184	CUS25493.1	LACOL_0185	Uncharacterized protein	3.85840492142852	2.30059301060789E-194		cds409	CUS25718.1	LACOL_0410	Cytochrome O ubiquinol oxidase	-3.35978790703421	6.32404455882007E-129
cds1064	CUS26373.1	LACOL_1065	Ribosome maturation factor RimP	3.90457912030245	2.61260174612852E-190		cds1405	CUS26724.1	LACOL_1406	10 kDa chaperonin	-3.27646469062305	2.90454137648701E-126
cds775	CUS26084.1	LACOL_0776	5-formyltetrahydrofolate cyclo-ligase	3.63551615543618	1.18972992769443E-186		cds1075	CUS26384.1	LACOL_1076	D-isomer specific 2-hydroxyacid dehydrogenase NAD-binding	-2.29493089099527	8.38584378517296E-123
cds747	CUS26056.1	LACOL_0748	50S ribosomal protein L20	3.02288502485534	5.41301370506729E-184		cds611	CUS25920.1	LACOL_0612	ATP-dependent Clp protease ATP-binding subunit ClpA	-2.34712305146234	3.74347462811269E-120
cds1156	CUS26465.1	LACOL_1157	Diacylglycerol kinase catalytic subunit	3.97372110597432	2.82582782918627E-179		cds312	CUS25621.1	LACOL_0313	Lipoate--protein ligase	-2.97469128418469	5.62281627657224E-120
cds749	CUS26058.1	LACOL_0750	Ribosome biogenesis GTPase YqeH	2.84547594879395	3.24301837106129E-179		cds729	CUS26038.1	LACOL_0730	Purine nucleoside phosphoramidase	-3.61892133262289	2.39636079179845E-118
cds480	CUS25789.1	LACOL_0481	30S ribosomal protein S12	2.51685661531014	3.35546956995531E-171		cds353	CUS25662.1	LACOL_0354	Phosphotransferase system PTS sorbose-specific IIC subunit	-2.63240470590328	6.07173865841269E-117
cds1061	CUS26370.1	LACOL_1062	LSU ribosomal protein L7AE	3.2304857781512	9.33634783562097E-165		cds1666	CUS27022.1	LACOL_1667	Bifunctional pyr operon transcriptional regulator/uracil phosphoribosyltransferase PyrR	-3.30919321715543	1.08956178507488E-111
cds460	CUS25769.1	LACOL_0461	Ribonuclease J	2.84578124562789	1.37537054307635E-163		cds345	CUS25654.1	LACOL_0346	Myosin-cross-reactive antigen-like protein	-3.25662212398563	2.71975775068383E-111
cds627	CUS25936.1	LACOL_0628	Aggregation promoting factor	3.17318298914901	1.69714010284352E-162		cds1361	CUS26673.1	LACOL_1362	Uracil-DNA glycosylase	-2.53072018771304	1.28403930648623E-109
cds752	CUS26061.1	LACOL_0753	NAD metabolism hydrolase of HD superfamily	3.10145137495795	4.91580262506911E-162		cds1360	CUS26672.1	LACOL_1361	Phosphotransacetylase	-2.5746464211629	3.49096851178588E-106
cds774	CUS26083.1	LACOL_0775	50S ribosomal protein L33	2.95676779052188	6.84004825414546E-160		cds1578	CUS26921.1	LACOL_1579	Nucleoside-diphosphate kinase	-3.88146236410099	6.75661566457887E-105
cds966	CUS26275.1	LACOL_0967	Transaldolase	2.84639209538328	2.65035582227949E-158		cds1445	CUS26771.1	LACOL_1446	Cysteine aminopeptidase	-2.85411523936859	7.13595578076397E-103
cds754	CUS26063.1	LACOL_0755	Class I SAM-dependent methyltransferase	3.00219336446373	3.14359665391924E-158		cds354	CUS25663.1	LACOL_0355	Mannose-specific phosphotransferase system component IID	-2.31033592221977	8.96667632931881E-100
cds536	CUS25845.1	LACOL_0537	RNA methyltransferase TrmA	2.86625273789084	3.91353709138408E-157		cds375	CUS25684.1	LACOL_0376	Proline iminopeptidase	-2.59358533742474	4.68696062737263E-99
cds463	CUS25772.1	LACOL_0464	Cold shock-like protein CspLA	2.84663903511032	4.04097961167912E-156		cds402	CUS25711.1	LACOL_0403	Hydrolase acting on carbon-nitrogen bonds, other than peptide bonds, in linear amides	-3.32508739677099	2.15154101910503E-98
cds964	CUS26273.1	LACOL_0965	Conserved virulence factor B	2.84081147636731	6.70497958590146E-148		cds1586	CUS26933.1	LACOL_1587	D-xylose proton-symporter XylT	-2.7311263050141	1.24481227278279E-97
cds1249	CUS26558.1	LACOL_1250	DHH family phosphoesterase	2.6525217804022	2.12196843798114E-143		cds62	CUS25371.1	LACOL_0063	Aspartate-semialdehyde dehydrogenase Asd	-2.91783954654668	3.21971285478918E-97
cds756	CUS26065.1	LACOL_0757	COG1399 protein in cluster with ribosomal protein L32p, Firmicutes subfamily	2.60334381188921	1.18012050317659E-142		cds234	CUS25543.1	LACOL_0235	Glycerol kinase	-2.68939928953213	5.91515434369983E-97
cds1027	CUS26336.1	LACOL_1028	Transketolase	2.97583312642775	1.00220612281416E-139		cds1010	CUS26319.1	LACOL_1011	Beta-ketoacyl-acyl carrier protein reductase	-2.57898988492741	1.61663244047962E-93
cds1375	CUS26688.1	LACOL_1376	Uncharacterized protein	2.84271934377065	2.9669621462536E-136		cds232	CUS25541.1	LACOL_0233	Glucose-6-phosphate 1-dehydrogenase	-2.29472955474395	6.98331266374138E-92
cds963	CUS26272.1	LACOL_0964	Site-specific tyrosine recombinase XerD	3.46048176703439	5.78932304387393E-136		cds1681	CUS27038.1	LACOL_1682	Preprotein translocase subunit SecA	-2.0161133881137	5.07054164195566E-88
cds1095	CUS26404.1	LACOL_1096	Superfamily II DNA or RNA helicase, SNF2 family	2.54005402007463	2.0329563380322E-134		cds1402	CUS26721.1	LACOL_1403	Hydroxyacyl-coenzyme A dehydrogenase	-3.87564681743448	2.38327169404633E-87
cds1062	CUS26371.1	LACOL_1063	Predicted nucleic-acid-binding protein implicated in transcription termination	2.824653761919	3.67330040639545E-133		cds164	CUS25473.1	LACOL_0165	Neprilysin	-2.31202573556909	1.1666070016048E-84
cds235	CUS25544.1	LACOL_0236	3-demethylubiquinone-9 3-methyltransferase	3.51793368930817	1.30497840655037E-131		cds783	CUS26092.1	LACOL_0784	Glutamine synthetase	-2.08625758149451	9.53761224893003E-84
cds748	CUS26057.1	LACOL_0749	HAD superfamily (Subfamily IIIA) phosphatase, TIGR01668	2.69251395745517	4.09465030522468E-130		cds1152	CUS26461.1	LACOL_1153	Thiamine pyrophosphate-dependent dehydrogenase E1 component subunit alpha	-2.01511965975215	6.87113478393813E-83
cds1112	CUS26421.1	LACOL_1113	Cna protein B-type domain-containing protein	3.16938811128217	8.75455135614037E-130		cds454	CUS25763.1	LACOL_0455	Glyoxylate reductase / Glyoxylate reductase / Hydroxypyruvate reductase	-3.22201804191944	7.95347350075251E-83
cds961	CUS26270.1	LACOL_0962	Segregation and condensation protein A	3.10907052413623	6.34373268171849E-129		cds1557	CUS26895.1	LACOL_1558	Uncharacterized protein	-2.78566637495968	1.58665159256885E-82
cds1059	CUS26368.1	LACOL_1060	Ribosome-binding factor A	2.58098227114724	1.67470188682359E-126		cds175	CUS25484.1	LACOL_0176	Fumarate reductase flavoprotein subunit	-2.76964507744033	7.80350097917663E-82
cds753	CUS26062.1	LACOL_0754	Ribosomal silencing factor RsfS	2.79726516756183	1.82747511486764E-122		cds98	CUS25407.1	LACOL_0099	NADPH quinone reductase	-2.50460821877763	1.04696114680882E-81
cds952	CUS26261.1	LACOL_0953	Ribosome biogenesis GTPase Der	2.60359567595721	1.62160767324885E-121		cds759	CUS26068.1	LACOL_0760	Ethanol-active dehydrogenase acetaldehyde-active reductase	-2.00454955743626	1.56411895675939E-80
cds636	CUS25945.1	LACOL_0637	Transketolase	2.92421709839042	6.54213386233845E-119		cds628	CUS25937.1	LACOL_0629	Alkaline phosphatase synthesis transcriptional regulatory protein PhoP	-3.22775798254785	1.68242888259619E-78
cds481	CUS25790.1	LACOL_0482	30S ribosomal protein S7	2.13751817067832	3.46078121047008E-118		cds311	CUS25620.1	LACOL_0312	Universal stress protein UspA	-2.42506447568475	7.30863146851744E-77
cds776	CUS26085.1	LACOL_0777	Integral membrane protein, Rhomboid family	3.17203320332916	4.61051198886573E-116		cds1280	CUS26589.1	LACOL_1281	Signaling protein containing gaf domain	-2.71519667986798	1.81441437041497E-76
cds845	CUS26154.1	LACOL_0846	Xaa-Pro dipeptidase	3.44650300309195	5.76920746891608E-114		cds1367	CUS26679.1	LACOL_1368	Enolase	-1.8503618277932	1.81950290722571E-75
cds751	CUS26060.1	LACOL_0752	Nicotinate-nucleotide adenylyltransferase	2.76023021583154	1.13025178565078E-111		cds1387	CUS26700.1	LACOL_1388	ABC-type lipoprotein export system ATPase subunit	-1.80569329027974	2.36346142284178E-75
cds1522	CUS26853.1	LACOL_1523	UDP-N-acetylmuramoyl-tripeptide--D-alanyl-D-alanine ligase	2.4100718003251	8.75380671336838E-111		cds123	CUS25432.1	LACOL_0124	Stress induced DNA binding protein	-2.50737620032505	1.81414600237766E-74
cds1158	CUS26467.1	LACOL_1159	Gamma-D-glutamate-meso-diaminopimelate muropeptidase	2.28745228956185	3.88158914856795E-108		cds408	CUS25717.1	LACOL_0409	Phosphoglycerate mutase	-2.12980215419381	7.69734290745326E-72
cds637	CUS25946.1	LACOL_0638	Alcohol dehydrogenase	4.87552663070721	9.97051568323988E-108		cds1340	CUS26649.1	LACOL_1341	Cyclopentanol dehydrogenase	-3.28532518854021	3.81598993671593E-71
cds1366	CUS26678.1	LACOL_1367	Preprotein translocase subunit SecG	2.46468590620454	3.06137696458227E-107		cds1501	CUS26832.1	LACOL_1502	Phosphoesterase	-2.89433931208163	3.26241478271565E-69
cds1365	CUS26677.1	LACOL_1366	Phospholipid/glycerol acyltransferase	2.53177954591791	6.6916201978399E-104		cds258	CUS25567.1	LACOL_0259	AraC family transcriptional regulator	-3.21490284559371	3.78265859473851E-68
cds1528	CUS26861.1	LACOL_1529	50S ribosomal protein L31 type B	2.68719703779263	7.44277467434376E-104		cds1500	CUS26831.1	LACOL_1501	Site-specific recombinase XerD	-3.12171902456693	5.22210879314837E-68
cds383	CUS25692.1	LACOL_0384	Permease of the major facilitator superfamily	2.93861314698362	1.57427779407676E-103		cds413	CUS25722.1	LACOL_0414	Glutamine-hydrolyzing GMP synthase	-1.71581837058561	6.23778708704976E-68
cds1028	CUS26337.1	LACOL_1029	FAD:protein FMN transferase	2.51391576901	3.22320430934017E-102		cds1202	CUS26511.1	LACOL_1203	Dithiol-disulfide isomerase	-2.73916445198016	8.20536694075232E-68
cds843	CUS26152.1	LACOL_0844	Ribosomal-processing cysteine protease Prp	2.05506055467979	5.69434849120379E-102		cds694	pseudo	LACOL_0695	Putative dihydrofolate reductase	-2.95681440606291	2.00776925367957E-67
cds959	CUS26268.1	LACOL_0960	Pseudouridine synthase	2.48131434045809	1.71013680827197E-100		cds291	CUS25600.1	LACOL_0292	Xylulose-5-phosphate phosphoketolase Fructose-6-phosphate phosphoketolase	-1.81282519329914	5.54306299450558E-67
cds1113	CUS26422.1	LACOL_1114	Putative transmembrane receptor%2C TarH-containing	3.17143317896471	2.6816268400073E-99		cds1050	CUS26359.1	LACOL_1051	Molecular chaperone DnaK	-1.66016676537589	6.45383997875432E-66
cds1650	CUS27005.1	LACOL_1651	tRNA (Uracil-5-)-methyltransferase	2.18955132837667	5.97737438945955E-99		cds275	CUS25584.1	LACOL_0276	Aryl-alcohol dehydrogenase family enzyme	-2.23449986488607	1.61118383411404E-65
cds705	CUS26014.1	LACOL_0706	Groel supressor protein suge	4.50063110954978	2.57031890736181E-92		cds38	CUS25347.1	LACOL_0039	2-dehydropantoate 2-reductase	-2.005028239661	1.82347883634159E-64
cds1719	CUS27080.1	LACOL_1720	Membrane protein insertase YidC	2.10619040973592	2.63423472221307E-91		cds253	CUS25562.1	LACOL_0254	Uncharacterized protein	-2.5404978896494	2.86239970622511E-64
cds1439	CUS26765.1	LACOL_1440	D-alanyl-D-alanine dipeptidase	4.61932789984338	4.53415732274527E-91		cds393	CUS25702.1	LACOL_0394	Aminotransferase class I/II-fold pyridoxal phosphate-dependent enzyme	-2.16897831395418	3.37597135700677E-63
cds1210	CUS26519.1	LACOL_1211	Cytochrome O ubiquinol oxidase	2.14997474508692	1.44645143593055E-89		cds278	CUS25587.1	LACOL_0279	Probable ABC transporter extracellular-binding protein yckB	-2.49991839189168	4.68011999040383E-63
cds750	CUS26059.1	LACOL_0751	Probable RNA-binding protein YqeI	2.60913689281045	3.63318062111638E-89		cds1151	CUS26460.1	LACOL_1152	Alpha-ketoacid dehydrogenase subunit beta	-1.93022097530372	1.24226061623617E-61
cds1120	CUS26429.1	LACOL_1121	GTPase Obg	1.94196905809091	7.97255955815096E-89		cds1386	CUS26699.1	LACOL_1387	Phosphoglucosamine mutase / Phosphomannomutase	-1.74082445904296	4.36143758664551E-61
cds1720	CUS27081.1	LACOL_1721	Ribonuclease P protein component	2.31959994003019	2.04980262620338E-87		cds1582	CUS26927.1	LACOL_1583	2,3-bisphosphoglycerate-dependent phosphoglycerate mutase	-1.90631020438309	6.85600699846249E-61
cds1721	CUS27082.1	LACOL_1722	50S ribosomal protein L34	2.13077472113248	1.10722892180243E-86		cds400	CUS25709.1	LACOL_0401	Xylose isomerase	-1.89454474160514	3.0384648561885E-60
cds844	CUS26153.1	LACOL_0845	50S ribosomal protein L27	3.03148787012123	1.37207811427762E-85		cds355	CUS25664.1	LACOL_0356	Iron-sulfur cluster assembly ATPase protein SufC	-3.17960663917253	3.22834476825742E-60
cds1434	CUS26758.1	LACOL_1435	50S ribosomal protein L33	2.18532016919987	2.24894878239308E-85		cds698	CUS26007.1	LACOL_0699	D-alanine--D-alanyl carrier protein ligase	-1.78154347131923	5.72465290457859E-59
cds1081	CUS26390.1	LACOL_1082	Transcriptional repressor LexA	2.2086189213498	1.43876664165982E-83		cds548	CUS25857.1	LACOL_0549	DNA-3-methyladenine glycosylase III	-2.16282109029582	1.70730420215301E-58
cds1155	CUS26464.1	LACOL_1156	DNA-dependent RNA polymerase auxiliary subunit epsilon	2.53055654386791	3.31858390587017E-83		cds1648	CUS27003.1	LACOL_1649	2,5 diketo-D-gluconic acid-like reductase, NADP dependent (Promiscuous)	-2.2096106847143	3.15798067269994E-57
cds515	CUS25824.1	LACOL_0516	tRNA pseudouridine synthase A	2.49995009503624	1.15769395000869E-82		cds1536	CUS26871.1	LACOL_1537	NADH dehydrogenase	-1.85940718964258	1.5724263641843E-56
cds960	CUS26269.1	LACOL_0961	Segregation and condensation protein B	2.87511041005663	1.16808406185956E-82		cds282	CUS25591.1	LACOL_0283	3-dehydroquinate dehydratase	-2.40936041262361	6.92508198500746E-56
cds1187	CUS26496.1	LACOL_1188	Peptidoglycan glycosyltransferase	2.02948472300487	1.5689910804982E-82		cds356	CUS25665.1	LACOL_0357	Iron-sulfur ABC superfamily ATP binding cassette transporter, membrane protein	-2.37526479847028	6.18354473061034E-55
cds1341	CUS26650.1	LACOL_1342	Aggregation promoting factor	2.47616617207906	2.73402202664367E-82		cds1150	CUS26459.1	LACOL_1151	Dihydrolipoamide acetyltransferase component of pyruvate dehydrogenase complex	-1.84442458423077	1.00331946563998E-54
cds514	CUS25823.1	LACOL_0515	Energy-coupling factor transporter transmembrane protein EcfT	2.48467661873224	1.16660840178798E-80		cds630	CUS25939.1	LACOL_0631	ABC-type phosphate transport system, periplasmic component	-3.3208906063516	1.06972841822869E-54
cds1011	CUS26320.1	LACOL_1012	Uncharacterized protein	2.13431390799946	8.61568679510174E-80		cds1229	CUS26538.1	LACOL_1230	Methyl-accepting chemotaxis-like domain-containing protein	-2.37147908310118	1.4058474540567E-54
cds32	CUS25341.1	LACOL_0033	Uncharacterized protein	5.4485697317477	1.11256196930825E-78		cds565	CUS25874.1	LACOL_0566	Gluconate kinase	-1.4495355583211	1.69566677628081E-54
cds1131	CUS26440.1	LACOL_1132	Uncharacterized protein	2.16710200504736	6.40457667834809E-78		cds550	CUS25859.1	LACOL_0551	Glutamate--cysteine ligase	-1.97098712791687	1.88076626385495E-54
cds1166	CUS26475.1	LACOL_1167	tRNA-specific 2-thiouridylase MnmA	1.85155034827709	1.89182714232405E-76		cds780	CUS26089.1	LACOL_0781	Uncharacterized protein	-2.2002928295253	4.82194541169365E-54
cds142	CUS25451.1	LACOL_0143	Multidrug transport protein	2.05359296232952	8.25326612455194E-76		cds1690	CUS27048.1	LACOL_1691	Acetylornithine aminotransferase	-2.93808305210484	1.24973898623407E-53
cds1364	CUS26676.1	LACOL_1365	Ribonuclease R	1.91251237298457	5.39969819147078E-73		cds933	CUS26242.1	LACOL_0934	Galactose mutarotase	-2.66740520485797	5.65245009287349E-53
cds1350	CUS26662.1	LACOL_1351	Glutamine--fructose-6-phosphate aminotransferase [isomerizing]	1.8909504318314	1.21525150456412E-72		cds321	CUS25630.1	LACOL_0322	Integral membrane protein	-2.30455711688385	1.22664316992633E-52
cds1147	CUS26456.1	LACOL_1148	Inositol-phosphate phosphatase	1.86839905286056	2.62889954840097E-72		cds195	CUS25504.1	LACOL_0196	Uncharacterized protein	-1.96144361871939	3.56155053645231E-51
cds766	CUS26075.1	LACOL_0767	Phenylalanine--tRNA ligase alpha subunit	2.23975624020148	1.45696674078047E-71		cds1615	CUS26969.1	LACOL_1616	IMP dehydrogenase GMP reductase	-1.86923037756344	1.25645224986877E-50
cds885	CUS26194.1	LACOL_0886	tRNA (guanine-N(1)-)-methyltransferase	2.46826904801477	5.25719823708224E-71		cds1362	CUS26674.1	LACOL_1363	Uncharacterized protein	-3.16288500480439	3.57144843684016E-50
cds1039	CUS26348.1	LACOL_1040	Glycine betaine carnitine choline transport protein	4.36593937436165	8.77333050423742E-71		cds372	CUS25681.1	LACOL_0373	HAD hydrolase, family IA, variant 1	-2.65030276174893	5.68341499374802E-50
cds516	CUS25825.1	LACOL_0517	50S ribosomal protein L13	1.80512300589595	1.36612648101462E-69		cds76	CUS25385.1	LACOL_0077	FAD-dependent pyridine nucleotide-disulfide oxidoreductase	-1.51179448808074	3.37496331740482E-49
cds78	CUS25387.1	LACOL_0079	Hemolysin or related protein containing CBS domain	1.94602244970662	1.3700260770111E-69		cds1198	CUS26507.1	LACOL_1199	Carboxy-cis cis-muconate cyclase	-2.18511663236059	4.04525841739918E-49
cds1281	CUS26590.1	LACOL_1282	Ribosomal protein S4 (Fragment)	1.96829553694461	1.59139670169079E-69		cds407	CUS25716.1	LACOL_0408	GTPase HflX	-1.62252688744078	1.03936185335465E-48
cds8	CUS25317.1	LACOL_0009	30S ribosomal protein S18	2.18740766102702	3.30804705902638E-69		cds114	CUS25423.1	LACOL_0115	Ribulose phosphate epimerase	-1.68218109959017	3.16740427030648E-48
cds91	CUS25400.1	LACOL_0092	MFS general substrate transporter	3.06682232604656	8.40997946026889E-69		cds240	CUS25549.1	LACOL_0241	Multidrug ABC transporter ATPase protein	-2.48099913740668	5.30095619230863E-48
cds482	CUS25791.1	LACOL_0483	Elongation factor G	1.75978328370797	2.45594970435289E-68		cds782	CUS26091.1	LACOL_0783	HTH-type transcriptional regulator GlnR	-1.93440413850896	3.47525227507435E-47
cds7	CUS25316.1	LACOL_0008	Single-stranded DNA-binding protein	1.90785161549443	4.26417183152775E-68		cds257	CUS25566.1	LACOL_0258	Voltage-dependent potassium channel beta subunit	-2.43052982042769	3.61124497860714E-47
cds1589	CUS26938.1	LACOL_1590	D-alanyl-D-alanine serine-type carboxypeptidase	2.27672876292923	5.2410602548245E-68		cds699	CUS26008.1	LACOL_0700	Basic membrane protein DtlB	-1.59723611555957	1.98411136414655E-46
cds496	CUS25805.1	LACOL_0497	50S ribosomal protein L5	1.60353750917773	1.90379178264555E-67		cds929	CUS26238.1	LACOL_0930	Putative HTH-type transcriptional regulator YwbI	-1.46256028796523	3.42009239097257E-46
cds3	CUS25312.1	LACOL_0004	DNA replication and repair protein RecF	1.96825284179951	3.31051588099394E-67		cds150	CUS25459.1	LACOL_0151	Effector of murein hydrolase LrgB	-1.50989756775589	5.96231768534864E-45
cds500	CUS25809.1	LACOL_0501	50S ribosomal protein L18	1.64883227824924	4.09569646660187E-67		cds1228	CUS26537.1	LACOL_1229	Uncharacterized protein	-2.35031866612312	8.93156740801842E-45
cds508	CUS25817.1	LACOL_0509	30S ribosomal protein S13	1.92094519476662	4.91687962649148E-67		cds888	CUS26197.1	LACOL_0889	Dipeptidase	-1.76828971064603	8.98454136870965E-45
cds1531	CUS26865.1	LACOL_1532	Probable DNA-directed RNA polymerase subunit delta	1.67035533032504	6.88536315086042E-67		cds701	CUS26010.1	LACOL_0702	D-alanyl-lipoteichoic acid biosynthesis protein DltD	-1.47680162783339	1.36537549430387E-44
cds506	CUS25815.1	LACOL_0507	Translation initiation factor IF-1	1.8075284843987	2.82174085600409E-66		cds196	CUS25505.1	LACOL_0197	ATP-dependent proteinase ATP-binding subunit	-1.9027525813274	2.51209650832541E-44
cds510	CUS25819.1	LACOL_0511	DNA-directed RNA polymerase subunit alpha	1.91736195805185	3.93135569960638E-66		cds391	CUS25700.1	LACOL_0392	Extracellular protein, Ser/Thr-rich	-2.01233959688492	3.76878997131223E-44
cds498	CUS25807.1	LACOL_0499	30S ribosomal protein S8	1.76798027091168	4.02006091430716E-66		cds713	CUS26022.1	LACOL_0714	Predicted HD-superfamily hydrolase	-1.78912621510185	6.1595696583328E-44
cds504	CUS25813.1	LACOL_0505	Preprotein translocase subunit SecY	1.71626547217303	4.31509586023423E-66		cds1276	CUS26585.1	LACOL_1277	Thiol peroxidase	-1.43152956822768	7.24461890523164E-44
cds512	CUS25821.1	LACOL_0513	Energy-coupling factor transporter ATP-binding protein EcfA	2.44068852769895	7.40054346688724E-66		cds634	CUS25943.1	LACOL_0635	Phosphate import ATP-binding protein PstB	-2.22922508094665	1.05168784966467E-43
cds1248	CUS26557.1	LACOL_1249	DEAD-box ATP-dependent RNA helicase CshB	1.8938209327742	1.24552855906787E-65		cds233	CUS25542.1	LACOL_0234	Cyanate permease	-1.82381126969172	1.85568583525424E-43
cds513	CUS25822.1	LACOL_0514	Energy-coupling factor transporter ATP-binding protein EcfA	2.29939180516145	4.97854440797972E-65		cds75	CUS25384.1	LACOL_0076	1,4-dihydroxy-2-naphthoate octaprenyltransferase	-1.30015428994398	9.08769062711682E-43
cds503	CUS25812.1	LACOL_0504	50S ribosomal protein L15	1.73888501818566	1.30315282745412E-64		cds632	CUS25941.1	LACOL_0633	Phosphate transport system permease protein PstA	-2.49424002448133	2.31102622215879E-42
cds505	CUS25814.1	LACOL_0506	Adenylate kinase	1.80164235973069	1.46514346118264E-63		cds1047	CUS26356.1	LACOL_1048	Aminopeptidase	-1.55628746040534	2.35466478238386E-42
cds1552	CUS26889.1	LACOL_1553	Ribosomal RNA small subunit methyltransferase A	1.92380423918428	3.46281910899057E-63		cds1656	CUS27012.1	LACOL_1657	Poly(Glycerol-phosphate) alpha-glucosyltransferas e	-1.94533492303911	2.56089316569977E-42
cds464	CUS25773.1	LACOL_0465	Threonine/serine exporter	2.14801440272109	6.18497979691717E-63		cds325	CUS25634.1	LACOL_0326	Inosine-uridine preferring nucleoside hydrolase	-1.72602145983619	3.30320042878674E-42
cds509	CUS25818.1	LACOL_0510	30S ribosomal protein S11	1.84191205402885	8.91778131535931E-63		cds113	CUS25422.1	LACOL_0114	Phosphoserine phosphatase	-1.89693009827627	6.84579938115071E-42
cds884	CUS26193.1	LACOL_0885	Ribosome maturation factor RimM	2.50524683871149	2.95404668841408E-62		cds200	CUS25509.1	LACOL_0201	Putative low temperature requirement C protein (Putative)	-1.85998720623085	1.51321617465563E-41
cds1271	CUS26580.1	LACOL_1272	Cell shape-determining protein MreC	1.79325314294037	3.16435610897447E-61		cds77	CUS25386.1	LACOL_0078	Hydroxymethylpyrimidine phosphomethylpyrimidine kinase	-2.05278169848812	1.63721884797724E-41
cds1259	CUS26568.1	LACOL_1260	Protein RecA	1.63205371346464	3.39264893845639E-61		cds633	CUS25942.1	LACOL_0634	Phosphate import ATP-binding protein PstB	-2.42177492530175	3.90744621330936E-41
cds511	CUS25820.1	LACOL_0512	50S ribosomal protein L17	2.00599286213245	3.58760913034648E-61		cds631	CUS25940.1	LACOL_0632	Phosphate transport system permease protein	-2.93318258223049	8.26122380566037E-41
cds528	CUS25837.1	LACOL_0529	ATP-dependent DNA helicase	1.5524426564548	1.71974948127456E-59		cds738	CUS26047.1	LACOL_0739	Bax inhibitor-1/YccA family protein	-1.45626122640372	3.90708547755746E-40
cds1270	CUS26579.1	LACOL_1271	Cell shape determining protein MreD	1.93759981864102	2.00123867250498E-59		cds202	CUS25511.1	LACOL_0203	Cytosine deaminase	-1.70188571514498	5.04601346233267E-39
cds236	CUS25545.1	LACOL_0237	Major facilitator superfamily multidrug transporter	2.09914060570055	9.83126587902441E-59		cds1051	CUS26360.1	LACOL_1052	Protein GrpE	-1.4729842213798	7.70232975850496E-39
cds1115	CUS26424.1	LACOL_1116	Adenine phosphoribosyltransferase	2.04182446384352	1.01748431710922E-58		cds1359	CUS26671.1	LACOL_1360	UPF0079 ATP-binding protein ydiB	-2.26692676911182	2.07315920262033E-38
cds842	CUS26151.1	LACOL_0843	50S ribosomal protein L21	1.99496570457155	4.09583767659175E-58		cds635	CUS25944.1	LACOL_0636	Phosphate-specific transport system accessory protein PhoU	-2.13855478203384	2.08821888873663E-38
cds1505	CUS26836.1	LACOL_1506	tRNA-dihydrouridine synthase	1.65951113079865	5.62585492478602E-58		cds403	CUS25712.1	LACOL_0404	Uncharacterized protein	-2.28816149005152	2.33745616464709E-38
cds20	CUS25329.1	LACOL_0021	PAS PAC sensor signal transduction histidine kinase	1.91845252175715	7.30011281033517E-58		cds238	CUS25547.1	LACOL_0239	Putative HTH-type transcriptional regulator YbbH	-1.93572010144769	2.99250288450027E-38
cds507	CUS25816.1	LACOL_0508	50S ribosomal protein L36	1.76308462160431	9.15158488354106E-58		cds676	CUS25985.1	LACOL_0677	Uncharacterized protein	-2.15522051523648	4.95645193027511E-38
cds1527	CUS26859.1	LACOL_1528	Permease of the major facilitator superfamily	2.77561051491444	1.10851450575929E-57		cds1585	CUS26932.1	LACOL_1586	Cyclopropane-fatty-acyl-phospholipid synthase	-1.81662389077341	1.26886915479727E-37
cds499	CUS25808.1	LACOL_0500	50S ribosomal protein L6	1.57803807304294	4.54299113812024E-57		cds927	CUS26236.1	LACOL_0928	Peptide methionine sulfoxide reductase MsrA	-2.07089497746108	2.52261366787489E-37
cds494	CUS25803.1	LACOL_0495	50S ribosomal protein L14	1.55193546300917	5.73253109149384E-57		cds243	CUS25552.1	LACOL_0244	Gamma-glutamyl phosphate reductase	-1.92663474321988	3.90075044418569E-37
cds1146	CUS26455.1	LACOL_1147	GTP-binding protein TypA BipA	1.7121286063907	2.27850093200378E-56		cds440	CUS25749.1	LACOL_0441	Ribose operon transcriptional repressor RbsR	-2.05276763044461	4.84811964375455E-37
cds1184	CUS26493.1	LACOL_1185	UDP-N-acetylglucosamine--N-acetylmuramyl-(pentapeptide) pyrophosphoryl-undecaprenol N-acetylglucosamine transferase	1.89083727978259	6.26027099500197E-56		cds575	CUS25884.1	LACOL_0576	Adenine deaminase	-2.03906314412156	1.20540591038297E-36
cds493	CUS25802.1	LACOL_0494	30S ribosomal protein S17	1.55330659700508	7.23578871814494E-56		cds934	CUS26243.1	LACOL_0935	Tyrosine recombinase XerC	-2.38158703187474	2.3619754778861E-36
cds1432	CUS26756.1	LACOL_1433	Transcription termination/antitermination protein NusG	1.75341875220471	6.95840567778765E-55		cds1048	CUS26357.1	LACOL_1049	Thiamine-binding protein	-1.93921278773286	2.66425416831188E-36
cds1658	CUS27014.1	LACOL_1659	Integral membrane protein	2.19122430290397	2.26700309719598E-54		cds429	CUS25738.1	LACOL_0430	Helix-turn-helix domain protein	-2.08395367832584	1.03699768402952E-35
cds778	CUS26087.1	LACOL_0779	Glucokinase	1.82988422564208	4.91797755272365E-54		cds214	CUS25523.1	LACOL_0215	Serine tyrosine protein phosphatase	-1.88185914618867	1.33558789871118E-35
cds458	CUS25767.1	LACOL_0459	Lincomycin resistance protein LmrB	2.05626737071031	1.39685633773348E-53		cds471	CUS25780.1	LACOL_0472	Short-chain dehydrogenase	-1.41826631536507	3.03894416084795E-35
cds6	CUS25315.1	LACOL_0007	30S ribosomal protein S6	1.86729040653784	1.74331937762886E-53		cds1149	CUS26458.1	LACOL_1150	Dihydrolipoyl dehydrogenase	-1.6000223327998	3.10807428793519E-35
cds1355	CUS26667.1	LACOL_1356	Sodium:proton antiporter	1.72323322237776	5.04405220802017E-53		cds1233	CUS26542.1	LACOL_1234	CBS domain-containing protein ykuL	-1.54616917036551	4.58215217255648E-35
cds779	CUS26088.1	LACOL_0780	Hydroxyacylglutathione hydrolase	1.78005774320062	1.76550824108142E-52		cds734	CUS26043.1	LACOL_0735	Thiol-disulfide isomerase and thioredoxin	-1.91130774502696	5.82556142653219E-35
cds495	CUS25804.1	LACOL_0496	50S ribosomal protein L24	1.63487237341895	5.20265987910876E-52		cds1684	CUS27041.1	LACOL_1685	Uncharacterized protein	-1.40664398219671	8.62145358836645E-35
cds310	CUS25619.1	LACOL_0311	Drug resistance MFS transporter, drug H+ antiporter-2 family	2.07703052862017	7.45953031068595E-52		cds1655	CUS27011.1	LACOL_1656	Polyalpha-glucosyltransferase	-1.61348363916919	1.15921897921645E-34
cds1518	CUS26849.1	LACOL_1519	mRNA interferase	2.0231756546583	1.11586814376988E-51		cds1052	CUS26361.1	LACOL_1053	Heat-inducible transcriptional repressor HrcA	-1.62296310814427	1.4586068169332E-34
cds1127	CUS26436.1	LACOL_1128	Probable GTP-binding protein EngB	1.8278668486735	1.75087489611536E-51		cds1696	CUS27054.1	LACOL_1697	Alpha-D-xyloside xylohydrolase	-1.93327454443189	4.47767433410026E-34
cds488	CUS25797.1	LACOL_0489	30S ribosomal protein S19	1.6322354724902	7.00447823608695E-51		cds203	CUS25512.1	LACOL_0204	UPF0145 protein	-1.91106411276403	4.21384888758117E-33
cds1185	CUS26494.1	LACOL_1186	UDP-N-acetylmuramoylalanine--D-glutamate ligase	1.84051664249944	1.78471777383827E-49		cds1464	CUS26790.1	LACOL_1465	Uncharacterized protein	-1.4514276101684	4.67501292008391E-33
cds491	CUS25800.1	LACOL_0492	50S ribosomal protein L16	1.56463869382299	3.2436948058976E-49		cds227	CUS25536.1	LACOL_0228	Universal stress protein UspA	-1.58161842501995	7.08769372974796E-33
cds529	CUS25838.1	LACOL_0530	DNA ligase	1.52155632717442	1.00632455950634E-48		cds67	CUS25376.1	LACOL_0068	Uncharacterized protein	-1.97026878242207	8.38310314751844E-33
cds1188	CUS26497.1	LACOL_1189	Cell division protein FtsL	1.84717193873957	1.3960223126217E-48		cds392	CUS25701.1	LACOL_0393	Uncharacterized protein	-1.40344874814861	6.08117979040742E-31
cds1116	CUS26425.1	LACOL_1117	Single-stranded-DNA-specific exonuclease RecJ	1.60392807103285	1.85529589164658E-48		cds242	CUS25551.1	LACOL_0243	Glutamate 5-kinase	-2.05420219021409	1.93709602968284E-30
cds1376	CUS26689.1	LACOL_1377	ATP-dependent Clp protease proteolytic subunit	1.38852927797247	2.01366241011117E-48		cds115	CUS25424.1	LACOL_0116	Transcriptional antiterminator with PTS regulation domain	-2.38605534968195	2.70654971200023E-30
cds487	CUS25796.1	LACOL_0488	50S ribosomal protein L2	1.3881944846291	2.93788209821494E-48		cds373	CUS25682.1	LACOL_0374	Phage infection protein	-1.51660760317233	3.65768961117452E-30
cds309	CUS25618.1	LACOL_0310	Transcriptional regulator	2.50486640705956	1.38984080225867E-47		cds71	CUS25380.1	LACOL_0072	Cytochrome d ubiquinol oxidase subunit II	-1.35726301709957	5.92102093776938E-30
cds579	CUS25888.1	LACOL_0580	Methionine aminopeptidase	1.74676256835138	2.92575736260539E-47		cds1109	CUS26418.1	LACOL_1110	DUF1801-containing protein	-2.08382102492266	8.92145340430327E-30
cds21	CUS25330.1	LACOL_0022	Two-component system yycFG regulatory protein YycH	1.76301896866877	4.72896642757592E-47		cds70	CUS25379.1	LACOL_0071	Integral membrane cytochrome D ubiquinol oxidase	-1.38601680846291	1.25720892804772E-29
cds501	CUS25810.1	LACOL_0502	30S ribosomal protein S5	1.52696267041788	7.42251162920063E-47		cds1710	CUS27071.1	LACOL_1711	UDP-N-acetylmuramoyl-L-alanyl-D-glutamate--2, 6-diaminopimelate ligase	-1.25854368706478	2.25889399640843E-29
cds24	CUS25333.1	LACOL_0025	Sporulation membrane serine protease	1.89616304072221	1.47566908830205E-46		cds1395	CUS26712.1	LACOL_1396	Phage shock protein C	-1.19333625562733	3.38096423990455E-29
cds502	CUS25811.1	LACOL_0503	50S ribosomal protein L30	1.67400761386406	1.87005828945182E-46		cds1225	CUS26534.1	LACOL_1226	UPF0082 protein	-1.21205404201787	4.05160568987305E-29
cds492	CUS25801.1	LACOL_0493	50S ribosomal protein L29	1.53380109678276	2.00236165865714E-46		cds277	CUS25586.1	LACOL_0278	Polar amino acid ABC transporter inner membrane subunit	-1.97467442237164	5.8267045546646E-29
cds886	CUS26195.1	LACOL_0887	50S ribosomal protein L19	1.72803635100657	3.23101228235405E-46		cds279	CUS25588.1	LACOL_0280	Amidase	-2.23194286702396	6.15759703395168E-29
cds1363	CUS26675.1	LACOL_1364	SsrA-binding protein SmpB	1.98885509673892	1.46550079480988E-45		cds928	CUS26237.1	LACOL_0929	Inorganic diphosphatase PpaC	-1.23781977882574	1.30340274953618E-28
cds962	CUS26271.1	LACOL_0963	Riboflavin biosynthesis acetyltransferase RibT	2.3924131405516	2.47865513705688E-45		cds625	CUS25934.1	LACOL_0626	Anaerobic ribonucleoside triphosphate reductase	-1.75385988554805	5.29723053062137E-28
cds4	CUS25313.1	LACOL_0005	DNA gyrase subunit B	1.57723956048643	3.17623250110091E-45		cds549	CUS25858.1	LACOL_0550	Uncharacterized protein	-2.33389321820134	5.37872318728439E-28
cds1353	CUS26665.1	LACOL_1354	Diadenylate cyclase	1.79443676373317	3.45967334263615E-45		cds1111	CUS26420.1	LACOL_1112	Purine-cytosine transport protein	-2.11404586170172	1.05236987262451E-27
cds489	CUS25798.1	LACOL_0490	50S ribosomal protein L22	1.40212102127678	1.81667246738858E-44		cds136	CUS25445.1	LACOL_0137	2-hydroxyglutaryl-CoA dehydratase activator	-1.08045660780699	1.43699381787152E-27
cds490	CUS25799.1	LACOL_0491	30S ribosomal protein S3	1.55501811984033	3.63893368941032E-44		cds425	CUS25734.1	LACOL_0426	DNA-binding transcriptional repressor MarR	-3.76886763706169	1.77158750667373E-27
cds465	CUS25774.1	LACOL_0466	Threonine/serine exporter	1.93007546265459	9.05484032394362E-44		cds1358	CUS26670.1	LACOL_1359	Acetyltransferase	-2.09429023443342	4.95676716456097E-27
cds93	CUS25402.1	LACOL_0094	Permuted papain-like amidase enzyme, YaeF/YiiX, C92 family	2.21009222171216	4.48288125805516E-43		cds127	CUS25436.1	LACOL_0128	Two-component sensor histidine kinase, controling glutamine utilization	-2.39123446389867	6.87206577340347E-27
cds1264	CUS26573.1	LACOL_1265	Predicted Zn-dependent peptidase	1.73585845085605	3.19279704375424E-42		cds919	CUS26228.1	LACOL_0920	Cell surface protein%2C LPXTG-motif-containing	-1.17347693102724	3.01212954177609E-26
cds1289	CUS26598.1	LACOL_1290	D-alanine--D-alanine ligase A	1.37531997069074	1.06762444211262E-41		cds600	CUS25909.1	LACOL_0601	Glycerol-3-phosphate cytidylyltransferase	-2.70034905358084	5.07232565650353E-26
cds1189	CUS26498.1	LACOL_1190	Ribosomal RNA small subunit methyltransferase H	1.4609194497985	1.3662628689633E-41		cds520	CUS25829.1	LACOL_0521	Beta-galactosidase large subunit	-1.87927826739302	5.53010353621837E-26
cds497	CUS25806.1	LACOL_0498	30S ribosomal protein S14 type Z	1.71828759594044	1.5053394026615E-41		cds1416	CUS26737.1	LACOL_1417	Nitrogen regulatory protein P-II	-1.49789691737312	1.76965417697861E-25
cds976	CUS26285.1	LACOL_0977	Glycine--tRNA ligase beta subunit	1.52647490301712	2.4280839721453E-41		cds357	CUS25666.1	LACOL_0358	Cysteine desulfurase	-1.55498472404693	2.06383217864578E-25
cds1686	CUS27043.1	LACOL_1687	Adenylosuccinate synthetase	1.80249405160397	2.44224682148628E-41		cds1624	CUS26978.1	LACOL_1625	Purine nucleoside transport protein nupG	-1.36451090546806	3.7518403832309E-25
cds1183	CUS26492.1	LACOL_1184	Cell division protein DivIB	1.79167382212847	3.4043272314743E-41		cds441	CUS25750.1	LACOL_0442	Ribokinase	-1.44111260643311	5.61316288540578E-25
cds1346	CUS26657.1	LACOL_1347	Peptidoglycan-N-acetylmuramate O-acetyltransferase	1.49781270510169	4.96891471810613E-41		cds241	CUS25550.1	LACOL_0242	Saccharopine dehydrogenase related protein	-2.29956437645418	8.76273431103391E-25
cds485	CUS25794.1	LACOL_0486	50S ribosomal protein L4	1.42430391500073	2.30291802632773E-40		cds437	CUS25746.1	LACOL_0438	Uncharacterized protein	-2.73497798524846	1.05416666317445E-24
cds23	CUS25332.1	LACOL_0024	MBL fold metallo-hydrolase	1.74621921908964	4.75546363151296E-39		cds439	CUS25748.1	LACOL_0440	Peptidyl-prolyl cis-trans isomerase	-1.38304332382132	1.46590549216161E-24
cds1295	CUS26604.1	LACOL_1296	Cell cycle protein, FtsW RodA SpoVE family	1.36134034533467	1.08347364142915E-38		cds1227	CUS26536.1	LACOL_1228	Xaa-Pro dipeptidase	-1.46235389359951	1.70765229970061E-24
cds1597	CUS26949.1	LACOL_1598	Putative membrane protein	1.95519307075593	1.29391015069618E-37		cds1629	CUS26984.1	LACOL_1630	Short-chain dehydrogenase of various substrate specificities	-1.84954596666768	1.82429503642786E-24
cds1118	CUS26427.1	LACOL_1119	Ribonuclease Z	1.51125575405154	5.10451980039805E-37		cds570	CUS25879.1	LACOL_0571	Glucose--fructose oxidoreductase	-1.22164670743836	2.45514310473133E-24
cds483	CUS25792.1	LACOL_0484	30S ribosomal protein S10	1.32328977639811	7.03151721220885E-37		cds176	CUS25485.1	LACOL_0177	Cell surface protein%2C CscB family	-1.84994439077552	2.70262746283408E-24
cds1587	CUS26935.1	LACOL_1588	Branched-chain amino acid ABC transporter	1.78298521096715	1.20540591038297E-36		cds566	CUS25875.1	LACOL_0567	Lysozyme	-2.06021564001256	3.42575582844867E-24
cds1373	CUS26686.1	LACOL_1374	Glycerol uptake facilitator	1.58370557371147	1.97659161312794E-36		cds251	CUS25560.1	LACOL_0252	Methylated-DNA--protein-cysteine methyltransferase	-1.7721965946274	3.97583183754493E-24
cds1374	CUS26687.1	LACOL_1375	Uncharacterized protein	2.97314990343458	2.20545542206862E-36		cds1562	CUS26901.1	LACOL_1563	Tryptophan--tRNA ligase	-1.3768406292517	4.40047425494289E-24
cds1685	CUS27042.1	LACOL_1686	Adenylosuccinate lyase	1.55347229027474	6.51109470399414E-36		cds1230	CUS26539.1	LACOL_1231	Small-conductance mechanosensitive channel protein MscS	-1.4250672511774	4.86616010474419E-24
cds1190	CUS26499.1	LACOL_1191	Transcriptional regulator MraZ	1.57398184385271	7.34132255809776E-36		cds1644	CUS26999.1	LACOL_1645	Predicted phosphoenolpyruvate carboxykinase	-1.45179336512506	1.38930259744592E-23
cds1609	CUS26963.1	LACOL_1610	Polymerization and chain length determination protein	1.44507583146702	1.58728250875578E-35		cds1539	CUS26874.1	LACOL_1540	Bifunctional UDP-N-acetylglucosamine diphosphorylase/glucosamine-1-phosphate N-acetyltransferase GlmU	-1.23301178222299	3.298705030299E-23
cds977	CUS26286.1	LACOL_0978	Glycine--tRNA ligase alpha subunit	1.90064184345674	2.09386371129394E-35		cds263	CUS25572.1	LACOL_0264	Fructokinase/branched chain amino acid--2-keto-4-methylthiobutyrate aminotransferase	-1.69619147412161	7.77508631442962E-23
cds1266	CUS26575.1	LACOL_1267	Cardiolipin synthase	1.88429606704152	2.45805898764709E-35		cds793	CUS26102.1	LACOL_0794	DNA polymerase III	-2.018049860934	8.64927798788504E-23
cds1145	CUS26454.1	LACOL_1146	Cell division-specific peptidoglycan biosynthesis regulator FtsW	1.34843603568898	3.31794003345965E-35		cds697	CUS26006.1	LACOL_0698	Teichoic acid D-Ala incorporation-associated protein DltX	-1.51426908455335	9.28212560869816E-23
cds384	CUS25693.1	LACOL_0385	Permease of the major facilitator superfamily	2.18301039561507	3.4602691090699E-35		cds791	CUS26100.1	LACOL_0792	Uncharacterized protein	-2.34420440601443	1.11836133090367E-22
cds531	CUS25840.1	LACOL_0532	Aspartyl/glutamyl-tRNA(Asn/Gln) amidotransferase subunit C	1.60907611971921	8.36407479372446E-35		cds26	CUS25335.1	LACOL_0027	Sodium/proton antiporter	-1.66595592531059	1.3173386990143E-22
cds1553	CUS26891.1	LACOL_1554	Ribonuclease M5	1.65064305939905	2.15482332074076E-34		cds367	CUS25676.1	LACOL_0368	Homoserine dehydrogenase	-1.68331634012339	1.3173386990143E-22
cds1605	CUS26958.1	LACOL_1606	Amylovoran biosynthesis protein AmsE	1.93412435927191	2.3394922731201E-34		cds149	CUS25458.1	LACOL_0150	Effector of murein hydrolase LrgA	-1.44289366466241	1.59300646390411E-22
cds469	CUS25778.1	LACOL_0470	Gamma-aminobutyrate permease	2.00518960421862	3.80230051872919E-34		cds669	CUS25978.1	LACOL_0670	SarZ	-1.45907545357136	1.7983086569552E-22
cds1448	CUS26774.1	LACOL_1449	DMT family transporter	2.57404292431195	9.63466091998983E-34		cds522	CUS25831.1	LACOL_0523	FMN reductase (NADPH)	-1.71918286470663	3.60698907967347E-22
cds1447	CUS26773.1	LACOL_1448	Gamma-D-glutamate-meso-diaminopimelate muropeptidase	1.4400828961977	2.12696930921487E-33		cds1538	CUS26873.1	LACOL_1539	Ribose-phosphate pyrophosphokinase	-1.15390820820104	4.40506256343084E-22
cds975	CUS26284.1	LACOL_0976	DNA primase	1.16548900371383	2.39684207484105E-33		cds52	CUS25361.1	LACOL_0053	Nucleoside-diphosphate-sugar epimerase	-1.39246438774476	5.07617058937395E-22
cds486	CUS25795.1	LACOL_0487	50S ribosomal protein L23	1.47438849697048	3.62835082847773E-33		cds351	CUS25660.1	LACOL_0352	Regulator of the mannose operon, ManO	-1.74442466249198	5.61124143615002E-22
cds767	CUS26076.1	LACOL_0768	Phenylalanine--tRNA ligase beta subunit	1.47942733174742	4.67501292008391E-33		cds1174	CUS26483.1	LACOL_1175	Diaminopimelate epimerase	-1.24316760056584	5.63632628541965E-22
cds22	CUS25331.1	LACOL_0023	Two-component signal transduction system YycFG, regulatory protein YycI	1.51205774364491	7.09445122620159E-33		cds1371	CUS26684.1	LACOL_1372	Type I glyceraldehyde-3-phosphate dehydrogenase	-1.05241250120456	5.77670008289129E-22
cds936	CUS26245.1	LACOL_0937	DNA protecting protein DprA	2.73882229773754	7.89246032098307E-33		cds1004	CUS26313.1	LACOL_1005	Bifunctional protein: N-acetyl mannosamine kinase, ROK family, transcription regulator	-1.7548535240898	1.10387100433398E-21
cds860	CUS26169.1	LACOL_0861	Uncharacterized protein	1.93692476688795	1.11156017661321E-32		cds35	CUS25344.1	LACOL_0036	Uncharacterized protein	-2.21566648318274	3.03520464980427E-21
cds1132	CUS26441.1	LACOL_1133	Ribonuclease J	1.13274418175696	1.33970355500864E-32		cds1457	CUS26783.1	LACOL_1458	NH(3)-dependent NAD(+) synthetase	-1.16088880356282	5.15825272491716E-21
cds1594	CUS26945.1	LACOL_1595	dTDP-glucose 4,6-dehydratase	1.26589596747528	1.56089155099511E-32		cds790	CUS26099.1	LACOL_0791	Uncharacterized protein	-1.85747836385482	1.07654891236261E-20
cds587	CUS25896.1	LACOL_0588	O-acetyltransferase	1.88282848740693	1.61226576021121E-32		cds1088	CUS26397.1	LACOL_1089	Fumarate hydratase class II	-1.24136687085516	1.56141282065828E-20
cds660	CUS25969.1	LACOL_0661	Deoxyadenosine kinase	1.38034239986974	2.76290821801089E-32		cds438	CUS25747.1	LACOL_0439	Uncharacterized protein	-2.52028309639745	3.66364782911109E-20
cds1045	CUS26354.1	LACOL_1046	Elongation factor 4	1.2352034281487	3.67080216696686E-32		cds926	CUS26235.1	LACOL_0927	Probable membrane transporter protein	-1.443304315316	6.65804581274142E-20
cds773	CUS26082.1	LACOL_0774	Penicillin-binding protein transpeptidase	1.10420748136045	4.17273767666464E-32		cds1483	CUS26811.1	LACOL_1484	Exopolysaccharide biosynthesis polyprenyl glycosylphosphotransferase	-2.23965672670403	7.06274157327905E-20
cds621	CUS25930.1	LACOL_0622	Phosphatidylglycerol lysyltransferase	1.30354607640422	4.95834093572832E-32		cds1623	CUS26977.1	LACOL_1624	Non-specific ribonucleoside hydrolase RihC	-1.16835841463123	7.70385766244428E-20
cds917	CUS26226.1	LACOL_0918	DNA-binding transcriptional repressor MarR	1.76223919310358	7.38732840960887E-32		cds1369	CUS26681.1	LACOL_1370	Triosephosphate isomerase	-1.12106786549464	1.15836150966028E-19
cds1029	CUS26338.1	LACOL_1030	Uncharacterized protein	1.73669292460773	9.84403733066619E-32		cds237	CUS25546.1	LACOL_0238	DNA alkylation repair enzyme	-1.99306196185896	1.3301075488097E-19
cds1314	CUS26623.1	LACOL_1315	Threonylcarbamoyl-AMP synthase	1.90222310904404	1.55653784574005E-31		cds784	CUS26093.1	LACOL_0785	Exonuclease SbcC	-1.39420843684529	1.56122392835547E-19
cds1186	CUS26495.1	LACOL_1187	Phospho-N-acetylmuramoyl-pentapeptide-transferase	1.33682429310894	2.74061987325961E-31		cds626	CUS25935.1	LACOL_0627	Anaerobic ribonucleoside-triphosphate reductase-activating protein	-1.68035450418697	2.33632272732255E-19
cds468	CUS25777.1	LACOL_0469	Putative N-Acyltransferase	2.45351037677966	5.30661597591742E-31		cds1426	CUS26748.1	LACOL_1427	Ribonucleoside-diphosphate reductase class Ib beta subunit	-1.07775340768498	5.03977795907815E-19
cds1607	CUS26961.1	LACOL_1608	Tyrosine-protein phosphatase YwqE	1.57952505856471	5.49536510436656E-31		cds996	CUS26305.1	LACOL_0997	Ribosomal protein L11 methyltransferase	-1.53861845673921	8.03261601868009E-19
cds1603	CUS26956.1	LACOL_1604	Putative glycosyltransferase	1.56385310243012	5.54586913282606E-31		cds329	CUS25638.1	LACOL_0330	Alpha-ribazole phosphatase	-2.62639054446359	1.5879400658115E-18
cds307	CUS25616.1	LACOL_0308	ABC transporter ATP-binding protein YhaQ	1.55113534467321	7.63987147004378E-31		cds1537	CUS26872.1	LACOL_1538	Uncharacterized protein	-1.20463535299902	2.90579219121505E-18
cds1345	CUS26656.1	LACOL_1346	Universal stress protein UspA	1.60753762098938	1.02691443667117E-30		cds1114	CUS26423.1	LACOL_1115	Purine trans-deoxyribosylase, Nucleoside deoxyribosyltransferase-I	-1.54140041084646	4.79245529071271E-18
cds1287	CUS26596.1	LACOL_1288	Transcriptional regulator	1.73602367463356	1.06632386101285E-30		cds661	CUS25970.1	LACOL_0662	Large-conductance mechanosensitive channel protein MscL	-1.96091892534925	8.90377520270198E-18
cds5	CUS25314.1	LACOL_0006	DNA gyrase subunit A	1.34763222510822	2.58553831239803E-30		cds702	CUS26011.1	LACOL_0703	Serine-type D-Ala-D-Ala carboxypeptidase	-1.05615112481498	1.7062912692109E-17
cds1379	CUS26692.1	LACOL_1380	Nucleotide-binding protein YvcJ	1.33133932580161	3.62064616042109E-30		cds220	CUS25529.1	LACOL_0221	Sugar specific permease	-1.53165262016923	3.52240498061514E-17
cds484	CUS25793.1	LACOL_0485	50S ribosomal protein L3	1.30669402767705	1.33569575846424E-29		cds923	CUS26232.1	LACOL_0924	HTH-type transcriptional regulator MalR	-1.00735292692877	6.75581962574261E-17
cds1689	CUS27047.1	LACOL_1690	ATP-dependent helicase/deoxyribonuclease subunit B	1.28602919387483	2.06067252427756E-29		cds1561	CUS26900.1	LACOL_1562	Exopolyphosphatase / guanosine-5'-triphosphate,3'-diphosphate pyrophosphatase	-1.14347350431764	7.23439574959544E-17
cds1450	CUS26776.1	LACOL_1451	Carboxyltransferase alpha-subunit	1.60513866180468	2.51585993677209E-29		cds1540	CUS26875.1	LACOL_1541	Transcriptional regulator of the purine biosynthesis operon	-1.33101641449954	8.42057957999442E-17
cds1602	CUS26955.1	LACOL_1603	Glycosyltransferase	1.63569044384628	3.22464080062669E-29		cds700	CUS26009.1	LACOL_0701	D-alanyl carrier protein	-1.22560481933335	1.08967121735821E-16
cds777	CUS26086.1	LACOL_0778	DUF910 domain-containing protein	1.68393935853414	3.68321975033877E-29		cds430	CUS25739.1	LACOL_0431	Alpha-N-arabinofuranosidase	-1.19133359651176	1.56266950319933E-16
cds980	CUS26289.1	LACOL_0981	Prokaryotic diacylglycerol kinase	1.77213474486253	5.21614971075066E-29		cds1082	CUS26391.1	LACOL_1083	Hydroxymethylglutaryl-CoA synthase	-1.13914853880067	1.95635945722569E-16
cds1504	CUS26835.1	LACOL_1505	Lysine--tRNA ligase	1.18090804512986	5.80773163516524E-29		cds146	CUS25455.1	LACOL_0147	Putative membrane protein	-1.13300382978009	2.51375223357559E-16
cds1550	CUS26886.1	LACOL_1551	4-diphosphocytidyl-2-C-methyl-D-erythritol kinase	1.25784702892539	8.38930099327986E-29		cds401	CUS25710.1	LACOL_0402	Xylulose kinase	-1.07914022814103	3.69060828502267E-16
cds1117	CUS26426.1	LACOL_1118	Short-chain dehydrogenase oxidoreductase	1.31247014828549	1.05373975704488E-28		cds87	CUS25396.1	LACOL_0088	NADH-dependent flavin oxidoreductase	-1.17749216644762	5.53823849830649E-16
cds517	CUS25826.1	LACOL_0518	30S ribosomal protein S9	1.27009548828825	1.10679159233651E-28		cds785	CUS26094.1	LACOL_0786	Uncharacterized protein	-1.06641178353136	6.31073699861402E-16
cds1309	CUS26618.1	LACOL_1310	Uracil:cation symporter	2.26148368165516	1.61665361948135E-28		cds432	CUS25741.1	LACOL_0433	Integral membrane protein	-1.4087643252967	7.17304070086747E-16
cds1674	CUS27030.1	LACOL_1675	Serine-rich surface protein%2C SraP-like	1.11788216331162	2.82702169310565E-28		cds398	CUS25707.1	LACOL_0399	Galactose mutarotase	-1.13282626158113	2.86173535069724E-15
cds1606	CUS26960.1	LACOL_1607	Exopolysaccharide biosynthesis polyprenyl glycosylphosphotransferase	1.80103967154823	5.64058995083446E-28		cds670	CUS25979.1	LACOL_0671	Alpha-acetolactate synthase	-1.85592936756355	4.25831512535441E-15
cds462	CUS25771.1	LACOL_0463	Mn-dependent transcriptional regulator MntR	1.58567052119356	7.04943155809678E-28		cds1575	CUS26916.1	LACOL_1576	Deoxyribose-phosphate aldolase	-1.76590801234296	4.33218339061354E-15
cds1588	CUS26936.1	LACOL_1589	Azaleucine resistance protein AzlC	1.16678921325243	1.10530438829536E-27		cds1491	CUS26821.1	LACOL_1492	Helix-turn-helix domain-containing protein	-1.0167215235129	4.9637584290605E-15
cds1293	CUS26602.1	LACOL_1294	Methionine import ATP-binding protein MetN	1.61139802217287	1.26999545429838E-27		cds949	CUS26258.1	LACOL_0950	Site-specific recombinase XerD	-1.65788658482993	5.33791864821084E-15
cds1595	CUS26946.1	LACOL_1596	dTDP-4-dehydrorhamnose 3,5-epimerase	1.17480985901548	1.37845177226036E-27		cds1563	CUS26902.1	LACOL_1564	ATP-dependent DNA helicase	-1.01549319317825	5.8719885246369E-15
cds938	CUS26247.1	LACOL_0939	Ribosome biogenesis GTPase A	1.26845851392579	6.33751881152234E-27		cds1577	CUS26920.1	LACOL_1578	Glycopeptide antibiotics resistance protein	-1.39983607379884	5.90591312643445E-15
cds1265	CUS26574.1	LACOL_1266	Aspartokinase	1.07626480510167	1.12496173711368E-26		cds1697	CUS27055.1	LACOL_1698	Transcriptional regulator sugar kinase, xylose operon regulator	-1.98962917736042	5.93396127038155E-15
cds883	CUS26192.1	LACOL_0884	30S ribosomal protein S16	1.30964193911923	1.87137546637877E-26		cds924	CUS26233.1	LACOL_0925	2 5-diketo-D-gluconic acid reductase	-1.23385840474544	2.12455240585282E-14
cds979	CUS26288.1	LACOL_0980	GTPase Era	1.3041029511911	2.07250566786904E-26		cds1388	CUS26701.1	LACOL_1389	Putative TetR family transcriptional regulator	-1.86781329140287	2.23045690220811E-14
cds1596	CUS26948.1	LACOL_1597	Glucose-1-phosphate thymidylyltransferase	1.22631521103981	2.6880794434053E-26		cds1481	CUS26809.1	LACOL_1482	DNA-binding helix-turn-helix protein	-4.00794208877093	2.65922413490982E-14
cds858	CUS26167.1	LACOL_0859	Periplasmic glycine betaine choline-binding (Lipo)protein of an ABC-type transport system	1.40727301602486	1.20285850476572E-25		cds730	CUS26039.1	LACOL_0731	ABC-type transporter ATP-binding protein EcsA	-1.0653152430542	2.847629446158E-14
cds1430	CUS26753.1	LACOL_1431	50S ribosomal protein L1	1.23786555348105	1.36329388837657E-25		cds656	CUS25965.1	LACOL_0657	ADP-dependent (S)-NAD(P)H-hydrate dehydratase	-1.09508470126344	3.86297911662502E-14
cds586	CUS25895.1	LACOL_0587	Putative mannosyl-glycoprotein endo-beta-N-acetylglucosamidase	1.04019752387928	2.0515553792089E-25		cds889	CUS26198.1	LACOL_0890	2-hydroxymuconate tautomerase	-1.41447619860875	4.01565900166568E-14
cds978	CUS26287.1	LACOL_0979	DNA repair protein RecO	1.34950599598587	2.09976854321013E-25		cds366	CUS25675.1	LACOL_0367	Homoserine kinase	-1.59246755069478	6.39192344969424E-14
cds1406	CUS26725.1	LACOL_1407	Redox-sensing transcriptional repressor Rex	1.32547071074903	2.56778615862175E-25		cds1206	CUS26515.1	LACOL_1207	Regulatory protein Spx	-2.015758435063	6.43124996004122E-14
cds1315	CUS26624.1	LACOL_1316	Release factor glutamine methyltransferase	1.74652107914728	3.69559888675661E-25		cds442	CUS25751.1	LACOL_0443	Ribose-5-phosphate isomerase A	-1.07846515021955	1.02349442889028E-13
cds1600	CUS26953.1	LACOL_1601	Polysaccharide biosynthesis protein	1.16795836905547	5.82484975421025E-25		cds1627	CUS26981.1	LACOL_1628	Threonine--tRNA ligase	-1.07033048995049	1.51492432125829E-13
cds1608	CUS26962.1	LACOL_1609	Capsular exopolysaccharide family	1.14694558092185	6.08762460463236E-25		cds124	CUS25433.1	LACOL_0125	Zinc-binding alcohol dehydrogenase	-4.36463816567677	1.98497204942952E-13
cds1431	CUS26754.1	LACOL_1432	50S ribosomal protein L11	1.2951880171271	6.70346527948096E-25		cds317	CUS25626.1	LACOL_0318	Alpha/beta hydrolase	-1.35648929424176	2.42770778563245E-13
cds1516	CUS26847.1	LACOL_1517	L-lactate dehydrogenase	1.02307514441128	7.30611600059025E-25		cds1331	CUS26640.1	LACOL_1332	Intracellular iron chaperone frataxin	-2.04093380973572	2.50218739131615E-13
cds590	CUS25899.1	LACOL_0591	Flippase	1.06914577318826	2.15390144773307E-24		cds692	CUS26001.1	LACOL_0693	Flavodoxin	-1.86297719608701	2.62357602399441E-13
cds1383	CUS26696.1	LACOL_1384	UvrABC system protein A	1.02417333334577	2.19519074538385E-24		cds1110	CUS26419.1	LACOL_1111	Cytokinin riboside 5'-monophosphate phosphoribohydrolase	-1.74186917173926	3.90643563815339E-13
cds1601	CUS26954.1	LACOL_1602	Lipopolysaccharide cholinephosphotransferase	1.42122052122576	3.08629088865749E-24		cds1654	CUS27010.1	LACOL_1655	Acetylornithine deacetylase succinyl-diaminopimelate desuccinylase	-1.82670798549356	4.17051435303253E-13
cds897	CUS26206.1	LACOL_0898	Mevalonate kinase	1.73256577106066	4.6793055993645E-24		cds122	CUS25431.1	LACOL_0123	Glycerol dehydrogenase NAD+ dependent	-1.18412129380415	4.48081863499627E-13
cds846	CUS26155.1	LACOL_0847	Elongation factor P	1.00640754536323	9.32907153959794E-24		cds1237	CUS26546.1	LACOL_1238	Uncharacterized protein YslB	-1.3017386361713	6.33849118558031E-13
cds1296	CUS26605.1	LACOL_1297	Uncharacterized protein	1.25492680547869	1.02468272627449E-23		cds1235	CUS26544.1	LACOL_1236	dITP/XTP pyrophosphatase	-1.11946001829719	6.48939344490735E-13
cds1041	CUS26350.1	LACOL_1042	Uncharacterized protein	1.84569481383597	1.14421599736265E-23		cds1574	CUS26915.1	LACOL_1575	Phosphopentomutase	-1.48928673457292	7.88672270471434E-13
cds973	CUS26282.1	LACOL_0974	37-kD nucleoid-associated bacterial protein	2.13625141928677	2.41145592533091E-23		cds86	CUS25395.1	LACOL_0087	XRE family transcriptional regulator	-2.58203406244289	8.94918461117757E-13
cds524	CUS25833.1	LACOL_0525	Mannosyl-glycoprotein endo-beta-N-acetylglucosaminidase	1.16400710614569	2.51236528676983E-23		cds126	CUS25435.1	LACOL_0127	Two-component response regulator, controling glutamine utilization	-2.15014313522702	2.09625441377492E-12
cds848	CUS26157.1	LACOL_0849	Transcription antitermination protein NusB	1.17694532555108	5.31359749079158E-23		cds85	CUS25394.1	LACOL_0086	Lipoprotein releasing system, ATP-binding protein	-2.30704448952308	2.38092073658549E-12
cds847	CUS26156.1	LACOL_0848	Alkaline shock protein [Lactobacillus oligofermentans DSM 15707 = LMG 22743]	1.07627706484064	6.62831155475844E-23		cds43	CUS25352.1	LACOL_0044	NAD-dependent epimerase dehydratase	-1.0756706625775	2.96921260923525E-12
cds940	CUS26249.1	LACOL_0941	Extracellular protein	1.44456643405682	1.59300646390411E-22		cds649	CUS25958.1	LACOL_0650	Integral membrane protein	-1.11549905699302	3.37022125369905E-12
cds855	CUS26164.1	LACOL_0856	DNA repair protein RecN	1.20150389147917	1.67272679476494E-22		cds1698	CUS27056.1	LACOL_1699	Beta-glucosidase 6-phospho-beta-glucosidase beta-galactosidase	-1.14611770588946	3.68291498931028E-12
cds1030	CUS26339.1	LACOL_1031	Fumarate reductase flavoprotein subunitprecursor	1.10818653766923	2.13940865086778E-22		cds1013	CUS26322.1	LACOL_1014	Alpha-l-arabinofuranosidase c-terminus	-1.59807525768763	4.25870071779833E-12
cds984	CUS26293.1	LACOL_0985	30S ribosomal protein S21	1.2340680516895	3.04686357125184E-22		cds788	CUS26097.1	LACOL_0789	TetR family regulatory protein of MDR cluster	-1.18067655559788	4.28817110998704E-12
cds1449	CUS26775.1	LACOL_1450	Malate transporter	1.70584071692584	3.52235825942537E-22		cds1083	CUS26392.1	LACOL_1084	Uncharacterized protein	-1.19665286588191	4.52197913762992E-12
cds1503	CUS26834.1	LACOL_1504	Dipeptide tripeptide transporter	1.96301139002618	4.04583768404037E-22		cds215	CUS25524.1	LACOL_0216	Lysophospholipase	-1.58318846457717	5.72469939427667E-12
cds941	CUS26250.1	LACOL_0942	Ethanolamine utilization protein EutQ	1.30338810910829	4.31386534975692E-22		cds795	CUS26104.1	LACOL_0796	Putative prophage repressor protein	-2.50755731632499	5.90600315037754E-12
cds1351	CUS26663.1	LACOL_1352	Phosphoglucosamine mutase	1.01657315332897	5.50396034902663E-22		cds539	CUS25848.1	LACOL_0540	Diguanylate cyclase/phosphodiesterase domain 2 protein	-1.7290080878294	6.19347312500204E-12
cds1294	CUS26603.1	LACOL_1295	Glycine cleavage system protein H	1.15857681973925	5.82500246420164E-22		cds135	CUS25444.1	LACOL_0136	Transcriptional regulator	-1.97615869747326	6.79021126246148E-12
cds859	CUS26168.1	LACOL_0860	Proline/glycine betaine ABC transporter permease	1.30959485518828	6.06403420246249E-22		cds350	CUS25659.1	LACOL_0351	Phosphoglycerate dehydrogenase SerA	-1.49588538939003	1.01728778581204E-11
cds48	CUS25357.1	LACOL_0049	Putative transcriptional regulator	1.766059355541	7.91535714568751E-22		cds265	CUS25574.1	LACOL_0266	Glycoside pentoside hexuronide transporter	-1.44260566594165	1.47818285831041E-11
cds1452	CUS26778.1	LACOL_1453	Methylcrotonyl-CoA carboxylase biotin-containing subunit	1.16895768260707	1.45921053396007E-21		cds1208	CUS26517.1	LACOL_1209	Uncharacterized protein YhgC	-3.24825678597886	1.55420258592387E-11
cds892	CUS26201.1	LACOL_0893	Predicted hydrolase of the HAD superfamily	1.26193951758211	2.58306697940868E-21		cds1651	CUS27007.1	LACOL_1652	Putative D-methionine-binding lipoprotein MetQ	-3.08936588427121	1.79472391270843E-11
cds470	CUS25779.1	LACOL_0471	Deoxyadenosine kinase/Deoxyguanosine kinase	1.132897561685	2.96388553294588E-21		cds925	CUS26234.1	LACOL_0926	Predicted membrane protein	-1.31664591982964	1.93342871410336E-11
cds732	CUS26041.1	LACOL_0733	tRNA (guanine-N(7)-)-methyltransferase	1.07977315381071	3.50064165952557E-21		cds1347	CUS26659.1	LACOL_1348	Uncharacterized protein	-1.2318066590487	2.78484971639062E-11
cds654	CUS25963.1	LACOL_0655	MOP superfamily multidrug oligosaccharidyl-lipid polysaccharide flippase transporter	1.23918973633366	4.35362933382036E-21		cds51	CUS25360.1	LACOL_0052	Transcriptional regulator MerR	-1.2250487848276	2.79347587891663E-11
cds1093	CUS26402.1	LACOL_1094	Type II DNA restriction-modification system endonuclease	1.05270795183228	4.40025415088974E-21		cds1173	CUS26482.1	LACOL_1174	Cold Shock protein CspD	-1.08169358952311	3.37101125894987E-11
cds757	CUS26066.1	LACOL_0758	50S ribosomal protein L32	1.53240035062194	9.06304281437544E-21		cds610	CUS25919.1	LACOL_0611	Substrate-specific component PanT of predicted pantothenate ECF transporter	-1.13317573715868	4.62712847754487E-11
cds584	CUS25893.1	LACOL_0585	Putative membrane protein	1.13359104685471	9.23193242104458E-21		cds1559	CUS26897.1	LACOL_1560	Uncharacterized protein	-1.06605570064467	5.30360875706625E-11
cds1247	CUS26556.1	LACOL_1248	Alanine--tRNA ligase	1.07745734751906	1.15574234832851E-20		cds1613	CUS26967.1	LACOL_1614	Flagellar motor switch protein FliG	-1.38690273880183	6.70603952543376E-11
cds1517	CUS26848.1	LACOL_1518	Cystathionine beta-synthase CBS domain protein	1.71531756914217	1.22946236551958E-20		cds521	CUS25830.1	LACOL_0522	Beta-galactosidase small subunit	-1.43484794607224	7.23274047209711E-11
cds1396	pseudo	LACOL_1397	Peptide chain release factor 2 PrfB	1.60154394005127	1.46653644893549E-20		cds564	CUS25873.1	LACOL_0565	Sensor protein DegS	-1.0453598673941	8.05922101310468E-11
cds1408	CUS26728.1	LACOL_1409	tRNA N6-adenosine threonylcarbamoyltransferase	1.31490228068534	1.62854273856697E-20		cds567	CUS25876.1	LACOL_0568	Membrane protein YoaS	-1.56858750816852	1.20411215307029E-10
cds1610	CUS26964.1	LACOL_1611	Cell envelope-associated transcriptional attenuator LytR-CpsA-Psr	1.29148986699374	1.98267949779845E-20		cds1282	CUS26591.1	LACOL_1283	Protein of unknown function DUF1054	-1.47113477315581	1.49145062355728E-10
cds457	CUS25766.1	LACOL_0458	Urea transporter	1.49354473984312	3.22132962956428E-20		cds444	CUS25753.1	LACOL_0445	Ribose ABC transport system ATP-binding protein RbsA	-1.92411331632302	1.71707869990211E-10
cds1604	CUS26957.1	LACOL_1605	LPS biosynthesis like polysaccharide polymerase	1.44362453622859	9.14691148666527E-20		cds180	CUS25489.1	LACOL_0181	Putative cell surface protein	-1.07415115689768	1.90783507394071E-10
cds1423	CUS26745.1	LACOL_1424	16S rRNA methyltransferase	1.3095319004913	1.04021757688101E-19		cds154	CUS25463.1	LACOL_0155	Uncharacterized protein	-1.18457075780772	2.10045601231308E-10
cds1288	CUS26597.1	LACOL_1289	Glycerophosphodiester phosphodiesterase [Lactobacillus oligofermentans DSM 15707 = LMG 22743]	1.27011270873745	1.53743495723488E-19		cds693	CUS26002.1	LACOL_0694	NAD-dependent epimerase dehydratase	-1.47760051306174	2.29403661876104E-10
cds983	CUS26292.1	LACOL_0984	GatB Yqey domain-containing protein	1.0732935468612	4.74883032192811E-19		cds134	CUS25443.1	LACOL_0135	ADP-ribosylglycohydrolase	-1.00700537161315	2.84585675436949E-10
cds19	CUS25328.1	LACOL_0020	Alkaline phosphatase synthesis transcriptional regulatory protein phop	1.16265668065412	6.1418802497917E-19		cds34	CUS25343.1	LACOL_0035	NADH peroxidase	-1.30526902036545	3.46831056380503E-10
cds937	CUS26246.1	LACOL_0938	Ribonuclease HII	1.17124384109975	6.96396302378312E-19		cds84	CUS25393.1	LACOL_0085	FtsX-like permease family protein	-1.84803644319704	4.76772723897184E-10
cds1175	CUS26484.1	LACOL_1176	Isoleucine--tRNA ligase	1.03311656671143	7.69035801045029E-19		cds137	CUS25446.1	LACOL_0138	Copper homeostasis protein CutC	-1.60903292724649	6.96735530530681E-10
cds1207	CUS26516.1	LACOL_1208	MBL fold metallo-hydrolase	1.46728164891662	1.42724467410695E-18		cds100	CUS25409.1	LACOL_0101	Uncharacterized protein	-1.94324117100186	7.09763191030464E-10
cds1140	CUS26449.1	LACOL_1141	Endopeptidase La	1.10860123993868	1.51492977208136E-18		cds289	CUS25598.1	LACOL_0290	Aminoacyl-tRNA deacylase	-1.25545988908914	7.44317429523005E-10
cds1451	CUS26777.1	LACOL_1452	Acetyl-coenzyme A carboxylase carboxyl transferase subunit beta	1.24085345417359	1.69677053150885E-18		cds1138	CUS26447.1	LACOL_1139	Late competence protein ComEB	-1.57980255679303	7.53551660648368E-10
cds47	CUS25356.1	LACOL_0048	Cadmium resistance transporter	1.64051974170512	6.45435466576403E-18		cds1652	CUS27008.1	LACOL_1653	Methionine import ATP-binding protein MetN	-2.48271720598077	8.2804871651454E-10
cds308	CUS25617.1	LACOL_0309	ABC transporeter ATP binding cassette transporter	1.07364564884967	6.55561024750875E-18		cds231	CUS25540.1	LACOL_0232	ABC tran and ABC membrane domain containing prote in	-1.45795028206814	9.41863425935175E-10
cds385	CUS25694.1	LACOL_0386	Transcriptional regulator	2.37545411180152	6.77064232608319E-18		cds18	CUS25327.1	LACOL_0019	Lactoyl glutathione lyase	-2.00250732491858	1.21419761346332E-09
cds1410	CUS26731.1	LACOL_1411	tRNA threonylcarbamoyl adenosine modification protein YeaZ	1.41882547375517	1.23855678677465E-17		cds1103	CUS26412.1	LACOL_1104	HTH-type transcriptional regulator CzcR	-1.39517731904384	1.45862319918646E-09
cds583	CUS25892.1	LACOL_0584	Recombination regulator RecX	1.30407923736474	1.27099218370501E-17		cds771	CUS26080.1	LACOL_0772	Iron-sulphur cluster biosynthesis	-1.25793958547119	1.59364462794875E-09
cds46	CUS25355.1	LACOL_0047	HTH-type transcriptional regulator NmtR	1.85346396251295	1.88417427125865E-17		cds15	CUS25324.1	LACOL_0016	Abc superfamily atp binding cassette transporter, abc protein	-1.52667070581764	1.72063404782684E-09
cds1409	CUS26729.1	LACOL_1410	Ribosomal-protein-alanine N-acetyltransferase RimI	1.60650625056967	2.14056336142496E-17		cds1640	CUS26995.1	LACOL_1641	Hydroxymethylpyrimidine phosphomethylpyrimidine kinase	-1.06983709502689	2.20880093361927E-09
cds1352	CUS26664.1	LACOL_1353	CdaA regulatory protein CdaR	1.18943729886207	2.3768222469842E-17		cds995	CUS26304.1	LACOL_0996	Ribosomal RNA small subunit methyltransferase E	-1.06413084281543	2.43891700398723E-09
cds456	CUS25765.1	LACOL_0457	Branched-chain amino acid transport protein AzlC	1.44363955821406	2.54274976388975E-17		cds101	CUS25410.1	LACOL_0102	Transcriptional regulator	-2.55565043206037	2.52353846075886E-09
cds209	CUS25518.1	LACOL_0210	Ectoine hydroxyectoine ABC transporter, permease EhuC	1.06376617005184	2.74516882807788E-17		cds80	CUS25389.1	LACOL_0081	HTH-type transcriptional regulator ytcD	-2.09860443003212	2.61225670233201E-09
cds143	CUS25452.1	LACOL_0144	Mannosyl-glycoprotein endo-beta-N-acetylglucosamidase	1.03657618553585	4.41489852450141E-17		cds1581	CUS26925.1	LACOL_1582	Dna-binding membrane protein	-1.41747386645838	3.4381345666403E-09
cds1252	CUS26561.1	LACOL_1253	Queuine tRNA-ribosyltransferase	1.00166775329995	4.28504715634634E-16		cds1479	CUS26807.1	LACOL_1480	Glycerol facilitator-aquaporin gla	-2.72968502379242	6.66740231492111E-09
cds607	CUS25916.1	LACOL_0608	Putative membrane protein	1.16819407044666	5.09882006019958E-16		cds99	CUS25408.1	LACOL_0100	Prenyltransferase, contains 1,4-dihydroxy-2-naphthoate octaprenyltransferase domain	-1.02538238777598	6.79858024933152E-09
cds1267	CUS26576.1	LACOL_1268	Glutamine ABC transporter substrate binding component	1.33766266380841	6.80098933474503E-16		cds1125	CUS26434.1	LACOL_1126	Uncharacterized protein	-1.21495977371907	6.79999022412491E-09
cds318	CUS25627.1	LACOL_0319	Alpha beta hydrolase	1.22081109675905	9.58568189679935E-16		cds1192	CUS26501.1	LACOL_1193	Metal ion transporter, MIT family	-1.07217950111607	1.63462435936039E-08
cds638	CUS25947.1	LACOL_0639	Mannose-6-phosphate isomerase, class I	1.09397267629516	1.04119179981811E-15		cds428	CUS25737.1	LACOL_0429	Inner membrane symporter YicJ	-1.4969371048995	1.98791674214393E-08
cds743	CUS26052.1	LACOL_0744	Replicative DNA helicase loader DnaB	1.03277384190699	1.31536286881837E-15		cds153	CUS25462.1	LACOL_0154	NAD(P)H-hydrate epimerase	-1.05437380729106	2.84630609288748E-08
cds1136	CUS26445.1	LACOL_1137	DNA-directed DNA polymerase III delta subunit	1.22967781667571	1.83104555513791E-15		cds1209	CUS26518.1	LACOL_1210	Uncharacterized protein	-1.91179903986535	3.01539620127547E-08
cds1263	CUS26572.1	LACOL_1264	Predicted Zn-dependent peptidases	1.15140631994652	2.0917423317346E-15		cds1694	CUS27052.1	LACOL_1695	Alpha amylase catalytic region	-1.13922296078	3.16341102935839E-08
cds1433	CUS26757.1	LACOL_1434	Preprotein translocase subunit SecE	1.35492681206909	2.38412717623336E-15		cds230	CUS25539.1	LACOL_0231	Transcriptional regulator	-2.23628597396553	4.15018724794028E-08
cds183	CUS25492.1	LACOL_0184	Putative cell surface protein	1.51719406408664	2.69941786392944E-15		cds262	CUS25571.1	LACOL_0263	Non-reducing end beta-L-arabinofuranosidase	-1.34089937298018	4.33137314489139E-08
cds1065	CUS26374.1	LACOL_1066	Ferrochelatase	1.11097002858852	5.07721164607033E-15		cds201	CUS25510.1	LACOL_0202	Cytosine/purine/uracil/thiamine/allantoinpermeas e family protein	-1.08234308599657	4.59266611056939E-08
cds210	CUS25519.1	LACOL_0211	Arginine ABC transporter ATP-binding protein ArtP	1.03419191240023	5.20981106259964E-15		cds792	CUS26101.1	LACOL_0793	Uncharacterized protein	-2.16650802712992	5.63735830146427E-08
cds1470	CUS26796.1	LACOL_1471	Duplicated ATPase component of energizing module of predicted ECF transporter	1.33516336321292	7.27336972854946E-15		cds1641	CUS26996.1	LACOL_1642	Hydroxyethylthiazole kinase	-1.25159594911399	5.89297691065428E-08
cds1297	CUS26606.1	LACOL_1298	Putative membrane protein insertion efficiency factor	1.11195907053612	1.54835992072566E-14		cds1338	CUS26647.1	LACOL_1339	DUF998 domain-containing protein	-1.06600956554762	1.88884238563024E-07
cds1269	CUS26578.1	LACOL_1270	Ectoine hydroxyectoine ABC transporter, permease EhuD	1.81772720704141	1.84543912666823E-14		cds1330	CUS26639.1	LACOL_1331	Uncharacterized protein	-2.51069598771006	2.63437812949683E-07
cds768	CUS26077.1	LACOL_0769	Endolytic murein transglycosylase	1.17498685559793	3.1581890018813E-14		cds97	CUS25406.1	LACOL_0098	LytTR family transcriptional regulator	-1.34794604041823	3.60992864622816E-07
cds852	CUS26161.1	LACOL_0853	Geranyltranstransferase	1.11385706496173	6.85498770604651E-14		cds443	CUS25752.1	LACOL_0444	D-ribose pyranase	-3.44442188838784	5.9494181699864E-07
cds853	CUS26162.1	LACOL_0854	RNA binding methyltransferase FtsJ like	1.258251031651	1.35735726718252E-13		cds1444	CUS26770.1	LACOL_1445	N-acetyltransferase	-2.61459965966212	9.44003349097189E-07
cds1292	CUS26601.1	LACOL_1293	Metal ion ABC superfamily ATP binding cassette transporter, membrane protein	1.11399173966699	1.39876804009062E-13		cds1573	CUS26913.1	LACOL_1574	Purine nucleoside phosphorylase DeoD-type	-1.14055291061911	1.12329910169631E-06
cds939	CUS26248.1	LACOL_0940	UPF0346 protein	1.20136329819206	2.08418792494666E-13		cds671	CUS25980.1	LACOL_0672	Alpha-acetolactate decarboxylase	-1.52812414158476	1.16875160098368E-06
cds857	CUS26166.1	LACOL_0858	Osmotically activated L-carnitine/choline ABC transporter permease protein OpuCB	1.14853965856646	2.93554013661935E-13		cds96	CUS25405.1	LACOL_0097	Membrane protein%2C DUF2154-containing	-1.46586179784802	1.44051539085338E-06
cds877	CUS26186.1	LACOL_0878	Acyl carrier protein (Fragment)	1.06827170075464	3.36502462479176E-13		cds887	CUS26196.1	LACOL_0888	Zinc finger domain-containing protein	-1.37935026837865	1.94083674855631E-06
cds903	CUS26212.1	LACOL_0904	UPF0398 protein	1.82424848991869	3.82845610250461E-13		cds224	CUS25533.1	LACOL_0225	ABC-type metal ion transport system, substrate binding-protein surface adhesin	-1.23122595657185	2.88825396734914E-06
cds629	CUS25938.1	LACOL_0630	Phosphate ABC transporter, periplasmic phosphate-binding protein PstS	2.70949242728103	5.234305444443E-13		cds156	CUS25465.1	LACOL_0157	Uncharacterized protein	-1.13090994100262	3.66809352788508E-06
cds2	CUS25311.1	LACOL_0003	S4 domain-containing protein YaaA	1.06414014475775	5.53905600842603E-13		cds349	CUS25658.1	LACOL_0350	Phosphoserine aminotransferase	-1.33800916973361	3.71692246992692E-06
cds1422	CUS26744.1	LACOL_1423	tRNA-specific adenosine deaminase	1.18904749511771	8.42410104702091E-13		cds1385	CUS26698.1	LACOL_1386	Predicted hydrolase of HD superfamily	-1.20902777436821	3.95387162096014E-06
cds1126	CUS26435.1	LACOL_1127	MazG nucleotide pyrophosphohydrolase	1.74512596308775	1.71609275250494E-12		cds1714	CUS27075.1	LACOL_1715	Aldo keto reductase family oxidoreductase	-1.00037221535989	4.37954617685155E-06
cds1268	CUS26577.1	LACOL_1269	Polar amino acid ABC transporter ATPase	1.39534890680651	2.03079717480773E-12		cds617	CUS25926.1	LACOL_0618	Ribokinase	-1.21398484842178	6.46777475898882E-06
cds854	CUS26163.1	LACOL_0855	Arginine repressor	1.2659834545339	7.82666425684711E-12		cds1044	CUS26353.1	LACOL_1045	Methyltransferase-like protein	-1.00865469705921	8.94986143663169E-06
cds1040	CUS26349.1	LACOL_1041	Galactoside O-acetyltransferase	1.231259165857	7.92387914206065E-12		cds16	CUS25325.1	LACOL_0017	Abc-type sugar transport system, permease component	-1.46690614644779	9.63805972340728E-06
cds1142	CUS26451.1	LACOL_1143	N6-adenine-specific methylase	1.03514598071202	1.34113332715323E-11		cds794	CUS26103.1	LACOL_0795	Putative prophage repressor protein	-2.15012157694542	9.88989982770457E-06
cds1290	CUS26599.1	LACOL_1291	Ribosomal protein S2	1.29509707547936	1.25709062903766E-10		cds294	CUS25603.1	LACOL_0295	5-(Carboxyamino)imidazole ribonucleotide synthase	-1.66800303281489	1.13559352927693E-05
cds206	CUS25515.1	LACOL_0207	Uncharacterized protein	1.08322902966507	1.51698182790358E-10		cds102	CUS25411.1	LACOL_0103	Probable PTS system sugar-specific enzyme IIB component	-1.20310734333481	1.70305476790718E-05
cds535	CUS25844.1	LACOL_0536	Alpha-glucosidase	1.43381061305137	2.87216269621966E-10		cds173	CUS25482.1	LACOL_0174	Transcriptional regulator	-1.24068275798094	1.82114153319581E-05
cds608	CUS25917.1	LACOL_0609	Putative mannosyl-glycoprotein endo-beta-N-acetylglucosamidase	1.58285270353854	4.25447367291319E-10		cds540	CUS25849.1	LACOL_0541	Uncharacterized protein	-1.59930378541899	2.05251022693877E-05
cds207	CUS25516.1	LACOL_0208	L-amino acid N-acyltransferase YncA	1.08523619295184	4.32445723660337E-10		cds1476	CUS26803.1	LACOL_1477	Acetate CoA-transferase subunit alpha	-1.04775433429635	2.09054444637529E-05
cds25	CUS25334.1	LACOL_0026	Ribosomal RNA large subunit methyltransferase H	1.58311824650967	5.7493547737173E-10		cds404	CUS25713.1	LACOL_0405	Pyridoxal phosphate-dependent aminotransferase	-1.52067015339528	2.72306031818413E-05
cds168	CUS25477.1	LACOL_0169	Uric acid permease PucJ	2.11220285652309	6.1225706105675E-10		cds364	CUS25673.1	LACOL_0365	TetR family transcriptional regulator	-2.02857439999396	3.60182020355313E-05
cds1321	CUS26630.1	LACOL_1322	Beta-lactamase class C and other penicillin binding proteins	1.05824749723235	1.10423804160676E-09		cds1649	CUS27004.1	LACOL_1650	Transcriptional regulator	-1.25272983150809	5.6233242429655E-05
cds1094	CUS26403.1	LACOL_1095	Methyl-directed repair DNA adenine methylase	1.04423014358144	1.25825943315198E-09		cds1665	CUS27021.1	LACOL_1666	Aspartate carbamoyltransferase catalytic subunit	-1.1707115651334	6.53392805933484E-05
cds683	CUS25992.1	LACOL_0684	Uncharacterized protein	2.11096092417095	4.8409380544491E-09		cds63	CUS25372.1	LACOL_0064	Negative transcriptional regulator-copper transport operon	-1.31172947709977	7.27802896226741E-05
cds862	CUS26171.1	LACOL_0863	DNA-directed RNA polymerase subunit omega	1.17100060898531	5.88615126932596E-09		cds374	CUS25683.1	LACOL_0375	TetR family transcriptional regulator	-1.12406056083697	7.4675691400309E-05
cds582	CUS25891.1	LACOL_0583	Uncharacterized protein	2.68145961886372	5.63735830146427E-08		cds338	CUS25647.1	LACOL_0339	Carbonate dehydratase, eukaryotic-type	-1.05184115894251	7.6270980163158E-05
cds781	CUS26090.1	LACOL_0782	tRNA dimethylallyltransferase	1.03991669925584	5.65645605308349E-08		cds1056	CUS26365.1	LACOL_1057	Peroxide operon transcriptional regulator	-1.19434315163903	0.000102734277043
cds1583	CUS26929.1	LACOL_1584	Uncharacterized protein	1.57821390756248	1.06076650284516E-07		cds554	pseudo	LACOL_0555	Ferrous iron importer protein B FeoB	-1.0444650215578	0.000103420902755
cds662	CUS25971.1	LACOL_0663	Uncharacterized protein	1.02998140860004	1.9594243261852E-07		cds33	CUS25342.1	LACOL_0034	Transcriptional regulator	-1.07741844900477	0.000108581072743
cds666	CUS25975.1	LACOL_0667	Transcriptional regulator	1.06230175489892	2.00476037942419E-07		cds145	CUS25454.1	LACOL_0146	Uncharacterized protein	-1.13753679499342	0.000129044590835
cds1446	CUS26772.1	LACOL_1447	2,3-bisphosphoglycerate-dependent phosphoglycerate mutase	1.02609912783507	2.2858673505105E-07		cds405	CUS25714.1	LACOL_0406	D-isomer specific 2-hydroxyacid dehydrogenase NAD-binding subunit	-1.11287526016722	0.000131280891853
cds581	CUS25890.1	LACOL_0582	DUF2922-containing protein	2.54287092953331	3.33723747843528E-07		cds264	CUS25573.1	LACOL_0265	Transcriptional regulator, AraC family	-1.82605063627317	0.000143916894
cds192	CUS25501.1	LACOL_0193	Uncharacterized protein	1.69563731711346	1.58614265733902E-06		cds128	CUS25437.1	LACOL_0129	Ornithine carbamoyltransferase	-2.25252514177545	0.000179170477705
cds1324	CUS26633.1	LACOL_1325	Transcriptional regulator	1.09857660384013	2.14659882017088E-06		cds293	CUS25602.1	LACOL_0294	N5-carboxyaminoimidazole ribonucleotide mutase	-1.97936654351464	0.000184546793887
cds1435	CUS26760.1	LACOL_1436	ECF subfamily RNA polymerase sigma-24 factor	1.0361066675122	3.00143836048933E-06		cds271	CUS25580.1	LACOL_0272	Transcriptional regulator	-1.15150113851412	0.00018687519146
cds1090	CUS26399.1	LACOL_1091	Secreted effector protein PipB2	1.35020889493639	4.29403736907548E-06		cds1482	CUS26810.1	LACOL_1483	Integral membrane protein	-3.53441451585509	0.000278459491026
cds455	CUS25764.1	LACOL_0456	Branched-chain amino acid ABC transporter	1.25558898865926	1.85751183265592E-05		cds1119	CUS26428.1	LACOL_1120	Uncharacterized protein	-1.81706290174457	0.000364189125658
cds1089	CUS26398.1	LACOL_1090	Putative SNARE associated Golgi protein	1.48359856832781	2.43292208700664E-05		cds1692	CUS27050.1	LACOL_1693	Uncharacterized protein	-2.81277966308716	0.00045443036467
cds1139	CUS26448.1	LACOL_1140	Competence protein ComEA	2.16804606914211	2.9510127799958E-05		cds1477	CUS26805.1	LACOL_1478	Bifunctional NADH-specific enoyl-ACP reductase/trans-2-enoyl-CoA reductase	-1.31697863005746	0.000505396412668
cds1024	CUS26333.1	LACOL_1025	Integrase catalytic region	3.75642132093367	4.92154133376471E-05		cds1701	CUS27059.1	LACOL_1702	Inner membrane symporter yicJ	-1.03951799807463	0.000522691603759
cds1471	CUS26797.1	LACOL_1472	Cobalt ABC transporter permease	1.08790985806393	5.62369869685841E-05		cds266	CUS25575.1	LACOL_0267	Disaccharide permease	-1.44795245881115	0.000551146271502
cds518	CUS25827.1	LACOL_0519	Uncharacterized protein	2.20207064152227	7.90858500114491E-05		cds427	CUS25736.1	LACOL_0428	Beta-glucosidase	-1.31295358051797	0.000619969124364
cds1460	CUS26786.1	LACOL_1461	ABC superfamily ATP binding cassette transporter, membrane protein	1.39229156154174	8.07760961529726E-05		cds1699	CUS27057.1	LACOL_1700	Transcription regulator	-1.08508798644308	0.000711502218851
cds1025	CUS26334.1	LACOL_1026	Putative transposase	3.80131550635859	0.000163043767958		cds199	CUS25508.1	LACOL_0200	Uncharacterized protein	-2.35298779753522	0.000908125859502
cds459	CUS25768.1	LACOL_0460	Transcriptional regulator	1.05692703571161	0.000295172747775		cds445	CUS25754.1	LACOL_0446	Ribose ABC transport system permease protein RbsC	-1.44218068530115	0.000946299462084
cds1135	CUS26444.1	LACOL_1136	30S ribosomal protein S20	1.19458905363963	0.000592979635975		cds1653	CUS27009.1	LACOL_1654	ABC-type metal ion transport system, permease component	-1.44938211996843	0.001578162830241
cds648	CUS25957.1	LACOL_0649	Methyladenine glycosylase	2.16634897503868	0.001982217979635		cds1611	CUS26965.1	LACOL_1612	Uncharacterized protein	-1.11965411522856	0.001703807358016
cds1670	CUS27026.1	LACOL_1671	Serine-aspartate repeat-containing protein	1.59799598340441	0.002116207565704		cds1084	CUS26393.1	LACOL_1085	DUF3021-containing protein	-1.18530888987001	0.001742451323895
cds1026	CUS26335.1	LACOL_1027	Transposase	2.96526052207092	0.003964363408119		cds172	CUS25481.1	LACOL_0173	Xyloside transporter XynT	-1.14503330389126	0.001910690343257
cds1123	CUS26432.1	LACOL_1124	Antimicrobial peptide ABC transporter ATP-binding component	1.19594692366669	0.009382958360285		cds1053	CUS26362.1	LACOL_1054	Uncharacterized protein	-1.05471343226532	0.001910976959958
cds193	CUS25502.1	LACOL_0194	Uncharacterized protein	1.5649419897634	0.010894675126		cds424	CUS25733.1	LACOL_0425	Transporter major facilitator family protein (Modular protein)	-1.19257839960889	0.002035571796222
cds1564	CUS26903.1	LACOL_1565	Uncharacterized protein	1.57437612951238	0.017017489184182		cds1478	CUS26806.1	LACOL_1479	MaoC domain-containing protein dehydratase	-1.85322142335698	0.00205984386182
cds1671	CUS27027.1	LACOL_1672	Serine-aspartate repeat-containing protein	1.05510432442411	0.019427776706825		cds1474	CUS26800.1	LACOL_1475	Pantothenate kinase	-1.93914524194912	0.00245891788427
cds1669	CUS27025.1	LACOL_1670	Serine-aspartate repeat-containing protein	2.28763207994647	0.026859100368		cds715	CUS26024.1	LACOL_0716	Helix-turn-helix XRE-family transcriptional regulator	-1.95006495367081	0.002737009015893
cds1672	CUS27028.1	LACOL_1673	Serine-aspartate repeat-containing protein	2.22888724341156	0.034019388639324		cds1484	CUS26812.1	LACOL_1485	Helix-turn-helix domain-containing protein	-2.62918745167054	0.002974906205838
cds450	CUS25759.1	LACOL_0451	Putative fluoride ion transporter CrcB	1.1059797147434	0.045825343112529		cds724	CUS26033.1	LACOL_0725	LysR-family transcriptional regulatory protein	-1.08996962823492	0.004546749443733
							cds103	CUS25412.1	LACOL_0104	Phosphoenolpyruvate-dependent sugar phosphotransferase system enzyme IIA component	-2.05714703697604	0.00506921310109
							cds267	CUS25576.1	LACOL_0268	Alpha-L-arabinofuranosidase II	-1.37644848916269	0.006150272168568
							cds1643	CUS26998.1	LACOL_1644	TetR family transcriptional regulator	-1.05721327104147	0.006706896985429
							cds720	CUS26029.1	LACOL_0721	Transposase	-1.44857018584131	0.007296592176797
							cds719	CUS26028.1	LACOL_0720	Uncharacterized protein	-1.20523086280426	0.007468582273785
							cds433	CUS25742.1	LACOL_0434	Porphyromonas-type peptidyl-arginine deiminase	-1.94220596005371	0.007497318263506
							cds125	CUS25434.1	LACOL_0126	Uncharacterized protein	-3.17809941395385	0.009278541467186
							cds107	CUS25416.1	LACOL_0108	Major facilitator family transporter	-1.07532223180081	0.011504896952838
							cds1490	CUS26820.1	LACOL_1491	Arylsulfotransferase	-1.0106730674175	0.012293852550726
							cds297	CUS25606.1	LACOL_0298	Phosphoribosylformylglycinamidine synthase subunit PurQ	-1.21134378005429	0.013676042927598
							cds1569	CUS26908.1	LACOL_1570	Uncharacterized protein	-1.54497253663632	0.016612486388189
							cds1543	CUS26879.1	LACOL_1544	Membrane protein%2C HXXEE motif-containing	-2.22828454005388	0.017281017201163
							cds295	CUS25604.1	LACOL_0296	Phosphoribosylaminoimidazole-succinocarboxamide synthase	-1.0710853830029	0.017685929527985
							cds296	CUS25605.1	LACOL_0297	Phosphoribosylformylglycinamidine synthase subunit PurS	-1.71126873446734	0.019158076207327
							cds365	CUS25674.1	LACOL_0366	FMN-dependent NADH-azoreductase	-1.47279364502989	0.026998828841757
							cds1637	CUS26992.1	LACOL_1638	Uncharacterized protein	-2.77570144584707	0.035863103098839

## Sheet: 14degree_5min
14 degree 5 minutes upregulated genes							14 degree 5 minutes downregulated genes
CDS_Number	Protein_ID	Locus_tag	Description(PANNZER+GenBank)	Log2FoldChange	P-adjusted value		CDS_Number	Protein_ID	Locus_tag	Description(PANNZER+GenBank)	Log2FoldChange	P-adjusted value
cds905	CUS26214.1	LACOL_0906	Class I SAM-dependent RNA methyltransferase	1.29036541585464	4.86080030254267E-23		cds278	CUS25587.1	LACOL_0279	Probable ABC transporter extracellular-binding protein yckB	-1.06616029144033	7.36907307733855E-15
cds184	CUS25493.1	LACOL_0185	Uncharacterized protein	1.38558554792192	7.20783881640225E-17		cds1578	CUS26921.1	LACOL_1579	Nucleoside-diphosphate kinase	-1.06162843101414	4.48909360438369E-08
cds1165	CUS26474.1	LACOL_1166	Alpha-ribazole phosphatase	1.01713311823823	1.30558866471902E-08		cds564	CUS25873.1	LACOL_0565	Sensor protein DegS	-1.0090216673784	7.30895020987044E-05
cds385	CUS25694.1	LACOL_0386	Transcriptional regulator	1.0116909827192	0.003111434313496		cds127	CUS25436.1	LACOL_0128	Two-component sensor histidine kinase, controling glutamine utilization	-1.29785466732766	0.000403096438171
							cds1206	CUS26515.1	LACOL_1207	Regulatory protein Spx	-1.12140329863124	0.004430227190053
							cds795	CUS26104.1	LACOL_0796	Putative prophage repressor protein	-1.27693697004039	0.011342705199299
							cds425	CUS25734.1	LACOL_0426	DNA-binding transcriptional repressor MarR	-1.09962853664324	0.013864251059646

## Sheet: 14degree_35min
14 degree 35 minutes upregulated genes							14 degree 35 minutes downregulated genes
CDS_Number	Protein_ID	Locus_tag	Description(PANNZER+GenBank)	Log2FoldChange	P-adjusted value		CDS_Number	Protein_ID	Locus_tag	Description(PANNZER+GenBank)	Log2FoldChange	P-adjusted value
cds627	CUS25936.1	LACOL_0628	Aggregation promoting factor	5.08946058609639	0		cds1286	CUS26595.1	LACOL_1287	Universal stress protein UspA	-2.89503068579765	3.36824471527192E-146
cds1521	CUS26852.1	LACOL_1522	DEAD-box ATP-dependent RNA helicase CshA	4.16027177751633	6.68884088895548E-283		cds352	CUS25661.1	LACOL_0353	Mannose-specific phosphotransferase system component IIAB	-2.56757901193792	1.73550748064278E-102
cds523	CUS25832.1	LACOL_0524	PTS system N-acetylglucosamine-specific EIICBA component	3.58069690952284	1.35592989939386E-208		cds353	CUS25662.1	LACOL_0354	Phosphotransferase system PTS sorbose-specific IIC subunit	-2.54860787740374	5.08780183019649E-101
cds636	CUS25945.1	LACOL_0637	Transketolase	3.82488967472569	3.37493502744366E-204		cds36	CUS25345.1	LACOL_0037	Heavy metal translocating P-type ATPase	-2.79228441737612	4.4175838909226E-99
cds637	CUS25946.1	LACOL_0638	Alcohol dehydrogenase	5.0985001522751	3.63520334043895E-148		cds354	CUS25663.1	LACOL_0355	Mannose-specific phosphotransferase system component IID	-2.34806628612484	2.01433434532417E-97
cds536	CUS25845.1	LACOL_0537	RNA methyltransferase TrmA	2.98033370712642	5.18818856560359E-144		cds1151	CUS26460.1	LACOL_1152	Alpha-ketoacid dehydrogenase subunit beta	-2.35443725589649	1.56809981119895E-79
cds905	CUS26214.1	LACOL_0906	Class I SAM-dependent RNA methyltransferase	3.14159680703681	1.18924645125561E-130		cds1150	CUS26459.1	LACOL_1151	Dihydrolipoamide acetyltransferase component of pyruvate dehydrogenase complex	-2.28898327643618	5.32598953732037E-78
cds280	CUS25589.1	LACOL_0281	ABC transporter ATP-binding protein uup	2.73438208049518	2.82179138739066E-118		cds312	CUS25621.1	LACOL_0313	Lipoate--protein ligase	-2.34018847365508	1.10862199504809E-77
cds967	CUS26276.1	LACOL_0968	DNA polymerase III subunit alpha	2.62473257233984	3.71476048395848E-115		cds1152	CUS26461.1	LACOL_1153	Thiamine pyrophosphate-dependent dehydrogenase E1 component subunit alpha	-2.14401832887325	2.84614043447002E-75
cds1551	CUS26888.1	LACOL_1552	Protein Veg	2.51745717749713	1.10813843835205E-108		cds1398	CUS26717.1	LACOL_1399	Ribosome hibernation promoting factor	-1.92933812813476	1.31822041718986E-72
cds1146	CUS26455.1	LACOL_1147	GTP-binding protein TypA BipA	2.86469381605024	4.04714748413174E-105		cds1149	CUS26458.1	LACOL_1150	Dihydrolipoyl dehydrogenase	-2.098785306733	4.27277273600446E-69
cds1375	CUS26688.1	LACOL_1376	Uncharacterized protein	2.49916272447178	8.25285765279641E-92		cds141	CUS25450.1	LACOL_0142	Acetoin dehydrogenase	-2.68952360608928	1.46441749962255E-68
cds310	CUS25619.1	LACOL_0311	Drug resistance MFS transporter, drug H+ antiporter-2 family	2.79288414634986	3.01995260925313E-90		cds221	CUS25530.1	LACOL_0222	1,3-propanediol dehydrogenase	-2.09722660466847	6.56814889195554E-66
cds952	CUS26261.1	LACOL_0953	Ribosome biogenesis GTPase Der	2.21942614284399	7.19329616379544E-87		cds658	CUS25967.1	LACOL_0659	Universal stress protein UspA	-2.05884398535085	3.77320976889491E-63
cds1156	CUS26465.1	LACOL_1157	Diacylglycerol kinase catalytic subunit	2.7553923888702	1.16388918510282E-80		cds402	CUS25711.1	LACOL_0403	Hydrolase acting on carbon-nitrogen bonds, other than peptide bonds, in linear amides	-2.63072827135773	5.35047450560682E-62
cds1350	CUS26662.1	LACOL_1351	Glutamine--fructose-6-phosphate aminotransferase [isomerizing]	2.31894776346841	1.60149975952359E-77		cds782	CUS26091.1	LACOL_0783	HTH-type transcriptional regulator GlnR	-2.18157347964495	7.86749843535116E-62
cds142	CUS25451.1	LACOL_0143	Multidrug transport protein	2.20578897914917	3.25893572691646E-76		cds430	CUS25739.1	LACOL_0431	Alpha-N-arabinofuranosidase	-1.95015340569941	1.35437698540602E-61
cds1341	CUS26650.1	LACOL_1342	Aggregation promoting factor	3.14723489920228	4.44471798314094E-76		cds345	CUS25654.1	LACOL_0346	Myosin-cross-reactive antigen-like protein	-2.52045375899127	2.59716932429358E-59
cds747	CUS26056.1	LACOL_0748	50S ribosomal protein L20	2.48560072786238	1.94933153838794E-74		cds729	CUS26038.1	LACOL_0730	Purine nucleoside phosphoramidase	-2.14047929575268	1.45517346262103E-58
cds755	CUS26064.1	LACOL_0756	Nucleotidyltransferase	2.33468439375455	3.30098906665738E-74		cds1405	CUS26724.1	LACOL_1406	10 kDa chaperonin	-2.50938084242763	1.61678804563075E-58
cds966	CUS26275.1	LACOL_0967	Transaldolase	2.30391496306057	3.56443208371967E-73		cds1666	CUS27022.1	LACOL_1667	Bifunctional pyr operon transcriptional regulator/uracil phosphoribosyltransferase PyrR	-2.83589749982628	1.82289744689894E-58
cds1608	CUS26962.1	LACOL_1609	Capsular exopolysaccharide family	2.40090319598664	1.86601299419893E-72		cds258	CUS25567.1	LACOL_0259	AraC family transcriptional regulator	-2.49003416883782	3.96065120663132E-58
cds480	CUS25789.1	LACOL_0481	30S ribosomal protein S12	1.89831012718744	7.15938380491011E-66		cds278	CUS25587.1	LACOL_0279	Probable ABC transporter extracellular-binding protein yckB	-2.25465091194887	1.08523456295981E-56
cds1147	CUS26456.1	LACOL_1148	Inositol-phosphate phosphatase	1.9256080573669	3.91786701987431E-65		cds234	CUS25543.1	LACOL_0235	Glycerol kinase	-2.06880030787319	2.40535916146416E-55
cds963	CUS26272.1	LACOL_0964	Site-specific tyrosine recombinase XerD	2.48171199497531	6.42536253707645E-61		cds257	CUS25566.1	LACOL_0258	Voltage-dependent potassium channel beta subunit	-2.35084667666238	1.8564287389607E-54
cds384	CUS25693.1	LACOL_0385	Permease of the major facilitator superfamily	2.99923770705582	9.66111977424075E-61		cds1360	CUS26672.1	LACOL_1361	Phosphotransacetylase	-1.92471752536674	2.21871178149924E-52
cds383	CUS25692.1	LACOL_0384	Permease of the major facilitator superfamily	2.53227132680074	1.56087345098099E-59		cds1586	CUS26933.1	LACOL_1587	D-xylose proton-symporter XylT	-1.77992365405832	4.17646207906073E-52
cds1603	CUS26956.1	LACOL_1604	Putative glycosyltransferase	2.2477232118128	1.11217768305583E-58		cds783	CUS26092.1	LACOL_0784	Glutamine synthetase	-1.97441873511518	2.44810276293707E-51
cds1609	CUS26963.1	LACOL_1610	Polymerization and chain length determination protein	2.11302162337571	2.1092757433838E-57		cds254	CUS25563.1	LACOL_0255	Bifunctional acetaldehyde-CoA/alcohol dehydrogenase	-1.55109505544362	1.24092240957786E-49
cds756	CUS26065.1	LACOL_0757	COG1399 protein in cluster with ribosomal protein L32p, Firmicutes subfamily	1.99899763619802	7.33161353839839E-57		cds408	CUS25717.1	LACOL_0409	Phosphoglycerate mutase	-1.9740505991686	3.74874752492152E-49
cds309	CUS25618.1	LACOL_0310	Transcriptional regulator	2.76885606154992	7.37926984557194E-57		cds1361	CUS26673.1	LACOL_1362	Uracil-DNA glycosylase	-1.81278572863158	2.09214986702791E-47
cds184	CUS25493.1	LACOL_0185	Uncharacterized protein	2.6606424729518	1.00442921904196E-56		cds1578	CUS26921.1	LACOL_1579	Nucleoside-diphosphate kinase	-1.95710379317554	7.94718085669589E-47
cds1602	CUS26955.1	LACOL_1603	Glycosyltransferase	2.12985607330994	9.94113731994633E-56		cds252	CUS25561.1	LACOL_0253	Nadph dependent r-specific alcohol dehydrogenase	-1.77925798352626	1.37604618743758E-45
cds1060	CUS26369.1	LACOL_1061	Translation initiation factor IF-2	1.63469604139072	2.14984966288919E-54		cds694	pseudo	LACOL_0695	Putative dihydrofolate reductase	-2.31484641794801	3.60127896376571E-45
cds1175	CUS26484.1	LACOL_1176	Isoleucine--tRNA ligase	1.81303095904077	8.84879555850327E-54		cds570	CUS25879.1	LACOL_0571	Glucose--fructose oxidoreductase	-1.62657470791995	5.97781836405486E-44
cds745	CUS26054.1	LACOL_0746	Translation initiation factor IF-3	1.91423546168077	3.94960317548721E-52		cds1395	CUS26712.1	LACOL_1396	Phage shock protein C	-1.76982388557955	9.37741839081719E-44
cds1719	CUS27080.1	LACOL_1720	Membrane protein insertase YidC	1.73862536543695	8.13179040024151E-51		cds1557	CUS26895.1	LACOL_1558	Uncharacterized protein	-2.07947816850071	1.40273474574083E-43
cds481	CUS25790.1	LACOL_0482	30S ribosomal protein S7	1.81031518313689	3.17914421226729E-49		cds1696	CUS27054.1	LACOL_1697	Alpha-D-xyloside xylohydrolase	-1.67631406396357	5.44608070909645E-43
cds964	CUS26273.1	LACOL_0965	Conserved virulence factor B	1.83159088592022	3.98961522332809E-49		cds409	CUS25718.1	LACOL_0410	Cytochrome O ubiquinol oxidase	-1.77744655101067	9.06072267759349E-41
cds754	CUS26063.1	LACOL_0755	Class I SAM-dependent methyltransferase	2.08446065357012	2.01805376864497E-48		cds471	CUS25780.1	LACOL_0472	Short-chain dehydrogenase	-1.6114831948978	3.81808607885485E-40
cds78	CUS25387.1	LACOL_0079	Hemolysin or related protein containing CBS domain	1.71471463662614	6.49903214906017E-48		cds454	CUS25763.1	LACOL_0455	Glyoxylate reductase / Glyoxylate reductase / Hydroxypyruvate reductase	-2.15620838322014	6.12554442567338E-40
cds484	CUS25793.1	LACOL_0485	50S ribosomal protein L3	1.58392405731752	4.40887265180035E-47		cds1340	CUS26649.1	LACOL_1341	Cyclopentanol dehydrogenase	-2.35170825630442	1.24773479045258E-39
cds483	CUS25792.1	LACOL_0484	30S ribosomal protein S10	1.58331075261976	6.47055388314403E-47		cds98	CUS25407.1	LACOL_0099	NADPH quinone reductase	-1.98943353981158	1.50737585493578E-39
cds1039	CUS26348.1	LACOL_1040	Glycine betaine carnitine choline transport protein	3.72487654748331	1.2998567208734E-46		cds277	CUS25586.1	LACOL_0278	Polar amino acid ABC transporter inner membrane subunit	-2.17597136979825	7.62801888025252E-39
cds460	CUS25769.1	LACOL_0461	Ribonuclease J	1.70916690357405	2.07950350003883E-46		cds921	CUS26230.1	LACOL_0922	Maltose phosphorylase / Trehalose phosphorylase	-1.38003309318426	8.02566652036826E-39
cds978	CUS26287.1	LACOL_0979	DNA repair protein RecO	1.8637808018034	2.00020695335932E-45		cds233	CUS25542.1	LACOL_0234	Cyanate permease	-1.98581117639364	8.7912535687463E-39
cds1601	CUS26954.1	LACOL_1602	Lipopolysaccharide cholinephosphotransferase	2.2399999154707	2.10846796765402E-45		cds734	CUS26043.1	LACOL_0735	Thiol-disulfide isomerase and thioredoxin	-1.71204200855586	1.55810513369587E-38
cds762	CUS26071.1	LACOL_0763	Inner membrane protein translocase component YidC	1.62428526232527	2.55528051820839E-45		cds1075	CUS26384.1	LACOL_1076	D-isomer specific 2-hydroxyacid dehydrogenase NAD-binding	-1.76837005490876	3.29130025298629E-38
cds1113	CUS26422.1	LACOL_1114	Putative transmembrane receptor%2C TarH-containing	2.65651956583411	2.89747098188476E-45		cds1198	CUS26507.1	LACOL_1199	Carboxy-cis cis-muconate cyclase	-1.67761251538647	1.72137668356219E-37
cds615	CUS25924.1	LACOL_0616	L-fucose-proton symporter	2.07893051050011	4.57449376405768E-45		cds321	CUS25630.1	LACOL_0322	Integral membrane protein	-1.83330913257733	5.50436870895913E-36
cds1447	CUS26773.1	LACOL_1448	Gamma-D-glutamate-meso-diaminopimelate muropeptidase	1.72412715549467	7.71568426353314E-44		cds1362	CUS26674.1	LACOL_1363	Uncharacterized protein	-2.32486677685293	9.56881232749265E-36
cds1063	CUS26372.1	LACOL_1064	Transcription termination/antitermination protein NusA	1.67852989579737	8.16097092525022E-44		cds282	CUS25591.1	LACOL_0283	3-dehydroquinate dehydratase	-1.72537510109216	9.80060529629249E-36
cds1115	CUS26424.1	LACOL_1116	Adenine phosphoribosyltransferase	1.96392900652232	1.02379667573241E-42		cds1445	CUS26771.1	LACOL_1446	Cysteine aminopeptidase	-1.61811352049269	1.0577961835097E-35
cds1604	CUS26957.1	LACOL_1605	LPS biosynthesis like polysaccharide polymerase	2.19524301117559	8.09271293168096E-42		cds1404	CUS26723.1	LACOL_1405	60 kDa chaperonin	-1.44543459493981	2.58541279139535E-35
cds1027	CUS26336.1	LACOL_1028	Transketolase	1.60163865587838	1.95595808591657E-41		cds62	CUS25371.1	LACOL_0063	Aspartate-semialdehyde dehydrogenase Asd	-1.63295339006407	3.89577255520711E-35
cds746	CUS26055.1	LACOL_0747	50S ribosomal protein L35	2.07142073815778	2.87797780573658E-41		cds625	CUS25934.1	LACOL_0626	Anaerobic ribonucleoside triphosphate reductase	-1.78219130959826	6.20951076378775E-35
cds1650	CUS27005.1	LACOL_1651	tRNA (Uracil-5-)-methyltransferase	1.5646766005398	1.53359495312456E-40		cds401	CUS25710.1	LACOL_0402	Xylulose kinase	-1.33586178226072	1.0249856300609E-34
cds1607	CUS26961.1	LACOL_1608	Tyrosine-protein phosphatase YwqE	2.05696138655911	3.68497040332995E-40		cds647	CUS25956.1	LACOL_0648	Amino-acid permease	-1.5335048374486	1.67900655052177E-34
cds751	CUS26060.1	LACOL_0752	Nicotinate-nucleotide adenylyltransferase	1.88874933849196	2.05407456156907E-39		cds175	CUS25484.1	LACOL_0176	Fumarate reductase flavoprotein subunit	-2.12321075790052	1.20637413646857E-33
cds1605	CUS26958.1	LACOL_1606	Amylovoran biosynthesis protein AmsE	2.20514890432438	2.75769132321177E-39		cds253	CUS25562.1	LACOL_0254	Uncharacterized protein	-1.76299291724299	4.50697757924925E-33
cds1271	CUS26580.1	LACOL_1272	Cell shape-determining protein MreC	1.59652340181068	3.17363312293303E-39		cds393	CUS25702.1	LACOL_0394	Aminotransferase class I/II-fold pyridoxal phosphate-dependent enzyme	-1.47638872249142	3.7544139509854E-32
cds1270	CUS26579.1	LACOL_1271	Cell shape determining protein MreD	1.68962007659612	8.88984491013537E-39		cds1648	CUS27003.1	LACOL_1649	2,5 diketo-D-gluconic acid-like reductase, NADP dependent (Promiscuous)	-1.48506814714252	6.81773905581493E-32
cds749	CUS26058.1	LACOL_0750	Ribosome biogenesis GTPase YqeH	1.70587276057939	3.96639864799888E-38		cds232	CUS25541.1	LACOL_0233	Glucose-6-phosphate 1-dehydrogenase	-1.34830025044029	1.19602418937194E-31
cds1281	CUS26590.1	LACOL_1282	Ribosomal protein S4 (Fragment)	1.83126482688902	5.80703987580462E-38		cds1690	CUS27048.1	LACOL_1691	Acetylornithine aminotransferase	-2.05275295630493	3.03549020863387E-31
cds752	CUS26061.1	LACOL_0753	NAD metabolism hydrolase of HD superfamily	1.88902227537438	7.58644689357257E-38		cds77	CUS25386.1	LACOL_0078	Hydroxymethylpyrimidine phosphomethylpyrimidine kinase	-2.05981344438253	1.18535655233054E-30
cds1589	CUS26938.1	LACOL_1590	D-alanyl-D-alanine serine-type carboxypeptidase	1.88295268915957	8.25798617061193E-38		cds919	CUS26228.1	LACOL_0920	Cell surface protein%2C LPXTG-motif-containing	-1.40711387732173	1.73216492870618E-30
cds470	CUS25779.1	LACOL_0471	Deoxyadenosine kinase/Deoxyguanosine kinase	1.59462615388821	1.89613837695395E-37		cds1276	CUS26585.1	LACOL_1277	Thiol peroxidase	-1.32057893974973	2.57699172056987E-30
cds587	CUS25896.1	LACOL_0588	O-acetyltransferase	2.38229786156003	1.98275008024194E-36		cds203	CUS25512.1	LACOL_0204	UPF0145 protein	-1.86293315217911	2.66985560873394E-30
cds1570	CUS26909.1	LACOL_1571	Uncharacterized protein	1.56016762809077	4.84848577859489E-36		cds635	CUS25944.1	LACOL_0636	Phosphate-specific transport system accessory protein PhoU	-1.66174625862436	3.02513261901606E-30
cds1095	CUS26404.1	LACOL_1096	Superfamily II DNA or RNA helicase, SNF2 family	1.67485800760223	9.37016479470672E-36		cds611	CUS25920.1	LACOL_0612	ATP-dependent Clp protease ATP-binding subunit ClpA	-1.30027105833141	3.12410486472497E-30
cds918	CUS26227.1	LACOL_0919	Fatty acid-binding protein DegV	1.46092016828436	5.69806198248205E-35		cds1047	CUS26356.1	LACOL_1048	Aminopeptidase	-1.44218711608399	3.98408676517041E-30
cds1606	CUS26960.1	LACOL_1607	Exopolysaccharide biosynthesis polyprenyl glycosylphosphotransferase	2.00426547657186	1.03527947647611E-34		cds76	CUS25385.1	LACOL_0077	FAD-dependent pyridine nucleotide-disulfide oxidoreductase	-1.32678254666539	1.32304998859413E-29
cds1120	CUS26429.1	LACOL_1121	GTPase Obg	1.46546730761256	1.1640481582602E-34		cds1402	CUS26721.1	LACOL_1403	Hydroxyacyl-coenzyme A dehydrogenase	-2.33498903321021	1.85470353161145E-29
cds753	CUS26062.1	LACOL_0754	Ribosomal silencing factor RsfS	1.94024809046817	3.41460170979472E-34		cds1048	CUS26357.1	LACOL_1049	Thiamine-binding protein	-1.70361659840186	2.12470287809943E-28
cds458	CUS25767.1	LACOL_0459	Lincomycin resistance protein LmrB	1.91808705731162	2.40639614154098E-33		cds922	CUS26231.1	LACOL_0923	Sucrose/H+ symporter	-1.17989973996471	2.33278194459122E-28
cds485	CUS25794.1	LACOL_0486	50S ribosomal protein L4	1.4851374126512	3.00981662309829E-33		cds407	CUS25716.1	LACOL_0408	GTPase HflX	-1.283323395503	4.35044258760777E-28
cds750	CUS26059.1	LACOL_0751	Probable RNA-binding protein YqeI	1.75319999780101	8.50357688313875E-33		cds1500	CUS26831.1	LACOL_1501	Site-specific recombinase XerD	-1.84947284400857	6.18512349617326E-28
cds1166	CUS26475.1	LACOL_1167	tRNA-specific 2-thiouridylase MnmA	1.55402652016931	1.39016352548225E-32		cds1573	CUS26913.1	LACOL_1574	Purine nucleoside phosphorylase DeoD-type	-1.68062602766791	1.43685866045562E-27
cds586	CUS25895.1	LACOL_0587	Putative mannosyl-glycoprotein endo-beta-N-acetylglucosamidase	1.36813795424894	1.71850222852889E-32		cds75	CUS25384.1	LACOL_0076	1,4-dihydroxy-2-naphthoate octaprenyltransferase	-1.3802902777284	1.52867756146476E-27
cds235	CUS25544.1	LACOL_0236	3-demethylubiquinone-9 3-methyltransferase	2.10119243745792	2.44112580097964E-32		cds1280	CUS26589.1	LACOL_1281	Signaling protein containing gaf domain	-1.5783207232464	2.27623990794256E-27
cds1249	CUS26558.1	LACOL_1250	DHH family phosphoesterase	1.47500434835397	1.13853186877652E-31		cds633	CUS25942.1	LACOL_0634	Phosphate import ATP-binding protein PstB	-1.69148016773761	1.20134104801985E-25
cds45	CUS25354.1	LACOL_0046	ABC-type multidrug transport system ATPase and permease component	1.45117218782831	1.2355434713322E-31		cds701	CUS26010.1	LACOL_0702	D-alanyl-lipoteichoic acid biosynthesis protein DltD	-1.21919091948944	3.25747797069129E-25
cds748	CUS26057.1	LACOL_0749	HAD superfamily (Subfamily IIIA) phosphatase, TIGR01668	1.54139198686692	1.69564872354346E-31		cds634	CUS25943.1	LACOL_0635	Phosphate import ATP-binding protein PstB	-1.68752828168751	4.7788604256846E-25
cds1187	CUS26496.1	LACOL_1188	Peptidoglycan glycosyltransferase	1.47739884314508	3.81118602704242E-31		cds275	CUS25584.1	LACOL_0276	Aryl-alcohol dehydrogenase family enzyme	-1.7139002320984	6.7572473410288E-25
cds1364	CUS26676.1	LACOL_1365	Ribonuclease R	1.30752042020911	6.0762572941666E-31		cds325	CUS25634.1	LACOL_0326	Inosine-uridine preferring nucleoside hydrolase	-1.34652902743718	1.60045963446361E-24
cds1504	CUS26835.1	LACOL_1505	Lysine--tRNA ligase	1.4175942846452	7.3557173871083E-31		cds400	CUS25709.1	LACOL_0401	Xylose isomerase	-1.26062150618113	1.95624218202234E-24
cds1716	CUS27077.1	LACOL_1717	tRNA uridine 5-carboxymethylaminomethyl modification enzyme MnmG	1.51285828241285	1.11923251611422E-30		cds1393	CUS26709.1	LACOL_1394	HPr kinase/phosphorylase	-1.22070386538262	2.9466365097518E-24
cds842	CUS26151.1	LACOL_0843	50S ribosomal protein L21	1.22278051518358	1.8290421141975E-30		cds1416	CUS26737.1	LACOL_1417	Nitrogen regulatory protein P-II	-1.55212770228767	2.993569855588E-24
cds371	CUS25680.1	LACOL_0372	ABC transporter ATP-binding component	1.92598308393993	6.49519739678571E-30		cds1684	CUS27041.1	LACOL_1685	Uncharacterized protein	-1.31193246569879	2.993569855588E-24
cds1522	CUS26853.1	LACOL_1523	UDP-N-acetylmuramoyl-tripeptide--D-alanyl-D-alanine ligase	1.6119237482795	1.25784783689212E-29		cds1369	CUS26681.1	LACOL_1370	Triosephosphate isomerase	-1.3412409578143	3.99429583851387E-24
cds1185	CUS26494.1	LACOL_1186	UDP-N-acetylmuramoylalanine--D-glutamate ligase	1.42588620264194	6.69368535626868E-29		cds1229	CUS26538.1	LACOL_1230	Methyl-accepting chemotaxis-like domain-containing protein	-1.47457423937751	4.13006926342986E-24
cds1314	CUS26623.1	LACOL_1315	Threonylcarbamoyl-AMP synthase	1.81344086147688	8.37395809106279E-29		cds123	CUS25432.1	LACOL_0124	Stress induced DNA binding protein	-1.61350417335681	1.02110996189112E-23
cds1248	CUS26557.1	LACOL_1249	DEAD-box ATP-dependent RNA helicase CshB	1.28091618608521	1.38147436540852E-28		cds698	CUS26007.1	LACOL_0699	D-alanine--D-alanyl carrier protein ligase	-1.23574902638407	1.48754049583868E-23
cds1373	CUS26686.1	LACOL_1374	Glycerol uptake facilitator	1.77562685158005	5.48220918522483E-28		cds372	CUS25681.1	LACOL_0373	HAD hydrolase, family IA, variant 1	-1.39567006048734	4.52071463096444E-23
cds482	CUS25791.1	LACOL_0483	Elongation factor G	1.39000546967099	9.62543970593505E-28		cds699	CUS26008.1	LACOL_0700	Basic membrane protein DtlB	-1.13126833201203	4.63907217106255E-23
cds1529	CUS26862.1	LACOL_1530	UDP-N-acetylglucosamine 1-carboxyvinyltransferase	1.17439685070585	1.00946428155144E-27		cds136	CUS25445.1	LACOL_0137	2-hydroxyglutaryl-CoA dehydratase activator	-1.43042536945272	4.65117377879662E-23
cds1552	CUS26889.1	LACOL_1553	Ribosomal RNA small subunit methyltransferase A	1.78465515492866	1.32222740713785E-27		cds1283	CUS26592.1	LACOL_1284	YueI-like protein	-1.63637664446982	1.36708306429907E-22
cds937	CUS26246.1	LACOL_0938	Ribonuclease HII	1.6338251599149	1.45918979227847E-27		cds240	CUS25549.1	LACOL_0241	Multidrug ABC transporter ATPase protein	-1.53313684034286	1.42639836292312E-22
cds1721	CUS27082.1	LACOL_1722	50S ribosomal protein L34	1.51593885488705	2.42756844700726E-27		cds1359	CUS26671.1	LACOL_1360	UPF0079 ATP-binding protein ydiB	-1.65587492927217	1.91862967888156E-22
cds32	CUS25341.1	LACOL_0033	Uncharacterized protein	4.64087398015082	4.75302206516821E-27		cds239	CUS25548.1	LACOL_0240	Phosphogluconate dehydrogenase	-1.48828876109528	6.04540799939328E-22
cds845	CUS26154.1	LACOL_0846	Xaa-Pro dipeptidase	1.77702864448258	6.25466777027711E-27		cds311	CUS25620.1	LACOL_0312	Universal stress protein UspA	-1.46891481572274	8.6791684248528E-22
cds487	CUS25796.1	LACOL_0488	50S ribosomal protein L2	1.35542652773547	6.69858258994809E-27		cds164	CUS25473.1	LACOL_0165	Neprilysin	-1.40798198663733	8.7144212413061E-22
cds517	CUS25826.1	LACOL_0518	30S ribosomal protein S9	1.28305398793557	7.95772300147585E-27		cds520	CUS25829.1	LACOL_0521	Beta-galactosidase large subunit	-1.70819918605711	1.2618632602871E-21
cds1062	CUS26371.1	LACOL_1063	Predicted nucleic-acid-binding protein implicated in transcription termination	1.71927053185128	1.42891390041186E-26		cds279	CUS25588.1	LACOL_0280	Amidase	-1.83416662870551	1.90692050627627E-21
cds709	CUS26018.1	LACOL_0710	Multimodular transpeptidase-transglycosylase	1.25081656909483	1.99478038397521E-26		cds1464	CUS26790.1	LACOL_1465	Uncharacterized protein	-1.25236002421149	5.36390366816128E-21
cds1116	CUS26425.1	LACOL_1117	Single-stranded-DNA-specific exonuclease RecJ	1.39762354550655	2.32517313548611E-26		cds1160	CUS26469.1	LACOL_1161	ArsC family transcriptional regulator	-1.15973860339888	1.21696523027673E-20
cds1210	CUS26519.1	LACOL_1211	Cytochrome O ubiquinol oxidase	1.3620831274785	2.32517313548611E-26		cds1233	CUS26542.1	LACOL_1234	CBS domain-containing protein ykuL	-1.23345408570705	1.89382540977166E-20
cds961	CUS26270.1	LACOL_0962	Segregation and condensation protein A	1.80447836516594	3.23366312802247E-26		cds929	CUS26238.1	LACOL_0930	Putative HTH-type transcriptional regulator YwbI	-1.08369294116817	2.73145782659077E-20
cds1408	CUS26728.1	LACOL_1409	tRNA N6-adenosine threonylcarbamoyltransferase	1.52895869564878	4.04309794127604E-26		cds403	CUS25712.1	LACOL_0404	Uncharacterized protein	-1.88612520659927	5.62601062419059E-20
cds763	CUS26072.1	LACOL_0764	RNA methyltransferase	1.27052898999819	1.24429615711069E-25		cds1284	CUS26593.1	LACOL_1285	Recombination factor protein RarA	-1.25547284091701	1.00570402156616E-19
cds1600	CUS26953.1	LACOL_1601	Polysaccharide biosynthesis protein	1.3513977677732	2.78538768263225E-25		cds1394	CUS26711.1	LACOL_1395	Putative membrane protein YvlD	-1.33453598985216	1.95759104896147E-19
cds959	CUS26268.1	LACOL_0960	Pseudouridine synthase	1.47399891961957	3.25747797069129E-25		cds759	CUS26068.1	LACOL_0760	Ethanol-active dehydrogenase acetaldehyde-active reductase	-1.15645015237813	2.08209911021201E-19
cds938	CUS26247.1	LACOL_0939	Ribosome biogenesis GTPase A	1.44299080037112	4.09239184174962E-25		cds1574	CUS26915.1	LACOL_1575	Phosphopentomutase	-1.39972168388746	2.72376749541264E-19
cds486	CUS25795.1	LACOL_0487	50S ribosomal protein L23	1.38783804872164	6.61273571727481E-25		cds425	CUS25734.1	LACOL_0426	DNA-binding transcriptional repressor MarR	-2.55350594320012	4.62313037451903E-19
cds1112	CUS26421.1	LACOL_1113	Cna protein B-type domain-containing protein	1.56930938591954	9.06447292052775E-25		cds214	CUS25523.1	LACOL_0215	Serine tyrosine protein phosphatase	-1.34370975629421	8.8991938360533E-19
cds1059	CUS26368.1	LACOL_1060	Ribosome-binding factor A	1.45414652706769	1.34260815504596E-24		cds784	CUS26093.1	LACOL_0785	Exonuclease SbcC	-1.11087466842476	1.3464361110209E-18
cds516	CUS25825.1	LACOL_0517	50S ribosomal protein L13	1.46153421466122	1.37201550138934E-24		cds229	CUS25538.1	LACOL_0230	6-phosphogluconate dehydrogenase, decarboxylating	-1.1065230427629	1.54063975407055E-18
cds1184	CUS26493.1	LACOL_1185	UDP-N-acetylglucosamine--N-acetylmuramyl-(pentapeptide) pyrophosphoryl-undecaprenol N-acetylglucosamine transferase	1.36145346755929	1.73881643402236E-24		cds933	CUS26242.1	LACOL_0934	Galactose mutarotase	-1.4210271549616	2.05557701943143E-18
cds1129	CUS26438.1	LACOL_1130	Trigger factor	1.165085646816	2.13614043723878E-24		cds437	CUS25746.1	LACOL_0438	Uncharacterized protein	-2.13009737403039	5.56089195312892E-18
cds8	CUS25317.1	LACOL_0009	30S ribosomal protein S18	1.86772252900274	1.35383291463768E-23		cds474	CUS25783.1	LACOL_0475	Transcriptional regulator CtsR	-1.2981716246521	1.20722479607347E-17
cds579	CUS25888.1	LACOL_0580	Methionine aminopeptidase	1.27270240358454	2.09039516993848E-23		cds1148	CUS26457.1	LACOL_1149	Inositol monophosphatase	-1.33526638217691	3.9162276197285E-17
cds1349	CUS26661.1	LACOL_1350	High-affinity gluconate transporter	1.35013135037869	4.65117377879662E-23		cds1174	CUS26483.1	LACOL_1175	Diaminopimelate epimerase	-1.00793710621556	5.7651267454835E-17
cds843	CUS26152.1	LACOL_0844	Ribosomal-processing cysteine protease Prp	1.07818543354746	5.34716132035764E-23		cds429	CUS25738.1	LACOL_0430	Helix-turn-helix domain protein	-1.31139581726031	8.51033077523643E-17
cds1155	CUS26464.1	LACOL_1156	DNA-dependent RNA polymerase auxiliary subunit epsilon	1.38035751967789	1.13869319528899E-22		cds927	CUS26236.1	LACOL_0928	Peptide methionine sulfoxide reductase MsrA	-1.34533955945137	1.3309902066331E-16
cds1720	CUS27081.1	LACOL_1721	Ribonuclease P protein component	1.59549396080564	1.90816865677275E-22		cds700	CUS26009.1	LACOL_0701	D-alanyl carrier protein	-1.19026277634203	1.94534019720804E-16
cds491	CUS25800.1	LACOL_0492	50S ribosomal protein L16	1.14610523602628	2.33515973477554E-22		cds539	CUS25848.1	LACOL_0540	Diguanylate cyclase/phosphodiesterase domain 2 protein	-2.01678084256723	4.07901745882952E-16
cds20	CUS25329.1	LACOL_0021	PAS PAC sensor signal transduction histidine kinase	1.37085345342841	4.12474264871458E-22		cds115	CUS25424.1	LACOL_0116	Transcriptional antiterminator with PTS regulation domain	-1.87109033417095	5.15660320994505E-16
cds490	CUS25799.1	LACOL_0491	30S ribosomal protein S3	1.09821057665574	5.9590137223613E-22		cds632	CUS25941.1	LACOL_0633	Phosphate transport system permease protein PstA	-1.5195626066801	9.45800512871074E-16
cds1377	CUS26690.1	LACOL_1378	Probable cell division protein WhiA	1.19806218439183	7.68296389314637E-22		cds1577	CUS26920.1	LACOL_1578	Glycopeptide antibiotics resistance protein	-1.49511939637485	1.00797899624611E-15
cds775	CUS26084.1	LACOL_0776	5-formyltetrahydrofolate cyclo-ligase	1.4401749633485	1.24565280826559E-21		cds438	CUS25747.1	LACOL_0439	Uncharacterized protein	-1.96035145984402	1.0382018172221E-15
cds1553	CUS26891.1	LACOL_1554	Ribonuclease M5	1.48670639538086	1.52122200608097E-21		cds355	CUS25664.1	LACOL_0356	Iron-sulfur cluster assembly ATPase protein SufC	-1.46167349746875	1.08421768734279E-15
cds385	CUS25694.1	LACOL_0386	Transcriptional regulator	2.76256526787858	1.58592510410104E-21		cds1236	CUS26545.1	LACOL_1237	Glutamate racemase	-1.22571949218333	1.58327400920195E-15
cds979	CUS26288.1	LACOL_0980	GTPase Era	1.55857078963225	1.84337225967775E-21		cds1217	CUS26526.1	LACOL_1218	Type I restriction-modification system, adenine-specific methyltransferase subunit	-1.17943655168637	1.65964563430016E-15
cds488	CUS25797.1	LACOL_0489	30S ribosomal protein S19	1.20894048203042	4.24707713133745E-21		cds428	CUS25737.1	LACOL_0429	Inner membrane symporter YicJ	-1.81213273318901	2.97802454133827E-15
cds7	CUS25316.1	LACOL_0008	Single-stranded DNA-binding protein	1.27362109113369	5.62554625549433E-21		cds356	CUS25665.1	LACOL_0357	Iron-sulfur ABC superfamily ATP binding cassette transporter, membrane protein	-1.47261524795178	3.3908326495791E-15
cds1376	CUS26689.1	LACOL_1377	ATP-dependent Clp protease proteolytic subunit	1.06603635911171	1.99380105054831E-20		cds52	CUS25361.1	LACOL_0053	Nucleoside-diphosphate-sugar epimerase	-1.33305725146165	5.72418049221291E-15
cds877	CUS26186.1	LACOL_0878	Acyl carrier protein (Fragment)	1.80244139803649	2.12072898762536E-20		cds888	CUS26197.1	LACOL_0889	Dipeptidase	-1.13524510571184	7.73002076105528E-15
cds705	CUS26014.1	LACOL_0706	Groel supressor protein suge	2.58450913266544	6.26495709830242E-20		cds791	CUS26100.1	LACOL_0792	Uncharacterized protein	-1.53095893318226	7.99025507449509E-15
cds707	CUS26016.1	LACOL_0708	Arginine--tRNA ligase	1.17790267511354	9.06869945264816E-20		cds1013	CUS26322.1	LACOL_1014	Alpha-l-arabinofuranosidase c-terminus	-1.53281049745078	9.4127843833581E-15
cds960	CUS26269.1	LACOL_0961	Segregation and condensation protein B	1.65468632971593	1.60876421765105E-19		cds265	CUS25574.1	LACOL_0266	Glycoside pentoside hexuronide transporter	-1.53923754705317	1.02099919879041E-14
cds1480	CUS26808.1	LACOL_1481	Enoyl-CoA hydratase carnithine racemase	1.05591745151715	1.61792961982492E-19		cds391	CUS25700.1	LACOL_0392	Extracellular protein, Ser/Thr-rich	-1.14634811191174	1.04797430833964E-14
cds1610	CUS26964.1	LACOL_1611	Cell envelope-associated transcriptional attenuator LytR-CpsA-Psr	1.47044819687144	1.70397418190832E-19		cds1201	CUS26510.1	LACOL_1202	RelA SpoT domain-containing protein	-1.04479228530119	1.09686456027894E-14
cds1064	CUS26373.1	LACOL_1065	Ribosome maturation factor RimP	1.31005334004527	2.39262870891071E-19		cds1501	CUS26832.1	LACOL_1502	Phosphoesterase	-1.0701444600971	1.95690634790378E-14
cds228	CUS25537.1	LACOL_0229	N-acetyltransferase	1.07719642166864	3.70461383495264E-19		cds713	CUS26022.1	LACOL_0714	Predicted HD-superfamily hydrolase	-1.0312263850934	2.30197719780678E-14
cds1627	CUS26981.1	LACOL_1628	Threonine--tRNA ligase	1.27181855376442	5.28870430291737E-19		cds127	CUS25436.1	LACOL_0128	Two-component sensor histidine kinase, controling glutamine utilization	-1.38975389897938	2.41769081662892E-14
cds616	CUS25925.1	LACOL_0617	D-ribose pyranase	1.68167231869313	5.67707697218367E-19		cds202	CUS25511.1	LACOL_0203	Cytosine deaminase	-1.09690398965174	3.302145828628E-14
cds1365	CUS26677.1	LACOL_1366	Phospholipid/glycerol acyltransferase	1.25620844958931	8.44588049353026E-19		cds1202	CUS26511.1	LACOL_1203	Dithiol-disulfide isomerase	-1.13020520949575	4.33907188739287E-14
cds528	CUS25837.1	LACOL_0529	ATP-dependent DNA helicase	1.06409517340574	1.62408717562801E-18		cds432	CUS25741.1	LACOL_0433	Integral membrane protein	-1.46595324466265	5.60452887921278E-14
cds1183	CUS26492.1	LACOL_1184	Cell division protein DivIB	1.19820397662459	2.12563206687306E-18		cds1109	CUS26418.1	LACOL_1110	DUF1801-containing protein	-1.41437752912841	6.34576852145051E-14
cds654	CUS25963.1	LACOL_0655	MOP superfamily multidrug oligosaccharidyl-lipid polysaccharide flippase transporter	1.25079948436362	2.22701206073324E-18		cds692	CUS26001.1	LACOL_0693	Flavodoxin	-1.99344668159387	6.89102713774719E-14
cds655	CUS25964.1	LACOL_0656	Ribosomal small subunit pseudouridine synthase A	1.3138123267097	4.34455730846465E-18		cds1644	CUS26999.1	LACOL_1645	Predicted phosphoenolpyruvate carboxykinase	-1.13056610406953	9.56296951648176E-14
cds489	CUS25798.1	LACOL_0490	50S ribosomal protein L22	1.22630055196232	5.0424296604298E-18		cds1537	CUS26872.1	LACOL_1538	Uncharacterized protein	-1.00349378940035	1.02526561332045E-13
cds660	CUS25969.1	LACOL_0661	Deoxyadenosine kinase	1.30273812068339	5.56089195312892E-18		cds1051	CUS26360.1	LACOL_1052	Protein GrpE	-1.16591779084199	1.04072594346413E-13
cds590	CUS25899.1	LACOL_0591	Flippase	1.01743940773356	7.23156201254257E-18		cds1656	CUS27012.1	LACOL_1657	Poly(Glycerol-phosphate) alpha-glucosyltransferas e	-1.12842728936531	2.2771726234127E-13
cds152	CUS25461.1	LACOL_0153	Putative ABC transporter extracellular-binding protein YckB	1.31023727935371	7.56032685694403E-18		cds212	CUS25521.1	LACOL_0213	Phosphatidylethanolamine-binding protein	-1.00568753831805	2.82851547172735E-13
cds621	CUS25930.1	LACOL_0622	Phosphatidylglycerol lysyltransferase	1.15658436282882	7.56032685694403E-18		cds521	CUS25830.1	LACOL_0522	Beta-galactosidase small subunit	-1.58274658197579	3.31114625314742E-13
cds1531	CUS26865.1	LACOL_1532	Probable DNA-directed RNA polymerase subunit delta	1.04783823846809	9.104508041095E-18		cds934	CUS26243.1	LACOL_0935	Tyrosine recombinase XerC	-1.2542236144261	3.37529707550294E-13
cds1363	CUS26675.1	LACOL_1364	SsrA-binding protein SmpB	1.24089108251327	9.13822431583846E-18		cds628	CUS25937.1	LACOL_0629	Alkaline phosphatase synthesis transcriptional regulatory protein PhoP	-1.15414783978655	3.43092954743679E-13
cds1378	CUS26691.1	LACOL_1379	Putative gluconeogenesis factor	1.1997005605622	1.06767508420621E-17		cds631	CUS25940.1	LACOL_0632	Phosphate transport system permease protein	-1.32256289875201	3.56316478215511E-13
cds24	CUS25333.1	LACOL_0025	Sporulation membrane serine protease	1.28149679486881	1.53676249132792E-17		cds1572	CUS26911.1	LACOL_1573	Citrate lyase regulator	-1.33955505819218	3.78208169852358E-13
cds529	CUS25838.1	LACOL_0530	DNA ligase	1.07513091279459	2.34609250608487E-17		cds176	CUS25485.1	LACOL_0177	Cell surface protein%2C CscB family	-1.47649782581559	7.04744721933433E-13
cds6	CUS25315.1	LACOL_0007	30S ribosomal protein S6	1.19849362506016	2.90123394548916E-17		cds1368	CUS26680.1	LACOL_1369	Short-chain dehydrogenase oxidoreductase	-1.03445849076907	8.92094812118058E-13
cds492	CUS25801.1	LACOL_0493	50S ribosomal protein L29	1.09886465116485	3.21703918632345E-17		cds1088	CUS26397.1	LACOL_1089	Fumarate hydratase class II	-1.00142268106727	9.24021866929385E-13
cds1409	CUS26729.1	LACOL_1410	Ribosomal-protein-alanine N-acetyltransferase RimI	1.59411433316016	3.37897526725524E-17		cds151	CUS25460.1	LACOL_0152	Ammonium transporter	-1.15732528542742	1.00474213419844E-12
cds495	CUS25804.1	LACOL_0496	50S ribosomal protein L24	1.05806510509462	6.61966959077077E-17		cds790	CUS26099.1	LACOL_0791	Uncharacterized protein	-1.3563499842697	1.47530733710815E-12
cds1587	CUS26935.1	LACOL_1588	Branched-chain amino acid ABC transporter	1.3186113027549	7.36863351111096E-17		cds610	CUS25919.1	LACOL_0611	Substrate-specific component PanT of predicted pantothenate ECF transporter	-1.10680448377527	1.5986211281184E-12
cds1450	CUS26776.1	LACOL_1451	Carboxyltransferase alpha-subunit	1.31318699491958	9.27471376506574E-17		cds126	CUS25435.1	LACOL_0127	Two-component response regulator, controling glutamine utilization	-1.71149352203141	1.70102338203335E-12
cds493	CUS25802.1	LACOL_0494	30S ribosomal protein S17	1.09768324292985	1.76723597173413E-16		cds656	CUS25965.1	LACOL_0657	ADP-dependent (S)-NAD(P)H-hydrate dehydratase	-1.1359248240091	3.46767666351982E-12
cds574	CUS25883.1	LACOL_0575	Putative protease	1.01153304175815	1.94963456384475E-16		cds697	CUS26006.1	LACOL_0698	Teichoic acid D-Ala incorporation-associated protein DltX	-1.09474124308303	3.75115154612992E-12
cds1061	CUS26370.1	LACOL_1062	LSU ribosomal protein L7AE	1.38327233200986	6.67322754350255E-16		cds566	CUS25875.1	LACOL_0567	Lysozyme	-1.21955650876535	8.05592443089121E-12
cds1366	CUS26678.1	LACOL_1367	Preprotein translocase subunit SecG	1.35307544581692	8.99750334644076E-16		cds1575	CUS26916.1	LACOL_1576	Deoxyribose-phosphate aldolase	-1.11977374966665	1.16673510420237E-11
cds457	CUS25766.1	LACOL_0458	Urea transporter	1.72766887809764	1.04109357605791E-15		cds9	CUS25318.1	LACOL_0010	Pilus assembly protein HicB	-1.25473888030609	1.63423751243626E-11
cds1186	CUS26495.1	LACOL_1187	Phospho-N-acetylmuramoyl-pentapeptide-transferase	1.09032726964747	1.67754256886503E-15		cds1680	CUS27037.1	LACOL_1681	Preprotein translocase subunit SecY	-1.33695833751827	1.88370731829101E-11
cds44	CUS25353.1	LACOL_0045	ABC-type multidrug transport system ATPase and permease component	1.15174064521721	1.77517170965085E-15		cds1230	CUS26539.1	LACOL_1231	Small-conductance mechanosensitive channel protein MscS	-1.0018649347198	2.41155519731975E-11
cds21	CUS25330.1	LACOL_0022	Two-component system yycFG regulatory protein YycH	1.23757621527023	3.35978844619548E-15		cds367	CUS25676.1	LACOL_0368	Homoserine dehydrogenase	-1.01913874466158	2.43171408578854E-11
cds684	CUS25993.1	LACOL_0685	Na+-driven multidrug efflux pump	1.50817960901537	4.61187857072621E-15		cds626	CUS25935.1	LACOL_0627	Anaerobic ribonucleoside-triphosphate reductase-activating protein	-1.54435574834111	2.5255094694612E-11
cds494	CUS25803.1	LACOL_0495	50S ribosomal protein L14	1.0835627625865	4.99793111925691E-15		cds137	CUS25446.1	LACOL_0138	Copper homeostasis protein CutC	-1.57336592783689	2.97037564403624E-11
cds464	CUS25773.1	LACOL_0465	Threonine/serine exporter	1.25340171659179	5.15820461891147E-15		cds1235	CUS26544.1	LACOL_1236	dITP/XTP pyrophosphatase	-1.15715420767669	3.87555816189241E-11
cds159	CUS25468.1	LACOL_0160	Polysaccharide deacetylase	1.2746569057131	7.01285372089003E-15		cds86	CUS25395.1	LACOL_0087	XRE family transcriptional regulator	-2.27259137345525	4.42248917116505E-11
cds496	CUS25805.1	LACOL_0497	50S ribosomal protein L5	1.08902810260255	8.45710395899587E-15		cds227	CUS25536.1	LACOL_0228	Universal stress protein UspA	-2.28404532011754	5.63466804755994E-11
cds936	CUS26245.1	LACOL_0937	DNA protecting protein DprA	2.31864183161121	8.87818686842891E-15		cds926	CUS26235.1	LACOL_0927	Probable membrane transporter protein	-1.02183710820584	6.34900773984124E-11
cds465	CUS25774.1	LACOL_0466	Threonine/serine exporter	1.24671875943913	9.01511446172081E-15		cds317	CUS25626.1	LACOL_0318	Alpha/beta hydrolase	-1.21967842552999	8.63995370085555E-11
cds48	CUS25357.1	LACOL_0049	Putative transcriptional regulator	1.75587796813971	1.16395806004169E-14		cds1665	CUS27021.1	LACOL_1666	Aspartate carbamoyltransferase catalytic subunit	-2.96746833175105	9.79627526633427E-11
cds770	CUS26079.1	LACOL_0771	Transcription elongation factor GreA	1.30978220818579	1.21746412456112E-14		cds788	CUS26097.1	LACOL_0789	TetR family regulatory protein of MDR cluster	-1.07606342597061	1.14386779842104E-10
cds885	CUS26194.1	LACOL_0886	tRNA (guanine-N(1)-)-methyltransferase	1.34531999851782	2.12133013532005E-14		cds600	CUS25909.1	LACOL_0601	Glycerol-3-phosphate cytidylyltransferase	-1.43952583086823	1.20091265252838E-10
cds893	CUS26202.1	LACOL_0894	Ribosomal RNA small subunit methyltransferase F	1.19794377903371	2.2477424068313E-14		cds1701	CUS27059.1	LACOL_1702	Inner membrane symporter yicJ	-1.38023000707156	1.66002265629646E-10
cds340	CUS25649.1	LACOL_0341	Extracellular zinc metalloproteinase	1.02153228442188	2.76558089873929E-14		cds224	CUS25533.1	LACOL_0225	ABC-type metal ion transport system, substrate binding-protein surface adhesin	-1.29177034374497	1.7968694909533E-10
cds1315	CUS26624.1	LACOL_1316	Release factor glutamine methyltransferase	1.51179567973193	2.841023981013E-14		cds1228	CUS26537.1	LACOL_1229	Uncharacterized protein	-1.02289674862015	2.08137545356337E-10
cds973	CUS26282.1	LACOL_0974	37-kD nucleoid-associated bacterial protein	1.52773339987464	5.81767021952525E-14		cds241	CUS25550.1	LACOL_0242	Saccharopine dehydrogenase related protein	-1.2395336771746	2.8023095305749E-10
cds1469	CUS26795.1	LACOL_1470	Cytochrome bd biosynthesis ABC-type transporter, ATPase and permease component	1.09835263776234	6.89102713774719E-14		cds793	CUS26102.1	LACOL_0794	DNA polymerase III	-1.08182103084721	3.5995277659438E-10
cds46	CUS25355.1	LACOL_0047	HTH-type transcriptional regulator NmtR	2.0367278083399	7.17813102965984E-14		cds1111	CUS26420.1	LACOL_1112	Purine-cytosine transport protein	-1.03089937448285	8.80057844333807E-10
cds1435	CUS26760.1	LACOL_1436	ECF subfamily RNA polymerase sigma-24 factor	1.70297894204479	1.04072594346413E-13		cds51	CUS25360.1	LACOL_0052	Transcriptional regulator MerR	-1.34090963843726	1.16470057942195E-09
cds250	CUS25559.1	LACOL_0251	Peptidoglycan transpeptidase, ErfK-YbiS-YhnG family	1.22826167949545	1.0577475480292E-13		cds575	CUS25884.1	LACOL_0576	Adenine deaminase	-1.08531953208705	1.76349384375581E-09
cds1717	CUS27078.1	LACOL_1718	tRNA modification GTPase MnmE	1.18558283206425	1.12208435256233E-13		cds154	CUS25463.1	LACOL_0155	Uncharacterized protein	-1.13334782918523	1.87833648601557E-09
cds462	CUS25771.1	LACOL_0463	Mn-dependent transcriptional regulator MntR	1.08969749450321	1.1350760617583E-13		cds949	CUS26258.1	LACOL_0950	Site-specific recombinase XerD	-1.33535069441198	2.04049011285407E-09
cds1470	CUS26796.1	LACOL_1471	Duplicated ATPase component of energizing module of predicted ECF transporter	1.3992345675485	1.1989353127741E-13		cds67	CUS25376.1	LACOL_0068	Uncharacterized protein	-1.00243215762399	2.2143996319197E-09
cds14	CUS25323.1	LACOL_0015	Major facilitator transporter	1.17159976375929	1.26207504798811E-13		cds1046	CUS26355.1	LACOL_1047	Zn-dependent alcohol dehydrogenase	-1.08850848173617	2.44209462273199E-09
cds744	CUS26053.1	LACOL_0745	Replicative DNA helicase loader DnaI	1.0123701094654	1.28125740446228E-13		cds1358	CUS26670.1	LACOL_1359	Acetyltransferase	-1.2210133453132	3.04046408553788E-09
cds1164	CUS26473.1	LACOL_1165	Tetratricopeptide repeat-containing protein	1.0647865862333	1.81834158062136E-13		cds124	CUS25433.1	LACOL_0125	Zinc-binding alcohol dehydrogenase	-1.19838604037988	3.68247830651027E-09
cds1028	CUS26337.1	LACOL_1029	FAD:protein FMN transferase	1.0924491848862	2.23815959465228E-13		cds1662	CUS27018.1	LACOL_1663	Carbamoyl-phosphate synthase pyrimidine-specific large chain	-1.08043980704894	3.75005736044772E-09
cds743	CUS26052.1	LACOL_0744	Replicative DNA helicase loader DnaB	1.03842460462356	2.71888309534616E-13		cds1083	CUS26392.1	LACOL_1084	Uncharacterized protein	-1.02265454816489	4.99524563077052E-09
cds897	CUS26206.1	LACOL_0898	Mevalonate kinase	1.43698515449965	4.29079094451302E-13		cds661	CUS25970.1	LACOL_0662	Large-conductance mechanosensitive channel protein MscL	-1.26529605224963	5.48284135871187E-09
cds1588	CUS26936.1	LACOL_1589	Azaleucine resistance protein AzlC	1.05812019781807	5.84147070945843E-13		cds215	CUS25524.1	LACOL_0216	Lysophospholipase	-1.16853925861708	5.62028154061115E-09
cds1448	CUS26774.1	LACOL_1449	DMT family transporter	1.77273030439787	8.38100220930706E-13		cds35	CUS25344.1	LACOL_0036	Uncharacterized protein	-1.22948789836762	5.95363850624885E-09
cds449	CUS25758.1	LACOL_0450	Ser-adhes-N-term domain protein	1.0235153781215	1.27182144002449E-12		cds87	CUS25396.1	LACOL_0088	NADH-dependent flavin oxidoreductase	-1.00281823652068	6.07010476224312E-09
cds47	CUS25356.1	LACOL_0048	Cadmium resistance transporter	1.45548940187925	1.40017250339607E-12		cds329	CUS25638.1	LACOL_0330	Alpha-ribazole phosphatase	-1.35266468290503	1.22657238971757E-08
cds1263	CUS26572.1	LACOL_1264	Predicted Zn-dependent peptidases	1.14750027897779	1.44233220872062E-12		cds1483	CUS26811.1	LACOL_1484	Exopolysaccharide biosynthesis polyprenyl glycosylphosphotransferase	-1.16246213185023	1.55058117691752E-08
cds884	CUS26193.1	LACOL_0885	Ribosome maturation factor RimM	1.22166091051434	1.6168708488938E-12		cds85	CUS25394.1	LACOL_0086	Lipoprotein releasing system, ATP-binding protein	-1.87726855410296	1.66818191108365E-08
cds1410	CUS26731.1	LACOL_1411	tRNA threonylcarbamoyl adenosine modification protein YeaZ	1.29473619506841	1.63668807950601E-12		cds780	CUS26089.1	LACOL_0781	Uncharacterized protein	-1.15833358726585	2.26058257587016E-08
cds776	CUS26085.1	LACOL_0777	Integral membrane protein, Rhomboid family	1.15288644272863	1.76119452967733E-12		cds173	CUS25482.1	LACOL_0174	Transcriptional regulator	-1.69483732568924	2.37554162580988E-08
cds980	CUS26289.1	LACOL_0981	Prokaryotic diacylglycerol kinase	1.36913479559088	2.19642228646791E-12		cds1331	CUS26640.1	LACOL_1332	Intracellular iron chaperone frataxin	-1.71911023663767	5.42758379120348E-08
cds1127	CUS26436.1	LACOL_1128	Probable GTP-binding protein EngB	1.18581882136761	2.41716865906205E-12		cds1206	CUS26515.1	LACOL_1207	Regulatory protein Spx	-1.69267303886978	7.95258791594272E-08
cds941	CUS26250.1	LACOL_0942	Ethanolamine utilization protein EutQ	1.14378100909203	3.26774775800675E-12		cds1012	CUS26321.1	LACOL_1013	Inner membrane symporter YicJ	-1.03206957219684	8.86156916590894E-08
cds892	CUS26201.1	LACOL_0893	Predicted hydrolase of the HAD superfamily	1.02701803234323	5.63346753894036E-12		cds1208	CUS26517.1	LACOL_1209	Uncharacterized protein YhgC	-2.30519832042114	1.16143557149222E-07
cds940	CUS26249.1	LACOL_0941	Extracellular protein	1.09087367019051	1.19013021401344E-11		cds1479	CUS26807.1	LACOL_1480	Glycerol facilitator-aquaporin gla	-2.2527290608181	1.57860665499385E-07
cds939	CUS26248.1	LACOL_0940	UPF0346 protein	1.27897700079788	2.22218495152168E-11		cds1663	CUS27019.1	LACOL_1664	Carbamoyl-phosphate synthase pyrimidine-specific small chain	-1.91806848701722	2.66564370790537E-07
cds91	CUS25400.1	LACOL_0092	MFS general substrate transporter	1.47475255720104	5.81473478052441E-11		cds1481	CUS26809.1	LACOL_1482	DNA-binding helix-turn-helix protein	-1.65133114810086	3.13605171377779E-07
cds1040	CUS26349.1	LACOL_1041	Galactoside O-acetyltransferase	1.2928854825968	6.49309071948421E-11		cds426	CUS25735.1	LACOL_0427	Beta-xylosidase	-1.33931220187624	3.62132710744732E-07
cds1157	CUS26466.1	LACOL_1158	Uncharacterized protein	1.46571438339022	8.17879289581535E-11		cds444	CUS25753.1	LACOL_0445	Ribose ABC transport system ATP-binding protein RbsA	-1.33099612963391	4.1088844581068E-07
cds1505	CUS26836.1	LACOL_1506	tRNA-dihydrouridine synthase	1.09159897757389	1.027809323282E-10		cds1388	CUS26701.1	LACOL_1389	Putative TetR family transcriptional regulator	-1.34236782991718	5.91768038292825E-07
cds23	CUS25332.1	LACOL_0024	MBL fold metallo-hydrolase	1.18939785058484	1.09011206517443E-10		cds1016	CUS26325.1	LACOL_1017	Cytidine uridine-specific hydrolase	-1.10269764324284	8.05111392704602E-07
cds603	CUS25912.1	LACOL_0604	Putative membrane protein	1.46580429279726	1.32729326650321E-10		cds350	CUS25659.1	LACOL_0351	Phosphoglycerate dehydrogenase SerA	-1.0786614331626	9.49810778701279E-07
cds1439	CUS26765.1	LACOL_1440	D-alanyl-D-alanine dipeptidase	1.62270198356703	1.76605394675375E-10		cds15	CUS25324.1	LACOL_0016	Abc superfamily atp binding cassette transporter, abc protein	-1.19682802115084	1.22063309571811E-06
cds962	CUS26271.1	LACOL_0963	Riboflavin biosynthesis acetyltransferase RibT	1.3087930919832	2.52119374857982E-10		cds1476	CUS26803.1	LACOL_1477	Acetate CoA-transferase subunit alpha	-1.11984021909677	1.58043393481661E-06
cds1434	CUS26758.1	LACOL_1435	50S ribosomal protein L33	1.17399427478314	3.08854147718828E-10		cds84	CUS25393.1	LACOL_0085	FtsX-like permease family protein	-1.4839383366755	1.75890511163778E-06
cds1165	CUS26474.1	LACOL_1166	Alpha-ribazole phosphatase	1.07280029892502	4.62491484704597E-10		cds1477	CUS26805.1	LACOL_1478	Bifunctional NADH-specific enoyl-ACP reductase/trans-2-enoyl-CoA reductase	-1.58197492136765	1.86823219495332E-06
cds607	CUS25916.1	LACOL_0608	Putative membrane protein	1.02095383618182	5.92435210854424E-10		cds567	CUS25876.1	LACOL_0568	Membrane protein YoaS	-1.12649947070528	1.96045947680186E-06
cds886	CUS26195.1	LACOL_0887	50S ribosomal protein L19	1.0077671043505	3.39471703102469E-09		cds1103	CUS26412.1	LACOL_1104	HTH-type transcriptional regulator CzcR	-1.14889175272125	2.1152630331642E-06
cds468	CUS25777.1	LACOL_0469	Putative N-Acyltransferase	1.60604243504854	3.53503519661015E-09		cds18	CUS25327.1	LACOL_0019	Lactoyl glutathione lyase	-1.41149525378678	2.89601548178192E-06
cds1527	CUS26859.1	LACOL_1528	Permease of the major facilitator superfamily	1.30999359831475	4.80183670083614E-09		cds1125	CUS26434.1	LACOL_1126	Uncharacterized protein	-1.17898991571112	1.29999557159665E-05
cds1432	CUS26756.1	LACOL_1433	Transcription termination/antitermination protein NusG	2.00757446778451	8.34602157501648E-09		cds1018	CUS26327.1	LACOL_1019	Pyrimidine-specific nucleoside symporter	-1.02180680159134	1.40100480669427E-05
cds1449	CUS26775.1	LACOL_1450	Malate transporter	1.11478135902311	8.6387646946725E-09		cds693	CUS26002.1	LACOL_0694	NAD-dependent epimerase dehydratase	-1.12228553557378	1.45682485807711E-05
cds1126	CUS26435.1	LACOL_1127	MazG nucleotide pyrophosphohydrolase	1.79408238663192	6.68834970847933E-08		cds1571	CUS26910.1	LACOL_1572	Pyrimidine-nucleoside phosphorylase	-1.21866859388045	1.58785308861352E-05
cds463	CUS25772.1	LACOL_0464	Cold shock-like protein CspLA	3.02691003954079	8.90115494503023E-08		cds1654	CUS27010.1	LACOL_1655	Acetylornithine deacetylase succinyl-diaminopimelate desuccinylase	-1.17955963789547	2.03763891938812E-05
cds1528	CUS26861.1	LACOL_1529	50S ribosomal protein L31 type B	2.2202425294984	6.87666923713901E-07		cds349	CUS25658.1	LACOL_0350	Phosphoserine aminotransferase	-1.0975479280548	2.13753680502722E-05
cds1374	CUS26687.1	LACOL_1375	Uncharacterized protein	1.38045107010593	9.93451452528467E-06		cds404	CUS25713.1	LACOL_0405	Pyridoxal phosphate-dependent aminotransferase	-1.30956614718967	2.52444129318071E-05
cds844	CUS26153.1	LACOL_0845	50S ribosomal protein L27	1.39597175868437	3.36767147539112E-05		cds1581	CUS26925.1	LACOL_1582	Dna-binding membrane protein	-1.07594768878006	2.7443542780065E-05
cds608	CUS25917.1	LACOL_0609	Putative mannosyl-glycoprotein endo-beta-N-acetylglucosamidase	1.26129104284896	4.47781564391388E-05		cds262	CUS25571.1	LACOL_0263	Non-reducing end beta-L-arabinofuranosidase	-1.10120625970384	3.66334206795886E-05
cds455	CUS25764.1	LACOL_0456	Branched-chain amino acid ABC transporter	1.38476616397276	7.34148014229786E-05		cds792	CUS26101.1	LACOL_0793	Uncharacterized protein	-1.20253372170945	3.89425827390741E-05
cds1309	CUS26618.1	LACOL_1310	Uracil:cation symporter	1.08776405934234	8.45152406663292E-05		cds390	CUS25699.1	LACOL_0391	Uncharacterized protein	-1.00455317645976	4.53735576172807E-05
cds1611	CUS26965.1	LACOL_1612	Uncharacterized protein	1.06940575625083	0.000123384479891		cds795	CUS26104.1	LACOL_0796	Putative prophage repressor protein	-1.04548900000434	4.99980074042689E-05
cds1089	CUS26398.1	LACOL_1090	Putative SNARE associated Golgi protein	1.45655481874273	0.000128332933221		cds145	CUS25454.1	LACOL_0146	Uncharacterized protein	-1.12107774219751	5.51306495596267E-05
cds1090	CUS26399.1	LACOL_1091	Secreted effector protein PipB2	1.18192422590198	0.000194798640596		cds63	CUS25372.1	LACOL_0064	Negative transcriptional regulator-copper transport operon	-1.41922899749814	5.98603479029757E-05
cds683	CUS25992.1	LACOL_0684	Uncharacterized protein	1.61174136363417	0.000286205919352		cds1651	CUS27007.1	LACOL_1652	Putative D-methionine-binding lipoprotein MetQ	-1.44532291600708	6.06223604728873E-05
cds1632	CUS26987.1	LACOL_1633	30S ribosomal protein S14	2.16559088665648	0.000987818532194		cds540	CUS25849.1	LACOL_0541	Uncharacterized protein	-1.3536641253774	6.16671755511343E-05
cds1024	CUS26333.1	LACOL_1025	Integrase catalytic region	1.48078160294404	0.001093053926018		cds445	CUS25754.1	LACOL_0446	Ribose ABC transport system permease protein RbsC	-1.47604672595336	6.4885375601837E-05
cds25	CUS25334.1	LACOL_0026	Ribosomal RNA large subunit methyltransferase H	1.0380865044411	0.001392185912953		cds1209	CUS26518.1	LACOL_1210	Uncharacterized protein	-1.34055143578164	6.6123394573337E-05
cds774	CUS26083.1	LACOL_0775	50S ribosomal protein L33	1.61551902791106	0.001961426184134		cds554	pseudo	LACOL_0555	Ferrous iron importer protein B FeoB	-1.10478261372854	7.80217127964679E-05
cds192	CUS25501.1	LACOL_0193	Uncharacterized protein	1.02553245079963	0.003091112921277		cds80	CUS25389.1	LACOL_0081	HTH-type transcriptional regulator ytcD	-1.43669549093242	9.97147753084432E-05
cds629	CUS25938.1	LACOL_0630	Phosphate ABC transporter, periplasmic phosphate-binding protein PstS	1.17850062505376	0.003464724823446		cds1444	CUS26770.1	LACOL_1445	N-acetyltransferase	-1.49846124313323	0.00014281925434
cds984	CUS26293.1	LACOL_0985	30S ribosomal protein S21	1.23149255633845	0.004573089912131		cds271	CUS25580.1	LACOL_0272	Transcriptional regulator	-1.11528844332227	0.000176685199074
cds883	CUS26192.1	LACOL_0884	30S ribosomal protein S16	1.29725706416849	0.004682785738729		cds1653	CUS27009.1	LACOL_1654	ABC-type metal ion transport system, permease component	-1.99354677297137	0.000232460484386
cds1668	CUS27024.1	LACOL_1669	Serine-aspartate repeat-containing protein	4.62008318885891	0.004894479262104		cds1664	CUS27020.1	LACOL_1665	Dihydroorotase	-1.51854846742182	0.000390241508876
cds1134	CUS26443.1	LACOL_1135	30S ribosomal protein S15	1.04797568717793	0.005378468928947		cds16	CUS25325.1	LACOL_0017	Abc-type sugar transport system, permease component	-1.13633100924243	0.000767756411058
cds757	CUS26066.1	LACOL_0758	50S ribosomal protein L32	2.09377481766302	0.010189303363225		cds1652	CUS27008.1	LACOL_1653	Methionine import ATP-binding protein MetN	-1.31854876553075	0.000937639651402
cds1135	CUS26444.1	LACOL_1136	30S ribosomal protein S20	1.1608191625697	0.010923883651999		cds427	CUS25736.1	LACOL_0428	Beta-glucosidase	-1.19359193065497	0.001026410890773
cds1025	CUS26334.1	LACOL_1026	Putative transposase	1.78242020461868	0.014128464714906		cds188	CUS25497.1	LACOL_0189	Type II CRISPR-associated endonuclease Cas1	-1.87406793373923	0.001064299842909
cds1671	CUS27027.1	LACOL_1672	Serine-aspartate repeat-containing protein	1.40083508810088	0.014510709088406		cds60	CUS25369.1	LACOL_0061	DrrB family ABC superfamily ATP binding cassette transporter efflux protein	-1.05260627597402	0.001127626065903
cds848	CUS26157.1	LACOL_0849	Transcription antitermination protein NusB	1.13876076160913	0.019206007553317		cds101	CUS25410.1	LACOL_0102	Transcriptional regulator	-1.20437568689589	0.00127031706285
cds685	CUS25994.1	LACOL_0686	Preprotein translocase, YajC subunit, yajC	1.12063902225962	0.032425282627659		cds1549	CUS26885.1	LACOL_1550	Cysteine synthase	-1.18361522165252	0.001552550060059
cds1669	CUS27025.1	LACOL_1670	Serine-aspartate repeat-containing protein	3.14211052570927	0.04433471621664		cds1478	CUS26806.1	LACOL_1479	MaoC domain-containing protein dehydratase	-1.78299588932838	0.002016440280151
cds168	CUS25477.1	LACOL_0169	Uric acid permease PucJ	1.00517655635305	0.044565387199914		cds446	CUS25755.1	LACOL_0447	D-ribose-binding protein	-1.05540137482391	0.003129066843224
cds581	CUS25890.1	LACOL_0582	DUF2922-containing protein	1.72360970790411	0.045073328903982		cds128	CUS25437.1	LACOL_0129	Ornithine carbamoyltransferase	-1.09008193669247	0.003601438332607
cds1670	CUS27026.1	LACOL_1671	Serine-aspartate repeat-containing protein	1.38339181821474	0.047467968848009		cds1119	CUS26428.1	LACOL_1120	Uncharacterized protein	-1.31210614531614	0.004261185232806
							cds125	CUS25434.1	LACOL_0126	Uncharacterized protein	-2.45551675709657	0.004723912931591
							cds443	CUS25752.1	LACOL_0444	D-ribose pyranase	-1.60220838574252	0.006481212600425
							cds720	CUS26029.1	LACOL_0721	Transposase	-1.20056843712575	0.00975260948708
							cds294	CUS25603.1	LACOL_0295	5-(Carboxyamino)imidazole ribonucleotide synthase	-1.02830878892856	0.010909771605606
							cds103	CUS25412.1	LACOL_0104	Phosphoenolpyruvate-dependent sugar phosphotransferase system enzyme IIA component	-1.37435003371741	0.012069035884862
							cds295	CUS25604.1	LACOL_0296	Phosphoribosylaminoimidazole-succinocarboxamide synthase	-1.15166794655019	0.014876698779377
							cds172	CUS25481.1	LACOL_0173	Xyloside transporter XynT	-1.00977168346226	0.016627056307951
							cds1017	CUS26326.1	LACOL_1018	Uncharacterized protein	-1.03666304982756	0.02079969219726
							cds1542	CUS26877.1	LACOL_1543	Putative transcriptional regulator	-1.37523811280411	0.034903762826014
							cds1482	CUS26810.1	LACOL_1483	Integral membrane protein	-1.74701962183687	0.037495038330025
							cds293	CUS25602.1	LACOL_0294	N5-carboxyaminoimidazole ribonucleotide mutase	-1.02293309135543	0.043442971732302

## Sheet: 14degree_185min
14 degree 185 minutes upregulated genes							14 degree 185 minutes downregulated genes
CDS_Number	Protein_ID	Locus_tag	Description(PANNZER+GenBank)	Log2FoldChange	P-adjusted value		CDS_Number	Protein_ID	Locus_tag	Description(PANNZER+GenBank)	Log2FoldChange	P-adjusted value
cds463	CUS25772.1	LACOL_0464	Cold shock-like protein CspLA	1.95366956483605	1.37975502943081E-50		cds658	CUS25967.1	LACOL_0659	Universal stress protein UspA	-2.91807315215908	8.47634221401355E-62
cds922	CUS26231.1	LACOL_0923	Sucrose/H+ symporter	1.80354570966968	1.6628681986821E-49		cds1557	CUS26895.1	LACOL_1558	Uncharacterized protein	-2.07274963273069	4.79846178771265E-47
cds746	CUS26055.1	LACOL_0747	50S ribosomal protein L35	2.03072262394137	5.32159372137264E-46		cds36	CUS25345.1	LACOL_0037	Heavy metal translocating P-type ATPase	-2.7798268488021	7.0045045124162E-47
cds745	CUS26054.1	LACOL_0746	Translation initiation factor IF-3	1.80276276737624	1.16467687863337E-40		cds252	CUS25561.1	LACOL_0253	Nadph dependent r-specific alcohol dehydrogenase	-1.63678308759999	8.25386437072394E-46
cds905	CUS26214.1	LACOL_0906	Class I SAM-dependent RNA methyltransferase	2.08498995044409	9.95305323896481E-40		cds409	CUS25718.1	LACOL_0410	Cytochrome O ubiquinol oxidase	-1.83801209983739	9.14615825548458E-45
cds920	CUS26229.1	LACOL_0921	Predicted phosphatase/phosphohexomutase	1.81196752445219	3.18063783682759E-39		cds345	CUS25654.1	LACOL_0346	Myosin-cross-reactive antigen-like protein	-3.02371330816658	8.07603364570197E-37
cds921	CUS26230.1	LACOL_0922	Maltose phosphorylase / Trehalose phosphorylase	1.73710432396527	5.04507236470818E-39		cds1109	CUS26418.1	LACOL_1110	DUF1801-containing protein	-1.78061514895975	9.2296189017513E-30
cds1551	CUS26888.1	LACOL_1552	Protein Veg	2.77192134403305	4.65603221807231E-38		cds180	CUS25489.1	LACOL_0181	Putative cell surface protein	-2.03942591525665	2.44297226245889E-29
cds755	CUS26064.1	LACOL_0756	Nucleotidyltransferase	1.73035178933299	1.0374253551721E-36		cds1286	CUS26595.1	LACOL_1287	Universal stress protein UspA	-1.89018917625498	4.5599665306522E-29
cds1521	CUS26852.1	LACOL_1522	DEAD-box ATP-dependent RNA helicase CshA	2.17630452710438	3.30446393874725E-34		cds75	CUS25384.1	LACOL_0076	1,4-dihydroxy-2-naphthoate octaprenyltransferase	-1.55610695583586	6.37782381896395E-27
cds1146	CUS26455.1	LACOL_1147	GTP-binding protein TypA BipA	1.5448882607627	2.2911509071126E-32		cds98	CUS25407.1	LACOL_0099	NADPH quinone reductase	-1.43781660951223	8.36412278548874E-27
cds952	CUS26261.1	LACOL_0953	Ribosome biogenesis GTPase Der	1.47906238151808	3.11201637811012E-32		cds1500	CUS26831.1	LACOL_1501	Site-specific recombinase XerD	-1.97357254229784	1.97927711924446E-26
cds747	CUS26056.1	LACOL_0748	50S ribosomal protein L20	2.0482171342683	3.12699422862582E-30		cds76	CUS25385.1	LACOL_0077	FAD-dependent pyridine nucleotide-disulfide oxidoreductase	-1.53135719867418	2.99313629708242E-26
cds1027	CUS26336.1	LACOL_1028	Transketolase	1.69405973956828	5.38569562018586E-30		cds182	CUS25491.1	LACOL_0183	Putative cell surface protein	-1.52186699773206	8.64759075693622E-26
cds1270	CUS26579.1	LACOL_1271	Cell shape determining protein MreD	1.49499185945522	3.81262457039225E-29		cds1205	CUS26514.1	LACOL_1206	Adapter protein MecA	-1.26730095153612	1.11662047878697E-25
cds280	CUS25589.1	LACOL_0281	ABC transporter ATP-binding protein uup	1.46190285896093	9.3174808258109E-26		cds1398	CUS26717.1	LACOL_1399	Ribosome hibernation promoting factor	-1.35474233826692	5.60277080396125E-24
cds1016	CUS26325.1	LACOL_1017	Cytidine uridine-specific hydrolase	2.23659501313691	1.9500288491973E-25		cds408	CUS25717.1	LACOL_0409	Phosphoglycerate mutase	-1.42489319586342	1.10802396309218E-23
cds480	CUS25789.1	LACOL_0481	30S ribosomal protein S12	1.2706042492669	1.42498244885341E-24		cds1362	CUS26674.1	LACOL_1363	Uncharacterized protein	-2.1953816999623	1.20871233964028E-23
cds964	CUS26273.1	LACOL_0965	Conserved virulence factor B	1.47837373951709	3.74256297888242E-24		cds1340	CUS26649.1	LACOL_1341	Cyclopentanol dehydrogenase	-2.11061381575239	2.06177139258354E-23
cds1281	CUS26590.1	LACOL_1282	Ribosomal protein S4 (Fragment)	1.36823122347751	1.71085708603913E-23		cds321	CUS25630.1	LACOL_0322	Integral membrane protein	-1.67920613262088	5.30755739627525E-23
cds1271	CUS26580.1	LACOL_1272	Cell shape-determining protein MreC	1.47761562753664	1.82956330708768E-23		cds628	CUS25937.1	LACOL_0629	Alkaline phosphatase synthesis transcriptional regulatory protein PhoP	-1.69833838205894	8.07885856451246E-23
cds483	CUS25792.1	LACOL_0484	30S ribosomal protein S10	1.33076788500154	2.88173608881984E-23		cds196	CUS25505.1	LACOL_0197	ATP-dependent proteinase ATP-binding subunit	-2.25374393446052	7.0529345330449E-22
cds754	CUS26063.1	LACOL_0755	Class I SAM-dependent methyltransferase	1.38141178827811	3.29462654641799E-23		cds67	CUS25376.1	LACOL_0068	Uncharacterized protein	-1.83591404862588	7.00144016787002E-21
cds536	CUS25845.1	LACOL_0537	RNA methyltransferase TrmA	1.42806064052294	5.50177060701609E-23		cds1402	CUS26721.1	LACOL_1403	Hydroxyacyl-coenzyme A dehydrogenase	-2.0618984241233	8.24165138607252E-21
cds1018	CUS26327.1	LACOL_1019	Pyrimidine-specific nucleoside symporter	2.14329812764434	1.06220358350241E-22		cds1550	CUS26886.1	LACOL_1551	4-diphosphocytidyl-2-C-methyl-D-erythritol kinase	-1.39260110915386	9.15842879185463E-21
cds78	CUS25387.1	LACOL_0079	Hemolysin or related protein containing CBS domain	1.48277906779078	9.28147768516668E-22		cds633	CUS25942.1	LACOL_0634	Phosphate import ATP-binding protein PstB	-1.51335103635916	1.35494270776465E-20
cds1432	CUS26756.1	LACOL_1433	Transcription termination/antitermination protein NusG	1.53321961555816	2.66698343850867E-21		cds221	CUS25530.1	LACOL_0222	1,3-propanediol dehydrogenase	-1.28803052100823	3.79424326625865E-20
cds749	CUS26058.1	LACOL_0750	Ribosome biogenesis GTPase YqeH	1.3279625505931	2.98579667057423E-21		cds195	CUS25504.1	LACOL_0196	Uncharacterized protein	-1.26455572143042	1.07113096483903E-19
cds752	CUS26061.1	LACOL_0753	NAD metabolism hydrolase of HD superfamily	1.28107933321669	6.11442087230258E-21		cds919	CUS26228.1	LACOL_0920	Cell surface protein%2C LPXTG-motif-containing	-1.18687430564812	1.09030005251106E-19
cds756	CUS26065.1	LACOL_0757	COG1399 protein in cluster with ribosomal protein L32p, Firmicutes subfamily	1.17073332740454	1.63947193174413E-20		cds634	CUS25943.1	LACOL_0635	Phosphate import ATP-binding protein PstB	-1.6110330935273	1.45994222256233E-19
cds1364	CUS26676.1	LACOL_1365	Ribonuclease R	1.09486238763741	3.81796378652192E-20		cds1233	CUS26542.1	LACOL_1234	CBS domain-containing protein ykuL	-1.23187570550749	1.54119087654846E-19
cds1129	CUS26438.1	LACOL_1130	Trigger factor	1.29943242838785	5.50320750290354E-20		cds1048	CUS26357.1	LACOL_1049	Thiamine-binding protein	-1.72591207148268	9.40808768199737E-19
cds963	CUS26272.1	LACOL_0964	Site-specific tyrosine recombinase XerD	1.61118850710626	1.34356522233472E-19		cds1526	CUS26858.1	LACOL_1527	Sortase A LPXTG specific	-1.51501795009492	1.74236524275455E-18
cds1112	CUS26421.1	LACOL_1113	Cna protein B-type domain-containing protein	1.63659160712057	4.33073369464123E-19		cds124	CUS25433.1	LACOL_0125	Zinc-binding alcohol dehydrogenase	-1.94063280677635	2.70398678718576E-18
cds846	CUS26155.1	LACOL_0847	Elongation factor P	1.0886582691711	1.16217937240814E-18		cds198	CUS25507.1	LACOL_0199	Uncharacterized protein	-1.30244542863241	2.71172285258668E-18
cds1030	CUS26339.1	LACOL_1031	Fumarate reductase flavoprotein subunitprecursor	1.05905323280871	1.88390482090874E-18		cds635	CUS25944.1	LACOL_0636	Phosphate-specific transport system accessory protein PhoU	-1.48920095457456	1.30521296742062E-17
cds516	CUS25825.1	LACOL_0517	50S ribosomal protein L13	1.11576795441705	1.88390482090874E-18		cds706	CUS26015.1	LACOL_0707	Monoterpene epsilon-lactone hydrolase	-1.28169069695695	1.38966771016534E-17
cds842	CUS26151.1	LACOL_0843	50S ribosomal protein L21	1.20718092946796	1.88621753620232E-18		cds1050	CUS26359.1	LACOL_1051	Molecular chaperone DnaK	-1.3116048685294	2.11421269320537E-17
cds1063	CUS26372.1	LACOL_1064	Transcription termination/antitermination protein NusA	1.33134250282478	2.04213997779687E-18		cds402	CUS25711.1	LACOL_0403	Hydrolase acting on carbon-nitrogen bonds, other than peptide bonds, in linear amides	-1.48301540539042	2.42925398850875E-17
cds753	CUS26062.1	LACOL_0754	Ribosomal silencing factor RsfS	1.22510046388981	8.83728794655656E-18		cds1359	CUS26671.1	LACOL_1360	UPF0079 ATP-binding protein ydiB	-1.26335843783708	2.65642331980347E-17
cds1028	CUS26337.1	LACOL_1029	FAD:protein FMN transferase	1.23436051507666	1.11649906875073E-17		cds136	CUS25445.1	LACOL_0137	2-hydroxyglutaryl-CoA dehydratase activator	-1.77427253888179	2.92689064985175E-17
cds486	CUS25795.1	LACOL_0487	50S ribosomal protein L23	1.14777296176984	1.93634805431999E-17		cds630	CUS25939.1	LACOL_0631	ABC-type phosphate transport system, periplasmic component	-1.42528398360669	3.33227835737421E-17
cds184	CUS25493.1	LACOL_0185	Uncharacterized protein	1.85804705807523	2.20808936084798E-17		cds1395	CUS26712.1	LACOL_1396	Phage shock protein C	-1.17516050301844	4.96087285587001E-17
cds843	CUS26152.1	LACOL_0844	Ribosomal-processing cysteine protease Prp	1.17633758870295	5.68644321083859E-17		cds1577	CUS26920.1	LACOL_1578	Glycopeptide antibiotics resistance protein	-1.57394479379924	6.83161783899284E-17
cds654	CUS25963.1	LACOL_0655	MOP superfamily multidrug oligosaccharidyl-lipid polysaccharide flippase transporter	1.22428768363919	1.18107087830672E-16		cds694	pseudo	LACOL_0695	Putative dihydrofolate reductase	-2.02971988602284	8.40763583579189E-17
cds886	CUS26195.1	LACOL_0887	50S ribosomal protein L19	1.17956964974188	1.47535884468886E-16		cds164	CUS25473.1	LACOL_0165	Neprilysin	-1.24844575172466	9.94389654216257E-17
cds655	CUS25964.1	LACOL_0656	Ribosomal small subunit pseudouridine synthase A	1.42225105187143	1.7634576620479E-16		cds175	CUS25484.1	LACOL_0176	Fumarate reductase flavoprotein subunit	-1.1204032249753	1.01889630638444E-16
cds1210	CUS26519.1	LACOL_1211	Cytochrome O ubiquinol oxidase	1.19956088841479	3.0933234810378E-16		cds51	CUS25360.1	LACOL_0052	Transcriptional regulator MerR	-1.60832533352593	1.03556415679631E-16
cds847	CUS26156.1	LACOL_0848	Alkaline shock protein [Lactobacillus oligofermentans DSM 15707 = LMG 22743]	1.02174074213086	5.25266263859404E-16		cds611	CUS25920.1	LACOL_0612	ATP-dependent Clp protease ATP-binding subunit ClpA	-1.74658812192824	1.3675788020828E-16
cds1530	CUS26863.1	LACOL_1531	CTP synthase	1.13875985956796	7.74753446386842E-16		cds1680	CUS27037.1	LACOL_1681	Preprotein translocase subunit SecY	-2.00917686014812	8.00721432663611E-16
cds1060	CUS26369.1	LACOL_1061	Translation initiation factor IF-2	1.06636481757053	8.00721432663611E-16		cds425	CUS25734.1	LACOL_0426	DNA-binding transcriptional repressor MarR	-1.95917073497878	9.38117808953814E-16
cds1164	CUS26473.1	LACOL_1165	Tetratricopeptide repeat-containing protein	1.17738817636878	1.33281007512003E-15		cds1047	CUS26356.1	LACOL_1048	Aminopeptidase	-1.13798349669161	9.48914346394224E-16
cds383	CUS25692.1	LACOL_0384	Permease of the major facilitator superfamily	1.12444966675144	1.61812795613219E-15		cds115	CUS25424.1	LACOL_0116	Transcriptional antiterminator with PTS regulation domain	-1.85417474985297	1.33334075172736E-15
cds460	CUS25769.1	LACOL_0461	Ribonuclease J	1.13406781956941	2.65197289510285E-15		cds181	CUS25490.1	LACOL_0182	Cell surface protein%2C CscC family	-1.30842990791804	1.40758566573452E-15
cds484	CUS25793.1	LACOL_0485	50S ribosomal protein L3	1.11482645769091	3.12237670218036E-15		cds1360	CUS26672.1	LACOL_1361	Phosphotransacetylase	-1.1822593530101	1.71444404563572E-15
cds1719	CUS27080.1	LACOL_1720	Membrane protein insertase YidC	1.13411569117104	4.61811111578281E-15		cds631	CUS25940.1	LACOL_0632	Phosphate transport system permease protein	-1.54442674270162	2.67341648687407E-15
cds751	CUS26060.1	LACOL_0752	Nicotinate-nucleotide adenylyltransferase	1.27982881306737	5.94900411909336E-15		cds134	CUS25443.1	LACOL_0135	ADP-ribosylglycohydrolase	-1.32861406865465	3.27140313415973E-15
cds1365	CUS26677.1	LACOL_1366	Phospholipid/glycerol acyltransferase	1.08783027234463	6.45478819875356E-15		cds632	CUS25941.1	LACOL_0633	Phosphate transport system permease protein PstA	-1.4464678668601	4.53782663303745E-15
cds1470	CUS26796.1	LACOL_1471	Duplicated ATPase component of energizing module of predicted ECF transporter	1.4133464590853	1.42886636132325E-14		cds1369	CUS26681.1	LACOL_1370	Triosephosphate isomerase	-1.03257662751205	6.98126432014759E-15
cds1113	CUS26422.1	LACOL_1114	Putative transmembrane receptor%2C TarH-containing	1.66083307687045	2.31148159151879E-14		cds1154	CUS26463.1	LACOL_1155	Uncharacterized protein	-1.46411835469568	1.35480757750944E-14
cds885	CUS26194.1	LACOL_0886	tRNA (guanine-N(1)-)-methyltransferase	1.26400798196322	2.32015920207089E-14		cds68	CUS25377.1	LACOL_0069	L-proline glycine betaine ABC transport system permease protein ProV	-1.39902092713983	2.36658180504964E-14
cds848	CUS26157.1	LACOL_0849	Transcription antitermination protein NusB	1.07472340372624	2.60841129416251E-14		cds1679	CUS27036.1	LACOL_1680	Accessory Sec system protein Asp1	-1.84423463642401	2.77023455053784E-14
cds763	CUS26072.1	LACOL_0764	RNA methyltransferase	1.16871271947409	3.20375382766677E-14		cds87	CUS25396.1	LACOL_0088	NADH-dependent flavin oxidoreductase	-1.71715226001765	2.77960913813025E-14
cds1064	CUS26373.1	LACOL_1065	Ribosome maturation factor RimP	1.37326633511482	7.72738644487424E-14		cds141	CUS25450.1	LACOL_0142	Acetoin dehydrogenase	-1.39960617341913	3.05230035475994E-14
cds959	CUS26268.1	LACOL_0960	Pseudouridine synthase	1.06457679806857	8.24923486372296E-14		cds1666	CUS27022.1	LACOL_1667	Bifunctional pyr operon transcriptional regulator/uracil phosphoribosyltransferase PyrR	-1.20965681431427	4.13336244616554E-14
cds523	CUS25832.1	LACOL_0524	PTS system N-acetylglucosamine-specific EIICBA component	1.28926182937528	8.28030202781623E-14		cds1678	CUS27034.1	LACOL_1679	Glycosylation associated protein, mature Fap1 export and glycosylation,gap2	-1.71624806798836	8.28030202781623E-14
cds748	CUS26057.1	LACOL_0749	HAD superfamily (Subfamily IIIA) phosphatase, TIGR01668	1.07252179017397	1.65900142767675E-13		cds234	CUS25543.1	LACOL_0235	Glycerol kinase	-1.13280504536397	1.04878605446043E-13
cds615	CUS25924.1	LACOL_0616	L-fucose-proton symporter	1.32413859259649	1.78365990438178E-13		cds258	CUS25567.1	LACOL_0259	AraC family transcriptional regulator	-1.73380281210438	1.07523848086842E-13
cds485	CUS25794.1	LACOL_0486	50S ribosomal protein L4	1.17428149511392	1.79530292634148E-13		cds520	CUS25829.1	LACOL_0521	Beta-galactosidase large subunit	-1.32520393046952	1.13847282824472E-13
cds1147	CUS26456.1	LACOL_1148	Inositol-phosphate phosphatase	1.11761954643867	2.40626194652104E-13		cds729	CUS26038.1	LACOL_0730	Purine nucleoside phosphoramidase	-1.16734636222153	1.42369676314329E-13
cds884	CUS26193.1	LACOL_0885	Ribosome maturation factor RimM	1.29307157954323	3.06360515043162E-13		cds1537	CUS26872.1	LACOL_1538	Uncharacterized protein	-1.65972278736007	1.79857704833661E-13
cds1589	CUS26938.1	LACOL_1590	D-alanyl-D-alanine serine-type carboxypeptidase	1.26278164111179	4.31068899752E-13		cds437	CUS25746.1	LACOL_0438	Uncharacterized protein	-1.64555977223024	2.27458863569684E-13
cds1061	CUS26370.1	LACOL_1062	LSU ribosomal protein L7AE	1.08152241608842	4.6041787155999E-13		cds1464	CUS26790.1	LACOL_1465	Uncharacterized protein	-1.14709271310283	3.32529219511305E-13
cds845	CUS26154.1	LACOL_0846	Xaa-Pro dipeptidase	1.38117875615744	6.97313907107999E-13		cds253	CUS25562.1	LACOL_0254	Uncharacterized protein	-1.16868806765938	4.35807812352453E-13
cds883	CUS26192.1	LACOL_0884	30S ribosomal protein S16	1.02823010685801	9.20857309981698E-13		cds62	CUS25371.1	LACOL_0063	Aspartate-semialdehyde dehydrogenase Asd	-1.16368841681308	9.22172395608369E-13
cds1272	CUS26581.1	LACOL_1273	Rod shape-determining protein MreB	1.01849079517859	1.17904483003686E-12		cds66	CUS25375.1	LACOL_0067	Uncharacterized protein	-1.51654872502175	1.07182989531913E-12
cds1349	CUS26661.1	LACOL_1350	High-affinity gluconate transporter	1.06154082704841	1.31800582476188E-12		cds1665	CUS27021.1	LACOL_1666	Aspartate carbamoyltransferase catalytic subunit	-2.31798593669364	1.49871876475417E-12
cds1019	CUS26328.1	LACOL_1020	NAD-dependent methanol dehydrogenase	1.78469229630837	1.64000323113975E-12		cds52	CUS25361.1	LACOL_0053	Nucleoside-diphosphate-sugar epimerase	-1.2002874785874	1.81197190626357E-12
cds1363	CUS26675.1	LACOL_1364	SsrA-binding protein SmpB	1.21955683728692	1.81197190626357E-12		cds1206	CUS26515.1	LACOL_1207	Regulatory protein Spx	-1.64293117394585	1.9494429092235E-12
cds1175	CUS26484.1	LACOL_1176	Isoleucine--tRNA ligase	1.0078725956505	3.04557394106131E-12		cds15	CUS25324.1	LACOL_0016	Abc superfamily atp binding cassette transporter, abc protein	-1.8285292047262	2.32294443910797E-12
cds1115	CUS26424.1	LACOL_1116	Adenine phosphoribosyltransferase	1.23215552781287	3.25491375798408E-12		cds257	CUS25566.1	LACOL_0258	Voltage-dependent potassium channel beta subunit	-1.5291372080083	2.60760825832449E-12
cds1552	CUS26889.1	LACOL_1553	Ribosomal RNA small subunit methyltransferase A	1.01037000840649	4.07258880696341E-12		cds656	CUS25965.1	LACOL_0657	ADP-dependent (S)-NAD(P)H-hydrate dehydratase	-1.05061934717783	3.82080280779534E-12
cds907	CUS26216.1	LACOL_0908	Nitroreductase	1.12717231235764	7.87304454279255E-12		cds227	CUS25536.1	LACOL_0228	Universal stress protein UspA	-1.00264982903061	4.77826915002435E-12
cds1325	CUS26634.1	LACOL_1326	High-affinity gluconate transporter	1.07266041175183	1.14938294217778E-11		cds449	CUS25758.1	LACOL_0450	Ser-adhes-N-term domain protein	-1.07550594033032	8.34037603818575E-12
cds1021	CUS26330.1	LACOL_1022	Phosphoribosylanthranilate isomerase	1.8066818761967	1.89460764589932E-11		cds1675	CUS27031.1	LACOL_1676	Putative accessory Sec system protein	-1.81134118219929	1.46880628537656E-11
cds1269	CUS26578.1	LACOL_1270	Ectoine hydroxyectoine ABC transporter, permease EhuD	1.67084449577513	2.1303396030194E-11		cds403	CUS25712.1	LACOL_0404	Uncharacterized protein	-1.86693642017112	1.56711240419508E-11
cds1528	CUS26861.1	LACOL_1529	50S ribosomal protein L31 type B	1.17423545777621	2.5066061563488E-11		cds1404	CUS26723.1	LACOL_1405	60 kDa chaperonin	-1.40957853414764	2.00363043819946E-11
cds1607	CUS26961.1	LACOL_1608	Tyrosine-protein phosphatase YwqE	1.05546327555619	2.73656584495157E-11		cds320	CUS25629.1	LACOL_0321	Uncharacterized protein	-1.2813350325192	2.57559116583634E-11
cds6	CUS25315.1	LACOL_0007	30S ribosomal protein S6	1.06490867076775	3.72004981296529E-11		cds100	CUS25409.1	LACOL_0101	Uncharacterized protein	-2.21885517132692	2.71127908127885E-11
cds32	CUS25341.1	LACOL_0033	Uncharacterized protein	2.69387393910032	4.35000816871369E-11		cds1491	CUS26821.1	LACOL_1492	Helix-turn-helix domain-containing protein	-1.24465286341293	3.0102707698347E-11
cds1606	CUS26960.1	LACOL_1607	Exopolysaccharide biosynthesis polyprenyl glycosylphosphotransferase	1.21663682593884	6.62192817520919E-11		cds1052	CUS26361.1	LACOL_1053	Heat-inducible transcriptional repressor HrcA	-1.31926144786319	3.692744796642E-11
cds1029	CUS26338.1	LACOL_1030	Uncharacterized protein	1.04148581333462	6.87915519299784E-11		cds927	CUS26236.1	LACOL_0928	Peptide methionine sulfoxide reductase MsrA	-1.22948989905649	4.42891522977032E-11
cds750	CUS26059.1	LACOL_0751	Probable RNA-binding protein YqeI	1.12091030420543	8.50143788433313E-11		cds113	CUS25422.1	LACOL_0114	Phosphoserine phosphatase	-1.32045703869589	4.59031470024171E-11
cds1156	CUS26465.1	LACOL_1157	Diacylglycerol kinase catalytic subunit	1.30348874191631	1.1142967928796E-10		cds86	CUS25395.1	LACOL_0087	XRE family transcriptional regulator	-1.97667448215976	5.23903230482838E-11
cds1267	CUS26576.1	LACOL_1268	Glutamine ABC transporter substrate binding component	1.16417873081668	1.13354333827391E-10		cds1361	CUS26673.1	LACOL_1362	Uracil-DNA glycosylase	-1.06203102890805	6.15747573072602E-11
cds980	CUS26289.1	LACOL_0981	Prokaryotic diacylglycerol kinase	1.14624877598668	1.20156422861698E-10		cds279	CUS25588.1	LACOL_0280	Amidase	-1.2142751918372	1.01767419743546E-10
cds844	CUS26153.1	LACOL_0845	50S ribosomal protein L27	1.31987371121309	2.21022444222116E-10		cds1677	CUS27033.1	LACOL_1678	Accessory Sec system protein Asp3	-1.68601656139239	1.2461285065875E-10
cds1120	CUS26429.1	LACOL_1121	GTPase Obg	1.06574917335065	2.71374286704644E-10		cds26	CUS25335.1	LACOL_0027	Sodium/proton antiporter	-1.11047459175228	2.99864276070677E-10
cds1341	CUS26650.1	LACOL_1342	Aggregation promoting factor	1.39922684538881	3.66988304433455E-10		cds355	CUS25664.1	LACOL_0356	Iron-sulfur cluster assembly ATPase protein SufC	-1.16767780487995	4.76462223237157E-10
cds973	CUS26282.1	LACOL_0974	37-kD nucleoid-associated bacterial protein	1.49753613914034	3.86783615981733E-10		cds429	CUS25738.1	LACOL_0430	Helix-turn-helix domain protein	-1.10800471869753	4.90149323769613E-10
cds1022	CUS26331.1	LACOL_1023	Kinase, PfkB family	2.05612192867492	4.67140442167316E-10		cds454	CUS25763.1	LACOL_0455	Glyoxylate reductase / Glyoxylate reductase / Hydroxypyruvate reductase	-1.09604945747546	6.62864517042031E-10
cds7	CUS25316.1	LACOL_0008	Single-stranded DNA-binding protein	1.00703950517213	4.94920414111909E-10		cds128	CUS25437.1	LACOL_0129	Ornithine carbamoyltransferase	-1.74251184418709	7.7795935692331E-10
cds531	CUS25840.1	LACOL_0532	Aspartyl/glutamyl-tRNA(Asn/Gln) amidotransferase subunit C	1.05245150410394	6.06205872770194E-10		cds334	CUS25643.1	LACOL_0335	Linear amide C-N hydrolase	-1.03971043060195	8.40498497106939E-10
cds1314	CUS26623.1	LACOL_1315	Threonylcarbamoyl-AMP synthase	1.0830459711689	1.94566611008354E-09		cds1051	CUS26360.1	LACOL_1052	Protein GrpE	-1.04558021086831	1.15339901271935E-09
cds517	CUS25826.1	LACOL_0518	30S ribosomal protein S9	1.04373985951767	3.35958754708448E-09		cds949	CUS26258.1	LACOL_0950	Site-specific recombinase XerD	-1.7365630793117	1.16238881970283E-09
cds1531	CUS26865.1	LACOL_1532	Probable DNA-directed RNA polymerase subunit delta	1.04539125334214	4.61018425444902E-09		cds1581	CUS26925.1	LACOL_1582	Dna-binding membrane protein	-1.59281988805866	1.94566611008354E-09
cds1373	CUS26686.1	LACOL_1374	Glycerol uptake facilitator	1.24131558007176	5.44479260281821E-09		cds233	CUS25542.1	LACOL_0234	Cyanate permease	-1.00825634985916	2.27922906364762E-09
cds1039	CUS26348.1	LACOL_1040	Glycine betaine carnitine choline transport protein	1.99115368396542	5.8686580628095E-09		cds251	CUS25560.1	LACOL_0252	Methylated-DNA--protein-cysteine methyltransferase	-1.09035930809555	2.44445897209858E-09
cds290	CUS25599.1	LACOL_0291	HTH-type transcriptional regulator GmuR	1.14814011984642	7.22968475687857E-09		cds472	CUS25781.1	LACOL_0473	Cysteine hydrolase	-1.87972495669756	3.43951680677669E-09
cds1268	CUS26577.1	LACOL_1269	Polar amino acid ABC transporter ATPase	1.16847456066167	9.14510744505196E-09		cds692	CUS26001.1	LACOL_0693	Flavodoxin	-1.51197862545072	3.94514847968011E-09
cds1439	CUS26765.1	LACOL_1440	D-alanyl-D-alanine dipeptidase	1.85565075991796	9.179844229666E-09		cds1358	CUS26670.1	LACOL_1359	Acetyltransferase	-1.12886031547677	5.39925582072579E-09
cds292	CUS25601.1	LACOL_0293	Endoribonuclease L-PSP	1.20259297785062	1.00993306144267E-08		cds693	CUS26002.1	LACOL_0694	NAD-dependent epimerase dehydratase	-1.29060602120154	6.31264729567246E-09
cds371	CUS25680.1	LACOL_0372	ABC transporter ATP-binding component	1.22780454114721	1.15694963770495E-08		cds356	CUS25665.1	LACOL_0357	Iron-sulfur ABC superfamily ATP binding cassette transporter, membrane protein	-1.00471203335605	6.37458561649691E-09
cds961	CUS26270.1	LACOL_0962	Segregation and condensation protein A	1.1069315163443	1.56929991627955E-08		cds1690	CUS27048.1	LACOL_1691	Acetylornithine aminotransferase	-1.00467231163545	7.57796381988928E-09
cds1587	CUS26935.1	LACOL_1588	Branched-chain amino acid ABC transporter	1.03789840926966	1.92052935576001E-08		cds240	CUS25549.1	LACOL_0241	Multidrug ABC transporter ATPase protein	-1.08293787882405	1.45009299129204E-08
cds1605	CUS26958.1	LACOL_1606	Amylovoran biosynthesis protein AmsE	1.01437006875525	3.2162461089759E-08		cds1083	CUS26392.1	LACOL_1084	Uncharacterized protein	-1.21342284771327	1.48781901599648E-08
cds1017	CUS26326.1	LACOL_1018	Uncharacterized protein	1.9802575177978	6.33295020975444E-08		cds1331	CUS26640.1	LACOL_1332	Intracellular iron chaperone frataxin	-1.61297309592082	1.78421075583802E-08
cds1571	CUS26910.1	LACOL_1572	Pyrimidine-nucleoside phosphorylase	1.33477888413716	1.01404764986051E-07		cds438	CUS25747.1	LACOL_0439	Uncharacterized protein	-1.62059848895191	2.57865584489791E-08
cds1721	CUS27082.1	LACOL_1722	50S ribosomal protein L34	1.12111777150525	1.11875681006722E-07		cds1479	CUS26807.1	LACOL_1480	Glycerol facilitator-aquaporin gla	-2.29650966519467	4.55387958670067E-08
cds1448	CUS26774.1	LACOL_1449	DMT family transporter	1.37383548906184	1.62674446883161E-07		cds575	CUS25884.1	LACOL_0576	Adenine deaminase	-1.05194336141235	6.60517601655782E-08
cds1374	CUS26687.1	LACOL_1375	Uncharacterized protein	1.82873166125782	1.75589611662797E-07		cds262	CUS25571.1	LACOL_0263	Non-reducing end beta-L-arabinofuranosidase	-1.28183219427357	7.80728691595937E-08
cds757	CUS26066.1	LACOL_0758	50S ribosomal protein L32	1.00109565482432	5.66701942791513E-07		cds1663	CUS27019.1	LACOL_1664	Carbamoyl-phosphate synthase pyrimidine-specific small chain	-1.59119316111864	1.2909751303228E-07
cds1079	CUS26388.1	LACOL_1080	RNase E specificity factor CsrD	1.10823234161994	7.85479591526357E-07		cds85	CUS25394.1	LACOL_0086	Lipoprotein releasing system, ATP-binding protein	-1.58909492862825	1.59405160133668E-07
cds1471	CUS26797.1	LACOL_1472	Cobalt ABC transporter permease	1.32525409318866	1.20414075381835E-06		cds1654	CUS27010.1	LACOL_1655	Acetylornithine deacetylase succinyl-diaminopimelate desuccinylase	-1.59352244643992	1.88324063772725E-07
cds637	CUS25946.1	LACOL_0638	Alcohol dehydrogenase	1.49703723229462	2.32926963653096E-06		cds84	CUS25393.1	LACOL_0085	FtsX-like permease family protein	-1.489211451552	2.13702895042946E-07
cds1020	CUS26329.1	LACOL_1021	Membrane protein, putative	1.65801910452073	5.46901354693732E-06		cds1208	CUS26517.1	LACOL_1209	Uncharacterized protein YhgC	-1.92845864434866	2.6863940982942E-07
cds616	CUS25925.1	LACOL_0617	D-ribose pyranase	1.10165647172703	7.04562515905295E-06		cds1546	CUS26882.1	LACOL_1547	ABC-type Mn Zn transport system, ATPase component	-1.23985705142795	4.30675018477079E-07
cds1090	CUS26399.1	LACOL_1091	Secreted effector protein PipB2	1.22065093077447	4.24280559406907E-05		cds780	CUS26089.1	LACOL_0781	Uncharacterized protein	-1.08310668261868	4.30675018477079E-07
cds284	CUS25593.1	LACOL_0285	Uncharacterized protein	1.11101074057657	0.003170739940985		cds1652	CUS27008.1	LACOL_1653	Methionine import ATP-binding protein MetN	-1.92065526759341	4.34722216765385E-07
cds774	CUS26083.1	LACOL_0775	50S ribosomal protein L33	1.51843686502271	0.0054635267846		cds34	CUS25343.1	LACOL_0035	NADH peroxidase	-1.30851097859809	4.78253858516109E-07
cds984	CUS26293.1	LACOL_0985	30S ribosomal protein S21	1.29167345454867	0.023520522881702		cds521	CUS25830.1	LACOL_0522	Beta-galactosidase small subunit	-1.08626765895376	7.73498982159553E-07
							cds1103	CUS26412.1	LACOL_1104	HTH-type transcriptional regulator CzcR	-1.06429300115429	1.07209808765385E-06
							cds173	CUS25482.1	LACOL_0174	Transcriptional regulator	-1.51492361386398	1.12359206160467E-06
							cds701	CUS26010.1	LACOL_0702	D-alanyl-lipoteichoic acid biosynthesis protein DltD	-1.02220407525539	1.15982744122685E-06
							cds1013	CUS26322.1	LACOL_1014	Alpha-l-arabinofuranosidase c-terminus	-1.08688791833346	1.24492501538264E-06
							cds1388	CUS26701.1	LACOL_1389	Putative TetR family transcriptional regulator	-1.81047875142237	1.60808181791008E-06
							cds35	CUS25344.1	LACOL_0036	Uncharacterized protein	-1.36868042843055	2.12466984690673E-06
							cds16	CUS25325.1	LACOL_0017	Abc-type sugar transport system, permease component	-1.46524672664378	2.19961219286295E-06
							cds1664	CUS27020.1	LACOL_1665	Dihydroorotase	-1.66511445045906	1.11053146305019E-05
							cds129	CUS25438.1	LACOL_0130	Carbamate kinase	-1.34851460389707	1.11753294237481E-05
							cds80	CUS25389.1	LACOL_0081	HTH-type transcriptional regulator ytcD	-1.30854424245207	1.19755109418577E-05
							cds1476	CUS26803.1	LACOL_1477	Acetate CoA-transferase subunit alpha	-1.34826510557525	1.30111885654196E-05
							cds1547	CUS26883.1	LACOL_1548	Serine O-acetyltransferase	-1.87353760913869	1.97853018937303E-05
							cds350	CUS25659.1	LACOL_0351	Phosphoglycerate dehydrogenase SerA	-1.08149346599393	2.10461849750158E-05
							cds1651	CUS27007.1	LACOL_1652	Putative D-methionine-binding lipoprotein MetQ	-1.60736082126915	2.83675963976934E-05
							cds53	CUS25362.1	LACOL_0054	Rfr2 family transcriptional regulator	-1.04399644150865	3.34939224657113E-05
							cds390	CUS25699.1	LACOL_0391	Uncharacterized protein	-1.08622191980992	3.73359171563913E-05
							cds349	CUS25658.1	LACOL_0350	Phosphoserine aminotransferase	-1.23921988755646	4.2471539391006E-05
							cds171	CUS25480.1	LACOL_0172	Beta-xylosidase	-1.32759309427319	4.4334941573602E-05
							cds1548	CUS26884.1	LACOL_1549	Cystathionine beta-lyase cystathionine gamma-lyase	-1.83269490599115	4.59653291988334E-05
							cds1477	CUS26805.1	LACOL_1478	Bifunctional NADH-specific enoyl-ACP reductase/trans-2-enoyl-CoA reductase	-1.50830209769902	5.04783197518798E-05
							cds1209	CUS26518.1	LACOL_1210	Uncharacterized protein	-1.2536309791084	6.19199647285599E-05
							cds1280	CUS26589.1	LACOL_1281	Signaling protein containing gaf domain	-2.38201898430884	6.83097929450569E-05
							cds1692	CUS27050.1	LACOL_1693	Uncharacterized protein	-2.77017639747391	8.30774236451917E-05
							cds245	CUS25554.1	LACOL_0246	Outer membrane protein	-1.21887709578957	8.4415382928171E-05
							cds1676	CUS27032.1	LACOL_1677	Accessory Sec system glycosylation protein GtfA	-1.87487366881196	9.04810387734237E-05
							cds539	CUS25848.1	LACOL_0540	Diguanylate cyclase/phosphodiesterase domain 2 protein	-1.19383293409505	9.47520262470828E-05
							cds1549	CUS26885.1	LACOL_1550	Cysteine synthase	-2.04253345336179	0.000114392166295
							cds1653	CUS27009.1	LACOL_1654	ABC-type metal ion transport system, permease component	-1.68951028693897	0.000157104632466
							cds1703	CUS27061.1	LACOL_1704	Endoglucanase C307	-1.05772524054707	0.000165446112233
							cds294	CUS25603.1	LACOL_0295	5-(Carboxyamino)imidazole ribonucleotide synthase	-1.3441244111086	0.000205817836197
							cds554	pseudo	LACOL_0555	Ferrous iron importer protein B FeoB	-1.11955639577929	0.000223822474503
							cds1481	CUS26809.1	LACOL_1482	DNA-binding helix-turn-helix protein	-1.08483459852914	0.000297997100741
							cds1642	CUS26997.1	LACOL_1643	Uncharacterized protein	-1.14340278008805	0.00047131110606
							cds990	CUS26299.1	LACOL_0991	Aminoglycoside phosphotransferase fructosamine kinase	-1.06567467160426	0.000541888448824
							cds101	CUS25410.1	LACOL_0102	Transcriptional regulator	-1.08459108158192	0.001120215386648
							cds172	CUS25481.1	LACOL_0173	Xyloside transporter XynT	-1.14953013106826	0.00304850369027
							cds1478	CUS26806.1	LACOL_1479	MaoC domain-containing protein dehydratase	-1.41510977161407	0.007407978895018
							cds1387	CUS26700.1	LACOL_1388	ABC-type lipoprotein export system ATPase subunit	-1.45588246333174	0.007750261506373
							cds293	CUS25602.1	LACOL_0294	N5-carboxyaminoimidazole ribonucleotide mutase	-1.10284263984584	0.009370377890046
							cds116	CUS25425.1	LACOL_0117	L-ascorbate-6-phosphate lactonase	-1.32036699787032	0.009747304350593
							cds40	CUS25349.1	LACOL_0041	Copper resistance protein CopZ	-1.08638891802084	0.010964542806008
							cds1484	CUS26812.1	LACOL_1485	Helix-turn-helix domain-containing protein	-2.08617948557046	0.012791718601901
							cds1543	CUS26879.1	LACOL_1544	Membrane protein%2C HXXEE motif-containing	-1.94556985742499	0.017405684089642
							cds1204	CUS26513.1	LACOL_1205	Competence protein/transcription factor	-1.57592759742213	0.019385009222864
							cds1488	CUS26817.1	LACOL_1489	Phosphosulfolactate synthase	-1.10763278565269	0.01967123988941
							cds296	CUS25605.1	LACOL_0297	Phosphoribosylformylglycinamidine synthase subunit PurS	-1.48127673571664	0.023880144214922
							cds125	CUS25434.1	LACOL_0126	Uncharacterized protein	-1.90366090530198	0.032904119509846
							cds835	CUS26144.1	LACOL_0836	Uncharacterized protein	-2.60708720004286	0.040184341313374
							cds1459	CUS26785.1	LACOL_1460	Putative ABC transporter ATP-binding protein YclH	-1.00438089036975	0.047122825791546

## Sheet: 28degree_5min
28 degree 5 minutes upregulated genes							28 degree 5 minutes downregulated genes
CDS_Number	Protein_ID	Locus_tag	Description(PANNZER+GenBank)	Log2FoldChange	P-adjusted value		CDS_Number	Protein_ID	Locus_tag	Description(PANNZER+GenBank)	Log2FoldChange	P-adjusted value
cds1537	CUS26872.1	LACOL_1538	Uncharacterized protein	1.45095451547106	2.52806785225431E-37		cds627	CUS25936.1	LACOL_0628	Aggregation promoting factor	-1.83966922183422	5.69145364422298E-115
cds258	CUS25567.1	LACOL_0259	AraC family transcriptional regulator	1.50941020803097	4.76601101622519E-36		cds1447	CUS26773.1	LACOL_1448	Gamma-D-glutamate-meso-diaminopimelate muropeptidase	-1.74124596937646	1.28709670067059E-100
cds36	CUS25345.1	LACOL_0037	Heavy metal translocating P-type ATPase	1.1618770396999	6.23093994749731E-25		cds1341	CUS26650.1	LACOL_1342	Aggregation promoting factor	-1.59277802584185	9.05879640266443E-89
cds257	CUS25566.1	LACOL_0258	Voltage-dependent potassium channel beta subunit	1.1394506897623	5.74042384638011E-21		cds1521	CUS26852.1	LACOL_1522	DEAD-box ATP-dependent RNA helicase CshA	-1.66897223922676	6.39857812943081E-83
cds1666	CUS27022.1	LACOL_1667	Bifunctional pyr operon transcriptional regulator/uracil phosphoribosyltransferase PyrR	1.04163205038845	1.16699454733587E-16		cds463	CUS25772.1	LACOL_0464	Cold shock-like protein CspLA	-1.17470523126947	1.98389823708251E-50
cds425	CUS25734.1	LACOL_0426	DNA-binding transcriptional repressor MarR	1.37559648062128	1.33377210172427E-10		cds1175	CUS26484.1	LACOL_1176	Isoleucine--tRNA ligase	-1.4687889167042	4.1046447919836E-44
cds1665	CUS27021.1	LACOL_1666	Aspartate carbamoyltransferase catalytic subunit	1.57569634314709	1.89752797007355E-07		cds745	CUS26054.1	LACOL_0746	Translation initiation factor IF-3	-1.20578885823491	5.35996625904411E-36
cds520	CUS25829.1	LACOL_0521	Beta-galactosidase large subunit	1.15454947486201	4.00908506956585E-07		cds918	CUS26227.1	LACOL_0919	Fatty acid-binding protein DegV	-1.02181118977627	2.17943407488156E-22
cds1206	CUS26515.1	LACOL_1207	Regulatory protein Spx	1.26875380044647	4.77740656940182E-05		cds78	CUS25387.1	LACOL_0079	Hemolysin or related protein containing CBS domain	-1.10461794042937	3.04968063934877E-22
cds271	CUS25580.1	LACOL_0272	Transcriptional regulator	1.1127824070413	5.08034839858599E-05		cds1610	CUS26964.1	LACOL_1611	Cell envelope-associated transcriptional attenuator LytR-CpsA-Psr	-1.02591577797483	8.45164200849833E-19
cds126	CUS25435.1	LACOL_0127	Two-component response regulator, controling glutamine utilization	1.17898213661152	0.000285948995849		cds1609	CUS26963.1	LACOL_1610	Polymerization and chain length determination protein	-1.012280718467	1.55691350457456E-18
cds1664	CUS27020.1	LACOL_1665	Dihydroorotase	1.31438118203223	0.000853778758128		cds383	CUS25692.1	LACOL_0384	Permease of the major facilitator superfamily	-1.36038924737042	6.3836911447074E-18
cds173	CUS25482.1	LACOL_0174	Transcriptional regulator	1.24018030246743	0.001559740894699		cds523	CUS25832.1	LACOL_0524	PTS system N-acetylglucosamine-specific EIICBA component	-1.09072809771004	1.26890711525311E-16
cds1021	CUS26330.1	LACOL_1022	Phosphoribosylanthranilate isomerase	1.1270661091716	0.006349747991326		cds1565	CUS26904.1	LACOL_1566	Tyrosine--tRNA ligase	-1.07605493416171	2.74429030563255E-16
cds264	CUS25573.1	LACOL_0265	Transcriptional regulator, AraC family	1.04093754466927	0.009383607468653		cds1551	CUS26888.1	LACOL_1552	Protein Veg	-1.04885105717117	3.89374830087779E-15
cds365	CUS25674.1	LACOL_0366	FMN-dependent NADH-azoreductase	1.25449135566732	0.03776355639609		cds470	CUS25779.1	LACOL_0471	Deoxyadenosine kinase/Deoxyguanosine kinase	-1.01562266286508	8.02246113821754E-15
							cds1607	CUS26961.1	LACOL_1608	Tyrosine-protein phosphatase YwqE	-1.07640185755708	1.56078026655594E-10
							cds1156	CUS26465.1	LACOL_1157	Diacylglycerol kinase catalytic subunit	-1.36297264934737	2.37528530525805E-10
							cds384	CUS25693.1	LACOL_0385	Permease of the major facilitator superfamily	-1.32147187089429	3.5981178598868E-09
							cds1165	CUS26474.1	LACOL_1166	Alpha-ribazole phosphatase	-1.18901963105475	2.67001571934343E-07
							cds587	CUS25896.1	LACOL_0588	O-acetyltransferase	-1.10775906834968	3.29098179075956E-07
							cds456	CUS25765.1	LACOL_0457	Branched-chain amino acid transport protein AzlC	-1.07004670311103	8.19960294171835E-05
							cds637	CUS25946.1	LACOL_0638	Alcohol dehydrogenase	-1.30050013000863	0.000605208805043
							cds385	CUS25694.1	LACOL_0386	Transcriptional regulator	-1.49617522957764	0.000662174597293
							cds1269	CUS26578.1	LACOL_1270	Ectoine hydroxyectoine ABC transporter, permease EhuD	-1.08659786315413	0.002911530282505
							cds455	CUS25764.1	LACOL_0456	Branched-chain amino acid ABC transporter	-1.27545878260419	0.018062176326347

[truncated: 2 more sheets: 28degree_35min, 28degree_185min]
