# Supplementary material for: Transcriptomic time-series analysis of cold- and heat-shock response in psychrotrophic lactic acid bacteria
Source: BMC Genomics. 2021 Jan 7;22:28. doi: 10.1186/s12864-020-07338-8 (PMC7788899; doi:10.1186/s12864-020-07338-8)
Supplement: Supplementary file 5 — Additional file 5: Table S4. List of enrichment GO terms for up- and downregulated genes in Le. gelidum, Lc. piscium, P. oligofermentans. [file 12864_2020_7338_MOESM5_ESM.ods]

## Sheet: gelidum_upregulated
#Enriched GO terms for upregulated genes in Le. Gelidum
	P-value
GO Term	0 degree 5 min	0 degree 35 min	0 degree 185 min	4 degree 5 min	4 degree 35 min	4 degree 185 min	14 degree 5 min	14 degree 35 min	14 degree 185 min	28 degree 5 min	28 degree 35 min	28 degree 185 min
thiamine metabolic process	NE	NE	NE	NE	NE	0.0105	NE	NE	NE	NE	NE	NE
nitrogen compound transport	NE	NE	0.02137	NE	NE	NE	NE	NE	NE	NE	NE	NE
amino acid transmembrane transport	NE	NE	NE	NE	NE	NE	NE	NE	NE	NE	NE	0.00856
drug transport	NE	NE	0.01905	NE	NE	0.024	NE	NE	NE	NE	NE	NE
pentose metabolic process	NE	NE	NE	NE	NE	NE	NE	NE	0.0231	NE	NE	NE
glutamine family amino acid biosynthesis	NE	NE	NE	NE	NE	NE	NE	NE	0.0148	NE	NE	NE
PTS	NE	NE	0.00027	NE	NE	NE	NE	NE	NE	0.0054	2.5E-10	9.6E-09
lysine biosynthesis via diaminopimelate	NE	NE	0.0344	NE	NE	NE	NE	NE	NE	NE	NE	NE
carbohydrate metabolic process	NE	NE	NE	NE	NE	NE	NE	NE	NE	NE	4.5E-06	9.1E-07
fatty acid biosynthesis	NE	NE	NE	NE	NE	NE	NE	5E-08	NE	NE	NE	NE
regulation of transcription, DNA-templated	NE	NE	0.03216	NE	0.011	NE	NE	NE	NE	NE	NE	NE
oligosaccharide metabolic process	NE	NE	NE	NE	NE	NE	NE	NE	NE	NE	0.01097	0.00856
small molecule catabolic process	NE	NE	NE	NE	NE	NE	NE	NE	0.0396	NE	NE	NE
cellular oxidant detoxification	NE	NE	NE	NE	NE	NE	NE	NE	0.0409	NE	NE	NE
RNA processing	NE	NE	0.02073	NE	0.003	0.0236	NE	0.00022	NE	NE	NE	NE
nitrogen compound metabolic process	NE	0.0477	NE	NE	NE	NE	NE	NE	NE	NE	NE	NE
arginine biosynthesis	NE	NE	NE	NE	NE	NE	NE	NE	NE	NE	NE	0.00024
thiamine-containing compound biosynthesis	NE	NE	NE	NE	NE	0.0051	NE	NE	NE	NE	NE	NE
macromolecule biosynthesis	NE	0.0354	NE	NE	NE	NE	NE	NE	0.0434	NE	NE	NE
peptidoglycan biosynthesis	NE	NE	NE	0.046	NE	NE	0.034	NE	NE	NE	NE	NE
phosphorelay signal transduction system	NE	NE	NE	NE	NE	NE	0.042	NE	NE	NE	NE	NE
aromatic amino acid family biosynthesis	NE	NE	1.9E-05	NE	NE	0.0048	NE	NE	NE	NE	NE	NE
carboxylic acid transport	NE	NE	NE	NE	NE	0.021	NE	NE	NE	NE	NE	NE
carbohydrate transport	NE	NE	NE	NE	NE	NE	NE	NE	NE	NE	0.01284	0.01123
signal transduction by protein phosphorylation	NE	NE	NE	0.025	NE	NE	0.019	NE	NE	NE	NE	NE
organophosphate catabolic process	NE	NE	NE	NE	NE	NE	NE	NE	NE	0.0411	NE	NE
protein folding	NE	0.0482	NE	NE	NE	NE	NE	NE	NE	1.2E-06	0.00064	NE
amide biosynthesis	NE	NE	NE	NE	NE	NE	NE	0.01314	NE	NE	NE	NE
carbohydrate catabolic process	NE	NE	NE	NE	NE	NE	NE	NE	0.0095	NE	0.02856	NE
transmembrane transport	NE	0.0186	0.00726	NE	NE	NE	NE	NE	NE	NE	NE	NE
carbohydrate transmembrane transport	NE	NE	0.00027	NE	NE	NE	NE	NE	NE	0.0358	2.5E-10	1E-07
carbohydrate phosphorylation	NE	NE	0.01905	NE	NE	NE	NE	NE	NE	0.0042	0.0035	NE
sodium ion transport	NE	NE	NE	NE	NE	NE	NE	NE	NE	NE	0.04662	NE
cell wall organization	NE	NE	NE	0.049	NE	NE	0.037	NE	NE	NE	NE	NE
peptidyl-histidine phosphorylation	NE	NE	NE	0.018	NE	NE	0.013	NE	NE	NE	NE	NE
chorismate biosynthesis	NE	NE	0.00021	NE	NE	0.043	NE	NE	NE	NE	NE	NE
acetyl-CoA metabolic process	NE	0.0099	NE	NE	0.042	NE	NE	NE	0.0158	NE	NE	NE
hexose metabolic process	NE	NE	NE	NE	NE	NE	NE	NE	NE	NE	0.04167	0.03313
amide transport	NE	NE	NE	NE	NE	0.0211	NE	NE	NE	NE	NE	NE
RNA methylation	NE	NE	NE	NE	NE	NE	0.042	0.037	NE	NE	NE	NE
organophosphate biosynthesis	NE	NE	NE	NE	NE	0.0254	NE	NE	NE	NE	NE	NE
regulation of cell shape	NE	NE	NE	NE	NE	NE	0.045	NE	NE	NE	NE	NE
acyl-CoA metabolic process	NE	NE	NE	NE	NE	NE	NE	0.01863	NE	NE	NE	NE
ribosome biogenesis	NE	NE	NE	NE	NE	0.0225	NE	NE	NE	NE	NE	NE
translation	NE	NE	NE	NE	NE	NE	NE	6.4E-13	NE	NE	NE	NE
NE = Not enriched
Cells represent enrichment p-value

## Sheet: gelidum_downregulated
#Enriched GO terms for downregulated genes in Le. Gelidum
	P-value
GO Term	0 degree 5 min	0 degree 35 min	0 degree 185 min	4 degree 5 min	4 degree 35 min	4 degree 185 min	14 degree 5 min	14 degree 35 min	14 degree 185 min	28 degree 5 min	28 degree 35 min	28 degree 185 min
acetyl-CoA metabolic process	NE	NE	NE	NE	NE	NE	NE	NE	NE	0.082	0.0035	NE
alcohol metabolic process	NE	0.00072	NE	0.016	0.00617	NE	NE	NE	NE	NE	NE	NE
amino acid transport	NE	NE	NE	NE	NE	0.0745	NE	NE	NE	0.093	NE	0.0155
aspartate family amino acid metabolic process	NE	NE	NE	NE	NE	NE	NE	0.06137	NE	NE	NE	NE
ATP biosynthetic process	NE	NE	4E-07	NE	NE	4.7E-06	NE	NE	NE	NE	NE	NE
ATP hydrolysis coupled cation transmembrane transport	NE	NE	6.1E-06	NE	NE	9.4E-05	NE	NE	NE	NE	NE	NE
biological regulation	NE	NE	NE	NE	NE	NE	NE	0.06256	0.0421	NE	NE	NE
carbohydrate catabolic process	NE	0.00654	NE	NE	0.02657	NE	NE	NE	NE	NE	NE	NE
carbohydrate derivative metabolic process	NE	NE	NE	NE	NE	0.0294	NE	NE	NE	NE	NE	NE
carbohydrate derivative transport	NE	0.02211	NE	NE	NE	NE	NE	NE	NE	NE	NE	NE
carbohydrate metabolic process	NE	NE	NE	NE	0.00595	0.053	NE	0.01153	NE	NE	NE	NE
carbohydrate transmembrane transport	NE	0.02993	NE	NE	NE	NE	NE	NE	NE	NE	NE	NE
carbohydrate transport	NE	0.03006	NE	NE	0.02207	NE	NE	0.09737	NE	NE	NE	NE
carboxylic acid biosynthetic process	NE	NE	NE	NE	NE	0.0855	NE	NE	NE	NE	NE	NE
cell redox homeostasis	NE	0.06228	NE	NE	NE	0.047	NE	0.03273	0.0803	NE	NE	NE
cellular catabolic process	NE	0.05295	NE	NE	NE	NE	NE	NE	NE	NE	NE	NE
cellular ketone metabolic process	NE	0.05304	NE	0.029	NE	NE	NE	NE	NE	NE	NE	NE
cellular modified amino acid biosynthetic process	NE	NE	NE	NE	NE	0.0743	NE	0.04753	NE	0.098	NE	NE
cellular oxidant detoxification	NE	NE	0.06742	NE	NE	NE	NE	0.08193	NE	NE	NE	NE
cellular polysaccharide biosynthetic process	NE	NE	0.0291	NE	NE	0.0111	NE	NE	NE	NE	NE	NE
cofactor biosynthetic process	NE	NE	NE	NE	NE	NE	NE	NE	NE	0.081	0.0936	NE
DNA packaging	NE	NE	0.0291	NE	NE	0.0743	NE	NE	NE	NE	NE	0.0161
electron transport chain	NE	NE	0.04631	NE	NE	NE	NE	0.06393	0.0019	NE	NE	NE
energy coupled proton transport, down electrochemical gradient	NE	NE	5.2E-08	NE	NE	9.4E-07	NE	NE	NE	NE	NE	NE
glucose metabolic process	NE	NE	NE	NE	NE	0.0316	NE	NE	NE	NE	NE	NE
glycolytic process	NE	NE	NE	NE	0.03912	0.0064	NE	NE	NE	NE	NE	NE
histidine biosynthetic process	NE	NE	NE	NE	NE	NE	NE	NE	NE	0.014	NE	NE
ionotropic glutamate receptor signaling pathway	NE	NE	NE	NE	NE	NE	NE	NE	NE	0.082	0.0944	NE
lipid metabolic process	NE	NE	0.06665	NE	NE	NE	NE	0.01001	NE	NE	NE	NE
macromolecule biosynthetic process	NE	NE	NE	NE	NE	NE	NE	NE	NE	0.054	NE	NE
methionine biosynthetic process	NE	NE	NE	NE	NE	NE	NE	NE	0.029	NE	NE	NE
monocarboxylic acid metabolic process	NE	NE	0.02896	NE	0.06106	0.0105	NE	NE	NE	NE	NE	NE
nucleoside diphosphate phosphorylation	NE	0.03417	NE	NE	0.07014	NE	NE	0.06025	NE	NE	NE	NE
one-carbon metabolic process	NE	NE	NE	NE	NE	0.0743	NE	NE	NE	NE	NE	NE
organic anion transport	NE	NE	NE	NE	NE	NE	NE	0.04758	NE	NE	NE	NE
organic substance catabolic process	NE	0.08519	NE	NE	NE	NE	NE	NE	NE	NE	NE	NE
oxidation-reduction process	NE	0.00254	1.7E-06	NE	1.1E-07	6.3E-07	NE	0.00042	NE	NE	NE	NE
pentose metabolic process	NE	0.01615	NE	NE	0.00617	NE	NE	0.04753	NE	NE	NE	NE
pentose-phosphate shunt	NE	0.00123	0.04631	NE	0.00075	0.0223	NE	0.06393	NE	NE	NE	NE
peptide biosynthetic process	NE	NE	NE	NE	0.0782	NE	NE	0.06647	NE	NE	NE	NE
peptidoglycan catabolic process	NE	NE	NE	NE	NE	NE	NE	NE	NE	NE	NE	0.011
protein folding	NE	NE	0.00096	NE	NE	0.0064	NE	0.02566	3.2E-05	NE	NE	NE
purine ribonucleoside triphosphate biosynthetic process	NE	0.06763	0.01396	NE	NE	0.0288	NE	NE	NE	NE	NE	NE
pyrimidine nucleoside triphosphate metabolic process	NE	NE	NE	NE	0.07162	NE	NE	0.06088	NE	NE	NE	NE
pyrimidine nucleotide metabolic process	NE	0.09975	NE	NE	0.01481	NE	NE	NE	NE	NE	NE	NE
pyrimidine ribonucleoside biosynthetic process	NE	NE	NE	NE	NE	0.0853	NE	NE	NE	NE	NE	NE
pyrimidine ribonucleotide biosynthetic process	NE	NE	NE	NE	NE	0.0853	NE	NE	NE	NE	NE	NE
regulation of transcription, DNA-templated	NE	NE	NE	0.015	NE	NE	NE	NE	NE	NE	NE	NE
regulation of translation	NE	NE	NE	NE	NE	NE	0.0089	NE	NE	NE	NE	NE
response to oxidative stress	NE	NE	0.00616	NE	NE	0.0223	NE	NE	NE	NE	NE	NE
serine family amino acid biosynthetic process	NE	NE	0.0291	NE	NE	0.0743	NE	NE	NE	NE	NE	NE
small molecule catabolic process	NE	0.00071	NE	0.034	0.01088	NE	NE	NE	NE	NE	NE	NE
sulfur amino acid biosynthetic process	NE	NE	0.01564	NE	NE	0.0317	NE	NE	NE	NE	NE	NE
sulfur compound biosynthetic process	NE	NE	NE	NE	NE	NE	NE	NE	0.0867	NE	NE	NE
translation	NE	NE	NE	NE	NE	NE	NE	NE	NE	NE	NE	0.0512
transmembrane transport	NE	NE	NE	NE	NE	NE	NE	NE	0.0834	NE	0.0594	0.0085
tRNA aminoacylation for protein translation	NE	NE	0.01412	NE	NE	9.6E-05	NE	NE	NE	NE	NE	NE
NE = Not enriched
Cells represent enrichment p-value

## Sheet: piscium_upregulated
#Enriched GO terms for upregulated genes in Lc. Piscium
	P-value
GO Term	0 degree 5 min	0 degree 35 min	0 degree 185 min	4 degree 5 min	4 degree 35 min	4 degree 185 min	14 degree 5 min	14 degree 35 min	14 degree 185 min	28 degree 5 min	28 degree 35 min	28 degree 185 min
ionotropic glutamate receptor signaling pathway	NE	NE	0.03285	NE	NE	NE	NE	NE	0.0322	NE	NE	NE
nitrogen compound transport	NE	0.00528	4.6E-06	NE	NE	0.00109	NE	NE	0.014	NE	NE	NE
organelle organization	NE	NE	0.01449	NE	NE	0.01205	NE	NE	NE	NE	NE	NE
ribonucleoside triphosphate biosynthesis	NE	NE	NE	NE	NE	NE	NE	NE	0.0451	NE	NE	NE
negative regulation of transcription, DNA-templated	NE	NE	NE	NE	NE	NE	NE	NE	NE	0.022	0.03296	NE
cellular oxidant detoxification	NE	NE	NE	NE	NE	NE	NE	NE	NE	NE	0.03296	NE
transmembrane transport	NE	0.00069	0.00084	NE	0.034	0.04605	NE	NE	NE	NE	NE	NE
cell cycle	NE	NE	0.03205	NE	NE	NE	NE	NE	NE	NE	NE	NE
negative regulation of nitrogen compound metabolism	NE	NE	NE	NE	0.049	NE	NE	NE	NE	NE	NE	NE
organophosphate metabolism	NE	NE	NE	NE	NE	NE	NE	NE	NE	NE	NE	0.00074
cellular macromolecule biosynthesis	NE	NE	NE	NE	0.011	NE	NE	NE	0.0074	NE	NE	NE
protein peptidyl-prolyl isomerization	NE	NE	NE	NE	NE	NE	NE	NE	0.0322	NE	NE	NE
purine ribonucleoside monophosphate biosynthesis	NE	NE	NE	NE	NE	NE	NE	NE	0.0494	NE	NE	NE
methylation	NE	NE	NE	NE	NE	NE	NE	NE	0.0259	NE	NE	NE
negative regulation of cellular metabolism	NE	NE	NE	NE	NE	NE	NE	NE	NE	0.025	NE	NE
sulfur compound transport	NE	NE	0.03285	NE	NE	NE	NE	NE	NE	NE	NE	NE
carbohydrate derivative biosynthesis	NE	NE	NE	NE	0.048	NE	NE	NE	NE	NE	NE	NE
glycerol metabolism	NE	NE	NE	NE	NE	NE	NE	NE	NE	NE	6.6E-05	NE
response to oxidative stress	NE	NE	NE	NE	NE	NE	NE	NE	NE	NE	0.00012	NE
cell redox homeostasis	NE	NE	NE	NE	NE	NE	NE	NE	NE	NE	0.02573	NE
rRNA processing	NE	NE	NE	NE	NE	0.0205	NE	NE	NE	NE	NE	NE
lipid metabolism	NE	NE	NE	NE	NE	NE	NE	NE	0.0297	NE	NE	NE
DNA-dependent DNA replication	NE	NE	NE	NE	0.015	NE	NE	NE	NE	NE	NE	NE
phosphorelay signal transduction system	NE	NE	NE	NE	NE	NE	NE	NE	NE	0.019	NE	NE
transcription, DNA-templated	NE	NE	0.01318	NE	NE	0.0006	NE	NE	NE	NE	NE	NE
purine ribonucleoside biosynthesis	NE	0.02916	NE	NE	0.033	NE	NE	0.0152	NE	NE	NE	NE
regulation of transcription, DNA-templated	NE	NE	NE	NE	0.014	NE	NE	0.0105	NE	NE	0.01297	9.4E-08
cellular lipid metabolism	NE	NE	0.04516	NE	NE	0.03891	NE	NE	0.0312	NE	NE	NE
DNA modification	NE	NE	NE	NE	NE	0.03193	NE	NE	NE	NE	NE	NE
amino acid transmembrane transport	NE	NE	0.01078	NE	NE	NE	NE	NE	NE	NE	NE	NE
organic phosphonate transport	NE	NE	0.0008	NE	NE	0.00059	NE	NE	NE	NE	NE	NE
ribosome biogenesis	NE	NE	NE	NE	NE	NE	NE	0.0258	NE	NE	NE	NE
purine nucleobase metabolism	NE	0.02005	NE	NE	0.022	NE	NE	0.0104	NE	NE	NE	NE
protein transport	NE	NE	NE	NE	NE	0.01143	NE	NE	0.046	NE	NE	NE
RNA phosphodiester bond hydrolysis	NE	NE	0.00593	NE	0.015	5.1E-05	NE	0.0049	0.0439	NE	NE	NE
cellular response to stress	NE	NE	NE	NE	NE	NE	NE	NE	NE	NE	0.00317	NE
polysaccharide biosynthesis	NE	NE	NE	NE	NE	0.01149	NE	NE	0.0454	NE	NE	NE
cell division	NE	NE	0.00105	NE	NE	0.00602	NE	NE	NE	NE	NE	NE
protein metabolism	NE	NE	NE	NE	NE	NE	NE	NE	NE	6.5E-05	NE	0.04548
organic substance transport	NE	NE	0.04031	NE	NE	NE	NE	NE	NE	NE	NE	NE
response to stress	NE	NE	NE	NE	NE	NE	NE	NE	NE	0.045	0.00084	NE
nucleotide salvage	NE	0.03959	0.01078	NE	0.044	0.00816	NE	0.0209	NE	NE	NE	NE
cation transport	NE	NE	NE	NE	NE	NE	NE	NE	0.045	NE	NE	NE
signal transduction by protein phosphorylation	NE	NE	NE	NE	NE	NE	NE	NE	NE	0.017	NE	NE
RNA catabolic process	NE	0.02916	0.00384	NE	0.033	0.00286	0.0043	0.0152	0.0034	NE	NE	NE
translation	NE	NE	4.4E-11	NE	NE	2.7E-11	NE	NE	NE	NE	NE	NE
alcohol catabolic process	NE	NE	NE	NE	NE	NE	NE	NE	NE	NE	0.00996	NE
protein folding	NE	NE	NE	NE	NE	NE	NE	NE	NE	1.9E-07	7.3E-07	0.00217
purine ribonucleotide biosynthesis	NE	NE	0.0293	NE	NE	0.00421	NE	NE	0.0079	NE	NE	NE
peptide transport	NE	0.00093	0.01296	NE	0.022	NE	NE	NE	NE	NE	NE	NE
transition metal ion transport	NE	NE	NE	NE	NE	NE	NE	NE	NE	NE	NE	0.00557
RNA biosynthesis	NE	0.03535	NE	NE	0.035	NE	NE	NE	NE	NE	NE	NE
organic substance biosynthesis	NE	NE	NE	NE	NE	NE	NE	NE	0.0363	NE	NE	NE
protein secretion	NE	NE	0.03285	NE	NE	NE	NE	NE	NE	NE	NE	NE
NE = Not enriched
Cells represent enrichment p-value

## Sheet: piscium_downregulated
#Enriched GO terms for downregulated genes in Lc. Piscium
	P-value
GO Term	0 degree 5 min	0 degree 35 min	0 degree 185 min	4 degree 5 min	4 degree 35 min	4 degree 185 min	14 degree 5 min	14 degree 35 min	14 degree 185 min	28 degree 5 min	28 degree 35 min	28 degree 185 min
alcohol catabolic process	NE	0.0122	0.00043	NE	0.031	0.00056	NE	0.02495	0.01261	NE	NE	NE
amino sugar biosynthetic process	NE	NE	NE	NE	0.031	NE	NE	NE	NE	NE	NE	NE
amino sugar metabolic process	NE	NE	NE	NE	NE	0.00252	NE	NE	NE	NE	NE	NE
arginine biosynthetic process	NE	0.0318	NE	NE	NE	NE	NE	NE	NE	NE	NE	NE
ATP biosynthetic process	NE	0.0019	0.00012	NE	7.8E-11	5.7E-06	NE	1.2E-06	NE	NE	NE	0.014
ATP hydrolysis coupled cation transmembrane	NE	0.0337	0.01459	NE	7.8E-06	0.006	NE	3.2E-06	NE	NE	NE	0.046
carbohydrate catabolic process	NE	NE	NE	NE	NE	0.00992	NE	NE	NE	NE	NE	NE
carbohydrate derivative catabolic process	NE	NE	0.0086	NE	NE	0.00018	NE	NE	0.0204	NE	NE	NE
carbohydrate metabolic process	NE	NE	0.00172	NE	NE	0.00041	NE	NE	0.00517	NE	NE	NE
cell redox homeostasis	NE	NE	0.00092	NE	NE	0.00146	NE	NE	NE	NE	NE	NE
cellular catabolic process	NE	NE	0.00597	NE	NE	0.00733	NE	NE	0.03737	NE	NE	NE
cellular ketone metabolic process	NE	0.0178	NE	NE	0.0448	NE	NE	0.03615	NE	NE	NE	NE
cellular oxidant detoxification	NE	NE	0.00421	NE	NE	0.00557	NE	NE	NE	NE	NE	NE
cellular response to stress	NE	NE	NE	NE	NE	NE	NE	NE	0.03654	NE	NE	NE
cofactor metabolic process	NE	NE	NE	NE	NE	NE	NE	NE	0.0385	NE	NE	NE
'de novo' pyrimidine nucleobase biosynthetic process	NE	2.2E-05	NE	NE	3.8E-06	NE	NE	2.1E-06	0.00212	NE	NE	NE
'de novo' UMP biosynthetic process	NE	1.4E-07	NE	NE	6.7E-08	NE	NE	2.9E-08	0.00013	NE	NE	NE
electron transport chain	NE	NE	NE	NE	0.0301	NE	NE	NE	NE	NE	NE	NE
energy coupled proton transport	NE	0.0023	0.00012	NE	1.1E-10	6.1E-06	NE	4.3E-11	NE	NE	NE	0.014
energy derivation by oxidation of organic compounds	NE	NE	0.02115	NE	NE	0.00274	NE	NE	NE	NE	NE	NE
glucan biosynthetic process	NE	NE	0.00847	NE	NE	0.01033	NE	NE	NE	NE	NE	NE
glucose metabolic process	NE	NE	0.04523	NE	NE	NE	NE	NE	NE	NE	NE	NE
glycerol metabolic process	NE	NE	0.00171	NE	NE	0.01703	NE	NE	0.0008	NE	NE	NE
glycolytic process	NE	0.0046	NE	NE	0.0019	NE	NE	NE	NE	NE	NE	NE
hexose metabolic process	NE	0.0174	0.00206	NE	NE	0.00012	NE	0.00635	NE	NE	NE	NE
histidine biosynthetic process	NE	NE	3.5E-07	NE	NE	6.2E-07	NE	NE	NE	0.0017	NE	NE
leucine biosynthetic process	NE	NE	NE	NE	NE	0.00056	NE	0.02495	NE	NE	NE	0.042
methionine biosynthetic process	NE	NE	NE	NE	NE	NE	NE	NE	NE	NE	NE	0.014
methylation	NE	NE	NE	NE	NE	NE	0.08	NE	NE	NE	NE	NE
NAD biosynthetic process	NE	NE	NE	NE	NE	NE	NE	NE	NE	NE	NE	0.042
negative regulation of transcription, DNA-templated	NE	NE	NE	NE	0.0131	NE	NE	NE	NE	NE	NE	NE
nucleotide-sugar biosynthetic process	NE	NE	NE	NE	0.006	NE	NE	NE	NE	NE	NE	NE
organophosphate metabolic process	NE	NE	NE	NE	NE	0.03543	NE	NE	0.03661	NE	NE	NE
oxidation-reduction process	NE	NE	1.6E-07	NE	0.0104	3.6E-07	NE	0.00155	NE	NE	NE	NE
peptide transport	NE	NE	NE	NE	NE	NE	NE	NE	NE	NE	0.0374	NE
PTS	NE	NE	NE	NE	NE	0.00955	NE	NE	0.00718	NE	NE	NE
polysaccharide catabolic process	NE	NE	NE	NE	NE	NE	NE	0.03615	NE	NE	NE	NE
protein folding	NE	NE	0.0258	NE	NE	0.03299	NE	0.00022	0.00109	NE	NE	NE
protein metabolic process	NE	NE	NE	NE	NE	0.04279	NE	NE	NE	NE	NE	NE
proteolysis	NE	NE	NE	NE	NE	0.03327	NE	NE	NE	NE	NE	NE
pyrimidine ribonucleoside metabolic process	NE	NE	0.04507	NE	NE	NE	NE	NE	NE	NE	NE	NE
response to oxidative stress	NE	NE	0.00421	NE	NE	0.00557	NE	NE	0.01345	NE	NE	NE
small molecule catabolic process	NE	NE	NE	NE	NE	0.01081	NE	NE	NE	NE	NE	NE
sulfur compound metabolic process	NE	NE	NE	NE	NE	NE	NE	NE	0.03706	NE	NE	NE
transmembrane transport	NE	NE	NE	NE	NE	NE	NE	NE	NE	NE	0.0024	NE
tryptophan biosynthetic process	NE	NE	0.00213	NE	NE	0.00012	NE	0.03615	2.2E-06	NE	NE	NE
NE = Not enriched
Cells represent enrichment p-value

## Sheet: oligofermentans_upregulated
#Enriched GO terms for upregulated genes in P. oligofermentans
	P-value
GO Term	0 degree 5 min	0 degree 35 min	0 degree 185 min	4 degree 5 min	4 degree 35 min	4 degree 185 min	14 degree 5 min	14 degree 35 min	14 degree 185 min	28 degree 5 min	28 degree 35 min	28 degree 185 min
carbohydrate transmembrane transport	NE	NE	NE	NE	NE	NE	NE	NE	0.01	NE	NE	NE
cell cycle	NE	NE	NE	NE	0.0175	NE	NE	0.00022	NE	NE	NE	NE
cell division	NE	NE	0.0247	NE	0.0091	0.0044	NE	0.0016	NE	NE	NE	NE
cellular lipid metabolism	NE	NE	NE	NE	0.0201	NE	NE	0.02572	NE	NE	NE	NE
cellular polysaccharide biosynthesis	NE	0.01311	NE	NE	0.0417	0.0315	NE	NE	NE	NE	NE	NE
cell wall organization	NE	NE	0.0229	NE	NE	NE	NE	0.0417	NE	NE	NE	NE
'de novo' UMP biosynthesis	NE	NE	NE	NE	NE	NE	NE	NE	NE	0.0058	0.04079	NE
dephosphorylation	0.01	NE	NE	0.0412	NE	NE	0.031	NE	NE	NE	NE	NE
DNA integration	NE	NE	NE	NE	NE	NE	NE	NE	NE	NE	0.0308	NE
DNA repair	NE	0.02552	0.0319	NE	NE	NE	NE	NE	NE	NE	NE	NE
methylation	NE	0.03277	0.0454	0.0081	NE	NE	NE	NE	NE	NE	NE	NE
negative regulation of cellular process	NE	NE	NE	NE	NE	NE	NE	NE	NE	NE	0.04127	NE
nucleotide-excision repair	NE	0.00703	NE	NE	0.0233	NE	NE	NE	NE	NE	NE	NE
organelle organization	NE	0.02523	NE	NE	NE	NE	NE	NE	NE	NE	NE	NE
oxidation-reduction process	NE	NE	NE	NE	NE	NE	NE	NE	NE	NE	0.00031	NE
peptidoglycan biosynthesis	NE	NE	0.0257	NE	NE	NE	NE	0.04346	NE	NE	NE	NE
protein-containing complex assembly	NE	0.03191	NE	NE	NE	NE	NE	NE	NE	NE	NE	NE
protein-containing complex disassembly	NE	NE	NE	NE	NE	NE	NE	NE	0.0097	NE	NE	NE
protein folding	NE	NE	NE	NE	NE	NE	NE	NE	NE	NE	0.00481	NE
proteolysis	NE	NE	NE	NE	NE	NE	NE	0.04975	NE	NE	NE	NE
purine-containing compound biosynthesis	NE	NE	NE	NE	NE	NE	NE	0.02781	NE	NE	NE	NE
regulation of cell shape	NE	NE	NE	NE	NE	NE	NE	0.00153	NE	NE	NE	NE
regulation of cellular component organization	NE	NE	NE	NE	NE	0.0301	NE	0.00654	0.0095	NE	NE	NE
regulation of transcription, DNA-templated	NE	NE	NE	NE	NE	NE	NE	NE	NE	0.004	NE	0.0024
ribosomal small subunit biogenesis	NE	NE	0.0017	NE	0.0018	0.0129	NE	0.00282	NE	NE	NE	NE
ribosome biogenesis	NE	0.00029	0.0015	NE	0.0016	0.0118	NE	0.00247	0.0002	NE	NE	NE
RNA catabolic process	NE	0.01311	0.0395	NE	0.0417	NE	NE	NE	NE	NE	NE	NE
RNA methylation	NE	NE	0.0167	NE	0.0179	0.0211	NE	0.02605	0.0237	NE	NE	NE
RNA processing	NE	NE	0.0088	NE	0.009	0.0387	NE	0.01211	0.0367	NE	NE	NE
rRNA processing	NE	NE	0.0117	NE	NE	NE	NE	0.02004	NE	NE	NE	NE
SOS response	NE	NE	0.0167	NE	NE	NE	NE	NE	NE	NE	NE	NE
translation	NE	NE	0.0302	NE	0.0205	2.9E-20	NE	9.2E-16	2E-10	NE	NE	NE
translational elongation	NE	NE	NE	NE	NE	NE	NE	NE	0.0454	NE	NE	NE
transmembrane transport	NE	0.01216	NE	NE	0.0086	NE	NE	NE	NE	NE	NE	NE
tRNA modification	NE	NE	NE	NE	0.0333	0.0429	NE	0.01617	NE	NE	NE	NE
tRNA processing	NE	NE	NE	NE	NE	0.0298	NE	NE	NE	NE	NE	NE
NE = Not enriched
Cells represent enrichment p-value

## Sheet: oligofermentans_downregulated
#Enriched GO terms for downregulated genes in P. oligofermentans
	P-value
GO Term	0 degree 5 min	0 degree 35 min	0 degree 185 min	4 degree 5 min	4 degree 35 min	4 degree 185 min	14 degree 5 min	14 degree 35 min	14 degree 185 min	28 degree 5 min	28 degree 35 min	28 degree 185 min
alcohol catabolic process	NE	NE	0.02	NE	0.02369	NE	NE	NE	NE	NE	NE	0.0048
alpha-amino acid metabolism	NE	NE	NE	NE	NE	NE	NE	NE	NE	NE	NE	0.0432
anion transmembrane transport	NE	NE	NE	NE	NE	0.03762	NE	0.01398	0.00241	NE	NE	NE
arginine biosynthesis	NE	NE	NE	NE	NE	NE	NE	NE	NE	NE	0.0099	NE
ATP biosynthesis	NE	NE	NE	NE	NE	NE	NE	NE	NE	NE	2.6E-06	NE
ATP hydrolysis coupled cation transmembrane	NE	NE	NE	NE	NE	NE	NE	NE	NE	NE	3.7E-05	NE
carbohydrate derivative catabolic process	NE	NE	NE	NE	0.04348	NE	NE	NE	NE	NE	NE	NE
carbohydrate metabolism	NE	0.0265	NE	NE	0.00154	NE	NE	NE	NE	NE	NE	NE
carbohydrate transmembrane transport	NE	NE	NE	NE	NE	NE	NE	NE	NE	NE	NE	0.0242
carbohydrate transport	NE	0.0086	NE	NE	0.00079	0.04815	NE	0.00158	NE	NE	NE	NE
cell cycle	NE	NE	NE	NE	NE	NE	NE	NE	NE	NE	0.0222	NE
cell division	NE	NE	NE	NE	NE	NE	NE	NE	NE	NE	0.0093	NE
cell redox homeostasis	NE	NE	0.036	NE	NE	0.01111	NE	NE	NE	NE	NE	NE
cellular amino acid biosynthesis	NE	NE	0.019	NE	0.02045	NE	NE	0.02457	NE	NE	NE	NE
cellular carbohydrate metabolism	NE	NE	NE	NE	NE	0.0055	NE	NE	NE	NE	NE	NE
cellular catabolic process	NE	NE	NE	NE	NE	NE	NE	NE	NE	NE	NE	0.0389
cellular homeostasis	NE	NE	NE	NE	NE	0.01065	NE	0.00384	NE	NE	NE	NE
cell wall macromolecule biosynthesis	NE	NE	NE	NE	NE	0.00252	NE	0.00063	NE	NE	NE	NE
'de novo' UMP biosynthesis	NE	NE	NE	NE	NE	NE	NE	0.02546	0.02623	NE	NE	NE
deoxyribonucleotide metabolism	NE	0.0345	NE	NE	NE	NE	NE	NE	NE	NE	NE	NE
energy coupled proton transport	NE	NE	NE	NE	NE	NE	NE	NE	NE	NE	2.7E-06	NE
fatty acid metabolism	NE	NE	NE	NE	NE	NE	NE	NE	0.02098	NE	NE	NE
generation of precursor metabolites and energy	NE	0.0344	NE	NE	NE	0.00755	NE	0.01464	NE	NE	NE	NE
glucose metabolism	NE	NE	NE	NE	NE	0.04945	NE	NE	NE	NE	NE	NE
guanosine-containing compound metabolism	NE	NE	NE	NE	NE	NE	0.0329	NE	NE	NE	NE	NE
inorganic ion transmembrane transport	NE	NE	NE	NE	NE	0.01138	NE	0.00404	0.00066	NE	NE	NE
L-serine metabolism	NE	NE	NE	NE	NE	NE	NE	NE	0.00569	NE	NE	NE
metal ion transport	NE	0.0314	NE	NE	NE	NE	NE	NE	NE	NE	NE	NE
monocarboxylic acid metabolism	NE	NE	0.049	NE	NE	NE	NE	NE	NE	NE	NE	NE
negative regulation of transcription	NE	NE	NE	0.0198	NE	0.04869	0.0329	NE	NE	NE	NE	NE
nucleoside diphosphate phosphorylation	NE	NE	NE	NE	NE	NE	0.0467	NE	NE	NE	NE	NE
nucleotide catabolic process	NE	0.0347	NE	NE	NE	NE	NE	NE	NE	NE	0.0142	NE
organic acid biosynthesis	NE	NE	NE	NE	NE	0.00996	NE	0.00258	NE	NE	NE	NE
oxidation-reduction process	NE	0.0015	2.7E-11	NE	0.00044	5E-12	NE	2.4E-08	0.00025	NE	NE	NE
pentose catabolic process	NE	0.0214	NE	NE	NE	NE	NE	NE	NE	NE	NE	NE
pentose metabolism	NE	0.0048	NE	NE	0.01037	0.03653	NE	0.0139	NE	NE	NE	NE
peptidoglycan-based cell wall biogenesis	NE	NE	NE	NE	NE	0.00252	NE	0.00063	NE	NE	NE	NE
peptidyl-histidine phosphorylation	NE	NE	NE	NE	NE	NE	0.0005	NE	NE	NE	NE	NE
phosphate ion transport	NE	NE	NE	NE	0.02369	0.00055	NE	9.6E-05	4.6E-06	NE	NE	NE
PTS	NE	0.0266	NE	NE	NE	NE	NE	NE	NE	NE	NE	0.0242
protein dephosphorylation	NE	NE	NE	NE	NE	NE	0.0282	NE	NE	NE	NE	NE
purine ribonucleoside biosynthesis	NE	NE	NE	NE	NE	NE	0.0236	NE	NE	NE	NE	NE
pyrimidine nucleoside triphosphate biosynthesis	NE	NE	NE	NE	NE	NE	0.0282	NE	NE	NE	NE	NE
regulation of cell shape	NE	NE	NE	NE	NE	NE	NE	NE	NE	NE	0.0225	NE
secondary alcohol metabolism	NE	NE	NE	NE	NE	0.01022	NE	NE	NE	NE	NE	0.0048
serine family amino acid biosynthesis	NE	NE	NE	NE	NE	NE	NE	NE	0.01749	NE	NE	NE
signal transduction	NE	NE	NE	NE	NE	NE	NE	NE	NE	NE	0.044	NE
signal transduction by protein phosphorylation	NE	NE	NE	NE	NE	NE	0.0375	NE	NE	NE	NE	NE
sodium ion transport	NE	0.0026	NE	NE	0.00808	NE	NE	0.01217	NE	NE	NE	NE
transcription, DNA-templated	NE	NE	NE	0.0052	NE	NE	NE	NE	NE	NE	NE	NE
translation	1E-07	NE	NE	NE	NE	NE	NE	NE	NE	NE	NE	NE
tRNA aminoacylation for protein translation	NE	NE	NE	NE	NE	NE	NE	NE	NE	0.037	6.9E-06	NE
NE = Not enriched
Cells represent enrichment p-value
