# Supplementary material for: Transcriptomic time-series analysis of cold- and heat-shock response in psychrotrophic lactic acid bacteria
Source: BMC Genomics. 2021 Jan 7;22:28. doi: 10.1186/s12864-020-07338-8 (PMC7788899; doi:10.1186/s12864-020-07338-8)
Supplement: Supplementary file 8 — Additional file 8: Table S5. List of gene clusters based on gene network inference analysis in Le. gelidum, Lc. piscium, and P. oligofermentans. [file 12864_2020_7338_MOESM8_ESM.xlsx]

## Sheet: Le.gelidum
Clustered genes based on gene network analysis in Le. gelidum
Cluster number	cds_number	locus_tag	protein_id	annotation (PANNZER)
cluster1	cds1723	LEGAS_1724	CBL92372.1	30S ribosomal protein S3
cluster1	cds1711	LEGAS_1712	CBL92360.1	50S ribosomal protein L15
cluster1	cds1721	LEGAS_1722	CBL92370.1	50S ribosomal protein L29
cluster1	cds1720	LEGAS_1721	CBL92369.1	30S ribosomal protein S17
cluster1	cds1705	LEGAS_1706	CBL92354.1	30S ribosomal protein S11
cluster1	cds1710	LEGAS_1711	CBL92359.1	Protein translocase subunit SecY
cluster1	cds1712	LEGAS_1713	CBL92361.1	50S ribosomal protein L30
cluster1	cds1718	LEGAS_1719	CBL92367.1	50S ribosomal protein L24
cluster1	cds1704	LEGAS_1705	CBL92353.1	DNA-directed RNA polymerase subunit alpha
cluster1	cds1714	LEGAS_1715	CBL92363.1	50S ribosomal protein L18
cluster1	cds1717	LEGAS_1718	CBL92366.1	50S ribosomal protein L5
cluster1	cds1715	LEGAS_1716	CBL92364.1	50S ribosomal protein L6
cluster1	cds1737	LEGAS_1738	CBL92386.1	30S ribosomal protein S7
cluster1	cds1706	LEGAS_1707	CBL92355.1	30S ribosomal protein S13
cluster1	cds514	LEGAS_0515	CBL91163.1	30S ribosomal protein S15
cluster1	cds1709	LEGAS_1710	CBL92358.1	Adenylate kinase
cluster1	cds1730	LEGAS_1731	CBL92379.1	30S ribosomal protein S10
cluster1	cds811	LEGAS_0812	CBL91460.1	Predicted membrane GTPase involved in stress response
cluster1	cds1719	LEGAS_1720	CBL92368.1	50S ribosomal protein L14
cluster1	cds1724	LEGAS_1725	CBL92373.1	50S ribosomal protein L22
cluster1	cds1696	LEGAS_1697	CBL92345.1	50S ribosomal protein L13
cluster1	cds1738	LEGAS_1739	CBL92387.1	30S ribosomal protein S12
cluster1	cds1727	LEGAS_1728	CBL92376.1	50S ribosomal protein L23
cluster1	cds934	LEGAS_0935	CBL91583.1	General stress protein GlsB
cluster1	cds1240	LEGAS_1241	CBL91889.2	Translation initiation factor IF-3
cluster1	cds1862	LEGAS_1863	CBL92511.1	Phosphotransferase system eiib component type 2/3
cluster2	cds1380	LEGAS_1381	CBL92029.1	Thiamine pyrophosphate-dependent dehydrogenase E1 component subunit alpha
cluster2	cds1077	LEGAS_1078	CBL91726.1	Phosphotransferase system, mannose fructose N-acetylgalactosamine-specific component IIC
cluster2	cds1379	LEGAS_1380	CBL92028.1	1-deoxy-D-xylulose-5-phosphate synthase, dxs
cluster2	cds1378	LEGAS_1379	CBL92027.1	Dihydrolipoamide acetyltransferase component of pyruvate dehydrogenase complex
cluster2	cds1076	LEGAS_1077	CBL91725.1	Phosphotransferase system, mannose fructose N-acetylgalactosamine-specific component IID
cluster2	cds1075	LEGAS_1076	CBL91724.1	PTS system component LevX
cluster2	cds324	LEGAS_0325	CBL90973.1	Beta-glucoside-specific phosphotransferase system enzyme IIA component
cluster2	cds323	LEGAS_0324	CBL90972.1	Trehalose operon transcriptional repressor
cluster2	cds1377	LEGAS_1378	CBL92026.1	Dihydrolipoyl dehydrogenase
cluster2	cds325	LEGAS_0326	CBL90974.1	Trehalose and maltose hydrolase
cluster2	cds1078	LEGAS_1079	CBL91727.1	Fructose-specific phosphotransferase enzyme IIB component
cluster2	cds555	LEGAS_0556	CBL91204.1	Sugar (Glycoside-Pentoside-Hexuronide) transporter, gph
cluster2	cds1376	LEGAS_1377	CBL92025.1	Non-heme chloride peroxidase
cluster2	cds1804	LEGAS_1805	CBL92453.1	Xyloside transporter XynT
cluster3	cds804	LEGAS_0805	CBL91453.1	Heat-inducible transcription repressor HrcA
cluster3	cds420	LEGAS_0421	CBL91069.1	10 kDa chaperonin
cluster3	cds806	LEGAS_0807	CBL91455.1	Molecular chaperone DnaK
cluster3	cds634	LEGAS_0635	CBL91283.1	Clp protease DnaK DnaJ chaperone ATP-binding subunit
cluster3	cds805	LEGAS_0806	CBL91454.1	co-chaperone GrpE
cluster3	cds421	LEGAS_0422	CBL91070.1	Chaperonin GroEL
cluster3	cds807	LEGAS_0808	CBL91456.1	Chaperone CbpA
cluster3	cds1415	LEGAS_1416	CBL92064.1	ATP-dependent Clp protease proteolytic subunit
cluster3	cds1635	LEGAS_1636	CBL92284.1	Nucleotide-binding protein, UspA family
cluster3	cds1636	LEGAS_1637	CBL92285.1	Divalent metal cation transporter MntH
cluster3	cds635	LEGAS_0636	CBL91284.1	conserved hypothetical protein
cluster3	cds1852	LEGAS_1853	CBL92501.1	Substrate-specific component FolT of folate ECF transporter
cluster3	cds809	LEGAS_0810	CBL91458.1	conserved hypothetical protein
cluster3	cds1049	LEGAS_1050	CBL91698.1	Chloride transporter, ClC family
cluster3	cds1139	LEGAS_1140	CBL91788.1	Amino acid permease-associated region
cluster4	cds1079	LEGAS_1080	CBL91728.1	Phosphotransferase system mannose fructose-specific component iia
cluster4	cds691	LEGAS_0692	CBL91340.1	Fructose operon transcriptional regulator
cluster4	cds1381	LEGAS_1382	CBL92030.1	Lipoate--protein ligase
cluster4	cds153	LEGAS_0154	CBL90802.1	Transcription antiterminator, BlgB family
cluster4	cds1008	LEGAS_1009	CBL91657.1	High-affinity gluconate transporter
cluster4	cds693	LEGAS_0694	CBL91342.1	PTS system fructose-specific transporter subunit IIABC
cluster4	cds1007	LEGAS_1008	CBL91656.1	NADP or NAD utilizing oxidoreductase
cluster4	cds692	LEGAS_0693	CBL91341.1	Tagatose-6-phosphate kinase
cluster4	cds949	LEGAS_0950	CBL91598.1	General stress protein GlsB
cluster4	cds1893	LEGAS_1894	CBL92542.1	Nitrilase cyanide hydratase and apolipoprotein N-acyltransferase
cluster4	cds950	LEGAS_0951	CBL91599.1	Alkaline shock response membrane anchor protein AmaP
cluster4	cds1651	LEGAS_1652	CBL92300.1	Peptidoglycan-binding protein LysM
cluster4	cds951	LEGAS_0952	CBL91600.1	hypothetical stress protein
cluster4	cds1892	LEGAS_1893	CBL92541.1	Pyridoxal phosphate-dependent aminotransferase
cluster4	cds1647	LEGAS_1648	CBL92296.1	hypothetical protein
cluster4	cds1367	LEGAS_1368	CBL92016.1	conserved hypothetical protein
cluster4	cds952	LEGAS_0953	CBL91601.1	Response regulator
cluster5	cds1440	LEGAS_1441	CBL92089.1	UDP-N-acetylmuramoyl-tripeptide--D-alanyl-D-alanine ligase
cluster5	cds1441	LEGAS_1442	CBL92090.1	RNA methyltransferase
cluster5	cds1438	LEGAS_1439	CBL92087.1	DEAD-box ATP-dependent RNA helicase CshA
cluster5	cds1437	LEGAS_1438	CBL92086.1	Bifunctional folylpolyglutamate synthase/dihydrofolate synthase
cluster5	cds1439	LEGAS_1440	CBL92088.1	Beta-lactamase class C and other penicillin binding proteins
cluster5	cds1356	LEGAS_1357	CBL92005.1	GABA permease, gabP
cluster5	cds230	LEGAS_0231	CBL90879.1	Putative drug resistance ABC transporter ATP-binding subunit
cluster5	cds1436	LEGAS_1437	CBL92085.1	Putative transport protein HsrA
cluster5	cds1215	LEGAS_1216	CBL91864.1	conserved hypothetical protein
cluster5	cds1435	LEGAS_1436	CBL92084.1	DNA repair protein RadC
cluster5	cds1140	LEGAS_1141	CBL91789.1	DUF697 domain-containing protein
cluster5	cds332	LEGAS_0333	CBL90981.1	ADP-ribose pyrophosphatase
cluster5	cds1355	LEGAS_1356	CBL92004.1	Phosphate acyltransferase PlsX
cluster5	cds1452	LEGAS_1453	CBL92101.1	Lactate dehydrogenase related enzyme
cluster5	cds309	LEGAS_0310	CBL90958.1	Two-component system yycF/yycG regulatory protein yycH
cluster5	cds1033	LEGAS_1034	CBL91682.1	Streptogramin A acetyltransferase VatD
cluster5	cds1127	LEGAS_1128	CBL91776.1	Pseudouridine synthase
cluster5	cds839	LEGAS_0840	CBL91488.1	Mep operon protein MepB
cluster5	cds877	LEGAS_0878	CBL91526.1	SAM-dependent methyltransferase
cluster5	cds1274	LEGAS_1275	CBL91923.1	Penicillin-binding protein 2B
cluster5	cds716	LEGAS_0717	CBL91365.1	Peptide methionine sulfoxide reductase MsrA
cluster5	cds1327	LEGAS_1328	CBL91976.1	NAD-dependent DNA ligase LigA
cluster5	cds1697	LEGAS_1698	CBL92346.1	tRNA pseudouridine synthase A
cluster6	cds1692	LEGAS_1693	CBL92341.1	GTPase HflX
cluster6	cds152	LEGAS_0153	CBL90801.1	Acetyl esterase
cluster6	cds411	LEGAS_0412	CBL91060.1	HTH-type transcriptional repressor RghR
cluster6	cds198	LEGAS_0199	CBL90847.1	M protein trans-acting positive regulator (MGA)
cluster6	cds1615	LEGAS_1616	CBL92264.1	Bacteriophage transcriptional regulator
cluster6	cds301	LEGAS_0302	CBL90950.1	HTH-type transcriptional regulator GmuR
cluster6	cds1867	LEGAS_1868	CBL92516.1	GTP-binding protein LepA
cluster6	cds1625	LEGAS_1626	CBL92274.1	Two-component sensor histidine kinase
cluster6	cds210	LEGAS_0211	CBL90859.1	Citrate lyase transcriptional regulator CitI
cluster6	cds851	LEGAS_0852	CBL91500.1	Phosphoglycerate dehydrogenase
cluster6	cds479	LEGAS_0480	CBL91128.1	Predicted membrane protein (DUF2207)
cluster6	cds1331	LEGAS_1332	CBL91980.1	Cytochrome bd biosynthesis ABC transporter ATP-binding and permease components cydD
cluster6	cds88	LEGAS_0089	CBL90737.1	Transcriptional regulator
cluster6	cds1164	LEGAS_1165	CBL91813.1	conserved hypothetical protein
cluster6	cds1616	LEGAS_1617	CBL92265.1	Receptor
cluster6	cds1618	LEGAS_1619	CBL92267.1	conserved hypothetical protein
cluster6	cds1868	LEGAS_1869	CBL92517.1	Phosphatidylethanolamine-binding protein
cluster6	cds308	LEGAS_0309	CBL90957.1	Cell wall metabolism sensor histidine kinase WalK
cluster6	cds90	LEGAS_0091	CBL90739.1	Multidrug ABC transporter ATP-binding and permease
cluster6	cds1898	LEGAS_1899	CBL92547.1	Accessory Sec system protein Asp1
cluster6	cds349	LEGAS_0350	CBL90998.1	Septation ring formation regulator EzrA
cluster6	cds194	LEGAS_0195	CBL90843.1	Thioredoxin-coupled arsenate reductase
cluster6	cds1170	LEGAS_1171	CBL91819.1	D-glycero-alpha-D-manno-heptose 7-phosphate kinase
cluster6	cds410	LEGAS_0411	CBL91059.1	ImmA/IrrE family metallo-endopeptidase
cluster6	cds1390	LEGAS_1391	CBL92039.1	conserved hypothetical protein
cluster6	cds457	LEGAS_0458	CBL91106.1	Type IA DNA topoisomerase
cluster7	cds212	LEGAS_0213	CBL90861.1	Citrate lyase ligase
cluster7	cds213	LEGAS_0214	CBL90862.1	Gamma subunit of citrate lyase
cluster7	cds214	LEGAS_0215	CBL90863.1	Citrate lyase beta chain / citryl-CoA lyase subunit
cluster7	cds216	LEGAS_0217	CBL90865.1	Holo-ACP synthase / triphosphoribosyl-dephospho-CoA synthase
cluster7	cds217	LEGAS_0218	CBL90866.1	Pimeloyl-ACP methyl ester carboxylesterase
cluster7	cds211	LEGAS_0212	CBL90860.1	NADP-dependent malic enzyme
cluster7	cds218	LEGAS_0219	CBL90867.1	Citrate-sodium symporter
cluster7	cds215	LEGAS_0216	CBL90864.1	Citrate lyase subunit alpha
cluster8	cds26	LEGAS_0027	CBL90675.1	Ribose ABC transport system ATP-binding protein RbsA
cluster8	cds25	LEGAS_0026	CBL90674.1	D-ribose pyranase
cluster8	cds27	LEGAS_0028	CBL90676.1	Ribose xylose arabinose galactoside ABC-type transport system, permease component
cluster8	cds29	LEGAS_0030	CBL90678.1	Ribokinase
cluster8	cds28	LEGAS_0029	CBL90677.1	Ribose ABC transporter substrate binding component
cluster8	cds30	LEGAS_0031	CBL90679.1	Ribose-5-phosphate isomerase A
cluster8	cds1556	LEGAS_1557	CBL92205.1	Glucose uptake protein GlcU
cluster8	cds23	LEGAS_0024	CBL90672.1	Purine nucleoside transport protein NupG
cluster8	cds22	LEGAS_0023	CBL90671.1	Pyrimidine-specific ribonucleoside hydrolase RihA
cluster8	cds21	LEGAS_0022	CBL90670.1	Inosine-uridine preferring nucleoside hydrolase
cluster8	cds1687	LEGAS_1688	CBL92336.1	Class Ib ribonucleoside-diphosphate reductase assembly flavoprotein NrdI
cluster9	cds940	LEGAS_0941	CBL91589.1	Malolactic enzyme (L-malate decarboxylase to L-lactate)
cluster9	cds1765	LEGAS_1766	CBL92414.1	Proton-transporting two-sector ATPase, alpha subunit
cluster9	cds1763	LEGAS_1764	CBL92412.1	Proton-transporting two-sector ATPase, beta subunit
cluster9	cds1767	LEGAS_1768	CBL92416.1	ATP synthase subunit b
cluster9	cds1764	LEGAS_1765	CBL92413.1	Proton-transporting two-sector ATPase, gamma subunit
cluster9	cds1766	LEGAS_1767	CBL92415.1	ATP synthase subunit delta
cluster9	cds1769	LEGAS_1770	CBL92418.1	Proton-transporting two-sector ATPase, A subunit
cluster9	cds664	LEGAS_0665	CBL91313.1	Sucrose phosphorylase
cluster9	cds1762	LEGAS_1763	CBL92411.1	ATP synthase epsilon chain
cluster9	cds941	LEGAS_0942	CBL91590.1	Citrate-sodium symporter
cluster9	cds1768	LEGAS_1769	CBL92417.1	ATP synthase subunit c
cluster9	cds663	LEGAS_0664	CBL91312.1	Permease of the major facilitator superfamily
cluster10	cds1787	LEGAS_1788	CBL92436.1	DUF871 domain-containing protein
cluster10	cds1785	LEGAS_1786	CBL92434.1	PTS system oligo-beta-mannoside-specific EIIC component
cluster10	cds1786	LEGAS_1787	CBL92435.1	outer surface protein
cluster10	cds1788	LEGAS_1789	CBL92437.1	PTS system lactose transporter subunit cellobiose transporter subunit IIB
cluster10	cds471	LEGAS_0472	CBL91120.1	N-acetylglucosamine-6-phosphate deacetylase
cluster10	cds1784	LEGAS_1785	CBL92433.1	PTS system, cellobiose-specific IIC component
cluster10	cds1789	LEGAS_1790	CBL92438.1	Phosphoenolpyruvate-dependent sugar phosphotransferase system EIIA, cellobiose specific
cluster10	cds472	LEGAS_0473	CBL91121.1	Putative HTH-type transcriptional regulator YurK
cluster10	cds745	LEGAS_0746	CBL91394.1	Dihydrodipicolinate reductase
cluster10	cds742	LEGAS_0743	CBL91391.1	2,3,4,5-tetrahydropyridine-2,6-dicarboxylate N-acetyltransferase
cluster10	cds1045	LEGAS_1046	CBL91694.1	Predicted membrane protein
cluster11	cds1578	LEGAS_1579	CBL92227.1	TMP repeat family
cluster11	cds1581	LEGAS_1582	CBL92230.1	phage major tail protein,-1 family [Leuconostoc gelidum subsp. gasicomitatum LMG 18811]
cluster11	cds1586	LEGAS_1587	CBL92235.1	Lactobacillus delbrueckii phage mv4 main capsid protein
cluster11	cds1590	LEGAS_1591	CBL92239.1	Phage terminase large subunit
cluster11	cds1585	LEGAS_1586	CBL92234.1	Phage DNA packaging protein
cluster11	cds1569	LEGAS_1570	CBL92218.1	Autolysin (N-acetylmuramoyl-L-alanine amidase) (Mureinhydrolase) (Mucopeptide aminohydrolase) (Cell wall hydrolase)
cluster11	cds1589	LEGAS_1590	CBL92238.1	Phage portal
cluster11	cds1588	LEGAS_1589	CBL92237.1	Phage head-to-tail connecting protein
cluster11	cds1587	LEGAS_1588	CBL92236.1	phage scaffold protein
cluster11	cds1580	LEGAS_1581	CBL92229.1	hypothetical protein
cluster11	cds1576	LEGAS_1577	CBL92225.1	phage endopeptidase%2C putative
cluster11	cds1577	LEGAS_1578	CBL92226.1	conserved hypothetical protein
cluster11	cds1584	LEGAS_1585	CBL92233.1	phage protein%2C putative
cluster11	cds1579	LEGAS_1580	CBL92228.1	hypothetical protein
cluster11	cds1583	LEGAS_1584	CBL92232.1	phage protein%2C HK97 gp10 family
cluster11	cds1582	LEGAS_1583	CBL92231.1	phage protein
cluster11	cds1572	LEGAS_1573	CBL92221.1	hypothetical protein
cluster12	cds1860	LEGAS_1861	CBL92509.1	Glutathione-disulfide reductase
cluster12	cds1740	LEGAS_1741	CBL92389.1	ATP-dependent Clp protease ATP-binding subunit ClpC
cluster12	cds935	LEGAS_0936	CBL91584.1	Aldo/keto reductase, diketogulonate reductase
cluster12	cds322	LEGAS_0323	CBL90971.1	ATP-dependent proteinase ATP-binding subunit
cluster12	cds1149	LEGAS_1150	CBL91798.1	Predicted phosphatase/phosphohexomutase
cluster12	cds596	LEGAS_0597	CBL91245.1	NAD-dependent succinate-semialdehyde dehydrogenase
cluster12	cds321	LEGAS_0322	CBL90970.1	Transcriptional regulator
cluster12	cds1856	LEGAS_1857	CBL92505.1	Quinone-dependent D-lactate dehydrogenase
cluster12	cds1150	LEGAS_1151	CBL91799.1	Maltose phosphorylase / Trehalose phosphorylase
cluster12	cds1151	LEGAS_1152	CBL91800.1	Sucrose/H+ symporter
cluster12	cds351	LEGAS_0352	CBL91000.1	YhgE/Pip N-terminal domain
cluster12	cds1360	LEGAS_1361	CBL92009.1	Xaa-Pro dipeptidyl-peptidase
cluster12	cds1522	LEGAS_1523	CBL92171.1	Metal-dependent phosphohydrolase
cluster13	cds1138	LEGAS_1139	CBL91787.1	Carbohydrate diacid transcriptional activator CdaR
cluster13	cds50	LEGAS_0051	CBL90699.1	2-aminoadipate transaminase
cluster13	cds46	LEGAS_0047	CBL90695.1	Sulfur-containing amino acid ABC transporter permease tcyl
cluster13	cds47	LEGAS_0048	CBL90696.1	L-cystine-binding protein
cluster13	cds947	LEGAS_0948	CBL91596.1	ABC-type antimicrobial peptide transport system, permease component
cluster13	cds52	LEGAS_0053	CBL90701.1	Amino-acid ABC transporter ATP-binding protein YecC
cluster13	cds53	LEGAS_0054	CBL90702.1	Sugar transport proteins signature 1
cluster13	cds49	LEGAS_0050	CBL90698.1	L-cystine import ATP-binding protein TcyN
cluster13	cds32	LEGAS_0033	CBL90681.1	Sucrose operon repressor
cluster13	cds51	LEGAS_0052	CBL90700.1	Hydroxyacid dehydrogenase
cluster13	cds946	LEGAS_0947	CBL91595.1	Predicted transcriptional regulators
cluster13	cds48	LEGAS_0049	CBL90697.1	L-cystine transport system permease protein tcyM
cluster13	cds1876	LEGAS_1877	CBL92525.1	Transcriptional regulator%2C TetR/AcrR family
cluster13	cds948	LEGAS_0949	CBL91597.1	Lipoprotein releasing system, ATP-binding protein
cluster14	cds1511	LEGAS_1512	CBL92160.1	Beta-ketoacyl-[acyl-carrier-protein] synthase II
cluster14	cds1516	LEGAS_1517	CBL92165.1	3-oxoacyl-ACP synthase III
cluster14	cds1509	LEGAS_1510	CBL92158.1	Beta-hydroxyacyl-(Acyl-carrier-protein) dehydratase FabZ
cluster14	cds1514	LEGAS_1515	CBL92163.1	Enoyl-acyl-carrier-protein reductase
cluster14	cds1512	LEGAS_1513	CBL92161.1	Beta-ketoacyl-acyl carrier protein reductase
cluster14	cds1508	LEGAS_1509	CBL92157.1	Acetyl-CoA carboxylase biotin carboxylase subunit
cluster14	cds1510	LEGAS_1511	CBL92159.1	Biotin carboxyl carrier protein of acetyl-CoA carboxylase
cluster14	cds1517	LEGAS_1518	CBL92166.1	Transcriptional regulator of fatty acid biosynthesis FabT
cluster14	cds1513	LEGAS_1514	CBL92162.1	Malonyl CoA-acyl carrier protein transacylase
cluster14	cds1518	LEGAS_1519	CBL92167.1	3-hydroxyacyl-[acyl-carrier-protein] dehydratase FabZ
cluster15	cds557	LEGAS_0558	CBL91206.1	Galactokinase
cluster15	cds777	LEGAS_0778	CBL91426.1	Sucrose-6-phosphate hydrolase
cluster15	cds558	LEGAS_0559	CBL91207.1	UDP-glucose--hexose-1-phosphate uridylyltransferase
cluster15	cds559	LEGAS_0560	CBL91208.1	Galactose mutarotase
cluster15	cds776	LEGAS_0777	CBL91425.1	PTS system sucrose-specific transporter subunits IIBCA
cluster15	cds560	LEGAS_0561	CBL91209.1	Beta-D-galactosidase
cluster15	cds96	LEGAS_0097	CBL90745.1	Beta-fructofuranosidase
cluster15	cds1535	LEGAS_1536	CBL92184.1	Alpha-galactosidase
cluster15	cds561	LEGAS_0562	CBL91210.1	Aryl-alcohol dehydrogenase family enzyme
cluster15	cds97	LEGAS_0098	CBL90746.1	Galactoside permease
cluster15	cds1534	LEGAS_1535	CBL92183.1	Phosphoglycerate mutase
cluster15	cds1009	LEGAS_1010	CBL91658.1	Short-chain alcohol dehydrogenase
cluster15	cds188	LEGAS_0189	CBL90837.1	Xyloside transporter XynT
cluster16	cds930	LEGAS_0931	CBL91579.1	6-phosphogluconate dehydrogenase, decarboxylating
cluster16	cds208	LEGAS_0209	CBL90857.1	2-hydroxycyclohexanecarboxyl-CoA dehydrogenase
cluster16	cds148	LEGAS_0149	CBL90797.1	Histidine protein kinase ComD
cluster16	cds931	LEGAS_0932	CBL91580.1	hypothetical protein
cluster16	cds712	LEGAS_0713	CBL91361.1	Methyl-accepting chemotaxis protein
cluster16	cds1909	LEGAS_1910	CBL92558.1	ABC transporter ATP-binding component
cluster16	cds1663	LEGAS_1664	CBL92312.1	Ribosome hibernation promoting factor
cluster16	cds219	LEGAS_0220	CBL90868.1	Bifunctional acetaldehyde-CoA/alcohol dehydrogenase
cluster16	cds1842	LEGAS_1843	CBL92491.1	Integral membrane protein [Leuconostoc gelidum subsp. gasicomitatum LMG 18811]
cluster16	cds1853	LEGAS_1854	CBL92502.1	Transcriptional regulator
cluster16	cds1261	LEGAS_1262	CBL91910.1	Hydratase decarboxylase
cluster16	cds1297	LEGAS_1298	CBL91946.1	conserved domain protein%2C possible pseudogene
cluster16	cds469	LEGAS_0470	CBL91118.1	Ribosomal N-acetyltransferase YdaF
cluster17	cds932	LEGAS_0933	CBL91581.1	conserved hypothetical protein
cluster17	cds1399	LEGAS_1400	CBL92048.1	RNA methyltransferase
cluster17	cds284	LEGAS_0285	CBL90933.1	Beta-ketoacyl-acyl-carrier-protein synthase I
cluster17	cds1904	LEGAS_1905	CBL92553.1	Glycerophosphoryl diester phosphodiesterase
cluster17	cds313	LEGAS_0314	CBL90962.1	Hydroxymethylpyrimidine phosphomethylpyrimidine kinase
cluster17	cds1362	LEGAS_1363	CBL92011.1	Aminopeptidase
cluster17	cds933	LEGAS_0934	CBL91582.1	conserved hypothetical protein
cluster17	cds1637	LEGAS_1638	CBL92286.1	Co Zn Cd efflux system component
cluster17	cds147	LEGAS_0148	CBL90796.1	Glutamate--cysteine ligase
cluster17	cds1473	LEGAS_1474	CBL92122.1	hypothetical protein
cluster17	cds1857	LEGAS_1858	CBL92506.1	Disulfide bond formation regulator
cluster18	cds328	LEGAS_0329	CBL90977.1	D-isomer specific 2-hydroxyacid dehydrogenase, catalytic domain protein
cluster18	cds327	LEGAS_0328	CBL90976.1	Membrane transport family protein
cluster18	cds462	LEGAS_0463	CBL91111.1	Glycerol dehydrogenase
cluster18	cds835	LEGAS_0836	CBL91484.1	Deoxyribonuclease I
cluster18	cds329	LEGAS_0330	CBL90978.1	Sensory histidine kinase DcuS
cluster18	cds460	LEGAS_0461	CBL91109.1	Putative competence-damage inducible protein
cluster18	cds330	LEGAS_0331	CBL90979.1	Transcriptional regulator
cluster18	cds455	LEGAS_0456	CBL91104.1	Inosine-uridine preferring nucleoside hydrolase
cluster18	cds461	LEGAS_0462	CBL91110.1	Beta-ketoacyl-acyl carrier protein reductase
cluster18	cds456	LEGAS_0457	CBL91105.1	Purine nucleoside transporter
cluster18	cds459	LEGAS_0460	CBL91108.1	Triosephosphate isomerase
cluster18	cds520	LEGAS_0521	CBL91169.1	CTP synthase
cluster19	cds1372	LEGAS_1373	CBL92021.1	conserved hypothetical protein
cluster19	cds1120	LEGAS_1121	CBL91769.1	General stress protein CsbD
cluster19	cds1103	LEGAS_1104	CBL91752.1	Integral membrane protein [Leuconostoc gelidum subsp. gasicomitatum LMG 18811]
cluster19	cds1418	LEGAS_1419	CBL92067.1	conserved hypothetical protein
cluster19	cds875	LEGAS_0876	CBL91524.1	Conserved hypothetical small extracellular protein
cluster19	cds1115	LEGAS_1116	CBL91764.1	General stress protein CsbD
cluster19	cds1565	LEGAS_1566	CBL92214.1	hypothetical protein
cluster19	cds967	LEGAS_0968	CBL91616.1	hypothetical protein
cluster19	cds384	LEGAS_0385	CBL91033.1	S-ribosylhomocysteine lyase
cluster19	cds591	LEGAS_0592	CBL91240.1	Lipoprotein
cluster19	cds727	LEGAS_0728	CBL91376.1	Argininosuccinate synthase
cluster20	cds1695	LEGAS_1696	CBL92344.1	30S ribosomal protein S9
cluster20	cds1703	LEGAS_1704	CBL92352.1	50S ribosomal protein L17
cluster20	cds1282	LEGAS_1283	CBL91931.1	50S ribosomal protein L28
cluster20	cds799	LEGAS_0800	CBL91448.1	Ribosome-binding factor A
cluster20	cds295	LEGAS_0296	CBL90944.1	30S ribosomal protein S18
cluster20	cds1895	LEGAS_1896	CBL92544.1	Aromatic compound catabolic protein
cluster20	cds513	LEGAS_0514	CBL91162.1	30S ribosomal protein S20
cluster20	cds1515	LEGAS_1516	CBL92164.1	Acyl carrier protein 1 (Fragment)
cluster20	cds1659	LEGAS_1660	CBL92308.1	Membrane protein, toxin regulator
cluster21	cds1112	LEGAS_1113	CBL91761.1	Shikimate dehydrogenase
cluster21	cds235	LEGAS_0236	CBL90884.1	Alanine racemase
cluster21	cds1108	LEGAS_1109	CBL91757.1	3-phosphoshikimate 1-carboxyvinyltransferase
cluster21	cds1109	LEGAS_1110	CBL91758.1	Chorismate synthase
cluster21	cds1111	LEGAS_1112	CBL91760.1	2-keto-3-deoxy-D-arabino-heptulosonate-7-phosphate synthase I beta
cluster21	cds1110	LEGAS_1111	CBL91759.1	3-dehydroquinate synthase
cluster21	cds1113	LEGAS_1114	CBL91762.1	Transketolase
cluster21	cds916	LEGAS_0917	CBL91565.1	S-adenosyl-L-methionine-dependent methyltransferase
cluster21	cds236	LEGAS_0237	CBL90885.1	Aspartate-semialdehyde dehydrogenase
cluster21	cds422	LEGAS_0423	CBL91071.1	Flavodoxin
cluster21	cds918	LEGAS_0919	CBL91567.1	Peptidase T
cluster21	cds1660	LEGAS_1661	CBL92309.1	Pyridoxal phosphate-dependent aminotransferase
cluster22	cds927	LEGAS_0928	CBL91576.1	Orotate transporter
cluster22	cds320	LEGAS_0321	CBL90969.1	23S rRNA (Uracil-5-)-methyltransferase RumA
cluster22	cds1397	LEGAS_1398	CBL92046.1	Ribonuclease R
cluster22	cds353	LEGAS_0354	CBL91002.1	50S ribosomal protein L33
cluster22	cds1634	LEGAS_1635	CBL92283.1	HTH-type transcriptional repressor CzrA
cluster22	cds1752	LEGAS_1753	CBL92401.1	NADH-dependent flavin oxidoreductase yqiG
cluster22	cds1396	LEGAS_1397	CBL92045.1	SsrA-binding protein SmpB
cluster22	cds1319	LEGAS_1320	CBL91968.1	Xanthine uracil vitamin C permease
cluster22	cds1824	LEGAS_1825	CBL92473.1	Putative ABC transporter, integral membrane protein
cluster22	cds286	LEGAS_0287	CBL90935.1	conserved hypothetical protein
cluster22	cds1354	LEGAS_1355	CBL92003.1	Acyl carrier protein
cluster23	cds1158	LEGAS_1159	CBL91807.1	Neopullulanase alpha amylase subunit
cluster23	cds1156	LEGAS_1157	CBL91805.1	Sugar ABC transporter
cluster23	cds1157	LEGAS_1158	CBL91806.1	Multiple sugar-binding transport ATP-binding protein MsmK
cluster23	cds1155	LEGAS_1156	CBL91804.1	Maltose transport system permease protein malF
cluster23	cds1159	LEGAS_1160	CBL91808.1	Alpha-glucosidase
cluster23	cds1154	LEGAS_1155	CBL91803.1	Maltose transport system permease protein malG
cluster23	cds326	LEGAS_0327	CBL90975.1	Beta-phosphoglucomutase
cluster24	cds1342	LEGAS_1343	CBL91991.1	Decarboxylating 6-phosphogluconate dehydrogenase
cluster24	cds1672	LEGAS_1673	CBL92321.1	Enolase
cluster24	cds1745	LEGAS_1746	CBL92394.1	Phosphoglycerate kinase
cluster24	cds182	LEGAS_0183	CBL90831.1	Glucose-6-phosphate dehydrogenase
cluster24	cds1341	LEGAS_1342	CBL91990.1	Gluconate kinase GntK
cluster24	cds1520	LEGAS_1521	CBL92169.1	Type I glyceraldehyde-3-phosphate dehydrogenase
cluster24	cds302	LEGAS_0303	CBL90951.1	Xylulose-5-phosphate phosphoketolase Fructose-6-phosphate phosphoketolase
cluster24	cds1340	LEGAS_1341	CBL91989.1	High-affinity gluconate transporter
cluster24	cds510	LEGAS_0511	CBL91159.1	Late competence protein required for DNA binding and uptake
cluster25	cds1100	LEGAS_1101	CBL91749.1	Ammonium transporter
cluster25	cds771	LEGAS_0772	CBL91420.1	HTH-type transcriptional regulator glnR
cluster25	cds1506	LEGAS_1507	CBL92155.1	Acetyl-coenzyme A carboxylase carboxyl transferase subunit alpha
cluster25	cds772	LEGAS_0773	CBL91421.1	Glutamine synthetase
cluster25	cds273	LEGAS_0274	CBL90922.1	Aspartate ammonia-lyase
cluster25	cds1507	LEGAS_1508	CBL92156.1	Acetyl-coenzyme A carboxylase carboxyl transferase subunit beta
cluster26	cds713	LEGAS_0714	CBL91362.1	Myosin-cross-reactive antigen
cluster26	cds1812	LEGAS_1813	CBL92461.1	ABC transporter ATP-binding component
cluster26	cds1551	LEGAS_1552	CBL92200.1	Predicted ATPase
cluster26	cds1811	LEGAS_1812	CBL92460.1	Autoinducer 2 import system permease protein LsrC
cluster26	cds1374	LEGAS_1375	CBL92023.1	Thioredoxin-disulfide reductase
cluster26	cds1373	LEGAS_1374	CBL92022.1	Peroxiredoxin (Alkyl hydroperoxide reductase subunit C)
cluster26	cds1810	LEGAS_1811	CBL92459.1	Abc superfamily atp binding cassette transporter, binding protein
cluster26	cds714	LEGAS_0715	CBL91363.1	conserved hypothetical protein
cluster26	cds1550	LEGAS_1551	CBL92199.1	Predicted metal-dependent peptidase
cluster26	cds1818	LEGAS_1819	CBL92467.1	DNA helicase
cluster27	cds1017	LEGAS_1018	CBL91666.1	Zinc-dependent dehydrogenase
cluster27	cds1837	LEGAS_1838	CBL92486.1	hypothetical protein
cluster27	cds166	LEGAS_0167	CBL90815.1	Voltage-dependent potassium channel beta subunit
cluster27	cds345	LEGAS_0346	CBL90994.1	Universal stress protein UspA
cluster27	cds915	LEGAS_0916	CBL91564.1	NADH-dependent butanol dehydrogenase A
cluster27	cds711	LEGAS_0712	CBL91360.1	Integral membrane protein
cluster27	cds1014	LEGAS_1015	CBL91663.1	Oxidoreductase ion channel protein IolS
cluster27	cds1783	LEGAS_1784	CBL92432.1	Transcriptional regulator, MutR family
cluster28	cds492	LEGAS_0493	CBL91141.1	Ribonuclease J
cluster28	cds493	LEGAS_0494	CBL91142.1	DNA-dependent RNA polymerase auxiliary subunit epsilon
cluster28	cds478	LEGAS_0479	CBL91127.1	Integral membrane protein [Leuconostoc gelidum subsp. gasicomitatum LMG 18811]
cluster28	cds524	LEGAS_0525	CBL91173.1	GTPase Obg
cluster28	cds195	LEGAS_0196	CBL90844.1	Anion Na(+) symporter
cluster28	cds700	LEGAS_0701	CBL91349.1	Chain length determination
cluster28	cds279	LEGAS_0280	CBL90928.1	Deoxyuridine 5'-triphosphate nucleotidohydrolase
cluster28	cds1623	LEGAS_1624	CBL92272.1	Glucosamine-6-phosphate deaminase
cluster29	cds1348	LEGAS_1349	CBL91997.1	Proline dipeptidase
cluster29	cds275	LEGAS_0276	CBL90924.1	Predicted acyltransferase with acyl-CoA N-acyltransferase domain
cluster29	cds838	LEGAS_0839	CBL91487.1	Integral membrane protein [Leuconostoc gelidum subsp. gasicomitatum LMG 18811]
cluster29	cds1165	LEGAS_1166	CBL91814.1	DNA replication protein DnaD
cluster29	cds926	LEGAS_0927	CBL91575.1	DUF77 domain-containing protein
cluster29	cds778	LEGAS_0779	CBL91427.1	Cell wall enzyme EbsB
cluster29	cds1287	LEGAS_1288	CBL91936.1	Serine/threonine protein kinase PrkC, regulator of stationary phase
cluster30	cds291	LEGAS_0292	CBL90940.1	Peptidase V
cluster30	cds290	LEGAS_0291	CBL90939.1	Transmembrane component MtsC of energizing module of methionine-regulated ECF transporter
cluster30	cds347	LEGAS_0348	CBL90996.1	conserved hypothetical protein
cluster30	cds292	LEGAS_0293	CBL90941.1	hypothetical protein
cluster30	cds93	LEGAS_0094	CBL90742.1	conserved hypothetical protein
cluster30	cds92	LEGAS_0093	CBL90741.1	hypothetical protein
cluster30	cds1891	LEGAS_1892	CBL92540.1	Permease of the major facilitator superfamily
cluster30	cds1053	LEGAS_1054	CBL91702.1	Trehalose-6-phosphate hydrolase
cluster30	cds1309	LEGAS_1310	CBL91958.1	Nicotinate phosphoribosyltransferase
cluster31	cds1897	LEGAS_1898	CBL92546.1	Accessory Sec system protein Asp2
cluster31	cds1166	LEGAS_1167	CBL91815.1	Asparagine--tRNA ligase
cluster31	cds853	LEGAS_0854	CBL91502.1	Tetrahydrofolate synthase
cluster31	cds1200	LEGAS_1201	CBL91849.1	Formate--tetrahydrofolate ligase
cluster31	cds1199	LEGAS_1200	CBL91848.1	S-formylglutathione hydrolase, fghA
cluster31	cds854	LEGAS_0855	CBL91503.1	tRNA-dihydrouridine synthase
cluster31	cds928	LEGAS_0929	CBL91577.1	Hydrolase, alpha/beta domain protein
cluster31	cds1896	LEGAS_1897	CBL92545.1	Accessory Sec system protein Asp3
cluster31	cds1370	LEGAS_1371	CBL92019.1	tRNA dimethylallyltransferase
cluster32	cds162	LEGAS_0163	CBL90811.1	ABC transporter ATP-binding protein YtrB
cluster32	cds165	LEGAS_0166	CBL90814.1	ABC-type transport system involved in multi-copper enzyme maturation, permease component
cluster32	cds163	LEGAS_0164	CBL90812.1	Membrane protein permease
cluster32	cds164	LEGAS_0165	CBL90813.1	Lantibiotic protection ABC transporter ATP-binding subunit
cluster32	cds161	LEGAS_0162	CBL90810.1	YisV
cluster32	cds1756	LEGAS_1757	CBL92405.1	Phosphonate ABC transporter permease protein PhnE
cluster33	cds466	LEGAS_0467	CBL91115.1	Duplicated ATPase component YkoD of energizing module of thiamin-regulated ECF transporter for HydroxyMethylPyrimidine
cluster33	cds506	LEGAS_0507	CBL91155.1	Transcriptional regulator of the purine biosynthesis operon
cluster33	cds507	LEGAS_0508	CBL91156.1	Bifunctional UDP-N-acetylglucosamine diphosphorylase/glucosamine-1-phosphate N-acetyltransferase GlmU
cluster33	cds467	LEGAS_0468	CBL91116.1	Thiamin ABC transporter subunit
cluster33	cds465	LEGAS_0466	CBL91114.1	Thiamin-regulated ECF transporter
cluster33	cds1316	LEGAS_1317	CBL91965.1	Cell division-specific peptidoglycan biosynthesis regulator FtsW
cluster33	cds464	LEGAS_0465	CBL91113.1	Aminopyrimidine aminohydrolase
cluster33	cds1313	LEGAS_1314	CBL91962.1	Pantetheine-phosphate adenylyltransferase
cluster33	cds550	LEGAS_0551	CBL91199.1	Bifunctional protein FolD
cluster34	cds1038	LEGAS_1039	CBL91687.1	Transcriptional regulator
cluster34	cds944	LEGAS_0945	CBL91593.1	Metallophosphatase family protein
cluster34	cds1683	LEGAS_1684	CBL92332.1	Major cold shock protein CspA
cluster34	cds766	LEGAS_0767	CBL91415.1	Phenylalanine--tRNA ligase beta subunit
cluster34	cds144	LEGAS_0145	CBL90793.1	MarR family transcriptional regulator
cluster34	cds1460	LEGAS_1461	CBL92109.1	Glycosyltransferase
cluster34	cds519	LEGAS_0520	CBL91168.1	RNA methyltransferase TrmA
cluster35	cds820	LEGAS_0821	CBL91469.1	Diadenosine tetraphosphate hydrolase
cluster35	cds731	LEGAS_0732	CBL91380.1	Acetylornithine deacetylase/succinyl-diaminopimelate desuccinylase
cluster35	cds1246	LEGAS_1247	CBL91895.1	Flavodoxin nitric oxide synthase
cluster35	cds1451	LEGAS_1452	CBL92100.1	Sugar transport repressor
cluster35	cds1260	LEGAS_1261	CBL91909.1	Uracil phosphoribosyltransferase
cluster35	cds1532	LEGAS_1533	CBL92181.1	Ferredoxin--NADP reductase
cluster35	cds511	LEGAS_0512	CBL91160.1	Late competence protein ComEC, DNA transport
cluster35	cds1533	LEGAS_1534	CBL92182.1	Inosine-uridine preferring nucleoside hydrolase
cluster35	cds36	LEGAS_0037	CBL90685.1	HTH-type transcriptional regulator immR
cluster36	cds874	LEGAS_0875	CBL91523.1	Transcriptional repressor LexA
cluster36	cds1751	LEGAS_1752	CBL92400.1	ATP-dependent DNA helicase [Leuconostoc gelidum subsp. gasicomitatum LMG 18811]
cluster36	cds424	LEGAS_0425	CBL91073.1	hypothetical protein
cluster36	cds900	LEGAS_0901	CBL91549.1	Tyrosine recombinase XerC
cluster36	cds1016	LEGAS_1017	CBL91665.1	Glutathione peroxidase
cluster36	cds733	LEGAS_0734	CBL91382.1	Cytoplasmic copper homeostasis protein cutC
cluster36	cds1682	LEGAS_1683	CBL92331.1	hypothetical protein
cluster37	cds86	LEGAS_0087	CBL90735.1	HTH-type transcriptional regulator MgrA
cluster37	cds87	LEGAS_0088	CBL90736.1	Glutathione-disulfide reductase
cluster37	cds158	LEGAS_0159	CBL90807.1	Cystathionine gamma-lyase and homocysteine gamma-lyase for reverse transsulfuration pathway
cluster37	cds159	LEGAS_0160	CBL90808.1	Serine O-acetyltransferase
cluster37	cds157	LEGAS_0158	CBL90806.1	Cysteine synthase A
cluster37	cds1085	LEGAS_1086	CBL91734.1	N-acetylmuramoyl-L-alanine amidase LytC
cluster37	cds189	LEGAS_0190	CBL90838.1	Beta-xylosidase
cluster37	cds110	LEGAS_0111	CBL90759.1	Glyoxalase family protein glyoxalase/bleomycin resistance
cluster38	cds795	LEGAS_0796	CBL91444.1	Transcription termination/antitermination protein NusA
cluster38	cds797	LEGAS_0798	CBL91446.1	LSU ribosomal protein L7AE
cluster38	cds794	LEGAS_0795	CBL91443.1	Ribosome maturation factor RimP
cluster38	cds796	LEGAS_0797	CBL91445.1	Predicted nucleic-acid-binding protein implicated in transcription termination
cluster38	cds798	LEGAS_0799	CBL91447.1	Translation initiation factor IF-2
cluster38	cds406	LEGAS_0407	CBL91055.1	Cell wall teichoic acid glycosylation protein GtcA
cluster39	cds526	LEGAS_0527	CBL91175.1	Anaerobic ribonucleoside-triphosphate reductase large subunit
cluster39	cds1257	LEGAS_1258	CBL91906.1	Homocysteine S-methyltransferase
cluster39	cds527	LEGAS_0528	CBL91176.1	Anaerobic ribonucleoside-triphosphate reductase-activating protein
cluster39	cds1144	LEGAS_1145	CBL91793.1	Histidine--tRNA ligase
cluster39	cds1143	LEGAS_1144	CBL91792.1	Aspartate--tRNA ligase
cluster39	cds488	LEGAS_0489	CBL91137.1	S-adenosylmethionine synthase
cluster39	cds1258	LEGAS_1259	CBL91907.1	Amino acid permease-associated region
cluster40	cds1145	LEGAS_1146	CBL91794.1	Trehalose-6-phosphate hydrolase
cluster40	cds33	LEGAS_0034	CBL90682.1	PTS system sucrose-specific transporter subunit EIIBC
cluster40	cds34	LEGAS_0035	CBL90683.1	Sucrose-6-phosphate hydrolase
cluster40	cds35	LEGAS_0036	CBL90684.1	Glucose-specific phosphotransferase enzyme IIA component
cluster40	cds1147	LEGAS_1148	CBL91796.1	Alpha amylase catalytic region
cluster40	cds1146	LEGAS_1147	CBL91795.1	Sucrose/H+ symporter
cluster41	cds1230	LEGAS_1231	CBL91879.1	Nucleotide-binding protein, UspA family
cluster41	cds1298	LEGAS_1299	CBL91947.1	Diacetyl reductase S-acetoin forming
cluster41	cds285	LEGAS_0286	CBL90934.1	Ethanol-active dehydrogenase acetaldehyde-active reductase
cluster41	cds1343	LEGAS_1344	CBL91992.1	Transcription regulator
cluster41	cds1684	LEGAS_1685	CBL92333.1	2,3-bisphosphoglycerate-dependent phosphoglycerate mutase
cluster42	cds553	LEGAS_0554	CBL91202.1	Glycine betaine transport ATP-binding protein OpuAA
cluster42	cds554	LEGAS_0555	CBL91203.1	Choline ABC transporter, permease protein, choW
cluster42	cds552	LEGAS_0553	CBL91201.1	Transcriptional repressor BusR
cluster42	cds1802	LEGAS_1803	CBL92451.1	Transcriptional repressor MsmR
cluster42	cds1617	LEGAS_1618	CBL92266.1	prophage superinfection immunity protein [Leuconostoc gelidum subsp. gasicomitatum LMG 18811]
cluster42	cds1877	LEGAS_1878	CBL92526.1	Multidrug resistance protein B
cluster42	cds819	LEGAS_0820	CBL91468.1	conserved hypothetical protein
cluster43	cds509	LEGAS_0510	CBL91158.1	conserved hypothetical protein
cluster43	cds1633	LEGAS_1634	CBL92282.1	Glucose-inhibited division protein B
cluster43	cds1094	LEGAS_1095	CBL91743.1	L-asparaginase Glu-tRNAGln amidotransferase subunit D
cluster43	cds146	LEGAS_0147	CBL90795.1	Predicted choline-binding cell wall protein
cluster43	cds354	LEGAS_0355	CBL91003.1	Preprotein translocase subunit SecE
cluster43	cds1095	LEGAS_1096	CBL91744.1	DNA repair protein RecO
cluster43	cds832	LEGAS_0833	CBL91481.1	hypothetical protein
cluster43	cds68	LEGAS_0069	CBL90717.1	conserved hypothetical protein
cluster44	cds241	LEGAS_0242	CBL90890.1	ABC transporter glutamine-binding protein GlnH
cluster44	cds240	LEGAS_0241	CBL90889.1	Glutamine transport ATP-binding protein GlnQ
cluster44	cds242	LEGAS_0243	CBL90891.1	Glutamate transport membrane-spanning protein
cluster44	cds243	LEGAS_0244	CBL90892.1	Glutamate transport membrane-spanning protein
cluster45	cds1754	LEGAS_1755	CBL92403.1	Membrane-bound lytic murein transglycosylase D
cluster45	cds1690	LEGAS_1691	CBL92339.1	Hemolysin or related protein containing CBS domain
cluster45	cds1227	LEGAS_1228	CBL91876.1	Membrane-associated phospholipid phosphatase
cluster45	cds1252	LEGAS_1253	CBL91901.1	Putative ABC transporter ATP-binding protein YknV
cluster45	cds1845	LEGAS_1846	CBL92494.1	Sugar transport protein SP0846
cluster46	cds791	LEGAS_0792	CBL91440.1	Manganese-dependent inorganic pyrophosphatase
cluster46	cds564	LEGAS_0565	CBL91213.1	Putative ABC transporter ATP-binding protein YhaQ
cluster46	cds1279	LEGAS_1280	CBL91928.1	conserved hypothetical protein
cluster46	cds502	LEGAS_0503	CBL91151.1	Protein veg
cluster46	cds390	LEGAS_0391	CBL91039.1	UDP-N-acetylmuramyl tripeptide synthase
cluster46	cds565	LEGAS_0566	CBL91214.1	HTH-type transcriptional regulator DdrOP3
cluster46	cds563	LEGAS_0564	CBL91212.1	Sodium ABC transporter permease
cluster47	cds1234	LEGAS_1235	CBL91883.1	Elongation factor Tu
cluster47	cds1294	LEGAS_1295	CBL91943.1	Trigger factor
cluster47	cds925	LEGAS_0926	CBL91574.1	NADH dehydrogenase
cluster47	cds687	LEGAS_0688	CBL91336.1	Large-conductance mechanosensitive channel
cluster47	cds1101	LEGAS_1102	CBL91750.1	Pyruvate kinase
cluster47	cds1292	LEGAS_1293	CBL91941.1	Probable GTP-binding protein EngB
cluster47	cds391	LEGAS_0392	CBL91040.1	Gamma-glutamyl-diamino acid-endopeptidase extracellular cell-wall-bound
cluster48	cds1450	LEGAS_1451	CBL92099.1	Chlorophyll synthesis pathway protein BchC
cluster48	cds1449	LEGAS_1450	CBL92098.1	Fructose permease
cluster48	cds1448	LEGAS_1449	CBL92097.1	Glyoxalase bleomycin resistance protein dioxygenase
cluster48	cds436	LEGAS_0437	CBL91085.1	Multidrug resistance protein
cluster48	cds929	LEGAS_0930	CBL91578.1	Cyclopropane-fatty-acyl-phospholipid synthase
cluster48	cds274	LEGAS_0275	CBL90923.1	Ribose-5-phosphate isomerase A
cluster49	cds181	LEGAS_0182	CBL90830.1	Oligopeptide-binding protein oppA2
cluster49	cds1013	LEGAS_1014	CBL91662.1	Plasma-membrane calcium-translocating P-type ATPase
cluster49	cds1259	LEGAS_1260	CBL91908.1	PTS sugar transporter subunit IIC
cluster49	cds177	LEGAS_0178	CBL90826.1	Oligopeptide transporter ATP-binding protein OppD
cluster49	cds179	LEGAS_0180	CBL90828.1	Oligopeptide transport system permease protein OppB
cluster49	cds174	LEGAS_0175	CBL90823.1	membrane protein%2C putative
cluster50	cds1236	LEGAS_1237	CBL91885.1	Zn-dependent hydrolase, RNA-metabolising
cluster50	cds1235	LEGAS_1236	CBL91884.1	Type I restriction endonuclease subunit R
cluster50	cds1121	LEGAS_1122	CBL91770.1	Non-specific DNA-binding protein HBsu
cluster50	cds503	LEGAS_0504	CBL91152.1	3-phosphoglycerate kinase
cluster50	cds569	LEGAS_0570	CBL91218.1	Sugar phosphatase SupH
cluster50	cds389	LEGAS_0390	CBL91038.1	Predicted glutamine amidotransferase
cluster51	cds11	LEGAS_0012	CBL90660.1	Multidrug resistance protein MdtN
cluster51	cds12	LEGAS_0013	CBL90661.1	Bacteriocin export ABC transporter, lactococcin 972 group
cluster51	cds13	LEGAS_0014	CBL90662.1	Antimicrobial peptide ABC transporter permease component
cluster51	cds10	LEGAS_0011	CBL90659.1	Permease of the major facilitator superfamily
cluster51	cds808	LEGAS_0809	CBL91457.1	Peptide deformylase
cluster52	cds730	LEGAS_0731	CBL91379.1	Multidrug resistance efflux pump
cluster52	cds861	LEGAS_0862	CBL91510.1	conserved hypothetical protein
cluster52	cds1228	LEGAS_1229	CBL91877.1	SAM-dependent methyltransferase
cluster52	cds66	LEGAS_0067	CBL90715.1	hypothetical protein
cluster52	cds199	LEGAS_0200	CBL90848.1	Peptidoglycan endopeptidase LytE
cluster53	cds1839	LEGAS_1840	CBL92488.1	ABC multidrug transporter ATPase
cluster53	cds1840	LEGAS_1841	CBL92489.1	Integral membrane protein [Leuconostoc gelidum subsp. gasicomitatum LMG 18811]
cluster53	cds852	LEGAS_0853	CBL91501.1	Glycerophosphoryl diester phosphodiesterase
cluster53	cds149	LEGAS_0150	CBL90798.1	Response regulator
cluster53	cds568	LEGAS_0569	CBL91217.1	Putative HTH-type transcriptional regulator YddM
cluster53	cds1736	LEGAS_1737	CBL92385.1	Elongation factor G
cluster54	cds1163	LEGAS_1164	CBL91812.1	Ribosomal RNA large subunit methyltransferase L
cluster54	cds709	LEGAS_0710	CBL91358.1	dTDP-glucose 4%2C6-dehydratase
cluster54	cds710	LEGAS_0711	CBL91359.1	dTDP-4-dehydrorhamnose reductase
cluster54	cds708	LEGAS_0709	CBL91357.1	Membrane protein involved in the export of O-antigen and teichoic acid
cluster55	cds1128	LEGAS_1129	CBL91777.1	Segregation and condensation protein B
cluster55	cds1129	LEGAS_1130	CBL91778.1	Segregation and condensation protein A
cluster55	cds1424	LEGAS_1425	CBL92073.1	Processive diacylglycerol alpha-glucosyltransferase
cluster55	cds1130	LEGAS_1131	CBL91779.1	Riboflavin biosynthesis protein RibT
cluster55	cds1312	LEGAS_1313	CBL91961.1	Predicted secreted protein containing a PDZ domain
cluster55	cds366	LEGAS_0367	CBL91015.1	Thymidylate kinase
cluster56	cds1605	LEGAS_1606	CBL92254.1	Prophage replication protein
cluster56	cds1594	LEGAS_1595	CBL92243.1	Transcriptional activator
cluster56	cds1599	LEGAS_1600	CBL92248.1	prophage Lp1 protein 24 [Leuconostoc gelidum subsp. gasicomitatum LMG 18811]
cluster56	cds1602	LEGAS_1603	CBL92251.1	conserved hypothetical protein
cluster56	cds1613	LEGAS_1614	CBL92262.1	Phage anti repressor
cluster57	cds396	LEGAS_0397	CBL91045.1	Phosphocarrier protein of PTS system
cluster57	cds688	LEGAS_0689	CBL91337.1	conserved hypothetical protein
cluster57	cds601	LEGAS_0602	CBL91250.1	Nucleoside diphosphate kinase
cluster57	cds1864	LEGAS_1865	CBL92513.1	Beta-glucosidase 6-phospho-beta-glucosidase beta-galactosidase
cluster58	cds640	LEGAS_0641	CBL91289.1	ABC-type polar amino acid transport system ATPase component
cluster58	cds639	LEGAS_0640	CBL91288.1	ABC transporter membrane-spanning permease-glutamine transport
cluster58	cds641	LEGAS_0642	CBL91290.1	ABC transporter, substrate-binding protein, family 3
cluster59	cds1693	LEGAS_1694	CBL92342.1	Iron dependent peroxidase
cluster59	cds1400	LEGAS_1401	CBL92049.1	Membrane protein chaperone oxaA
cluster59	cds209	LEGAS_0210	CBL90858.1	Conserved membrane protein, GtcA family
cluster59	cds1405	LEGAS_1406	CBL92054.1	tRNA(Met) cytidine acetate ligase
cluster60	cds358	LEGAS_0359	CBL91007.1	50S ribosomal protein L10
cluster60	cds697	LEGAS_0698	CBL91346.1	Transcriptional activator
cluster60	cds812	LEGAS_0813	CBL91461.1	Prophage pi3 protein 39
cluster60	cds293	LEGAS_0294	CBL90942.1	30S ribosomal protein S6
cluster61	cds1365	LEGAS_1366	CBL92014.1	Gluconate:proton symporter
cluster61	cds1364	LEGAS_1365	CBL92013.1	PfkB carbohydrate kinase
cluster61	cds1366	LEGAS_1367	CBL92015.1	Sugar phosphatase isomerase epimerase
cluster62	cds827	LEGAS_0828	CBL91476.1	hypothetical protein
cluster62	cds458	LEGAS_0459	CBL91107.1	Modulator of drug activity B
cluster62	cds1809	LEGAS_1810	CBL92458.1	Transcriptional regulator, HxlR family
cluster62	cds899	LEGAS_0900	CBL91548.1	conserved hypothetical protein
cluster62	cds549	LEGAS_0550	CBL91198.1	Late competence operon required for DNA binding and uptake
cluster63	cds1823	LEGAS_1824	CBL92472.1	AcrR family transcriptional regulator
cluster63	cds945	LEGAS_0946	CBL91594.1	GNAT family N-acetyltransferase
cluster63	cds1822	LEGAS_1823	CBL92471.1	FMN-dependent NADH-azoreductase
cluster64	cds476	LEGAS_0477	CBL91125.1	MetQ/NlpA family ABC transporter substrate-binding protein
cluster64	cds1759	LEGAS_1760	CBL92408.1	Phosphonate ABC transporter phosphate-binding periplasmic component
cluster64	cds477	LEGAS_0478	CBL91126.1	D-methionine ABC transporter binding protein
cluster65	cds1243	LEGAS_1244	CBL91892.1	Threonine--tRNA ligase
cluster65	cds150	LEGAS_0151	CBL90799.1	Nitrogen regulatory protein P-II
cluster65	cds1263	LEGAS_1264	CBL91912.1	Isoleucine--tRNA ligase
cluster65	cds1256	LEGAS_1257	CBL91905.1	Methylenetetrahydrofolate reductase
cluster65	cds1254	LEGAS_1255	CBL91903.1	Uracil-DNA glycosylase
cluster66	cds868	LEGAS_0869	CBL91517.1	Dihydroorotase
cluster66	cds867	LEGAS_0868	CBL91516.1	Aspartate carbamoyltransferase catalytic subunit
cluster66	cds869	LEGAS_0870	CBL91518.1	Carbamoyl-phosphate synthase pyrimidine-specific small chain
cluster67	cds1747	LEGAS_1748	CBL92396.1	Glycosyltransferase involved in cell wall biosynthesis
cluster67	cds423	LEGAS_0424	CBL91072.1	Aminopeptidase Bleomycin hydrolase
cluster67	cds401	LEGAS_0402	CBL91050.1	Ribosomal-protein-alanine N-acetyltransferase RimI
cluster67	cds592	LEGAS_0593	CBL91241.1	Sugar efflux transporter for intercellular exchange
cluster68	cds1273	LEGAS_1274	CBL91922.1	Phospho-N-acetylmuramoyl-pentapeptide-transferase
cluster68	cds1453	LEGAS_1454	CBL92102.1	Cytidine deaminase
cluster68	cds1454	LEGAS_1455	CBL92103.1	Oligoendopeptidase F
cluster68	cds1479	LEGAS_1480	CBL92128.1	hypothetical protein
cluster69	cds278	LEGAS_0279	CBL90927.1	ABC-type metal ion transport system, periplasmic component surface adhesin
cluster69	cds277	LEGAS_0278	CBL90926.1	Zinc iron ABC transporter ATP-binding component
cluster69	cds276	LEGAS_0277	CBL90925.1	Cation ABC superfamily ATP binding cassette transporter, membrane protein
cluster70	cds9	LEGAS_0010	CBL90658.1	Predicted transcriptional regulator
cluster70	cds8	LEGAS_0009	CBL90657.1	YvqG
cluster70	cds14	LEGAS_0015	CBL90663.1	hypothetical protein
cluster70	cds1026	LEGAS_1027	CBL91675.1	conserved hypothetical protein
cluster71	cds414	LEGAS_0415	CBL91063.1	Class I mannose-6-phosphate isomerase
cluster71	cds1447	LEGAS_1448	CBL92096.1	Branched chain amino acid: 2-keto-4-methylthiobutyrate aminotransferase / fructokinase
cluster71	cds1446	LEGAS_1447	CBL92095.1	HTH-type transcriptional regulator YodB
cluster71	cds268	LEGAS_0269	CBL90917.1	Fructose-bisphosphate aldolase class II
cluster72	cds1347	LEGAS_1348	CBL91996.1	Global transcriptional regulator, catabolite control protein A
cluster72	cds418	LEGAS_0419	CBL91067.1	PTS mannose transporter accessory protein ManO
cluster72	cds1052	LEGAS_1053	CBL91701.1	Pyruvate oxidase
cluster73	cds1873	LEGAS_1874	CBL92522.1	Acetylglutamate kinase
cluster73	cds1872	LEGAS_1873	CBL92521.1	Arginine biosynthesis bifunctional protein ArgJ
cluster73	cds1871	LEGAS_1872	CBL92520.1	N-acetyl-gamma-glutamyl-phosphate reductase
cluster74	cds1092	LEGAS_1093	CBL91741.1	Homoserine kinase
cluster74	cds1093	LEGAS_1094	CBL91742.1	Aspartokinase
cluster74	cds1091	LEGAS_1092	CBL91740.1	Homoserine dehydrogenase
cluster75	cds1238	LEGAS_1239	CBL91887.1	50S ribosomal protein L20
cluster75	cds1545	LEGAS_1546	CBL92194.1	Thiamine-phosphate synthase
cluster75	cds438	LEGAS_0439	CBL91087.1	Amino acid permease-associated region
cluster75	cds1122	LEGAS_1123	CBL91771.1	Ribosome biogenesis GTPase Der
cluster76	cds622	LEGAS_0623	CBL91271.1	Multifunctional fusion protein
cluster76	cds1051	LEGAS_1052	CBL91700.1	EamA-like transporter family/multidrug resistance efflux transporter
cluster76	cds625	e=.,643998	CBL91274.1	Imidazole glycerol phosphate synthase amidotransferase subunit
cluster77	cds1688	LEGAS_1689	CBL92337.1	Ribonucleoside-diphosphate reductase
cluster77	cds1178	LEGAS_1179	CBL91827.1	CD4+ T-cell-stimulating antigen
cluster77	cds1689	LEGAS_1690	CBL92338.1	Ribonucleoside-diphosphate reductase class Ib glutaredoxin subunit
cluster78	cds405	LEGAS_0406	CBL91054.1	Peptidoglycan interpeptide bridge formation enzyme
cluster78	cds404	LEGAS_0405	CBL91053.1	Redox-sensing transcriptional repressor Rex
cluster78	cds562	LEGAS_0563	CBL91211.1	Endoglucanase
cluster79	cds617	LEGAS_0618	CBL91266.1	Lichenan operon transcriptional antiterminator
cluster79	cds1791	LEGAS_1792	CBL92440.1	Ribulose phosphate epimerase
cluster79	cds1796	LEGAS_1797	CBL92445.1	PTS system ascorbate-specific transporter subunit IIA
cluster80	cds1276	LEGAS_1277	CBL91925.1	Ribosomal RNA small subunit methyltransferase H
cluster80	cds1277	LEGAS_1278	CBL91926.1	Transcriptional regulator MraZ
cluster80	cds1275	LEGAS_1276	CBL91924.1	Cell division protein FtsL

## Sheet: Lc.piscium
Clustered genes based on gene network analysis in Lc. piscium
Cluster number	cds_number	locus_tag	protein_id	annotation (PANNZER)
cluster1	cds2192	LACPI_2193	CEN29393.1	ATP-binding protein ABC transporter system for polysaccharides
cluster1	cds1407	LACPI_1408	CEN28608.1	Uncharacterized protein
cluster1	cds118	LACPI_0119	CEN27319.1	Glycosyl transferase
cluster1	cds117	LACPI_0118	CEN27318.1	Glycosyltransferase family protein [Lactococcus piscium MKFS47]
cluster1	cds119	LACPI_0120	CEN27320.1	Polysaccharide biosynthesis export protein [Lactococcus piscium MKFS47]
cluster1	cds2187	LACPI_2188	CEN29388.1	Uncharacterized protein
cluster1	cds1776	LACPI_1777	CEN28977.1	Adenine-specific DNA methyltransferase
cluster1	cds2191	LACPI_2192	CEN29392.1	Glycosyltransferase RgpE
cluster1	cds114	LACPI_0115	CEN27315.1	Capsule biosynthesis glucosyltransferase
cluster1	cds2190	LACPI_2191	CEN29391.1	Rhamnan synthesis protein F
cluster1	cds1644	LACPI_1645	CEN28845.1	Putative protein Veg
cluster1	cds970	LACPI_0971	CEN28171.1	RNA polymerase sigma factor, sigma-70 family
cluster1	cds992	LACPI_0993	CEN28193.1	Transferase for other substituted phosphate groups
cluster1	cds990	LACPI_0991	CEN28191.1	Teichoic acids export ATP-binding protein TagH
cluster1	cds2189	LACPI_2190	CEN29390.1	Serotype b-specific antigen synthesis gene cluster
cluster1	cds411	LACPI_0412	CEN27612.1	Multidrug transport ABC transporter ATPase component
cluster1	cds692	LACPI_0693	CEN27893.1	Uncharacterized protein
cluster1	cds116	LACPI_0117	CEN27317.1	EpsH
cluster1	cds2183	LACPI_2184	CEN29384.1	Transporter
cluster1	cds600	LACPI_0601	CEN27801.1	Uncharacterized protein
cluster1	cds599	LACPI_0600	CEN27800.1	Negative regulator of toxin gene expression
cluster1	cds108	LACPI_0109	CEN27309.1	Polysaccharide biosynthesis protein, chain length regulator EpsA
cluster1	cds1798	LACPI_1799	CEN28999.1	RNA-binding protein YlmH, contains S4-like domain
cluster1	cds2193	LACPI_2194	CEN29394.1	Transport permease protein
cluster1	cds450	LACPI_0451	CEN27651.1	30S ribosomal protein S10
cluster1	cds725	LACPI_0726	CEN27926.1	Sodium/hydrogen antiporter
cluster1	cds113	LACPI_0114	CEN27314.1	Glycosyltransferase in exopolysaccharide biosynthesis
cluster1	cds1195	LACPI_1196	CEN28396.1	O-antigen acetylase WbiA
cluster1	cds1157	LACPI_1158	CEN28358.1	AI-2E family transporter
cluster1	cds1801	LACPI_1802	CEN29002.1	Pyridoxal phosphate homeostasis protein
cluster1	cds877	LACPI_0878	CEN28078.1	Oligopeptide ABC transporter periplasmic oligopeptide-binding protein OppA
cluster1	cds15	LACPI_0016	CEN27216.1	Hypoxanthine-guanine phosphoribosyltransferase
cluster1	cds2186	LACPI_2187	CEN29387.1	Cell wall biogenesis glycosyl transferase
cluster1	cds571	LACPI_0572	CEN27772.1	Ser/Thr protein phosphatase
cluster1	cds1773	LACPI_1774	CEN28974.1	Putative type II restriction endonuclease
cluster1	cds2284	LACPI_2285	CEN29485.1	Arginine/ornithine antiporter ArcD
cluster2	cds2393	LACPI_2394	CEN29594.1	Predicted oxidoreductase Myosin-crossreactive antigen ortholog
cluster2	cds447	LACPI_0448	CEN27648.1	DEAD-box ATP-dependent RNA helicase CshA
cluster2	cds1747	LACPI_1748	CEN28948.1	Short-chain dehydrogenase
cluster2	cds1748	LACPI_1749	CEN28949.1	Ribonuclease Z
cluster2	cds1746	LACPI_1747	CEN28947.1	Single-stranded-DNA-specific exonuclease RecJ
cluster2	cds1638	LACPI_1639	CEN28839.1	Ribosome biogenesis GTPase Der
cluster2	cds499	LACPI_0500	CEN27700.1	DEAD-box ATP-dependent RNA helicase CshB
cluster2	cds1745	LACPI_1746	CEN28946.1	Adenine phosphoribosyltransferase
cluster2	cds885	LACPI_0886	CEN28086.1	tRNA uridine 5-carboxymethylaminomethyl modification enzyme MnmG
cluster2	cds1016	LACPI_1017	CEN28217.1	Ribonuclease J
cluster2	cds1696	LACPI_1697	CEN28897.1	DNA-dependent RNA polymerase auxiliary subunit epsilon
cluster2	cds2088	LACPI_2089	CEN29289.1	Puromycin N-acetyltransferase
cluster2	cds2108	LACPI_2109	CEN29309.1	DNA replication and repair protein RecF
cluster2	cds2093	LACPI_2094	CEN29294.1	Protein RecA
cluster2	cds1744	LACPI_1745	CEN28945.1	DNA-directed RNA polymerase subunit delta
cluster2	cds913	LACPI_0914	CEN28114.1	Ribosomal protein S1 RpsA
cluster2	cds1852	LACPI_1853	CEN29053.1	C3-degrading proteinase
cluster2	cds2010	LACPI_2011	CEN29211.1	ABC-type multidrug/protein/lipid transportsystem, ATPase component
cluster2	cds1139	LACPI_1140	CEN28340.1	Aromatic acid exporter family member 1
cluster2	cds1390	LACPI_1391	CEN28591.1	Uncharacterized protein
cluster2	cds814	LACPI_0815	CEN28015.1	Oligoendopeptidase F
cluster2	cds1730	LACPI_1731	CEN28931.1	Cell division-specific peptidoglycan biosynthesis regulator FtsW
cluster2	cds1729	LACPI_1730	CEN28930.1	Pyruvate carboxylase
cluster2	cds2087	LACPI_2088	CEN29288.1	Protein of hypothetical function DUF1349
cluster2	cds1576	LACPI_1577	CEN28777.1	Preprotein translocase subunit SecG
cluster2	cds241	LACPI_0242	CEN27442.1	50S ribosomal protein L33
cluster2	cds316	LACPI_0317	CEN27517.1	Pyridoxal phosphate-dependent aminotransferase
cluster2	cds1070	LACPI_1071	CEN28271.1	Uncharacterized protein
cluster2	cds1096	LACPI_1097	CEN28297.1	3-dehydroquinate dehydratase I
cluster2	cds1621	LACPI_1622	CEN28822.1	Major facilitator superfamily transporter
cluster2	cds161	LACPI_0162	CEN27362.1	Cell surface protein
cluster2	cds1710	LACPI_1711	CEN28911.1	HTH-type transcriptional regulator GmuR
cluster2	cds129	LACPI_0130	CEN27330.1	Ribosome biogenesis GTPase YqeH
cluster2	cds1808	LACPI_1809	CEN29009.1	DNA-directed RNA polymerase subunit omega
cluster2	cds1095	LACPI_1096	CEN28296.1	LSU methyltransferase RlmI
cluster2	cds844	LACPI_0845	CEN28045.1	Broad-specificity phosphatase
cluster3	cds847	LACPI_0848	CEN28048.1	Heat-inducible transcriptional repressor HrcA
cluster3	cds849	LACPI_0850	CEN28050.1	Molecular chaperone DnaK
cluster3	cds848	LACPI_0849	CEN28049.1	Nucleotide exchange factor GrpE
cluster3	cds2174	LACPI_2175	CEN29375.1	60 kDa chaperonin
cluster3	cds2175	LACPI_2176	CEN29376.1	10 kDa chaperonin
cluster3	cds125	LACPI_0126	CEN27326.1	Molecular chaperone DnaJ
cluster3	cds167	LACPI_0168	CEN27368.1	Chaperone protein ClpB
cluster3	cds317	LACPI_0318	CEN27518.1	GTP-sensing transcriptional pleiotropic repressor CodY
cluster3	cds301	LACPI_0302	CEN27502.1	Putative Transporter, major facilitator family protein
cluster3	cds396	LACPI_0397	CEN27597.1	Anaerobic dehydrogenases, typically selenocysteine-containing
cluster3	cds1795	LACPI_1796	CEN28996.1	Uncharacterized protein YvlB
cluster3	cds300	LACPI_0301	CEN27501.1	TetR family transcriptional regulator
cluster3	cds524	LACPI_0525	CEN27725.1	Coenzyme A disulfide reductase
cluster3	cds163	LACPI_0164	CEN27364.1	C-terminal membrane anchored cell surface protein
cluster3	cds1532	LACPI_1533	CEN28733.1	Glutamate dehydrogenase
cluster3	cds1794	LACPI_1795	CEN28995.1	Phage shock protein C, PspC
cluster3	cds1617	LACPI_1618	CEN28818.1	ATP-dependent endopeptidase Clp ATP-binding subunit ClpE
cluster3	cds371	LACPI_0372	CEN27572.1	Cell surface protein, DUF208-containing
cluster3	cds373	LACPI_0374	CEN27574.1	Cell surface protein, CscB family
cluster3	cds1445	LACPI_1446	CEN28646.1	Dextran glucosidase
cluster3	cds1424	LACPI_1425	CEN28625.1	ABC-F type ribosomal protection protein Lsa(A)
cluster3	cds166	LACPI_0167	CEN27367.1	Sigma factor regulator N-terminal
cluster3	cds2045	LACPI_2046	CEN29246.1	Quinone oxidoreductase 2
cluster3	cds1056	LACPI_1057	CEN28257.1	Phosphoribosylformylglycinamidine cyclo-ligase
cluster3	cds1144	LACPI_1145	CEN28345.1	Putative cell wall surface
cluster3	cds1797	LACPI_1798	CEN28998.1	Cell division initiation protein DivIVA
cluster4	cds247	LACPI_0248	CEN27448.1	50S ribosomal protein L3
cluster4	cds262	LACPI_0263	CEN27463.1	50S ribosomal protein L6
cluster4	cds246	LACPI_0247	CEN27447.1	30S ribosomal protein S10
cluster4	cds274	LACPI_0275	CEN27475.1	50S ribosomal protein L17
cluster4	cds259	LACPI_0260	CEN27460.1	50S ribosomal protein L5
cluster4	cds272	LACPI_0273	CEN27473.1	30S ribosomal protein S11
cluster4	cds248	LACPI_0249	CEN27449.1	Ribosomal protein L4 (Fragment)
cluster4	cds456	LACPI_0457	CEN27657.1	DNA-directed RNA polymerase subunit beta
cluster4	cds2128	LACPI_2129	CEN29329.1	50S ribosomal protein L21
cluster4	cds260	LACPI_0261	CEN27461.1	30S ribosomal protein S14 type Z
cluster4	cds271	LACPI_0272	CEN27472.1	30S ribosomal protein S13
cluster4	cds251	LACPI_0252	CEN27452.1	30S ribosomal protein S19
cluster4	cds265	LACPI_0266	CEN27466.1	50S ribosomal protein L30
cluster4	cds394	LACPI_0395	CEN27595.1	Single-stranded DNA-binding protein 2
cluster4	cds249	LACPI_0250	CEN27450.1	50S ribosomal protein L23
cluster4	cds266	LACPI_0267	CEN27467.1	50S ribosomal protein L15
cluster4	cds457	LACPI_0458	CEN27658.1	DNA-directed RNA polymerase subunit beta'
cluster4	cds755	LACPI_0756	CEN27956.1	30S ribosomal protein S4
cluster5	cds1307	LACPI_1308	CEN28508.1	NADH-peroxiredoxin reductase
cluster5	cds464	LACPI_0465	CEN27665.1	Superoxide dismutase
cluster5	cds820	LACPI_0821	CEN28021.1	Lipoate--protein ligase
cluster5	cds821	LACPI_0822	CEN28022.1	Thiamine pyrophosphate-dependent dehydrogenase E1 component subunit alpha
cluster5	cds337	LACPI_0338	CEN27538.1	NADH peroxidase Npx
cluster5	cds1308	LACPI_1309	CEN28509.1	Alkyl hydroperoxide reductase subunit C AhpC
cluster5	cds823	LACPI_0824	CEN28024.1	Dihydrolipoamide acetyltransferase component of pyruvate dehydrogenase complex
cluster5	cds822	LACPI_0823	CEN28023.1	PDH E1 component beta subunit
cluster5	cds1682	LACPI_1683	CEN28883.1	Thiol peroxidase
cluster5	cds824	LACPI_0825	CEN28025.1	Dihydrolipoyl dehydrogenase
cluster5	cds1712	LACPI_1713	CEN28913.1	L-Cystine ABC transporter periplasmic cystine-binding protein TcyA
cluster5	cds1501	LACPI_1502	CEN28702.1	Thioredoxin
cluster5	cds1516	LACPI_1517	CEN28717.1	Uncharacterized protein
cluster5	cds506	LACPI_0507	CEN27707.1	Iron-sulfur cluster assembly protein SufD
cluster5	cds127	LACPI_0128	CEN27328.1	Dihydrodipicolinate reductase
cluster6	cds638	LACPI_0639	CEN27839.1	Glycine betaine ABC transport system ATP-binding protein OpuAA
cluster6	cds1769	LACPI_1770	CEN28970.1	N(5)-(Carboxyethyl)ornithine synthase
cluster6	cds1164	LACPI_1165	CEN28365.1	Transcriptional regulatory protein
cluster6	cds183	LACPI_0184	CEN27384.1	Transcriptional regulatory protein LevR
cluster6	cds1820	LACPI_1821	CEN29021.1	Flavodoxin
cluster6	cds1627	LACPI_1628	CEN28828.1	Beta-glucoside operon transcriptional antiterminator
cluster6	cds1868	LACPI_1869	CEN29069.1	Cation transport ATPase
cluster6	cds485	LACPI_0486	CEN27686.1	Adenylate cyclase
cluster6	cds639	LACPI_0640	CEN27840.1	Glycine betaine ABC transporter permease and substrate-binding component
cluster6	cds1869	LACPI_1870	CEN29070.1	Argininosuccinate synthase
cluster6	cds1889	LACPI_1890	CEN29090.1	Uncharacterized protein
cluster6	cds60	LACPI_0061	CEN27261.1	Pyridoxal phosphate-dependent aminotransferase
cluster6	cds1165	LACPI_1166	CEN28366.1	Two component sensor transduction histidine kinase
cluster6	cds1863	LACPI_1864	CEN29064.1	Deoxyuridine 5'-triphosphate nucleotidohydrolase
cluster6	cds1294	LACPI_1295	CEN28495.1	HTH-type transcriptional regulator GanR
cluster6	cds819	LACPI_0820	CEN28020.1	Putative AB hydrolase superfamily protein YdjP
cluster6	cds1862	LACPI_1863	CEN29063.1	Histone acetyltransferase
cluster6	cds1058	LACPI_1059	CEN28259.1	Putative DNA topology modulation protein FlaR
cluster6	cds2079	LACPI_2080	CEN29280.1	Transferase transferring one-carbon groups other than amino-acyl groups
cluster6	cds1350	LACPI_1351	CEN28551.1	Putative SAM dependent methyltransferase YrrH
cluster6	cds944	LACPI_0945	CEN28145.1	Promiscuous phosphatase
cluster7	cds1470	LACPI_1471	CEN28671.1	Phosphoenolpyruvate-dihydroxyacetone phosphotransferase DhaL
cluster7	cds1471	LACPI_1472	CEN28672.1	Phosphoenolpyruvate-dihydroxyacetone phosphotransferase, dihydroxyacetone binding subunit DhaK
cluster7	cds2387	LACPI_2388	CEN29588.1	Transglycosylase associated protein family
cluster7	cds1469	LACPI_1470	CEN28670.1	PTS system mannnose-specific transporter subunit IIA
cluster7	cds1597	LACPI_1598	CEN28798.1	Uncharacterized protein
cluster7	cds2386	LACPI_2387	CEN29587.1	Chlorophyll synthase ChlG, chlG
cluster7	cds2074	LACPI_2075	CEN29275.1	Pyruvate formate-lyase-activating enzyme
cluster7	cds636	LACPI_0637	CEN27837.1	5,6-dimethylbenzimidazole synthase, bluB
cluster7	cds1432	LACPI_1433	CEN28633.1	Negative transcriptional regulator-copper transport operon
cluster7	cds1430	LACPI_1431	CEN28631.1	Lead cadmium zinc and mercury transporting ATPase Copper-translocating P-type ATPase
cluster7	cds243	LACPI_0244	CEN27444.1	Transcription termination/antitermination protein NusG
cluster8	cds558	LACPI_0559	CEN27759.1	Alpha-1,4 glucan phosphorylase
cluster8	cds555	LACPI_0556	CEN27756.1	Glucose-1-phosphate adenylyltransferase
cluster8	cds554	LACPI_0555	CEN27755.1	1,4-alpha-glucan branching protein GlgB
cluster8	cds557	LACPI_0558	CEN27758.1	Glycogen synthase
cluster8	cds556	LACPI_0557	CEN27757.1	Glycogen biosynthesis protein GlgD, glucose-1-phosphate adenylyltransferase family
cluster8	cds888	LACPI_0889	CEN28089.1	50S ribosomal protein L35
cluster8	cds406	LACPI_0407	CEN27607.1	Transcriptional regulator YeiE
cluster8	cds581	LACPI_0582	CEN27782.1	Putative cyclic di-AMP transporter
cluster8	cds1194	LACPI_1195	CEN28395.1	Branched-chain amino acid transport system II carrier protein
cluster9	cds94	LACPI_0095	CEN27295.1	Oligopeptide ABC transporter, periplasmic oligopeptide-binding protein OppA
cluster9	cds92	LACPI_0093	CEN27293.1	Oligopeptide transport system permease protein AppC or OppC
cluster9	cds90	LACPI_0091	CEN27291.1	Oligopeptide ABC transporter ATP-binding protein OppF
cluster9	cds93	LACPI_0094	CEN27294.1	Oligopeptide transport system permease protein AppB
cluster9	cds91	LACPI_0092	CEN27292.1	Oligopeptide/dipeptide uptake family ABC transporter, ATP-binding protein
cluster9	cds1673	LACPI_1674	CEN28874.1	Nanthine-uracil permease
cluster9	cds1649	LACPI_1650	CEN28850.1	Aspartokinase
cluster9	cds1674	LACPI_1675	CEN28875.1	Xanthine phosphoribosyltransferase
cluster9	cds99	LACPI_0100	CEN27300.1	Branched-chain amino acid transporter
cluster9	cds1549	LACPI_1550	CEN28750.1	Predicted hydrolases of the HAD superfamily
cluster9	cds492	LACPI_0493	CEN27693.1	Arginine ABC transporter ATP-binding protein ArtP
cluster10	cds27	LACPI_0028	CEN27228.1	Histidinol dehydrogenase
cluster10	cds32	LACPI_0033	CEN27233.1	Imidazole glycerol phosphate synthase subunit HisF
cluster10	cds28	LACPI_0029	CEN27229.1	Phosphoserine phosphatase SerB
cluster10	cds31	LACPI_0032	CEN27232.1	1-(5-phosphoribosyl)-5-[(5-phosphoribosylamino)methylideneamino] imidazole-4-carboxamide isomerase
cluster10	cds25	LACPI_0026	CEN27226.1	ATP phosphoribosyltransferase regulatory subunit
cluster10	cds30	LACPI_0031	CEN27231.1	Imidazole glycerol phosphate synthase subunit HisH
cluster10	cds24	LACPI_0025	CEN27225.1	Histidinol-phosphate aminotransferase
cluster10	cds33	LACPI_0034	CEN27234.1	Phosphoribosyl-AMP cyclohydrolase
cluster10	cds26	LACPI_0027	CEN27227.1	ATP phosphoribosyltransferase
cluster10	cds34	LACPI_0035	CEN27235.1	Phosphoribosyl-ATP pyrophosphatase
cluster10	cds29	LACPI_0030	CEN27230.1	Imidazoleglycerol-phosphate dehydratase
cluster11	cds858	LACPI_0859	CEN28059.1	ATP synthase subunit a
cluster11	cds857	LACPI_0858	CEN28058.1	ATP synthase subunit c
cluster11	cds859	LACPI_0860	CEN28060.1	ATP synthase subunit b
cluster11	cds1683	LACPI_1684	CEN28884.1	Glucose-6-phosphate isomerase
cluster11	cds1727	LACPI_1728	CEN28928.1	Fructose-bisphosphate aldolase
cluster11	cds860	LACPI_0861	CEN28061.1	ATP synthase subunit delta
cluster11	cds160	LACPI_0161	CEN27361.1	Catechol 2,3-dioxygenase
cluster11	cds1865	LACPI_1866	CEN29066.1	ABC transporter ATP-binding protein/permease
cluster11	cds434	LACPI_0435	CEN27635.1	UDP-N-acetylmuramoyl-tripeptide--D-alanyl-D-alanine ligase
cluster11	cds2055	LACPI_2056	CEN29256.1	Bifunctional UDP-N-acetylglucosamine diphosphorylase/glucosamine-1-phosphate N-acetyltransferase GlmU
cluster11	cds1011	LACPI_1012	CEN28212.1	Amino acid permease-associated region
cluster11	cds1811	LACPI_1812	CEN29012.1	S-adenosylmethionine synthase
cluster11	cds409	LACPI_0410	CEN27610.1	YbaB/EbfC family nucleoid-associated protein
cluster11	cds1791	LACPI_1792	CEN28992.1	Methyl-accepting chemotaxis-like domain containing protein
cluster11	cds2248	LACPI_2249	CEN29449.1	ADP-ribose pyrophosphatase
cluster12	cds1019	LACPI_1020	CEN28220.1	Aspartate carbamoyltransferase
cluster12	cds1020	LACPI_1021	CEN28221.1	Carbamoyl-phosphate synthase small subunit
cluster12	cds1021	LACPI_1022	CEN28222.1	Carbamoyl-phosphate synthase large subunit
cluster12	cds1026	LACPI_1027	CEN28227.1	Orotidine 5'-phosphate decarboxylase
cluster12	cds1025	LACPI_1026	CEN28226.1	Dihydroorotate dehydrogenase
cluster12	cds1024	LACPI_1025	CEN28225.1	Dihydroorotate dehydrogenase B (NAD(+)), electron transfer subunit
cluster13	cds223	LACPI_0224	CEN27424.1	Cyclopropane-fatty-acyl-phospholipid synthase
cluster13	cds293	LACPI_0294	CEN27494.1	Beta-ketoacyl-acyl carrier protein reductase
cluster13	cds2375	LACPI_2376	CEN29576.1	Putative iron export ATP-binding protein FetA
cluster13	cds2238	LACPI_2239	CEN29439.1	Serine protease HtrA
cluster13	cds564	LACPI_0565	CEN27765.1	Alpha-phosphoglucomutase
cluster13	cds2376	LACPI_2377	CEN29577.1	Predicted membrane protein of the YbbM family
cluster13	cds347	LACPI_0348	CEN27548.1	Phage envelope protein
cluster13	cds1624	LACPI_1625	CEN28825.1	Transcription regulator [contains diacylglycerol kinase catalytic domain]
cluster13	cds856	LACPI_0857	CEN28057.1	S-formylglutathione hydrolase, fghA
cluster13	cds2377	LACPI_2378	CEN29578.1	Uncharacterized protein
cluster13	cds2076	LACPI_2077	CEN29277.1	Sensor histidine kinase (Like protein to BlpH Spn)
cluster13	cds960	LACPI_0961	CEN28161.1	Predicted SAM-dependent methyltransferase
cluster13	cds942	LACPI_0943	CEN28143.1	Penicillin-binding protein 2X PbpX
cluster13	cds1790	LACPI_1791	CEN28991.1	Gas vesicle protein
cluster14	cds1374	LACPI_1375	CEN28575.1	L-lactate dehydrogenase
cluster14	cds2202	LACPI_2203	CEN29403.1	30S ribosomal protein S2
cluster14	cds2201	LACPI_2202	CEN29402.1	Elongation factor Ts
cluster14	cds887	LACPI_0888	CEN28088.1	Translation initiation factor IF-3
cluster14	cds102	LACPI_0103	CEN27303.1	High-affinity branched-chain amino acid transport system permease protein LivH
cluster14	cds889	LACPI_0890	CEN28090.1	50S ribosomal protein L20
cluster14	cds436	LACPI_0437	CEN27637.1	Phosphonates import ATP-binding protein PhnC
cluster14	cds950	LACPI_0951	CEN28151.1	Low-complexity acidic protein
cluster14	cds437	LACPI_0438	CEN27638.1	Phosphonate transport system permease protein phnB
cluster15	cds861	LACPI_0862	CEN28062.1	ATP synthase subunit alpha
cluster15	cds2021	LACPI_2022	CEN29222.1	Phosphoenolpyruvate-protein phosphotransferase
cluster15	cds863	LACPI_0864	CEN28064.1	ATP synthase subunit beta
cluster15	cds864	LACPI_0865	CEN28065.1	ATP synthase epsilon chain
cluster15	cds1201	LACPI_1202	CEN28402.1	Branched-chain-amino-acid aminotransferase
cluster15	cds862	LACPI_0863	CEN28063.1	ATP synthase gamma chain
cluster15	cds1007	LACPI_1008	CEN28208.1	Transketolase
cluster15	cds645	LACPI_0646	CEN27846.1	Threonine--tRNA ligase
cluster15	cds2182	LACPI_2183	CEN29383.1	Peptidoglycan amidohydrolase
cluster16	cds1786	LACPI_1787	CEN28987.1	Uncharacterized protein
cluster16	cds1977	LACPI_1978	CEN29178.1	Uncharacterized protein
cluster16	cds2358	LACPI_2359	CEN29559.1	AAA ATPase domain-containing protein
cluster16	cds463	LACPI_0464	CEN27664.1	Uncharacterized protein
cluster16	cds1787	LACPI_1788	CEN28988.1	Uncharacterized protein
cluster16	cds972	LACPI_0973	CEN28173.1	Cysteine methyltransferase
cluster16	cds52	LACPI_0053	CEN27253.1	Transport permease protein
cluster16	cds2171	LACPI_2172	CEN29372.1	Uncharacterized protein
cluster16	cds2219	LACPI_2220	CEN29420.1	Sugar transport protein
cluster17	cds2403	LACPI_2404	CEN29604.1	Cadmium resistance transcriptional regulatory protein CadC
cluster17	cds882	LACPI_0883	CEN28083.1	Anticodon nuclease PrrC
cluster17	cds1186	LACPI_1187	CEN28387.1	CBS domain-containing protein YkuL
cluster17	cds2408	LACPI_2409	CEN29609.1	Cu(I)-responsive transcriptional regulator, cueR
cluster17	cds598	LACPI_0599	CEN27799.1	Prophage site-specific recombinase
cluster17	cds112	LACPI_0113	CEN27313.1	UDP-N-acetylglucosamine--LPS N-acetylglucosamine transferase
cluster17	cds1279	LACPI_1280	CEN28480.1	D-alanyl carrier protein
cluster17	cds1731	LACPI_1732	CEN28932.1	50S ribosomal protein L33
cluster18	cds1720	LACPI_1721	CEN28921.1	Glutamine transport system permease protein glnP
cluster18	cds1719	LACPI_1720	CEN28920.1	Amino acid ABC superfamily ATP binding cassette transporter, membrane protein
cluster18	cds1721	LACPI_1722	CEN28922.1	Glutamine transport glutamine-binding protein GlnH
cluster18	cds1999	LACPI_2000	CEN29200.1	Ammonium transporter
cluster18	cds1722	LACPI_1723	CEN28923.1	Glutamate and aspartate transporter subunit ATP-binding component of ABC superfamily
cluster18	cds2207	LACPI_2208	CEN29408.1	Endopeptidase La
cluster18	cds2209	LACPI_2210	CEN29410.1	Ribosomal RNA small subunit methyltransferase D
cluster18	cds1993	LACPI_1994	CEN29194.1	Oligopeptide transport system permease protein AmiC
cluster19	cds2019	LACPI_2020	CEN29220.1	Tagatose-6-phosphate kinase / 1-phosphofructokinase
cluster19	cds1400	LACPI_1401	CEN28601.1	Maltodextrin transport system permease protein MdxF
cluster19	cds1401	LACPI_1402	CEN28602.1	Maltose transport system permease protein malG
cluster19	cds1399	LACPI_1400	CEN28600.1	Maltose/maltodextrin ABC superfamily ATP binding cassette transporter, binding protein
cluster19	cds2020	LACPI_2021	CEN29221.1	Transcriptional regulators of sugar metabolism
cluster19	cds2018	LACPI_2019	CEN29219.1	PTS fructose transporter subunit IIC
cluster19	cds1397	LACPI_1398	CEN28598.1	Trehalose and maltose hydrolases
cluster19	cds547	LACPI_0548	CEN27748.1	Xaa-Pro aminopeptidase
cluster19	cds1677	LACPI_1678	CEN28878.1	Phosphoglycerate/bisphosphoglycerate mutase active site
cluster20	cds602	LACPI_0603	CEN27803.1	Uncharacterized protein
cluster20	cds1196	LACPI_1197	CEN28397.1	Site-specific tyrosine recombinase
cluster20	cds716	LACPI_0717	CEN27917.1	Nucleoside diphosphates hydrolase
cluster20	cds69	LACPI_0070	CEN27270.1	Type II secretion system protein GspE
cluster20	cds197	LACPI_0198	CEN27398.1	PTS system, cellobiose-specific IIC component
cluster20	cds1287	LACPI_1288	CEN28488.1	UDP-glucose 4-epimerase GalE
cluster20	cds1619	LACPI_1620	CEN28820.1	DNA primase
cluster20	cds196	LACPI_0197	CEN27397.1	Phosphotransferase PTS system cellobiose lichenan-specific IIA subunit
cluster20	cds2181	LACPI_2182	CEN29382.1	Glutamyl aminopeptidase
cluster20	cds70	LACPI_0071	CEN27271.1	Type IV pilus twitching motility protein PilT
cluster21	cds883	LACPI_0884	CEN28084.1	Type I restriction endonuclease subunit R
cluster21	cds2356	LACPI_2357	CEN29557.1	Peptide transporter
cluster21	cds878	LACPI_0879	CEN28079.1	Putative membrane protein
cluster21	cds966	LACPI_0967	CEN28167.1	Hydrolase YdeN
cluster21	cds1924	LACPI_1925	CEN29125.1	Phage protein
cluster21	cds1050	LACPI_1051	CEN28251.1	TetR/AcrR family transcriptional regulator
cluster21	cds51	LACPI_0052	CEN27252.1	Uncharacterized protein
cluster21	cds1382	LACPI_1383	CEN28583.1	Uncharacterized protein
cluster21	cds1100	LACPI_1101	CEN28301.1	Putative HTH-type transcriptional regulator YxbF
cluster22	cds1738	LACPI_1739	CEN28939.1	Enolase
cluster22	cds284	LACPI_0285	CEN27485.1	NAD-dependent glyceraldehyde-3-phosphate dehydrogenase
cluster22	cds1156	LACPI_1157	CEN28357.1	Carboxy-cis,cis-muconate cyclase
cluster22	cds1039	LACPI_1040	CEN28240.1	Redox-sensing transcriptional repressor Rex
cluster22	cds1458	LACPI_1459	CEN28659.1	PTS system mannose-specific IID component ManZ
cluster22	cds1038	LACPI_1039	CEN28239.1	Gamma-glutamyl-gamma-aminobutyrate hydrolase
cluster22	cds1265	LACPI_1266	CEN28466.1	Pyruvate kinase
cluster22	cds1457	LACPI_1458	CEN28658.1	PTS system mannose-specific transporter subunit IIC
cluster22	cds1498	LACPI_1499	CEN28699.1	Pyrimidine-nucleoside phosphorylase Pdp
cluster22	cds919	LACPI_0920	CEN28120.1	Alanine racemase
cluster23	cds1330	LACPI_1331	CEN28531.1	Citrate synthase
cluster23	cds281	LACPI_0282	CEN27482.1	Ketol-acid reductoisomerase
cluster23	cds282	LACPI_0283	CEN27483.1	L-threonine dehydratase
cluster23	cds244	LACPI_0245	CEN27445.1	Threonine synthase
cluster23	cds1329	LACPI_1330	CEN28530.1	Aconitate hydratase AcnA
cluster23	cds98	LACPI_0099	CEN27299.1	Amino acid/amide ABC transporter substrate-binding protein, HAAT family
cluster23	cds1650	LACPI_1651	CEN28851.1	Haloacid dehalogenase
cluster24	cds45	LACPI_0046	CEN27246.1	Putative LytTr DNA-binding domain-containing protein
cluster24	cds1917	LACPI_1918	CEN29118.1	ABC-type dipeptide transport system, periplasmic component
cluster24	cds2272	LACPI_2273	CEN29473.1	Site-specific DNA recombinase
cluster24	cds974	LACPI_0975	CEN28175.1	NUDIX pyrophosphatase
cluster24	cds39	LACPI_0040	CEN27240.1	Site-specific integrase
cluster24	cds399	LACPI_0400	CEN27600.1	BmrR
cluster24	cds2271	LACPI_2272	CEN29472.1	Uncharacterized protein
cluster24	cds661	LACPI_0662	CEN27862.1	YbbR-like signal peptide containing protein
cluster24	cds2374	LACPI_2375	CEN29575.1	Uncharacterized protein
cluster25	cds77	LACPI_0078	CEN27278.1	Acyl carrier protein (Fragment)
cluster25	cds1439	LACPI_1440	CEN28640.1	Uncharacterized protein
cluster25	cds1518	LACPI_1519	CEN28719.1	Integral membrane protein
cluster25	cds2378	LACPI_2379	CEN29579.1	Class I SAM-dependent methyltransferase
cluster25	cds2243	LACPI_2244	CEN29444.1	Uncharacterized protein
cluster25	cds95	LACPI_0096	CEN27296.1	Glycosyltransferase involved in cell wall bisynthesis
cluster25	cds2276	LACPI_2277	CEN29477.1	EcsC protein family
cluster26	cds838	LACPI_0839	CEN28039.1	Acetyl-coenzyme A carboxylase carboxyl transferase subunit alpha
cluster26	cds833	LACPI_0834	CEN28034.1	Beta-ketoacyl-[acyl-carrier-protein] synthase II
cluster26	cds835	LACPI_0836	CEN28036.1	Beta-hydroxyacyl-ACP dehydratase
cluster26	cds836	LACPI_0837	CEN28037.1	Acetyl-CoA carboxylase biotin carboxylase subunit
cluster26	cds834	LACPI_0835	CEN28035.1	Biotin carboxyl carrier protein of acetyl-CoA carboxylase
cluster26	cds513	LACPI_0514	CEN27714.1	Lactoylglutathione lyase
cluster27	cds270	LACPI_0271	CEN27471.1	50S ribosomal protein L36
cluster27	cds155	LACPI_0156	CEN27356.1	30S ribosomal protein S21
cluster27	cds1138	LACPI_1139	CEN28339.1	30S ribosomal protein S20
cluster27	cds193	LACPI_0194	CEN27394.1	Cold shock protein CspC
cluster27	cds1396	LACPI_1397	CEN28597.1	Beta-phosphoglucomutase glucose-1-phosphate phosphodismutase
cluster27	cds395	LACPI_0396	CEN27596.1	30S ribosomal protein S18
cluster27	cds206	LACPI_0207	CEN27407.1	Transcriptional regulator
cluster27	cds1905	LACPI_1906	CEN29106.1	Copper homeostasis protein CutC
cluster28	cds1768	LACPI_1769	CEN28969.1	ATPase
cluster28	cds1500	LACPI_1501	CEN28701.1	Uncharacterized protein YqjA
cluster28	cds1974	LACPI_1975	CEN29175.1	Putative nuclease
cluster28	cds9	LACPI_0010	CEN27210.1	RNA-binding S4 domain-containing protein
cluster28	cds730	LACPI_0731	CEN27931.1	Putative HTH-type transcriptional repressor AseR
cluster28	cds1592	LACPI_1593	CEN28793.1	Uncharacterized protein
cluster28	cds731	LACPI_0732	CEN27932.1	Predicted permease duf318
cluster28	cds846	LACPI_0847	CEN28047.1	Uncharacterized protein YjhH
cluster29	cds575	LACPI_0576	CEN27776.1	Regulatory protein, TetR
cluster29	cds1788	LACPI_1789	CEN28989.1	Uncharacterized protein
cluster29	cds941	LACPI_0942	CEN28142.1	Cell division protein FtsL
cluster29	cds1979	LACPI_1980	CEN29180.1	Uncharacterized protein
cluster29	cds2411	LACPI_2412	CEN29612.1	Mercuric resistance operon regulatory protein MerR
cluster29	cds817	LACPI_0818	CEN28018.1	Tubby C 2
cluster29	cds1527	LACPI_1528	CEN28728.1	Transcriptional regulator
cluster30	cds2169	LACPI_2170	CEN29370.1	Phage transcription repressor
cluster30	cds2172	LACPI_2173	CEN29373.1	Putative cell surface-exposed lipoprotein [Lactococcus piscium MKFS47]
cluster30	cds2044	LACPI_2045	CEN29245.1	Uncharacterized protein
cluster30	cds2170	LACPI_2171	CEN29371.1	SAM-dependent methyltransferases
cluster30	cds2043	LACPI_2044	CEN29244.1	Transcriptional regulator
cluster30	cds893	LACPI_0894	CEN28094.1	Putative ABC transporter permease component
cluster30	cds1435	LACPI_1436	CEN28636.1	MerR family HTH transcriptional regulator
cluster31	cds665	LACPI_0666	CEN27866.1	Malate dehydrogenase (Oxaloacetate-decarboxylating), Malolactic enzyme
cluster31	cds190	LACPI_0191	CEN27391.1	ABC transporter permease subunit
cluster31	cds664	LACPI_0665	CEN27865.1	Citrate-sodium symporter
cluster31	cds189	LACPI_0190	CEN27390.1	ABC-type metal ion transport system, ATPase component
cluster31	cds2261	LACPI_2262	CEN29462.1	Cysteine ABC transporter, substrate-binding protein
cluster31	cds191	LACPI_0192	CEN27392.1	D-methionine-binding lipoprotein MetQ
cluster31	cds1033	LACPI_1034	CEN28234.1	Ferrichrome transport ATP-binding protein FhuC
cluster32	cds459	LACPI_0460	CEN27660.1	Inner membrane amino-acid ABC transporter permease protein YecS
cluster32	cds462	LACPI_0463	CEN27663.1	ABC transporter periplasmic protein family 3
cluster32	cds468	LACPI_0469	CEN27669.1	Cysteine synthase A
cluster32	cds461	LACPI_0462	CEN27662.1	Glutamate ABC transporter, ATP-binding protein GluA
cluster32	cds460	LACPI_0461	CEN27661.1	Polar amino acid ABC transporter inner membrane subunit
cluster32	cds1881	LACPI_1882	CEN29082.1	D-methionine transport system substrate-binding protein
cluster32	cds1581	LACPI_1582	CEN28782.1	L-Cystine ABC transporter periplasmic cystine-binding protein TcyA
cluster32	cds2232	LACPI_2233	CEN29433.1	Putative bacteriocin export ABC transporter, lactococcin 972 group
cluster33	cds2384	LACPI_2385	CEN29585.1	Bacteriocin-associated integral membrane protein
cluster33	cds2385	LACPI_2386	CEN29586.1	Alkaline shock response membrane anchor protein AmaP
cluster33	cds2383	LACPI_2384	CEN29584.1	General stress protein 24
cluster33	cds753	LACPI_0754	CEN27954.1	Ribosyl nicotinamide transporter like protein PnuC
cluster33	cds1877	LACPI_1878	CEN29078.1	MmcQ
cluster33	cds752	LACPI_0753	CEN27953.1	ADP-ribose pyrophosphatase, putative
cluster33	cds1878	LACPI_1879	CEN29079.1	Putative HTH-type transcriptional regulator ygzD
cluster33	cds583	LACPI_0584	CEN27784.1	Glucose-6-phosphate 1-dehydrogenase
cluster34	cds2398	LACPI_2399	CEN29599.1	Acetoin dehydrogenase
cluster34	cds955	LACPI_0956	CEN28156.1	L-threonine 3-dehydrogenase, tdh
cluster34	cds593	LACPI_0594	CEN27794.1	Uncharacterized protein
cluster34	cds1148	LACPI_1149	CEN28349.1	Organic hydroperoxide resistance protein OhrA
cluster34	cds2048	LACPI_2049	CEN29249.1	Aminopeptidase C (Bleomycin hydrolase)
cluster34	cds220	LACPI_0221	CEN27421.1	Aldose 1-epimerase
cluster34	cds219	LACPI_0220	CEN27420.1	Lactose operon transcriptional regulator
cluster35	cds2005	LACPI_2006	CEN29206.1	Manganese-dependent inorganic pyrophosphatase
cluster35	cds156	LACPI_0157	CEN27357.1	Phosphoglycerate kinase
cluster35	cds579	LACPI_0580	CEN27780.1	Uracil phosphoribosyltransferase
cluster35	cds2022	LACPI_2023	CEN29223.1	Histidine-containing phosphocarrier protein of the PTS
cluster35	cds1895	LACPI_1896	CEN29096.1	Triosephosphate isomerase
cluster35	cds1460	LACPI_1461	CEN28661.1	Serine--tRNA ligase
cluster35	cds1668	LACPI_1669	CEN28869.1	Trehalose operon transcriptional repressor
cluster35	cds1604	LACPI_1605	CEN28805.1	Ribonuclease III
cluster36	cds2125	LACPI_2126	CEN29326.1	Peptidase T
cluster36	cds1680	LACPI_1681	CEN28881.1	SatA
cluster36	cds2259	LACPI_2260	CEN29460.1	Multidrug and toxin extrusion (MATE) family efflux pump YdhE/NorM, homolog
cluster36	cds514	LACPI_0515	CEN27715.1	Hydroxyacylglutathione hydrolase
cluster36	cds826	LACPI_0827	CEN28027.1	Nitronate monooxygenase
cluster36	cds582	LACPI_0583	CEN27783.1	DDE transposase
cluster36	cds100	LACPI_0101	CEN27301.1	Amino acid/amide ABC transporter substrate-binding protein, HAAT family
cluster37	cds828	LACPI_0829	CEN28029.1	Ketoacyl-ACP synthase III
cluster37	cds1408	LACPI_1409	CEN28609.1	Small GTP-binding protein domain:GTP-binding protein TypA
cluster37	cds1022	LACPI_1023	CEN28223.1	Lead cadmium zinc and mercury transporting ATPase Copper-translocating P-type ATPase
cluster37	cds1502	LACPI_1503	CEN28703.1	ABC transporter ATP-binding protein YfmM
cluster37	cds201	LACPI_0202	CEN27402.1	Probable dual-specificity RNA methyltransferase RlmN
cluster37	cds827	LACPI_0828	CEN28028.1	Transcriptional regulator of fatty acid biosynthesis FabT
cluster38	cds686	LACPI_0687	CEN27887.1	NADPH-dependent FMN reductase
cluster38	cds685	LACPI_0686	CEN27886.1	Flavocytochrome c
cluster38	cds2206	LACPI_2207	CEN29407.1	Aldehyde-alcohol dehydrogenase
cluster38	cds1102	LACPI_1103	CEN28303.1	Cobalamin-independent methionine synthase II
cluster38	cds1092	LACPI_1093	CEN28293.1	5-methyltetrahydropteroyltriglutamate--homocysteine S-methyltransferase
cluster39	cds235	LACPI_0236	CEN27436.1	High-affinity zinc uptake system ATP-binding protein ZnuC
cluster39	cds391	LACPI_0392	CEN27592.1	Steroid 5-alpha reductase
cluster39	cds1702	LACPI_1703	CEN28903.1	Lead, cadmium, zinc and mercury transporting ATPase Copper-translocating P-type ATPase
cluster39	cds236	LACPI_0237	CEN27437.1	Zinc ABC superfamily ATP binding cassette transporter, membrane protein
cluster39	cds1452	LACPI_1453	CEN28653.1	Cytidylate kinase
cluster39	cds234	LACPI_0235	CEN27435.1	Zinc transport transcriptional regulator
cluster39	cds390	LACPI_0391	CEN27591.1	Fatty acid-binding protein DegV
cluster39	cds1391	LACPI_1392	CEN28592.1	Glycogen synthase
cluster40	cds1169	LACPI_1170	CEN28370.1	Putative SRP operon regulator YlxM
cluster40	cds2052	LACPI_2053	CEN29253.1	5'-methylthioadenosine/S-adenosylhomocysteine nucleosidase
cluster40	cds1414	LACPI_1415	CEN28615.1	DUF910 domain-containing protein
cluster40	cds1499	LACPI_1500	CEN28700.1	Signal peptidase I
cluster40	cds497	LACPI_0498	CEN27698.1	3-isopropylmalate dehydratase large subunit
cluster40	cds816	LACPI_0817	CEN28017.1	Foldase protein PrsA
cluster40	cds2050	LACPI_2051	CEN29251.1	NH(3)-dependent NAD(+) synthetase
cluster40	cds474	LACPI_0475	CEN27675.1	Cell fate regulator YlbF, YheA/YmcA/DUF963 family (Controls sporulation, competence, biofilm development)
cluster41	cds164	LACPI_0165	CEN27365.1	Aldo-keto reductase
cluster41	cds65	LACPI_0066	CEN27266.1	ABC-F family ATPase
cluster41	cds705	LACPI_0706	CEN27906.1	Aryl-phospho-beta-D-glucosidase BglC
cluster41	cds1415	LACPI_1416	CEN28616.1	Peroxide resistance protein Dpr
cluster41	cds1669	LACPI_1670	CEN28870.1	Nadh dehydrogenase
cluster41	cds658	LACPI_0659	CEN27859.1	UvrABC system protein A
cluster42	cds2214	LACPI_2215	CEN29415.1	30S ribosomal protein S12
cluster42	cds2213	LACPI_2214	CEN29414.1	30S ribosomal protein S7
cluster42	cds2212	LACPI_2213	CEN29413.1	Elongation factor G, mitochondrial
cluster42	cds37	LACPI_0038	CEN27238.1	50S ribosomal protein L13
cluster42	cds502	LACPI_0503	CEN27703.1	Glutamate ABC transporter ATP-binding protein
cluster43	cds2173	LACPI_2174	CEN29374.1	Prophage ps2 probable integrase
cluster43	cds997	LACPI_0998	CEN28198.1	Hyaluronan synthase
cluster43	cds2033	LACPI_2034	CEN29234.1	Putative ABC transporter ATP-binding protein YknU
cluster43	cds1758	LACPI_1759	CEN28959.1	Regulatory protein YeiL
cluster43	cds994	LACPI_0995	CEN28195.1	Transferase for other substituted phosphate groups
cluster43	cds2371	LACPI_2372	CEN29572.1	Site-specific DNA recombinase
cluster43	cds1913	LACPI_1914	CEN29114.1	Prophage Lp1 protein 2
cluster44	cds312	LACPI_0313	CEN27513.1	Oxidoreductase, aldo/keto reductase
cluster44	cds126	LACPI_0127	CEN27327.1	General stress protein CsbD
cluster44	cds2287	LACPI_2288	CEN29488.1	General stress protein GlsB
cluster44	cds1496	LACPI_1497	CEN28697.1	Cytidine deaminase
cluster44	cds2239	LACPI_2240	CEN29440.1	Uncharacterized protein
cluster44	cds1149	LACPI_1150	CEN28350.1	Glutathione peroxidase
cluster44	cds568	LACPI_0569	CEN27769.1	4-oxalocrotonate tautomerase Xylose transport system permease protein xylH
cluster45	cds880	LACPI_0881	CEN28081.1	Type I restriction-modification system DNA specificity subunit HsdS
cluster45	cds1699	LACPI_1700	CEN28900.1	DNA-entry nuclease (Competence-specific nuclease)
cluster45	cds1375	LACPI_1376	CEN28576.1	Bax inhibitor-1/YccA family protein
cluster45	cds647	LACPI_0648	CEN27848.1	Hydroxyacylglutathione hydrolase
cluster45	cds1091	LACPI_1092	CEN28292.1	Threonine/serine exporter
cluster45	cds625	LACPI_0626	CEN27826.1	FRG domain-containing protein [Lactococcus piscium MKFS47]
cluster45	cds1376	LACPI_1377	CEN28577.1	Enoyl-CoA hydratase
cluster45	cds985	LACPI_0986	CEN28186.1	Uncharacterized protein
cluster45	cds879	LACPI_0880	CEN28080.1	Uncharacterized protein
cluster45	cds1844	LACPI_1845	CEN29045.1	Uridylate kinase
cluster46	cds261	LACPI_0262	CEN27462.1	30S ribosomal protein S8
cluster46	cds273	LACPI_0274	CEN27474.1	DNA-directed RNA polymerase subunit alpha
cluster46	cds256	LACPI_0257	CEN27457.1	30S ribosomal protein S17
cluster46	cds269	LACPI_0270	CEN27470.1	Translation initiation factor IF-1
cluster46	cds393	LACPI_0394	CEN27594.1	Ribosomal S6 domain containing protein
cluster47	cds1735	LACPI_1736	CEN28936.1	Formate C-acetyltransferase
cluster47	cds2124	LACPI_2125	CEN29325.1	Universal stress protein UspA
cluster47	cds500	LACPI_0501	CEN27701.1	Multiple sugar-binding transport ATP-binding protein MsmK
cluster47	cds701	LACPI_0702	CEN27902.1	Cellobiose-specific PTS system IIC component
cluster47	cds2007	LACPI_2008	CEN29208.1	Enterocin A immunity
cluster48	cds1037	LACPI_1038	CEN28238.1	Integral membrane protein [Lactococcus piscium MKFS47]
cluster48	cds1734	LACPI_1735	CEN28935.1	Ribose 5-phosphate isomerase
cluster48	cds965	LACPI_0966	CEN28166.1	Uncharacterized protein
cluster48	cds792	LACPI_0793	CEN27993.1	Uncharacterized protein
cluster48	cds580	LACPI_0581	CEN27781.1	Uncharacterized protein
cluster48	cds2029	LACPI_2030	CEN29230.1	Hydrolase acting on acid anhydrides in phosphorous-containing anhydrides
cluster48	cds742	LACPI_0743	CEN27943.1	Peptide chain release factor 1
cluster49	cds1760	LACPI_1761	CEN28961.1	Ribosome biogenesis GTPase YqeH
cluster49	cds1761	LACPI_1762	CEN28962.1	YqeG family HAD IIIA-type phosphatase
cluster49	cds637	LACPI_0638	CEN27838.1	Transcriptional repressor BusR
cluster49	cds240	LACPI_0241	CEN27441.1	Penicillin-binding protein 2A
cluster49	cds131	LACPI_0132	CEN27332.1	Nicotinate-nicotinamide nucleotide adenylyltransferase
cluster49	cds2026	LACPI_2027	CEN29227.1	Secreted antigen GbpB/Peptidoglycan hydrolase
cluster50	cds1012	LACPI_1013	CEN28213.1	Aspartate-semialdehyde dehydrogenase
cluster50	cds2077	LACPI_2078	CEN29278.1	Gliding motility-associated protein GldE, gldE
cluster50	cds1141	LACPI_1142	CEN28342.1	PEP-CTERM system TPR-repeat lipoprotein, prsT
cluster50	cds101	LACPI_0102	CEN27302.1	Putative cell wall hydrolase [Lactococcus piscium MKFS47]
cluster50	cds1140	LACPI_1141	CEN28341.1	UbiC transcription regulator-associated
cluster50	cds2060	LACPI_2061	CEN29261.1	Inositol-phosphate phosphatase
cluster51	cds1454	LACPI_1455	CEN28655.1	Pore forming protein ebsA
cluster51	cds1166	LACPI_1167	CEN28367.1	Uncharacterized protein
cluster51	cds2355	LACPI_2356	CEN29556.1	Replication protein RepB
cluster51	cds1916	LACPI_1917	CEN29117.1	Outer membrane lipoprotein [Lactococcus piscium MKFS47]
cluster51	cds781	LACPI_0782	CEN27982.1	Uncharacterized protein
cluster51	cds1779	LACPI_1780	CEN28980.1	Cation (Potassium) transport associated protein
cluster52	cds384	LACPI_0385	CEN27585.1	Uncharacterized protein
cluster52	cds50	LACPI_0051	CEN27251.1	ABC transporter ATP-binding protein
cluster52	cds2246	LACPI_2247	CEN29447.1	Magnesium and cobalt transport protein CorA
cluster52	cds2264	LACPI_2265	CEN29465.1	Fluoroquinolones export ATP-binding protein/MT2762
cluster52	cds1216	LACPI_1217	CEN28417.1	Acetyltransferases, including N-acetylases of ribosomal proteins
cluster53	cds1519	LACPI_1520	CEN28720.1	Putative quinolone resistance protein [Lactococcus piscium MKFS47]
cluster53	cds1969	LACPI_1970	CEN29170.1	Uncharacterized protein
cluster53	cds1472	LACPI_1473	CEN28673.1	Dihydroxyacetone kinase transcriptional activator DhaS
cluster53	cds2412	LACPI_2413	CEN29613.1	Uncharacterized protein
cluster53	cds237	LACPI_0238	CEN27438.1	Predicted membrane protein
cluster53	cds999	LACPI_1000	CEN28200.1	UDP-N-acetylenolpyruvoylglucosamine reductase
cluster54	cds140	LACPI_0141	CEN27341.1	L-arabinose isomerase
cluster54	cds141	LACPI_0142	CEN27342.1	Transketolase subunit A
cluster54	cds1431	LACPI_1432	CEN28632.1	Copper chaperone CopZ
cluster54	cds297	LACPI_0298	CEN27498.1	FMN-dependent NADPH-azoreductase
cluster54	cds929	LACPI_0930	CEN28130.1	Putative Transcriptional regulator, Rgg/GadR/MutR family
cluster54	cds215	LACPI_0216	CEN27416.1	Lactose ABC superfamily ATP binding cassette transporter, binding protein
cluster55	cds1449	LACPI_1450	CEN28650.1	Putative aldouronate transport system substrate-binding protein
cluster55	cds1448	LACPI_1449	CEN28649.1	Putative multiple-sugar transport system permease YteP
cluster55	cds1447	LACPI_1448	CEN28648.1	ABC transporter permease protein LplC
cluster55	cds1446	LACPI_1447	CEN28647.1	DUF624-containing protein
cluster55	cds1873	LACPI_1874	CEN29074.1	Phosphoglycerate mutase
cluster55	cds1876	LACPI_1877	CEN29077.1	Fhu operon transcriptional regulator
cluster56	cds2414	LACPI_2415	CEN29615.1	Group II intron-interrupted relaxase LtrB
cluster56	cds780	LACPI_0781	CEN27981.1	GNAT family N-acetyltransferase
cluster56	cds2416	LACPI_2417	CEN29617.1	Uncharacterized protein
cluster56	cds1515	LACPI_1516	CEN28716.1	Uncharacterized protein
cluster56	cds2155	LACPI_2156	CEN29356.1	Uncharacterized protein
cluster57	cds840	LACPI_0841	CEN28041.1	Bile salt hydrolase
cluster57	cds1069	LACPI_1070	CEN28270.1	Acetyltransferases, including N-acetylases of ribosomal proteins
cluster57	cds954	LACPI_0955	CEN28155.1	Universal stress protein UspA
cluster57	cds1068	LACPI_1069	CEN28269.1	NUDIX hydrolase family protein
cluster57	cds585	LACPI_0586	CEN27786.1	Two-component membrane permease complex
cluster58	cds334	LACPI_0335	CEN27535.1	50S ribosomal protein L28
cluster58	cds57	LACPI_0058	CEN27258.1	Transcription regulator
cluster58	cds58	LACPI_0059	CEN27259.1	GNAT family acetyltransferase
cluster58	cds1409	LACPI_1410	CEN28610.1	Exopolysaccharide biosynthesis protein EpsL
cluster58	cds2208	LACPI_2209	CEN29409.1	Pantetheine-phosphate adenylyltransferase
cluster58	cds6	LACPI_0007	CEN27207.1	Aminoacyl-tRNA hydrolase
cluster59	cds912	LACPI_0913	CEN28113.1	Tryptophan synthase subunit alpha
cluster59	cds910	LACPI_0911	CEN28111.1	Tryptophan synthase subunit beta
cluster59	cds908	LACPI_0909	CEN28109.1	Indole-3-glycerol phosphate synthase TrpC
cluster59	cds911	LACPI_0912	CEN28112.1	Cytidine and deoxycytidylate deaminase zinc-binding region
cluster59	cds909	LACPI_0910	CEN28110.1	Phosphoribosylanthranilate isomerase
cluster60	cds1947	LACPI_1948	CEN29148.1	Phage terminase large subunit
cluster60	cds1740	LACPI_1741	CEN28941.1	ATP-dependent Clp protease ATP-binding subunit ClpC
cluster60	cds2032	LACPI_2033	CEN29233.1	ABC transporter, ATPase activity
cluster60	cds1944	LACPI_1945	CEN29145.1	Phage scaffold protein
cluster61	cds1427	LACPI_1428	CEN28628.1	ABC-type multidrug transport system, ATPase and permease components
cluster61	cds1429	LACPI_1430	CEN28630.1	Putative HTH-type transcriptional regulator YdgJ
cluster61	cds1428	LACPI_1429	CEN28629.1	Uncharacterized protein
cluster61	cds374	LACPI_0375	CEN27575.1	Cell surface protein, DUF285-containing
cluster62	cds103	LACPI_0104	CEN27304.1	High-affinity branched-chain amino acid ABC transporter permease LivM
cluster62	cds105	LACPI_0106	CEN27306.1	Branched-chain amino acid transport ATP-binding protein LivF
cluster62	cds104	LACPI_0105	CEN27305.1	High-affinity branched-chain amino acid ABC transporter ATP-binding protein LivG
cluster62	cds379	LACPI_0380	CEN27580.1	Glutamine ABC transporter glutamine-binding protein/permease
cluster62	cds843	LACPI_0844	CEN28044.1	Ribonucleotide reductase/pyruvate formate lyase family protein (UPF0210 protein)
cluster63	cds986	LACPI_0987	CEN28187.1	Cell division protein FtsK
cluster63	cds1807	LACPI_1808	CEN29008.1	Primosomal protein N'
cluster63	cds1106	LACPI_1107	CEN28307.1	Bacteriocin immunity protein SkgI
cluster63	cds442	LACPI_0443	CEN27643.1	Peptide chain release factor 3
cluster63	cds704	LACPI_0705	CEN27905.1	Na+-driven multidrug efflux pump
cluster64	cds507	LACPI_0508	CEN27708.1	Cysteine desulfurase
cluster64	cds510	LACPI_0511	CEN27711.1	Iron-regulated ABC transporter membrane component SufB
cluster64	cds509	LACPI_0510	CEN27710.1	Queuine tRNA-ribosyltransferase
cluster64	cds508	LACPI_0509	CEN27709.1	Nitrogen fixation protein NifU
cluster65	cds484	LACPI_0485	CEN27685.1	Thioredoxin
cluster65	cds516	LACPI_0517	CEN27717.1	Helix-turn-helix domain-containing protein
cluster65	cds1441	LACPI_1442	CEN28642.1	Putative hemin transport system permease protein HrtB
cluster65	cds1082	LACPI_1083	CEN28283.1	tRNA (guanine-N(1)-)-methyltransferase
cluster66	cds1971	LACPI_1972	CEN29172.1	Uncharacterized protein
cluster66	cds1547	LACPI_1548	CEN28748.1	Uncharacterized protein
cluster66	cds957	LACPI_0958	CEN28158.1	HTH-type transcriptional regulator AdhR
cluster66	cds1756	LACPI_1757	CEN28957.1	Phosphonate ABC transporter permease component
cluster67	cds1280	LACPI_1281	CEN28481.1	Poly(glycerophosphate chain) D-alanine transfer protein DltD
cluster67	cds120	LACPI_0121	CEN27321.1	Nucleotide sugar dehydrogenase
cluster67	cds1276	LACPI_1277	CEN28477.1	Teichoic acid D-Ala incorporation-associated protein DltX
cluster67	cds158	LACPI_0159	CEN27359.1	S-ribosylhomocysteine lyase
cluster68	cds132	LACPI_0133	CEN27333.1	Metal dependent phosphohydrolase
cluster68	cds134	LACPI_0135	CEN27335.1	S-adenosylmethionine-dependent methyltransferase YqeM
cluster68	cds504	LACPI_0505	CEN27705.1	Undecaprenyl-phosphate alpha-N-acetylglucosaminephosphotransferase
cluster68	cds2035	LACPI_2036	CEN29236.1	ATP-dependent RNA helicase YxiN
cluster69	cds1017	LACPI_1018	CEN28218.1	Bifunctional protein PyrR
cluster69	cds2228	LACPI_2229	CEN29429.1	Inosine-5'-monophosphate dehydrogenase
cluster69	cds1018	LACPI_1019	CEN28219.1	Uracil permease PyrP
cluster70	cds1899	LACPI_1900	CEN29100.1	Mannitol-1-phosphate 5-dehydrogenase
cluster70	cds1900	LACPI_1901	CEN29101.1	Mannitol-specific phosphotransferase enzyme IIA component
cluster70	cds812	LACPI_0813	CEN28013.1	NAD-dependent oxidoreductase
cluster71	cds1860	LACPI_1861	CEN29061.1	PIN/TRAM domain-containing protein
cluster71	cds1859	LACPI_1860	CEN29060.1	2-C-methyl-D-erythritol 4-phosphate cytidylyltransferase
cluster71	cds1858	LACPI_1859	CEN29059.1	2-C-methyl-D-erythritol 2,4-cyclodiphosphate synthase
cluster72	cds1815	LACPI_1816	CEN29016.1	Glutathione peroxidase
cluster72	cds1816	LACPI_1817	CEN29017.1	Queuosine ECF transporter substrate-specific component QueT
cluster72	cds1161	LACPI_1162	CEN28362.1	Channel protein, MIP family
cluster73	cds1792	LACPI_1793	CEN28993.1	Prolipoprotein diacylglyceryl transferase
cluster73	cds1793	LACPI_1794	CEN28994.1	HPr kinase/phosphorylase
cluster73	cds1044	LACPI_1045	CEN28245.1	Homoserine O-succinyltransferase
cluster74	cds357	LACPI_0358	CEN27558.1	DNA mismatch repair protein MutL
cluster74	cds289	LACPI_0290	CEN27490.1	ATP-dependent DNA helicase RecG
cluster74	cds995	LACPI_0996	CEN28196.1	Glycosyl transferase, group 2 family protein
cluster75	cds809	LACPI_0810	CEN28010.1	Glutaredoxin
cluster75	cds2382	LACPI_2383	CEN29583.1	Ferredoxin-NADP reductase
cluster75	cds740	LACPI_0741	CEN27941.1	Site-specific integrase
cluster76	cds350	LACPI_0351	CEN27551.1	DNA mismatch repair protein MutS
cluster76	cds224	LACPI_0225	CEN27425.1	DNA polymerase III PolC-type
cluster76	cds988	LACPI_0989	CEN28189.1	N-acyl-L-amino acid amidohydrolase
cluster77	cds381	LACPI_0382	CEN27582.1	Alpha-aspartyl dipeptidase Peptidase E
cluster77	cds452	LACPI_0453	CEN27653.1	Uncharacterized protein
cluster77	cds2277	LACPI_2278	CEN29478.1	Membrane protein containing DUF1211 [Lactococcus piscium MKFS47]
cluster78	cds115	LACPI_0116	CEN27316.1	Uncharacterized protein
cluster78	cds1275	LACPI_1276	CEN28476.1	Ribosomal RNA small subunit methyltransferase G
cluster78	cds1403	LACPI_1404	CEN28604.1	Putative metal ion ABC transporter, membrane-spanning subunit
cluster79	cds1222	LACPI_1223	CEN28423.1	Glutamine--fructose-6-phosphate aminotransferase
cluster79	cds1368	LACPI_1369	CEN28569.1	Phosphonate ABC transporter ATPase
cluster79	cds1367	LACPI_1368	CEN28568.1	Uncharacterized protein YngA
cluster80	cds139	LACPI_0140	CEN27340.1	PTS system transporter EIIB component
cluster80	cds143	LACPI_0144	CEN27344.1	Glycerol kinase
cluster80	cds1814	LACPI_1815	CEN29015.1	Uncharacterized protein
cluster81	cds2091	LACPI_2092	CEN29292.1	Acid-resistance membrane protein
cluster81	cds1444	LACPI_1445	CEN28645.1	Two component system response regulator CiaR
cluster81	cds1326	LACPI_1327	CEN28527.1	Effector of murein hydrolase LrgA
cluster82	cds472	LACPI_0473	CEN27673.1	ATP-dependent Clp protease proteolytic subunit
cluster82	cds318	LACPI_0319	CEN27519.1	Aspartate--tRNA ligase
cluster82	cds1697	LACPI_1698	CEN28898.1	Ribonuclease J
cluster83	cds2117	LACPI_2118	CEN29318.1	Probable tRNA sulfurtransferase
cluster83	cds2116	LACPI_2117	CEN29317.1	Spectinomycin tetracycline efflux pump
cluster83	cds2118	LACPI_2119	CEN29319.1	NifS/IcsS protein homolog
cluster84	cds1911	LACPI_1912	CEN29112.1	Histidine triad protein HIT
cluster84	cds1267	LACPI_1268	CEN28468.1	N-acetylglucosamine-6-phosphate deacetylase
cluster84	cds1675	LACPI_1676	CEN28876.1	Uncharacterized protein YshB
cluster85	cds1122	LACPI_1123	CEN28323.1	Chorismate synthase
cluster85	cds47	LACPI_0048	CEN27248.1	Uncharacterized protein
cluster85	cds489	LACPI_0490	CEN27690.1	Magnesium transporter MgtE
cluster86	cds1379	LACPI_1380	CEN28580.1	Predicted transcriptional regulator containing CBS domains
cluster86	cds1380	LACPI_1381	pseudo	pseudo gene
cluster86	cds1378	LACPI_1379	CEN28579.1	Bifunctional oligoribonuclease and PAP phosphatase NrnA
cluster87	cds1943	LACPI_1944	CEN29144.1	Phage capsid family
cluster87	cds1933	LACPI_1934	CEN29134.1	Phage protein
cluster87	cds1931	LACPI_1932	CEN29132.1	Putative phage tail protein

## Sheet: Sheet3
Clustered genes based on gene network analysis in P. oligofermentans
Cluster number	CDS	LOCUS_TAG	PROTEIN_ID	Description (PANNZER)
cluster1	cds498	LACOL_0499	CUS25807.1	30S ribosomal protein S8
cluster1	cds494	LACOL_0495	CUS25803.1	50S ribosomal protein L14
cluster1	cds497	LACOL_0498	CUS25806.1	30S ribosomal protein S14 type Z
cluster1	cds491	LACOL_0492	CUS25800.1	50S ribosomal protein L16
cluster1	cds493	LACOL_0494	CUS25802.1	30S ribosomal protein S17
cluster1	cds496	LACOL_0497	CUS25805.1	50S ribosomal protein L5
cluster1	cds490	LACOL_0491	CUS25799.1	30S ribosomal protein S3
cluster1	cds500	LACOL_0501	CUS25809.1	50S ribosomal protein L18
cluster1	cds504	LACOL_0505	CUS25813.1	Preprotein translocase subunit SecY
cluster1	cds495	LACOL_0496	CUS25804.1	50S ribosomal protein L24
cluster1	cds505	LACOL_0506	CUS25814.1	Adenylate kinase
cluster1	cds488	LACOL_0489	CUS25797.1	30S ribosomal protein S19
cluster1	cds503	LACOL_0504	CUS25812.1	50S ribosomal protein L15
cluster1	cds502	LACOL_0503	CUS25811.1	50S ribosomal protein L30
cluster1	cds499	LACOL_0500	CUS25808.1	50S ribosomal protein L6
cluster1	cds492	LACOL_0493	CUS25801.1	50S ribosomal protein L29
cluster1	cds501	LACOL_0502	CUS25810.1	30S ribosomal protein S5
cluster1	cds489	LACOL_0490	CUS25798.1	50S ribosomal protein L22
cluster1	cds487	LACOL_0488	CUS25796.1	50S ribosomal protein L2
cluster1	cds508	LACOL_0509	CUS25817.1	30S ribosomal protein S13
cluster1	cds509	LACOL_0510	CUS25818.1	30S ribosomal protein S11
cluster1	cds1430	LACOL_1431	CUS26753.1	50S ribosomal protein L1
cluster1	cds507	LACOL_0508	CUS25816.1	50S ribosomal protein L36
cluster1	cds510	LACOL_0511	CUS25819.1	DNA-directed RNA polymerase subunit alpha
cluster1	cds506	LACOL_0507	CUS25815.1	Translation initiation factor IF-1
cluster1	cds511	LACOL_0512	CUS25820.1	50S ribosomal protein L17
cluster1	cds486	LACOL_0487	CUS25795.1	50S ribosomal protein L23
cluster1	cds485	LACOL_0486	CUS25794.1	50S ribosomal protein L4
cluster1	cds615	LACOL_0616	CUS25924.1	L-fucose-proton symporter
cluster1	cds1431	LACOL_1432	CUS26754.1	50S ribosomal protein L11
cluster1	cds484	LACOL_0485	CUS25793.1	50S ribosomal protein L3
cluster1	cds616	LACOL_0617	CUS25925.1	D-ribose pyranase
cluster1	cds483	LACOL_0484	CUS25792.1	30S ribosomal protein S10
cluster1	cds1644	LACOL_1645	CUS26999.1	Predicted phosphoenolpyruvate carboxykinase
cluster1	cds1480	LACOL_1481	CUS26808.1	Enoyl-CoA hydratase carnithine racemase
cluster1	cds588	LACOL_0589	CUS25897.1	Undecaprenyl-phosphate galactose phosphotransferase
cluster2	cds1575	LACOL_1576	CUS26916.1	Deoxyribose-phosphate aldolase
cluster2	cds1574	LACOL_1575	CUS26915.1	Phosphopentomutase
cluster2	cds922	LACOL_0923	CUS26231.1	Sucrose/H+ symporter
cluster2	cds1696	LACOL_1697	CUS27054.1	Alpha-D-xyloside xylohydrolase
cluster2	cds1573	LACOL_1574	CUS26913.1	Purine nucleoside phosphorylase DeoD-type
cluster2	cds1586	LACOL_1587	CUS26933.1	D-xylose proton-symporter XylT
cluster2	cds921	LACOL_0922	CUS26230.1	Maltose phosphorylase / Trehalose phosphorylase
cluster2	cds1571	LACOL_1572	CUS26910.1	Pyrimidine-nucleoside phosphorylase
cluster2	cds1019	LACOL_1020	CUS26328.1	NAD-dependent methanol dehydrogenase
cluster2	cds284	LACOL_0285	CUS25593.1	Uncharacterized protein
cluster2	cds1572	LACOL_1573	CUS26911.1	Citrate lyase regulator
cluster2	cds1018	LACOL_1019	CUS26327.1	Pyrimidine-specific nucleoside symporter
cluster2	cds401	LACOL_0402	CUS25710.1	Xylulose kinase
cluster2	cds283	LACOL_0284	CUS25592.1	Lactose and galactose permease, GPH translocator family
cluster2	cds1016	LACOL_1017	CUS26325.1	Cytidine uridine-specific hydrolase
cluster2	cds1021	LACOL_1022	CUS26330.1	Phosphoribosylanthranilate isomerase
cluster2	cds400	LACOL_0401	CUS25709.1	Xylose isomerase
cluster2	cds1020	LACOL_1021	CUS26329.1	Membrane protein, putative
cluster2	cds1017	LACOL_1018	CUS26326.1	Uncharacterized protein
cluster2	cds1022	LACOL_1023	CUS26331.1	Kinase, PfkB family
cluster2	cds274	LACOL_0275	CUS25583.1	L-arabinose isomerase
cluster2	cds312	LACOL_0313	CUS25621.1	Lipoate--protein ligase
cluster2	cds398	LACOL_0399	CUS25707.1	Galactose mutarotase
cluster2	cds325	LACOL_0326	CUS25634.1	Inosine-uridine preferring nucleoside hydrolase
cluster2	cds920	LACOL_0921	CUS26229.1	Predicted phosphatase/phosphohexomutase
cluster2	cds1335	LACOL_1336	CUS26644.1	Glucose uptake permease
cluster2	cds1334	LACOL_1335	CUS26643.1	Glucose-6-phosphate isomerase
cluster2	cds759	LACOL_0760	CUS26068.1	Ethanol-active dehydrogenase acetaldehyde-active reductase
cluster2	cds613	LACOL_0614	CUS25922.1	Histidine-containing phosphocarrier protein of the PTS
cluster2	cds1325	LACOL_1326	CUS26634.1	High-affinity gluconate transporter
cluster2	cds426	LACOL_0427	CUS25735.1	Beta-xylosidase
cluster2	cds224	LACOL_0225	CUS25533.1	ABC-type metal ion transport system, substrate binding-protein surface adhesin
cluster2	cds399	LACOL_0400	CUS25708.1	Transcriptional regulator sugar kinase, xylose operon regulator
cluster2	cds1667	LACOL_1668	CUS27023.1	Putative cell surface protein
cluster3	cds1280	LACOL_1281	CUS26589.1	Signaling protein containing gaf domain
cluster3	cds611	LACOL_0612	CUS25920.1	ATP-dependent Clp protease ATP-binding subunit ClpA
cluster3	cds1388	LACOL_1389	CUS26701.1	Putative TetR family transcriptional regulator
cluster3	cds403	LACOL_0404	CUS25712.1	Uncharacterized protein
cluster3	cds1331	LACOL_1332	CUS26640.1	Intracellular iron chaperone frataxin
cluster3	cds539	LACOL_0540	CUS25848.1	Diguanylate cyclase/phosphodiesterase domain 2 protein
cluster3	cds1160	LACOL_1161	CUS26469.1	ArsC family transcriptional regulator
cluster3	cds1404	LACOL_1405	CUS26723.1	60 kDa chaperonin
cluster3	cds738	LACOL_0739	CUS26047.1	Bax inhibitor-1/YccA family protein
cluster3	cds472	LACOL_0473	CUS25781.1	Cysteine hydrolase
cluster3	cds80	LACOL_0081	CUS25389.1	HTH-type transcriptional regulator ytcD
cluster3	cds124	LACOL_0125	CUS25433.1	Zinc-binding alcohol dehydrogenase
cluster3	cds1050	LACOL_1051	CUS26359.1	Molecular chaperone DnaK
cluster3	cds373	LACOL_0374	CUS25682.1	Phage infection protein
cluster3	cds68	LACOL_0069	CUS25377.1	L-proline glycine betaine ABC transport system permease protein ProV
cluster3	cds1051	LACOL_1052	CUS26360.1	Protein GrpE
cluster3	cds1577	LACOL_1578	CUS26920.1	Glycopeptide antibiotics resistance protein
cluster3	cds67	LACOL_0068	CUS25376.1	Uncharacterized protein
cluster3	cds1052	LACOL_1053	CUS26361.1	Heat-inducible transcriptional repressor HrcA
cluster3	cds1526	LACOL_1527	CUS26858.1	Sortase A LPXTG specific
cluster3	cds66	LACOL_0067	CUS25375.1	Uncharacterized protein
cluster3	cds1692	LACOL_1693	CUS27050.1	Uncharacterized protein
cluster3	cds339	LACOL_0340	CUS25648.1	3-hydroxyisobutyrate dehydrogenase
cluster3	cds84	LACOL_0085	CUS25393.1	FtsX-like permease family protein
cluster3	cds87	LACOL_0088	CUS25396.1	NADH-dependent flavin oxidoreductase
cluster3	cds1387	LACOL_1388	CUS26700.1	ABC-type lipoprotein export system ATPase subunit
cluster3	cds195	LACOL_0196	CUS25504.1	Uncharacterized protein
cluster3	cds251	LACOL_0252	CUS25560.1	Methylated-DNA--protein-cysteine methyltransferase
cluster3	cds134	LACOL_0135	CUS25443.1	ADP-ribosylglycohydrolase
cluster3	cds990	LACOL_0991	CUS26299.1	Aminoglycoside phosphotransferase fructosamine kinase
cluster3	cds43	LACOL_0044	CUS25352.1	NAD-dependent epimerase dehydratase
cluster3	cds363	LACOL_0364	CUS25672.1	Haloacid dehalogenase domain-containing protein hydrolase
cluster3	cds1542	LACOL_1543	CUS26877.1	Putative transcriptional regulator
cluster3	cds226	LACOL_0227	CUS25535.1	Predicted nucleoside-diphosphate-sugar epimerase
cluster4	cds752	LACOL_0753	CUS26061.1	NAD metabolism hydrolase of HD superfamily
cluster4	cds749	LACOL_0750	CUS26058.1	Ribosome biogenesis GTPase YqeH
cluster4	cds755	LACOL_0756	CUS26064.1	Nucleotidyltransferase
cluster4	cds754	LACOL_0755	CUS26063.1	Class I SAM-dependent methyltransferase
cluster4	cds1120	LACOL_1121	CUS26429.1	GTPase Obg
cluster4	cds751	LACOL_0752	CUS26060.1	Nicotinate-nucleotide adenylyltransferase
cluster4	cds753	LACOL_0754	CUS26062.1	Ribosomal silencing factor RsfS
cluster4	cds750	LACOL_0751	CUS26059.1	Probable RNA-binding protein YqeI
cluster4	cds961	LACOL_0962	CUS26270.1	Segregation and condensation protein A
cluster4	cds21	LACOL_0022	CUS25330.1	Two-component system yycFG regulatory protein YycH
cluster4	cds20	LACOL_0021	CUS25329.1	PAS PAC sensor signal transduction histidine kinase
cluster4	cds959	LACOL_0960	CUS26268.1	Pseudouridine synthase
cluster4	cds1248	LACOL_1249	CUS26557.1	DEAD-box ATP-dependent RNA helicase CshB
cluster4	cds748	LACOL_0749	CUS26057.1	HAD superfamily (Subfamily IIIA) phosphatase, TIGR01668
cluster4	cds23	LACOL_0024	CUS25332.1	MBL fold metallo-hydrolase
cluster4	cds960	LACOL_0961	CUS26269.1	Segregation and condensation protein B
cluster4	cds22	LACOL_0023	CUS25331.1	Two-component signal transduction system YycFG, regulatory protein YycI
cluster4	cds24	LACOL_0025	CUS25333.1	Sporulation membrane serine protease
cluster4	cds579	LACOL_0580	CUS25888.1	Methionine aminopeptidase
cluster4	cds1504	LACOL_1505	CUS26835.1	Lysine--tRNA ligase
cluster4	cds962	LACOL_0963	CUS26271.1	Riboflavin biosynthesis acetyltransferase RibT
cluster4	cds1345	LACOL_1346	CUS26656.1	Universal stress protein UspA
cluster4	cds1263	LACOL_1264	CUS26572.1	Predicted Zn-dependent peptidases
cluster5	cds1150	LACOL_1151	CUS26459.1	Dihydrolipoamide acetyltransferase component of pyruvate dehydrogenase complex
cluster5	cds1152	LACOL_1153	CUS26461.1	Thiamine pyrophosphate-dependent dehydrogenase E1 component subunit alpha
cluster5	cds352	LACOL_0353	CUS25661.1	Mannose-specific phosphotransferase system component IIAB
cluster5	cds353	LACOL_0354	CUS25662.1	Phosphotransferase system PTS sorbose-specific IIC subunit
cluster5	cds354	LACOL_0355	CUS25663.1	Mannose-specific phosphotransferase system component IID
cluster5	cds141	LACOL_0142	CUS25450.1	Acetoin dehydrogenase
cluster5	cds1151	LACOL_1152	CUS26460.1	Alpha-ketoacid dehydrogenase subunit beta
cluster5	cds1149	LACOL_1150	CUS26458.1	Dihydrolipoyl dehydrogenase
cluster5	cds309	LACOL_0310	CUS25618.1	Transcriptional regulator
cluster5	cds1578	LACOL_1579	CUS26921.1	Nucleoside-diphosphate kinase
cluster5	cds123	LACOL_0124	CUS25432.1	Stress induced DNA binding protein
cluster5	cds254	LACOL_0255	CUS25563.1	Bifunctional acetaldehyde-CoA/alcohol dehydrogenase
cluster5	cds229	LACOL_0230	CUS25538.1	6-phosphogluconate dehydrogenase, decarboxylating
cluster5	cds432	LACOL_0433	CUS25741.1	Integral membrane protein
cluster5	cds265	LACOL_0266	CUS25574.1	Glycoside pentoside hexuronide transporter
cluster5	cds427	LACOL_0428	CUS25736.1	Beta-glucosidase
cluster5	cds1157	LACOL_1158	CUS26466.1	Uncharacterized protein
cluster6	cds1521	LACOL_1522	CUS26852.1	DEAD-box ATP-dependent RNA helicase CshA
cluster6	cds905	LACOL_0906	CUS26214.1	Class I SAM-dependent RNA methyltransferase
cluster6	cds963	LACOL_0964	CUS26272.1	Site-specific tyrosine recombinase XerD
cluster6	cds280	LACOL_0281	CUS25589.1	ABC transporter ATP-binding protein uup
cluster6	cds964	LACOL_0965	CUS26273.1	Conserved virulence factor B
cluster6	cds747	LACOL_0748	CUS26056.1	50S ribosomal protein L20
cluster6	cds745	LACOL_0746	CUS26054.1	Translation initiation factor IF-3
cluster6	cds746	LACOL_0747	CUS26055.1	50S ribosomal protein L35
cluster6	cds1656	LACOL_1657	CUS27012.1	Poly(Glycerol-phosphate) alpha-glucosyltransferas e
cluster6	cds392	LACOL_0393	CUS25701.1	Uncharacterized protein
cluster6	cds1445	LACOL_1446	CUS26771.1	Cysteine aminopeptidase
cluster6	cds78	LACOL_0079	CUS25387.1	Hemolysin or related protein containing CBS domain
cluster6	cds480	LACOL_0481	CUS25789.1	30S ribosomal protein S12
cluster6	cds1088	LACOL_1089	CUS26397.1	Fumarate hydratase class II
cluster7	cds1116	LACOL_1117	CUS26425.1	Single-stranded-DNA-specific exonuclease RecJ
cluster7	cds1314	LACOL_1315	CUS26623.1	Threonylcarbamoyl-AMP synthase
cluster7	cds1113	LACOL_1114	CUS26422.1	Putative transmembrane receptor%2C TarH-containing
cluster7	cds1589	LACOL_1590	CUS26938.1	D-alanyl-D-alanine serine-type carboxypeptidase
cluster7	cds607	LACOL_0608	CUS25916.1	Putative membrane protein
cluster7	cds1315	LACOL_1316	CUS26624.1	Release factor glutamine methyltransferase
cluster7	cds1552	LACOL_1553	CUS26889.1	Ribosomal RNA small subunit methyltransferase A
cluster7	cds1360	LACOL_1361	CUS26672.1	Phosphotransacetylase
cluster7	cds937	LACOL_0938	CUS26246.1	Ribonuclease HII
cluster7	cds893	LACOL_0894	CUS26202.1	Ribosomal RNA small subunit methyltransferase F
cluster7	cds1361	LACOL_1362	CUS26673.1	Uracil-DNA glycosylase
cluster7	cds1201	LACOL_1202	CUS26510.1	RelA SpoT domain-containing protein
cluster7	cds1082	LACOL_1083	CUS26391.1	Hydroxymethylglutaryl-CoA synthase
cluster7	cds1553	LACOL_1554	CUS26891.1	Ribonuclease M5
cluster7	cds621	LACOL_0622	CUS25930.1	Phosphatidylglycerol lysyltransferase
cluster7	cds1126	LACOL_1127	CUS26435.1	MazG nucleotide pyrophosphohydrolase
cluster7	cds606	LACOL_0607	CUS25915.1	Uncharacterized protein
cluster7	cds1148	LACOL_1149	CUS26457.1	Inositol monophosphatase
cluster7	cds240	LACOL_0241	CUS25549.1	Multidrug ABC transporter ATPase protein
cluster7	cds1481	LACOL_1482	CUS26809.1	DNA-binding helix-turn-helix protein
cluster7	cds215	LACOL_0216	CUS25524.1	Lysophospholipase
cluster8	cds1065	LACOL_1066	CUS26374.1	Ferrochelatase
cluster8	cds1603	LACOL_1604	CUS26956.1	Putative glycosyltransferase
cluster8	cds1174	LACOL_1175	CUS26483.1	Diaminopimelate epimerase
cluster8	cds600	LACOL_0601	CUS25909.1	Glycerol-3-phosphate cytidylyltransferase
cluster8	cds1602	LACOL_1603	CUS26955.1	Glycosyltransferase
cluster8	cds599	LACOL_0600	CUS25908.1	Glycosyltransferase involved in cell wall biosynthesis
cluster8	cds1601	LACOL_1602	CUS26954.1	Lipopolysaccharide cholinephosphotransferase
cluster8	cds1604	LACOL_1605	CUS26957.1	LPS biosynthesis like polysaccharide polymerase
cluster8	cds1600	LACOL_1601	CUS26953.1	Polysaccharide biosynthesis protein
cluster8	cds597	LACOL_0598	CUS25906.1	dTDP-rhamnosyl transferase RfbF
cluster8	cds976	LACOL_0977	CUS26285.1	Glycine--tRNA ligase beta subunit
cluster8	cds598	LACOL_0599	CUS25907.1	Uncharacterized protein
cluster8	cds1138	LACOL_1139	CUS26447.1	Late competence protein ComEB
cluster8	cds548	LACOL_0549	CUS25857.1	DNA-3-methyladenine glycosylase III
cluster8	cds677	LACOL_0678	CUS25986.1	7,8-dihydroneopterin aldolase
cluster8	cds156	LACOL_0157	CUS25465.1	Uncharacterized protein
cluster9	cds845	LACOL_0846	CUS26154.1	Xaa-Pro dipeptidase
cluster9	cds843	LACOL_0844	CUS26152.1	Ribosomal-processing cysteine protease Prp
cluster9	cds62	LACOL_0063	CUS25371.1	Aspartate-semialdehyde dehydrogenase Asd
cluster9	cds1629	LACOL_1630	CUS26984.1	Short-chain dehydrogenase of various substrate specificities
cluster9	cds888	LACOL_0889	CUS26197.1	Dipeptidase
cluster9	cds1059	LACOL_1060	CUS26368.1	Ribosome-binding factor A
cluster9	cds885	LACOL_0886	CUS26194.1	tRNA (guanine-N(1)-)-methyltransferase
cluster9	cds1111	LACOL_1112	CUS26420.1	Purine-cytosine transport protein
cluster9	cds842	LACOL_0843	CUS26151.1	50S ribosomal protein L21
cluster9	cds844	LACOL_0845	CUS26153.1	50S ribosomal protein L27
cluster9	cds884	LACOL_0885	CUS26193.1	Ribosome maturation factor RimM
cluster9	cds669	LACOL_0670	CUS25978.1	SarZ
cluster9	cds575	LACOL_0576	CUS25884.1	Adenine deaminase
cluster9	cds1372	LACOL_1373	CUS26685.1	Nitrogen regulatory protein P-II
cluster9	cds1457	LACOL_1458	CUS26783.1	NH(3)-dependent NAD(+) synthetase
cluster9	cds99	LACOL_0100	CUS25408.1	Prenyltransferase, contains 1,4-dihydroxy-2-naphthoate octaprenyltransferase domain
cluster9	cds237	LACOL_0238	CUS25546.1	DNA alkylation repair enzyme
cluster9	cds567	LACOL_0568	CUS25876.1	Membrane protein YoaS
cluster10	cds1206	LACOL_1207	CUS26515.1	Regulatory protein Spx
cluster10	cds1537	LACOL_1538	CUS26872.1	Uncharacterized protein
cluster10	cds520	LACOL_0521	CUS25829.1	Beta-galactosidase large subunit
cluster10	cds51	LACOL_0052	CUS25360.1	Transcriptional regulator MerR
cluster10	cds115	LACOL_0116	CUS25424.1	Transcriptional antiterminator with PTS regulation domain
cluster10	cds173	LACOL_0174	CUS25482.1	Transcriptional regulator
cluster10	cds16	LACOL_0017	CUS25325.1	Abc-type sugar transport system, permease component
cluster10	cds15	LACOL_0016	CUS25324.1	Abc superfamily atp binding cassette transporter, abc protein
cluster10	cds444	LACOL_0445	CUS25753.1	Ribose ABC transport system ATP-binding protein RbsA
cluster10	cds180	LACOL_0181	CUS25489.1	Putative cell surface protein
cluster10	cds521	LACOL_0522	CUS25830.1	Beta-galactosidase small subunit
cluster10	cds443	LACOL_0444	CUS25752.1	D-ribose pyranase
cluster10	cds445	LACOL_0446	CUS25754.1	Ribose ABC transport system permease protein RbsC
cluster10	cds259	LACOL_0260	CUS25568.1	Alpha-D-xyloside xylohydrolase
cluster10	cds245	LACOL_0246	CUS25554.1	Outer membrane protein
cluster10	cds40	LACOL_0041	CUS25349.1	Copper resistance protein CopZ
cluster10	cds172	LACOL_0173	CUS25481.1	Xyloside transporter XynT
cluster10	cds446	LACOL_0447	CUS25755.1	D-ribose-binding protein
cluster11	cds1666	LACOL_1667	CUS27022.1	Bifunctional pyr operon transcriptional regulator/uracil phosphoribosyltransferase PyrR
cluster11	cds729	LACOL_0730	CUS26038.1	Purine nucleoside phosphoramidase
cluster11	cds934	LACOL_0935	CUS26243.1	Tyrosine recombinase XerC
cluster11	cds214	LACOL_0215	CUS25523.1	Serine tyrosine protein phosphatase
cluster11	cds661	LACOL_0662	CUS25970.1	Large-conductance mechanosensitive channel protein MscL
cluster11	cds933	LACOL_0934	CUS26242.1	Galactose mutarotase
cluster11	cds1648	LACOL_1649	CUS27003.1	2,5 diketo-D-gluconic acid-like reductase, NADP dependent (Promiscuous)
cluster11	cds1522	LACOL_1523	CUS26853.1	UDP-N-acetylmuramoyl-tripeptide--D-alanyl-D-alanine ligase
cluster11	cds1198	LACOL_1199	CUS26507.1	Carboxy-cis cis-muconate cyclase
cluster11	cds393	LACOL_0394	CUS25702.1	Aminotransferase class I/II-fold pyridoxal phosphate-dependent enzyme
cluster11	cds1637	LACOL_1638	CUS26992.1	Uncharacterized protein
cluster11	cds909	LACOL_0910	CUS26218.1	Ribonuclease HI
cluster11	cds1482	LACOL_1483	CUS26810.1	Integral membrane protein
cluster11	cds440	LACOL_0441	CUS25749.1	Ribose operon transcriptional repressor RbsR
cluster11	cds1501	LACOL_1502	CUS26832.1	Phosphoesterase
cluster11	cds282	LACOL_0283	CUS25591.1	3-dehydroquinate dehydratase
cluster11	cds1173	LACOL_1174	CUS26482.1	Cold Shock protein CspD
cluster11	cds1697	LACOL_1698	CUS27055.1	Transcriptional regulator sugar kinase, xylose operon regulator
cluster11	cds367	LACOL_0368	CUS25676.1	Homoserine dehydrogenase
cluster11	cds550	LACOL_0551	CUS25859.1	Glutamate--cysteine ligase
cluster12	cds1063	LACOL_1064	CUS26372.1	Transcription termination/antitermination protein NusA
cluster12	cds1060	LACOL_1061	CUS26369.1	Translation initiation factor IF-2
cluster12	cds1062	LACOL_1063	CUS26371.1	Predicted nucleic-acid-binding protein implicated in transcription termination
cluster12	cds1061	LACOL_1062	CUS26370.1	LSU ribosomal protein L7AE
cluster12	cds3	LACOL_0004	CUS25312.1	DNA replication and repair protein RecF
cluster12	cds1287	LACOL_1288	CUS26596.1	Transcriptional regulator
cluster12	cds582	LACOL_0583	CUS25891.1	Uncharacterized protein
cluster12	cds1064	LACOL_1065	CUS26373.1	Ribosome maturation factor RimP
cluster12	cds763	LACOL_0764	CUS26072.1	RNA methyltransferase
cluster12	cds1131	LACOL_1132	CUS26440.1	Uncharacterized protein
cluster12	cds1439	LACOL_1440	CUS26765.1	D-alanyl-D-alanine dipeptidase
cluster12	cds1117	LACOL_1118	CUS26426.1	Short-chain dehydrogenase oxidoreductase
cluster12	cds1288	LACOL_1289	CUS26597.1	Glycerophosphodiester phosphodiesterase [Lactobacillus oligofermentans DSM 15707 = LMG 22743]
cluster12	cds2	LACOL_0003	CUS25311.1	S4 domain-containing protein YaaA
cluster12	cds1142	LACOL_1143	CUS26451.1	N6-adenine-specific methylase
cluster13	cds332	LACOL_0333	CUS25641.1	Aspartate-semialdehyde dehydrogenase
cluster13	cds1547	LACOL_1548	CUS26883.1	Serine O-acetyltransferase
cluster13	cds1548	LACOL_1549	CUS26884.1	Cystathionine beta-lyase cystathionine gamma-lyase
cluster13	cds1549	LACOL_1550	CUS26885.1	Cysteine synthase
cluster13	cds1121	LACOL_1122	CUS26430.1	UvrABC system protein C
cluster13	cds382	LACOL_0383	CUS25691.1	Spermidine putrescine ABC transporter, periplasmic spermidine putrescine-binding protein PotD
cluster13	cds136	LACOL_0137	CUS25445.1	2-hydroxyglutaryl-CoA dehydratase activator
cluster13	cds139	LACOL_0140	CUS25448.1	Aminotransferase class-III
cluster13	cds1250	LACOL_1251	CUS26559.1	DNA polymerase IV
cluster13	cds1545	LACOL_1546	CUS26881.1	Zinc iron ABC superfamily ATP binding cassette transporter, membrane protein
cluster13	cds1546	LACOL_1547	CUS26882.1	ABC-type Mn Zn transport system, ATPase component
cluster13	cds725	LACOL_0726	CUS26034.1	Phenolic acid decarboxylase subunit C
cluster13	cds1680	LACOL_1681	CUS27037.1	Preprotein translocase subunit SecY
cluster13	cds381	LACOL_0382	CUS25690.1	Spermidine Putrescine ABC transporter permease component PotC
cluster13	cds1645	LACOL_1646	CUS27000.1	Predicted membrane protein of the YbbM family
cluster13	cds1653	LACOL_1654	CUS27009.1	ABC-type metal ion transport system, permease component
cluster13	cds1654	LACOL_1655	CUS27010.1	Acetylornithine deacetylase succinyl-diaminopimelate desuccinylase
cluster14	cds774	LACOL_0775	CUS26083.1	50S ribosomal protein L33
cluster14	cds1528	LACOL_1529	CUS26861.1	50S ribosomal protein L31 type B
cluster14	cds984	LACOL_0985	CUS26293.1	30S ribosomal protein S21
cluster14	cds1374	LACOL_1375	CUS26687.1	Uncharacterized protein
cluster14	cds1079	LACOL_1080	CUS26388.1	RNase E specificity factor CsrD
cluster14	cds1721	LACOL_1722	CUS27082.1	50S ribosomal protein L34
cluster14	cds848	LACOL_0849	CUS26157.1	Transcription antitermination protein NusB
cluster14	cds756	LACOL_0757	CUS26065.1	COG1399 protein in cluster with ribosomal protein L32p, Firmicutes subfamily
cluster14	cds1531	LACOL_1532	CUS26865.1	Probable DNA-directed RNA polymerase subunit delta
cluster14	cds1155	LACOL_1156	CUS26464.1	DNA-dependent RNA polymerase auxiliary subunit epsilon
cluster14	cds685	LACOL_0686	CUS25994.1	Preprotein translocase, YajC subunit, yajC
cluster14	cds770	LACOL_0771	CUS26079.1	Transcription elongation factor GreA
cluster14	cds1433	LACOL_1434	CUS26757.1	Preprotein translocase subunit SecE
cluster14	cds316	LACOL_0317	CUS25625.1	Transcriptional regulator
cluster15	cds140	LACOL_0141	CUS25449.1	Sodium:proton antiporter
cluster15	cds991	LACOL_0992	CUS26300.1	Phosphoglycolate phosphatase
cluster15	cds1354	LACOL_1355	CUS26666.1	Predicted membrane protein
cluster15	cds742	LACOL_0743	CUS26051.1	Transcriptional repressor NrdR
cluster15	cds216	LACOL_0217	CUS25525.1	Extracellular protein
cluster15	cds327	LACOL_0328	CUS25636.1	Phosphatidylglycerol--membrane-oligosaccharide glycerophosphotransferase
cluster15	cds149	LACOL_0150	CUS25458.1	Effector of murein hydrolase LrgA
cluster15	cds150	LACOL_0151	CUS25459.1	Effector of murein hydrolase LrgB
cluster15	cds537	LACOL_0538	CUS25846.1	HTH-type transcriptional regulator SinR
cluster15	cds682	LACOL_0683	CUS25991.1	Dihydropteroate synthase
cluster15	cds1342	LACOL_1343	CUS26651.1	Sugar phosphatase YidA
cluster15	cds681	LACOL_0682	CUS25990.1	Xanthosine triphosphate pyrophosphatase
cluster15	cds222	LACOL_0223	CUS25531.1	Proton sodium-glutamate symport protein GltT
cluster15	cds680	LACOL_0681	CUS25989.1	Bifunctional folylpolyglutamate synthase dihydrofolate synthase
cluster15	cds44	LACOL_0045	CUS25353.1	ABC-type multidrug transport system ATPase and permease component
cluster15	cds815	LACOL_0816	CUS26124.1	Bacteriophage terminase large subunit
cluster15	cds56	LACOL_0057	CUS25365.1	ABC superfamily ATP binding cassette transporter, binding protein
cluster16	cds734	LACOL_0735	CUS26043.1	Thiol-disulfide isomerase and thioredoxin
cluster16	cds676	LACOL_0677	CUS25985.1	Uncharacterized protein
cluster16	cds1048	LACOL_1049	CUS26357.1	Thiamine-binding protein
cluster16	cds1229	LACOL_1230	CUS26538.1	Methyl-accepting chemotaxis-like domain-containing protein
cluster16	cds1282	LACOL_1283	CUS26591.1	Protein of unknown function DUF1054
cluster16	cds549	LACOL_0550	CUS25858.1	Uncharacterized protein
cluster16	cds1202	LACOL_1203	CUS26511.1	Dithiol-disulfide isomerase
cluster16	cds1228	LACOL_1229	CUS26537.1	Uncharacterized protein
cluster16	cds1470	LACOL_1471	CUS26796.1	Duplicated ATPase component of energizing module of predicted ECF transporter
cluster16	cds38	LACOL_0039	CUS25347.1	2-dehydropantoate 2-reductase
cluster16	cds200	LACOL_0201	CUS25509.1	Putative low temperature requirement C protein (Putative)
cluster16	cds1209	LACOL_1210	CUS26518.1	Uncharacterized protein
cluster16	cds610	LACOL_0611	CUS25919.1	Substrate-specific component PanT of predicted pantothenate ECF transporter
cluster16	cds977	LACOL_0978	CUS26286.1	Glycine--tRNA ligase alpha subunit
cluster16	cds351	LACOL_0352	CUS25660.1	Regulator of the mannose operon, ManO
cluster17	cds701	LACOL_0702	CUS26010.1	D-alanyl-lipoteichoic acid biosynthesis protein DltD
cluster17	cds698	LACOL_0699	CUS26007.1	D-alanine--D-alanyl carrier protein ligase
cluster17	cds632	LACOL_0633	CUS25941.1	Phosphate transport system permease protein PstA
cluster17	cds699	LACOL_0700	CUS26008.1	Basic membrane protein DtlB
cluster17	cds634	LACOL_0635	CUS25943.1	Phosphate import ATP-binding protein PstB
cluster17	cds700	LACOL_0701	CUS26009.1	D-alanyl carrier protein
cluster17	cds635	LACOL_0636	CUS25944.1	Phosphate-specific transport system accessory protein PhoU
cluster17	cds631	LACOL_0632	CUS25940.1	Phosphate transport system permease protein
cluster17	cds702	LACOL_0703	CUS26011.1	Serine-type D-Ala-D-Ala carboxypeptidase
cluster17	cds633	LACOL_0634	CUS25942.1	Phosphate import ATP-binding protein PstB
cluster17	cds1681	LACOL_1682	CUS27038.1	Preprotein translocase subunit SecA
cluster17	cds697	LACOL_0698	CUS26006.1	Teichoic acid D-Ala incorporation-associated protein DltX
cluster17	cds630	LACOL_0631	CUS25939.1	ABC-type phosphate transport system, periplasmic component
cluster17	cds1056	LACOL_1057	CUS26365.1	Peroxide operon transcriptional regulator
cluster17	cds1464	LACOL_1465	CUS26790.1	Uncharacterized protein
cluster18	cds402	LACOL_0403	CUS25711.1	Hydrolase acting on carbon-nitrogen bonds, other than peptide bonds, in linear amides
cluster18	cds77	LACOL_0078	CUS25386.1	Hydroxymethylpyrimidine phosphomethylpyrimidine kinase
cluster18	cds1690	LACOL_1691	CUS27048.1	Acetylornithine aminotransferase
cluster18	cds85	LACOL_0086	CUS25394.1	Lipoprotein releasing system, ATP-binding protein
cluster18	cds101	LACOL_0102	CUS25410.1	Transcriptional regulator
cluster18	cds86	LACOL_0087	CUS25395.1	XRE family transcriptional regulator
cluster18	cds317	LACOL_0318	CUS25626.1	Alpha/beta hydrolase
cluster18	cds137	LACOL_0138	CUS25446.1	Copper homeostasis protein CutC
cluster18	cds1236	LACOL_1237	CUS26545.1	Glutamate racemase
cluster18	cds1276	LACOL_1277	CUS26585.1	Thiol peroxidase
cluster18	cds1235	LACOL_1236	CUS26544.1	dITP/XTP pyrophosphatase
cluster18	cds96	LACOL_0097	CUS25405.1	Membrane protein%2C DUF2154-containing
cluster19	cds627	LACOL_0628	CUS25936.1	Aggregation promoting factor
cluster19	cds470	LACOL_0471	CUS25779.1	Deoxyadenosine kinase/Deoxyguanosine kinase
cluster19	cds1341	LACOL_1342	CUS26650.1	Aggregation promoting factor
cluster19	cds1447	LACOL_1448	CUS26773.1	Gamma-D-glutamate-meso-diaminopimelate muropeptidase
cluster19	cds1609	LACOL_1610	CUS26963.1	Polymerization and chain length determination protein
cluster19	cds918	LACOL_0919	CUS26227.1	Fatty acid-binding protein DegV
cluster19	cds892	LACOL_0893	CUS26201.1	Predicted hydrolase of the HAD superfamily
cluster19	cds1610	LACOL_1611	CUS26964.1	Cell envelope-associated transcriptional attenuator LytR-CpsA-Psr
cluster19	cds762	LACOL_0763	CUS26071.1	Inner membrane protein translocase component YidC
cluster19	cds1608	LACOL_1609	CUS26962.1	Capsular exopolysaccharide family
cluster19	cds586	LACOL_0587	CUS25895.1	Putative mannosyl-glycoprotein endo-beta-N-acetylglucosamidase
cluster19	cds159	LACOL_0160	CUS25468.1	Polysaccharide deacetylase
cluster19	cds732	LACOL_0733	CUS26041.1	tRNA (guanine-N(7)-)-methyltransferase
cluster20	cds4	LACOL_0005	CUS25313.1	DNA gyrase subunit B
cluster20	cds375	LACOL_0376	CUS25684.1	Proline iminopeptidase
cluster20	cds1289	LACOL_1290	CUS26598.1	D-alanine--D-alanine ligase A
cluster20	cds5	LACOL_0006	CUS25314.1	DNA gyrase subunit A
cluster20	cds1081	LACOL_1082	CUS26390.1	Transcriptional repressor LexA
cluster20	cds1685	LACOL_1686	CUS27042.1	Adenylosuccinate lyase
cluster20	cds1386	LACOL_1387	CUS26699.1	Phosphoglucosamine mutase / Phosphomannomutase
cluster20	cds1658	LACOL_1659	CUS27014.1	Integral membrane protein
cluster20	cds1686	LACOL_1687	CUS27043.1	Adenylosuccinate synthetase
cluster20	cds1190	LACOL_1191	CUS26499.1	Transcriptional regulator MraZ
cluster20	cds236	LACOL_0237	CUS25545.1	Major facilitator superfamily multidrug transporter
cluster20	cds464	LACOL_0465	CUS25773.1	Threonine/serine exporter
cluster20	cds1347	LACOL_1348	CUS26659.1	Uncharacterized protein
cluster20	cds1446	LACOL_1447	CUS26772.1	2,3-bisphosphoglycerate-dependent phosphoglycerate mutase
cluster20	cds581	LACOL_0582	CUS25890.1	DUF2922-containing protein
cluster20	cds1188	LACOL_1189	CUS26497.1	Cell division protein FtsL
cluster20	cds465	LACOL_0466	CUS25774.1	Threonine/serine exporter
cluster20	cds1189	LACOL_1190	CUS26498.1	Ribosomal RNA small subunit methyltransferase H
cluster20	cds903	LACOL_0904	CUS26212.1	UPF0398 protein
cluster20	cds1136	LACOL_1137	CUS26445.1	DNA-directed DNA polymerase III delta subunit
cluster21	cds658	LACOL_0659	CUS25967.1	Universal stress protein UspA
cluster21	cds1286	LACOL_1287	CUS26595.1	Universal stress protein UspA
cluster21	cds1109	LACOL_1110	CUS26418.1	DUF1801-containing protein
cluster21	cds1557	LACOL_1558	CUS26895.1	Uncharacterized protein
cluster21	cds1395	LACOL_1396	CUS26712.1	Phage shock protein C
cluster21	cds253	LACOL_0254	CUS25562.1	Uncharacterized protein
cluster21	cds1416	LACOL_1417	CUS26737.1	Nitrogen regulatory protein P-II
cluster21	cds321	LACOL_0322	CUS25630.1	Integral membrane protein
cluster21	cds1103	LACOL_1104	CUS26412.1	HTH-type transcriptional regulator CzcR
cluster21	cds927	LACOL_0928	CUS26236.1	Peptide methionine sulfoxide reductase MsrA
cluster21	cds713	LACOL_0714	CUS26022.1	Predicted HD-superfamily hydrolase
cluster21	cds212	LACOL_0213	CUS25521.1	Phosphatidylethanolamine-binding protein
cluster22	cds536	LACOL_0537	CUS25845.1	RNA methyltransferase TrmA
cluster22	cds637	LACOL_0638	CUS25946.1	Alcohol dehydrogenase
cluster22	cds523	LACOL_0524	CUS25832.1	PTS system N-acetylglucosamine-specific EIICBA component
cluster22	cds636	LACOL_0637	CUS25945.1	Transketolase
cluster22	cds1350	LACOL_1351	CUS26662.1	Glutamine--fructose-6-phosphate aminotransferase [isomerizing]
cluster22	cds966	LACOL_0967	CUS26275.1	Transaldolase
cluster22	cds967	LACOL_0968	CUS26276.1	DNA polymerase III subunit alpha
cluster22	cds1375	LACOL_1376	CUS26688.1	Uncharacterized protein
cluster22	cds1147	LACOL_1148	CUS26456.1	Inositol-phosphate phosphatase
cluster22	cds917	LACOL_0918	CUS26226.1	DNA-binding transcriptional repressor MarR
cluster22	cds462	LACOL_0463	CUS25771.1	Mn-dependent transcriptional regulator MntR
cluster23	cds1607	LACOL_1608	CUS26961.1	Tyrosine-protein phosphatase YwqE
cluster23	cds1605	LACOL_1606	CUS26958.1	Amylovoran biosynthesis protein AmsE
cluster23	cds654	LACOL_0655	CUS25963.1	MOP superfamily multidrug oligosaccharidyl-lipid polysaccharide flippase transporter
cluster23	cds1606	LACOL_1607	CUS26960.1	Exopolysaccharide biosynthesis polyprenyl glycosylphosphotransferase
cluster23	cds1164	LACOL_1165	CUS26473.1	Tetratricopeptide repeat-containing protein
cluster23	cds1165	LACOL_1166	CUS26474.1	Alpha-ribazole phosphatase
cluster23	cds1163	LACOL_1164	pseudo	Exodeoxyribonuclease V alpha chain-like protein rec D
cluster23	cds1339	LACOL_1340	CUS26648.1	Lincomycin resistance protein lmrB
cluster23	cds655	LACOL_0656	CUS25964.1	Ribosomal small subunit pseudouridine synthase A
cluster23	cds593	LACOL_0594	CUS25902.1	Uncharacterized protein
cluster23	cds168	LACOL_0169	CUS25477.1	Uric acid permease PucJ
cluster23	cds629	LACOL_0630	CUS25938.1	Phosphate ABC transporter, periplasmic phosphate-binding protein PstS
cluster23	cds192	LACOL_0193	CUS25501.1	Uncharacterized protein
cluster24	cds345	LACOL_0346	CUS25654.1	Myosin-cross-reactive antigen-like protein
cluster24	cds76	LACOL_0077	CUS25385.1	FAD-dependent pyridine nucleotide-disulfide oxidoreductase
cluster24	cds75	LACOL_0076	CUS25384.1	1,4-dihydroxy-2-naphthoate octaprenyltransferase
cluster24	cds1369	LACOL_1370	CUS26681.1	Triosephosphate isomerase
cluster24	cds1129	LACOL_1130	CUS26438.1	Trigger factor
cluster24	cds1368	LACOL_1369	CUS26680.1	Short-chain dehydrogenase oxidoreductase
cluster24	cds334	LACOL_0335	CUS25643.1	Linear amide C-N hydrolase
cluster24	cds182	LACOL_0183	CUS25491.1	Putative cell surface protein
cluster24	cds924	LACOL_0925	CUS26233.1	2 5-diketo-D-gluconic acid reductase
cluster24	cds926	LACOL_0927	CUS26235.1	Probable membrane transporter protein
cluster24	cds923	LACOL_0924	CUS26232.1	HTH-type transcriptional regulator MalR
cluster24	cds292	LACOL_0293	CUS25601.1	Endoribonuclease L-PSP
cluster24	cds198	LACOL_0199	CUS25507.1	Uncharacterized protein
cluster25	cds142	LACOL_0143	CUS25451.1	Multidrug transport protein
cluster25	cds235	LACOL_0236	CUS25544.1	3-demethylubiquinone-9 3-methyltransferase
cluster25	cds1156	LACOL_1157	CUS26465.1	Diacylglycerol kinase catalytic subunit
cluster25	cds1249	LACOL_1250	CUS26558.1	DHH family phosphoesterase
cluster25	cds383	LACOL_0384	CUS25692.1	Permease of the major facilitator superfamily
cluster25	cds1166	LACOL_1167	CUS26475.1	tRNA-specific 2-thiouridylase MnmA
cluster25	cds1650	LACOL_1651	CUS27005.1	tRNA (Uracil-5-)-methyltransferase
cluster25	cds1448	LACOL_1449	CUS26774.1	DMT family transporter
cluster25	cds1434	LACOL_1435	CUS26758.1	50S ribosomal protein L33
cluster25	cds587	LACOL_0588	CUS25896.1	O-acetyltransferase
cluster25	cds1518	LACOL_1519	CUS26849.1	mRNA interferase
cluster25	cds1115	LACOL_1116	CUS26424.1	Adenine phosphoribosyltransferase
cluster25	cds1264	LACOL_1265	CUS26573.1	Predicted Zn-dependent peptidase
cluster26	cds1551	LACOL_1552	CUS26888.1	Protein Veg
cluster26	cds460	LACOL_0461	CUS25769.1	Ribonuclease J
cluster26	cds184	LACOL_0185	CUS25493.1	Uncharacterized protein
cluster26	cds32	LACOL_0033	CUS25341.1	Uncharacterized protein
cluster26	cds250	LACOL_0251	CUS25559.1	Peptidoglycan transpeptidase, ErfK-YbiS-YhnG family
cluster26	cds1112	LACOL_1113	CUS26421.1	Cna protein B-type domain-containing protein
cluster26	cds1266	LACOL_1267	CUS26575.1	Cardiolipin synthase
cluster26	cds1321	LACOL_1322	CUS26630.1	Beta-lactamase class C and other penicillin binding proteins
cluster26	cds1140	LACOL_1141	CUS26449.1	Endopeptidase La
cluster26	cds522	LACOL_0523	CUS25831.1	FMN reductase (NADPH)
cluster26	cds996	LACOL_0997	CUS26305.1	Ribosomal protein L11 methyltransferase
cluster26	cds1483	LACOL_1484	CUS26811.1	Exopolysaccharide biosynthesis polyprenyl glycosylphosphotransferase
cluster27	cds1362	LACOL_1363	CUS26674.1	Uncharacterized protein
cluster27	cds694	LACOL_0695	pseudo	Putative dihydrofolate reductase
cluster27	cds1500	LACOL_1501	CUS26831.1	Site-specific recombinase XerD
cluster27	cds437	LACOL_0438	CUS25746.1	Uncharacterized protein
cluster27	cds1581	LACOL_1582	CUS26925.1	Dna-binding membrane protein
cluster27	cds692	LACOL_0693	CUS26001.1	Flavodoxin
cluster27	cds52	LACOL_0053	CUS25361.1	Nucleoside-diphosphate-sugar epimerase
cluster27	cds438	LACOL_0439	CUS25747.1	Uncharacterized protein
cluster27	cds53	LACOL_0054	CUS25362.1	Rfr2 family transcriptional regulator
cluster27	cds1479	LACOL_1480	CUS26807.1	Glycerol facilitator-aquaporin gla
cluster28	cds127	LACOL_0128	CUS25436.1	Two-component sensor histidine kinase, controling glutamine utilization
cluster28	cds1004	LACOL_1005	CUS26313.1	Bifunctional protein: N-acetyl mannosamine kinase, ROK family, transcription regulator
cluster28	cds1701	LACOL_1702	CUS27059.1	Inner membrane symporter yicJ
cluster28	cds564	LACOL_0565	CUS25873.1	Sensor protein DegS
cluster28	cds788	LACOL_0789	CUS26097.1	TetR family regulatory protein of MDR cluster
cluster28	cds126	LACOL_0127	CUS25435.1	Two-component response regulator, controling glutamine utilization
cluster28	cds187	LACOL_0188	CUS25496.1	Type II CRISPR RNA-guided endonuclease Cas9
cluster28	cds1694	LACOL_1695	CUS27052.1	Alpha amylase catalytic region
cluster28	cds1699	LACOL_1700	CUS27057.1	Transcription regulator
cluster29	cds1304	LACOL_1305	CUS26613.1	ATP synthase subunit alpha
cluster29	cds1303	LACOL_1304	CUS26612.1	ATP synthase gamma chain
cluster29	cds1302	LACOL_1303	CUS26611.1	ATP synthase subunit beta
cluster29	cds1301	LACOL_1302	CUS26610.1	ATP synthase epsilon chain
cluster29	cds1308	LACOL_1309	CUS26617.1	ATP synthase subunit a
cluster29	cds987	LACOL_0988	CUS26296.1	Aspartate--tRNA ligase
cluster29	cds1306	LACOL_1307	CUS26615.1	ATP synthase subunit b
cluster29	cds167	LACOL_0168	CUS25476.1	Peptide methionine sulfoxide reductase MsrB
cluster29	cds988	LACOL_0989	CUS26297.1	Histidine--tRNA ligase
cluster29	cds1305	LACOL_1306	CUS26614.1	ATP synthase subunit delta
cluster29	cds553	LACOL_0554	CUS25862.1	Uncharacterized protein
cluster29	cds1530	LACOL_1531	CUS26863.1	CTP synthase
cluster30	cds36	LACOL_0037	CUS25345.1	Heavy metal translocating P-type ATPase
cluster30	cds258	LACOL_0259	CUS25567.1	AraC family transcriptional regulator
cluster30	cds429	LACOL_0430	CUS25738.1	Helix-turn-helix domain protein
cluster30	cds1398	LACOL_1399	CUS26717.1	Ribosome hibernation promoting factor
cluster30	cds279	LACOL_0280	CUS25588.1	Amidase
cluster30	cds257	LACOL_0258	CUS25566.1	Voltage-dependent potassium channel beta subunit
cluster30	cds267	LACOL_0268	CUS25576.1	Alpha-L-arabinofuranosidase II
cluster30	cds1491	LACOL_1492	CUS26821.1	Helix-turn-helix domain-containing protein
cluster30	cds1444	LACOL_1445	CUS26770.1	N-acetyltransferase
cluster30	cds1373	LACOL_1374	CUS26686.1	Glycerol uptake facilitator
cluster30	cds271	LACOL_0272	CUS25580.1	Transcriptional regulator
cluster30	cds794	LACOL_0795	CUS26103.1	Putative prophage repressor protein
cluster30	cds227	LACOL_0228	CUS25536.1	Universal stress protein UspA
cluster31	cds408	LACOL_0409	CUS25717.1	Phosphoglycerate mutase
cluster31	cds409	LACOL_0410	CUS25718.1	Cytochrome O ubiquinol oxidase
cluster31	cds625	LACOL_0626	CUS25934.1	Anaerobic ribonucleoside triphosphate reductase
cluster31	cds628	LACOL_0629	CUS25937.1	Alkaline phosphatase synthesis transcriptional regulatory protein PhoP
cluster31	cds1233	LACOL_1234	CUS26542.1	CBS domain-containing protein ykuL
cluster31	cds391	LACOL_0392	CUS25700.1	Extracellular protein, Ser/Thr-rich
cluster31	cds919	LACOL_0920	CUS26228.1	Cell surface protein%2C LPXTG-motif-containing
cluster31	cds730	LACOL_0731	CUS26039.1	ABC-type transporter ATP-binding protein EcsA
cluster31	cds626	LACOL_0627	CUS25935.1	Anaerobic ribonucleoside-triphosphate reductase-activating protein
cluster31	cds1435	LACOL_1436	CUS26760.1	ECF subfamily RNA polymerase sigma-24 factor
cluster31	cds97	LACOL_0098	CUS25406.1	LytTR family transcriptional regulator
cluster32	cds952	LACOL_0953	CUS26261.1	Ribosome biogenesis GTPase Der
cluster32	cds1295	LACOL_1296	CUS26604.1	Cell cycle protein, FtsW RodA SpoVE family
cluster32	cds1270	LACOL_1271	CUS26579.1	Cell shape determining protein MreD
cluster32	cds1271	LACOL_1272	CUS26580.1	Cell shape-determining protein MreC
cluster32	cds1296	LACOL_1297	CUS26605.1	Uncharacterized protein
cluster32	cds1364	LACOL_1365	CUS26676.1	Ribonuclease R
cluster32	cds529	LACOL_0530	CUS25838.1	DNA ligase
cluster32	cds1294	LACOL_1295	CUS26603.1	Glycine cleavage system protein H
cluster32	cds1363	LACOL_1364	CUS26675.1	SsrA-binding protein SmpB
cluster32	cds1297	LACOL_1298	CUS26606.1	Putative membrane protein insertion efficiency factor
cluster33	cds1378	LACOL_1379	CUS26691.1	Putative gluconeogenesis factor
cluster33	cds9	LACOL_0010	CUS25318.1	Pilus assembly protein HicB
cluster33	cds228	LACOL_0229	CUS25537.1	N-acetyltransferase
cluster33	cds10	LACOL_0011	CUS25319.1	Paraslipin
cluster33	cds1379	LACOL_1380	CUS26692.1	Nucleotide-binding protein YvcJ
cluster33	cds771	LACOL_0772	CUS26080.1	Iron-sulphur cluster biosynthesis
cluster33	cds1377	LACOL_1378	CUS26690.1	Probable cell division protein WhiA
cluster33	cds1514	LACOL_1515	CUS26845.1	Transcription-repair-coupling factor
cluster33	cds574	LACOL_0575	CUS25883.1	Putative protease
cluster33	cds666	LACOL_0667	CUS25975.1	Transcriptional regulator
cluster33	cds1533	LACOL_1534	CUS26867.1	Biotin lipoate A B protein ligase
cluster34	cds1678	LACOL_1679	CUS27034.1	Glycosylation associated protein, mature Fap1 export and glycosylation,gap2
cluster34	cds1677	LACOL_1678	CUS27033.1	Accessory Sec system protein Asp3
cluster34	cds1676	LACOL_1677	CUS27032.1	Accessory Sec system glycosylation protein GtfA
cluster34	cds1675	LACOL_1676	CUS27031.1	Putative accessory Sec system protein
cluster34	cds1679	LACOL_1680	CUS27036.1	Accessory Sec system protein Asp1
cluster34	cds1178	LACOL_1179	CUS26487.1	Ribosomal protein S4e
cluster34	cds301	LACOL_0302	CUS25610.1	Phosphoribosylglycinamide formyltransferase
cluster34	cds1177	LACOL_1178	CUS26486.1	Cell division protein DivIVA homologue
cluster34	cds1273	LACOL_1274	CUS26582.1	Conserved phosphate metabolism protein
cluster35	cds1066	LACOL_1067	CUS26375.1	DNA polymerase III subunit alpha
cluster35	cds744	LACOL_0745	CUS26053.1	Replicative DNA helicase loader DnaI
cluster35	cds869	LACOL_0870	CUS26178.1	Small ribosomal subunit biogenesis GTPase RsgA
cluster35	cds1252	LACOL_1253	CUS26561.1	Queuine tRNA-ribosyltransferase
cluster35	cds1513	LACOL_1514	CUS26844.1	Drug:Na(+) antiporter (Drug efflux pump)
cluster35	cds1382	LACOL_1383	CUS26695.1	S-ribosylhomocysteine lyase
cluster35	cds1383	LACOL_1384	CUS26696.1	UvrABC system protein A
cluster35	cds210	LACOL_0211	CUS25519.1	Arginine ABC transporter ATP-binding protein ArtP
cluster35	cds209	LACOL_0210	CUS25518.1	Ectoine hydroxyectoine ABC transporter, permease EhuC
cluster35	cds871	LACOL_0872	CUS26180.1	Thiamine pyrophosphokinase
cluster36	cds7	LACOL_0008	CUS25316.1	Single-stranded DNA-binding protein
cluster36	cds1719	LACOL_1720	CUS27080.1	Membrane protein insertase YidC
cluster36	cds6	LACOL_0007	CUS25315.1	30S ribosomal protein S6
cluster36	cds471	LACOL_0472	CUS25780.1	Short-chain dehydrogenase
cluster36	cds46	LACOL_0047	CUS25355.1	HTH-type transcriptional regulator NmtR
cluster36	cds47	LACOL_0048	CUS25356.1	Cadmium resistance transporter
cluster36	cds48	LACOL_0049	CUS25357.1	Putative transcriptional regulator
cluster36	cds1720	LACOL_1721	CUS27081.1	Ribonuclease P protein component
cluster37	cds1550	LACOL_1551	CUS26886.1	4-diphosphocytidyl-2-C-methyl-D-erythritol kinase
cluster37	cds110	LACOL_0111	CUS25419.1	Transcriptional regulator
cluster37	cds1611	LACOL_1612	CUS26965.1	Uncharacterized protein
cluster37	cds907	LACOL_0908	CUS26216.1	Nitroreductase
cluster37	cds1563	LACOL_1564	CUS26902.1	ATP-dependent DNA helicase
cluster37	cds715	LACOL_0716	CUS26024.1	Helix-turn-helix XRE-family transcriptional regulator
cluster37	cds1207	LACOL_1208	CUS26516.1	MBL fold metallo-hydrolase
cluster37	cds706	LACOL_0707	CUS26015.1	Monoterpene epsilon-lactone hydrolase
cluster37	cds116	LACOL_0117	CUS25425.1	L-ascorbate-6-phosphate lactonase
cluster37	cds1290	LACOL_1291	CUS26599.1	Ribosomal protein S2
cluster37	cds1489	LACOL_1490	CUS26819.1	Putative Na /H antiporter
cluster38	cds595	LACOL_0596	CUS25904.1	Glycosyltransferase involved in cell wall bisynthesis
cluster38	cds596	LACOL_0597	CUS25905.1	Glycosyltransferase RgpE
cluster38	cds855	LACOL_0856	CUS26164.1	DNA repair protein RecN
cluster38	cds854	LACOL_0855	CUS26163.1	Arginine repressor
cluster38	cds594	LACOL_0595	CUS25903.1	Alpha-1 4-N-acetylgalactosamine transferasePglJ
cluster38	cds853	LACOL_0854	CUS26162.1	RNA binding methyltransferase FtsJ like
cluster38	cds852	LACOL_0853	CUS26161.1	Geranyltranstransferase
cluster38	cds1355	LACOL_1356	CUS26667.1	Sodium:proton antiporter
cluster39	cds311	LACOL_0312	CUS25620.1	Universal stress protein UspA
cluster39	cds795	LACOL_0796	CUS26104.1	Putative prophage repressor protein
cluster39	cds784	LACOL_0785	CUS26093.1	Exonuclease SbcC
cluster39	cds785	LACOL_0786	CUS26094.1	Uncharacterized protein
cluster39	cds146	LACOL_0147	CUS25455.1	Putative membrane protein
cluster39	cds1192	LACOL_1193	CUS26501.1	Metal ion transporter, MIT family
cluster39	cds264	LACOL_0265	CUS25573.1	Transcriptional regulator, AraC family
cluster39	cds1613	LACOL_1614	CUS26967.1	Flagellar motor switch protein FliG
cluster39	cds273	LACOL_0274	CUS25582.1	Arabinose metabolism transcriptional repressor
cluster39	cds344	LACOL_0345	CUS25653.1	Phosphohydrolase, MutT/nudix family
cluster40	cds448	LACOL_0449	CUS25757.1	High affinity arginine ABC transporter (Permease)
cluster40	cds447	LACOL_0448	CUS25756.1	Putative arginine ABC transporter, periplasmic arginine-binding protein ArtP
cluster40	cds1381	LACOL_1382	CUS26694.1	Argininosuccinate synthase
cluster40	cds1380	LACOL_1381	CUS26693.1	Argininosuccinate lyase
cluster40	cds624	LACOL_0625	CUS25933.1	DUF805 domain-containing protein
cluster40	cds887	LACOL_0888	CUS26196.1	Zinc finger domain-containing protein
cluster40	cds1087	LACOL_1088	CUS26396.1	Putative drug ABC exporter, ATP-binding subunit
cluster40	cds652	LACOL_0653	CUS25961.1	Membrane-associated phospholipid phosphatase
cluster40	cds143	LACOL_0144	CUS25452.1	Mannosyl-glycoprotein endo-beta-N-acetylglucosamidase
cluster41	cds705	LACOL_0706	CUS26014.1	Groel supressor protein suge
cluster41	cds1095	LACOL_1096	CUS26404.1	Superfamily II DNA or RNA helicase, SNF2 family
cluster41	cds1039	LACOL_1040	CUS26348.1	Glycine betaine carnitine choline transport protein
cluster41	cds936	LACOL_0937	CUS26245.1	DNA protecting protein DprA
cluster41	cds468	LACOL_0469	CUS25777.1	Putative N-Acyltransferase
cluster41	cds202	LACOL_0203	CUS25511.1	Cytosine deaminase
cluster41	cds1309	LACOL_1310	CUS26618.1	Uracil:cation symporter
cluster41	cds1118	LACOL_1119	CUS26427.1	Ribonuclease Z
cluster41	cds91	LACOL_0092	CUS25400.1	MFS general substrate transporter
cluster42	cds8	LACOL_0009	CUS25317.1	30S ribosomal protein S18
cluster42	cds883	LACOL_0884	CUS26192.1	30S ribosomal protein S16
cluster42	cds757	LACOL_0758	CUS26066.1	50S ribosomal protein L32
cluster42	cds482	LACOL_0483	CUS25791.1	Elongation factor G
cluster42	cds481	LACOL_0482	CUS25790.1	30S ribosomal protein S7
cluster42	cds463	LACOL_0464	CUS25772.1	Cold shock-like protein CspLA
cluster42	cds294	LACOL_0295	CUS25603.1	5-(Carboxyamino)imidazole ribonucleotide synthase
cluster43	cds69	LACOL_0070	CUS25378.1	L-proline glycine betaine binding ABC transporter protein ProX
cluster43	cds929	LACOL_0930	CUS26238.1	Putative HTH-type transcriptional regulator YwbI
cluster43	cds181	LACOL_0182	CUS25490.1	Cell surface protein%2C CscC family
cluster43	cds541	LACOL_0542	CUS25850.1	Minor teichoic acid biosynthesis protein GgaB
cluster43	cds540	LACOL_0541	CUS25849.1	Uncharacterized protein
cluster43	cds928	LACOL_0929	CUS26237.1	Inorganic diphosphatase PpaC
cluster43	cds1137	LACOL_1138	CUS26446.1	Late competence protein ComEC, DNA transport
cluster43	cds1516	LACOL_1517	CUS26847.1	L-lactate dehydrogenase
cluster43	cds58	LACOL_0059	CUS25367.1	Transcriptional regulator
cluster44	cds1402	LACOL_1403	CUS26721.1	Hydroxyacyl-coenzyme A dehydrogenase
cluster44	cds1340	LACOL_1341	CUS26649.1	Cyclopentanol dehydrogenase
cluster44	cds70	LACOL_0071	CUS25379.1	Integral membrane cytochrome D ubiquinol oxidase
cluster44	cds71	LACOL_0072	CUS25380.1	Cytochrome d ubiquinol oxidase subunit II
cluster44	cds252	LACOL_0253	CUS25561.1	Nadph dependent r-specific alcohol dehydrogenase
cluster44	cds1649	LACOL_1650	CUS27004.1	Transcriptional regulator
cluster45	cds1185	LACOL_1186	CUS26494.1	UDP-N-acetylmuramoylalanine--D-glutamate ligase
cluster45	cds1187	LACOL_1188	CUS26496.1	Peptidoglycan glycosyltransferase
cluster45	cds1451	LACOL_1452	CUS26777.1	Acetyl-coenzyme A carboxylase carboxyl transferase subunit beta
cluster45	cds1450	LACOL_1451	CUS26776.1	Carboxyltransferase alpha-subunit
cluster45	cds1186	LACOL_1187	CUS26495.1	Phospho-N-acetylmuramoyl-pentapeptide-transferase
cluster45	cds1184	LACOL_1185	CUS26493.1	UDP-N-acetylglucosamine--N-acetylmuramyl-(pentapeptide) pyrophosphoryl-undecaprenol N-acetylglucosamine transferase
cluster45	cds1183	LACOL_1184	CUS26492.1	Cell division protein DivIB
cluster45	cds220	LACOL_0221	CUS25529.1	Sugar specific permease
cluster45	cds1452	LACOL_1453	CUS26778.1	Methylcrotonyl-CoA carboxylase biotin-containing subunit
cluster45	cds1587	LACOL_1588	CUS26935.1	Branched-chain amino acid ABC transporter
cluster46	cds1405	LACOL_1406	CUS26724.1	10 kDa chaperonin
cluster46	cds355	LACOL_0356	CUS25664.1	Iron-sulfur cluster assembly ATPase protein SufC
cluster46	cds114	LACOL_0115	CUS25423.1	Ribulose phosphate epimerase
cluster46	cds1651	LACOL_1652	CUS27007.1	Putative D-methionine-binding lipoprotein MetQ
cluster46	cds357	LACOL_0358	CUS25666.1	Cysteine desulfurase
cluster46	cds356	LACOL_0357	CUS25665.1	Iron-sulfur ABC superfamily ATP binding cassette transporter, membrane protein
cluster46	cds1652	LACOL_1653	CUS27008.1	Methionine import ATP-binding protein MetN
cluster46	cds1075	LACOL_1076	CUS26384.1	D-isomer specific 2-hydroxyacid dehydrogenase NAD-binding
cluster46	cds1406	LACOL_1407	CUS26725.1	Redox-sensing transcriptional repressor Rex
cluster46	cds374	LACOL_0375	CUS25683.1	TetR family transcriptional regulator
cluster46	cds349	LACOL_0350	CUS25658.1	Phosphoserine aminotransferase
cluster47	cds743	LACOL_0744	CUS26052.1	Replicative DNA helicase loader DnaB
cluster47	cds696	LACOL_0697	CUS26005.1	Two-component sensor histidine kinase
cluster47	cds656	LACOL_0657	CUS25965.1	ADP-dependent (S)-NAD(P)H-hydrate dehydratase
cluster47	cds1262	LACOL_1263	CUS26571.1	Transcriptional regulator in cluster with unspecified monosaccharide ABC transport system
cluster47	cds1230	LACOL_1231	CUS26539.1	Small-conductance mechanosensitive channel protein MscS
cluster47	cds1646	LACOL_1647	CUS27001.1	Iron ABC transporter ATP-binding protein FetA
cluster47	cds1083	LACOL_1084	CUS26392.1	Uncharacterized protein
cluster47	cds1484	LACOL_1485	CUS26812.1	Helix-turn-helix domain-containing protein
cluster47	cds1127	LACOL_1128	CUS26436.1	Probable GTP-binding protein EngB
cluster47	cds672	LACOL_0673	CUS25981.1	Nucleotidyltransferase dna polymerase for dna repair
cluster48	cds1510	LACOL_1511	CUS26841.1	RNA binding protein, contains ribosomal protein S1 domain
cluster48	cds372	LACOL_0373	CUS25681.1	HAD hydrolase, family IA, variant 1
cluster48	cds1333	LACOL_1334	CUS26642.1	L-asparaginase
cluster48	cds648	LACOL_0649	CUS25957.1	Methyladenine glycosylase
cluster48	cds414	LACOL_0415	CUS25723.1	Helix-turn-helix XRE-family protein
cluster48	cds1119	LACOL_1120	CUS26428.1	Uncharacterized protein
cluster48	cds1659	LACOL_1660	CUS27015.1	Orotate phosphoribosyltransferase
cluster48	cds608	LACOL_0609	CUS25917.1	Putative mannosyl-glycoprotein endo-beta-N-acetylglucosamidase
cluster48	cds1330	LACOL_1331	CUS26639.1	Uncharacterized protein
cluster48	cds1159	LACOL_1160	CUS26468.1	Uncharacterized protein
cluster49	cds239	LACOL_0240	CUS25548.1	Phosphogluconate dehydrogenase
cluster49	cds1010	LACOL_1011	CUS26319.1	Beta-ketoacyl-acyl carrier protein reductase
cluster49	cds291	LACOL_0292	CUS25600.1	Xylulose-5-phosphate phosphoketolase Fructose-6-phosphate phosphoketolase
cluster49	cds232	LACOL_0233	CUS25541.1	Glucose-6-phosphate 1-dehydrogenase
cluster49	cds1582	LACOL_1583	CUS26927.1	2,3-bisphosphoglycerate-dependent phosphoglycerate mutase
cluster49	cds238	LACOL_0239	CUS25547.1	Putative HTH-type transcriptional regulator YbbH
cluster49	cds1538	LACOL_1539	CUS26873.1	Ribose-phosphate pyrophosphokinase
cluster49	cds565	LACOL_0566	CUS25874.1	Gluconate kinase
cluster50	cds1432	LACOL_1433	CUS26756.1	Transcription termination/antitermination protein NusG
cluster50	cds1146	LACOL_1147	CUS26455.1	GTP-binding protein TypA BipA
cluster50	cds1281	LACOL_1282	CUS26590.1	Ribosomal protein S4 (Fragment)
cluster50	cds517	LACOL_0518	CUS25826.1	30S ribosomal protein S9
cluster50	cds886	LACOL_0887	CUS26195.1	50S ribosomal protein L19
cluster50	cds516	LACOL_0517	CUS25825.1	50S ribosomal protein L13
cluster50	cds1259	LACOL_1260	CUS26568.1	Protein RecA
cluster51	cds858	LACOL_0859	CUS26167.1	Periplasmic glycine betaine choline-binding (Lipo)protein of an ABC-type transport system
cluster51	cds856	LACOL_0857	CUS26165.1	Glycine betaine L-proline transport ATP binding subunit
cluster51	cds766	LACOL_0767	CUS26075.1	Phenylalanine--tRNA ligase alpha subunit
cluster51	cds1253	LACOL_1254	CUS26562.1	S-adenosylmethionine:tRNA ribosyltransferase-isomerase
cluster51	cds859	LACOL_0860	CUS26168.1	Proline/glycine betaine ABC transporter permease
cluster51	cds857	LACOL_0858	CUS26166.1	Osmotically activated L-carnitine/choline ABC transporter permease protein OpuCB
cluster51	cds767	LACOL_0768	CUS26076.1	Phenylalanine--tRNA ligase beta subunit
cluster51	cds1045	LACOL_1046	CUS26354.1	Elongation factor 4
cluster52	cds978	LACOL_0979	CUS26287.1	DNA repair protein RecO
cluster52	cds979	LACOL_0980	CUS26288.1	GTPase Era
cluster52	cds980	LACOL_0981	CUS26289.1	Prokaryotic diacylglycerol kinase
cluster52	cds605	LACOL_0606	CUS25914.1	AI-2E family transporter
cluster52	cds1194	LACOL_1195	CUS26503.1	Cell division protein FtsK SpoIIIE
cluster52	cds1505	LACOL_1506	CUS26836.1	tRNA-dihydrouridine synthase
cluster52	cds308	LACOL_0309	CUS25617.1	ABC transporeter ATP binding cassette transporter
cluster52	cds307	LACOL_0308	CUS25616.1	ABC transporter ATP-binding protein YhaQ
cluster53	cds98	LACOL_0099	CUS25407.1	NADPH quinone reductase
cluster53	cds175	LACOL_0176	CUS25484.1	Fumarate reductase flavoprotein subunit
cluster53	cds176	LACOL_0177	CUS25485.1	Cell surface protein%2C CscB family
cluster53	cds407	LACOL_0408	CUS25716.1	GTPase HflX
cluster53	cds1655	LACOL_1656	CUS27011.1	Polyalpha-glucosyltransferase
cluster53	cds1358	LACOL_1359	CUS26670.1	Acetyltransferase
cluster53	cds26	LACOL_0027	CUS25335.1	Sodium/proton antiporter
cluster54	cds278	LACOL_0279	CUS25587.1	Probable ABC transporter extracellular-binding protein yckB
cluster54	cds1624	LACOL_1625	CUS26978.1	Purine nucleoside transport protein nupG
cluster54	cds1371	LACOL_1372	CUS26684.1	Type I glyceraldehyde-3-phosphate dehydrogenase
cluster54	cds1623	LACOL_1624	CUS26977.1	Non-specific ribonucleoside hydrolase RihC
cluster54	cds277	LACOL_0278	CUS25586.1	Polar amino acid ABC transporter inner membrane subunit
cluster54	cds1367	LACOL_1368	CUS26679.1	Enolase
cluster54	cds1698	LACOL_1699	CUS27056.1	Beta-glucosidase 6-phospho-beta-glucosidase beta-galactosidase
cluster54	cds430	LACOL_0431	CUS25739.1	Alpha-N-arabinofuranosidase
cluster54	cds263	LACOL_0264	CUS25572.1	Fructokinase/branched chain amino acid--2-keto-4-methylthiobutyrate aminotransferase
cluster55	cds660	LACOL_0661	CUS25969.1	Deoxyadenosine kinase
cluster55	cds1570	LACOL_1571	CUS26909.1	Uncharacterized protein
cluster55	cds1265	LACOL_1266	CUS26574.1	Aspartokinase
cluster55	cds1272	LACOL_1273	CUS26581.1	Rod shape-determining protein MreB
cluster55	cds773	LACOL_0774	CUS26082.1	Penicillin-binding protein transpeptidase
cluster55	cds456	LACOL_0457	CUS25765.1	Branched-chain amino acid transport protein AzlC
cluster55	cds455	LACOL_0456	CUS25764.1	Branched-chain amino acid ABC transporter
cluster55	cds1299	LACOL_1300	CUS26608.1	UDP-N-acetylglucosamine 1-carboxyvinyltransferase
cluster56	cds513	LACOL_0514	CUS25822.1	Energy-coupling factor transporter ATP-binding protein EcfA
cluster56	cds1293	LACOL_1294	CUS26602.1	Methionine import ATP-binding protein MetN
cluster56	cds512	LACOL_0513	CUS25821.1	Energy-coupling factor transporter ATP-binding protein EcfA
cluster56	cds514	LACOL_0515	CUS25823.1	Energy-coupling factor transporter transmembrane protein EcfT
cluster56	cds515	LACOL_0516	CUS25824.1	tRNA pseudouridine synthase A
cluster56	cds1292	LACOL_1293	CUS26601.1	Metal ion ABC superfamily ATP binding cassette transporter, membrane protein
cluster56	cds333	LACOL_0334	CUS25642.1	MIT family metal ion transporter CorA
cluster57	cds1011	LACOL_1012	CUS26320.1	Uncharacterized protein
cluster57	cds670	LACOL_0671	CUS25979.1	Alpha-acetolactate synthase
cluster57	cds1595	LACOL_1596	CUS26946.1	dTDP-4-dehydrorhamnose 3,5-epimerase
cluster57	cds1596	LACOL_1597	CUS26948.1	Glucose-1-phosphate thymidylyltransferase
cluster57	cds1594	LACOL_1595	CUS26945.1	dTDP-glucose 4,6-dehydratase
cluster57	cds724	LACOL_0725	CUS26033.1	LysR-family transcriptional regulatory protein
cluster57	cds671	LACOL_0672	CUS25980.1	Alpha-acetolactate decarboxylase
cluster58	cds1393	LACOL_1394	CUS26709.1	HPr kinase/phosphorylase
cluster58	cds1392	LACOL_1393	CUS26707.1	Prolipoprotein diacylglyceryl transferase
cluster58	cds1716	LACOL_1717	CUS27077.1	tRNA uridine 5-carboxymethylaminomethyl modification enzyme MnmG
cluster58	cds1717	LACOL_1718	CUS27078.1	tRNA modification GTPase MnmE
cluster58	cds1394	LACOL_1395	CUS26711.1	Putative membrane protein YvlD
cluster58	cds371	LACOL_0372	CUS25680.1	ABC transporter ATP-binding component
cluster58	cds1469	LACOL_1470	CUS26795.1	Cytochrome bd biosynthesis ABC-type transporter, ATPase and permease component
cluster59	cds1408	LACOL_1409	CUS26728.1	tRNA N6-adenosine threonylcarbamoyltransferase
cluster59	cds897	LACOL_0898	CUS26206.1	Mevalonate kinase
cluster59	cds1588	LACOL_1589	CUS26936.1	Azaleucine resistance protein AzlC
cluster59	cds1529	LACOL_1530	CUS26862.1	UDP-N-acetylglucosamine 1-carboxyvinyltransferase
cluster59	cds709	LACOL_0710	CUS26018.1	Multimodular transpeptidase-transglycosylase
cluster59	cds524	LACOL_0525	CUS25833.1	Mannosyl-glycoprotein endo-beta-N-acetylglucosaminidase
cluster59	cds1409	LACOL_1410	CUS26729.1	Ribosomal-protein-alanine N-acetyltransferase RimI
cluster59	cds1040	LACOL_1041	CUS26349.1	Galactoside O-acetyltransferase
cluster60	cds1524	LACOL_1525	CUS26856.1	Cytoplasmic membrane protein LemA
cluster60	cds727	LACOL_0728	CUS26036.1	Protein%2C involved in flavonoid metabolism
cluster60	cds659	LACOL_0660	CUS25968.1	N-acetylmuramoyl-L-alanine amidase
cluster60	cds527	LACOL_0528	CUS25836.1	Probable membrane transporter protein
cluster60	cds154	LACOL_0155	CUS25463.1	Uncharacterized protein
cluster60	cds155	LACOL_0156	CUS25464.1	Uncharacterized protein
cluster60	cds1632	LACOL_1633	CUS26987.1	30S ribosomal protein S14
cluster60	cds559	LACOL_0560	CUS25868.1	Nitrogen fixation protein NifU
cluster60	cds1566	LACOL_1567	CUS26905.1	Uncharacterized protein
cluster61	cds787	LACOL_0788	CUS26096.1	Uncharacterized protein
cluster61	cds1424	LACOL_1425	CUS26746.1	Ribonucleoside-diphosphate reductase class Ib glutaredoxin subunit
cluster61	cds780	LACOL_0781	CUS26089.1	Uncharacterized protein
cluster61	cds1708	LACOL_1709	CUS27068.1	Serine-type D-Ala-D-Ala carboxypeptidase
cluster61	cds35	LACOL_0036	CUS25344.1	Uncharacterized protein
cluster61	cds1454	LACOL_1455	CUS26780.1	Ketoacyl-ACP synthase III
cluster61	cds573	LACOL_0574	CUS25882.1	Ribonucleases G and E
cluster62	cds941	LACOL_0942	CUS26250.1	Ethanolamine utilization protein EutQ
cluster62	cds938	LACOL_0939	CUS26247.1	Ribosome biogenesis GTPase A
cluster62	cds940	LACOL_0941	CUS26249.1	Extracellular protein
cluster62	cds125	LACOL_0126	CUS25434.1	Uncharacterized protein
cluster62	cds939	LACOL_0940	CUS26248.1	UPF0346 protein
cluster62	cds1324	LACOL_1325	CUS26633.1	Transcriptional regulator
cluster63	cds34	LACOL_0035	CUS25343.1	NADH peroxidase
cluster63	cds113	LACOL_0114	CUS25422.1	Phosphoserine phosphatase
cluster63	cds693	LACOL_0694	CUS26002.1	NAD-dependent epimerase dehydratase
cluster63	cds338	LACOL_0339	CUS25647.1	Carbonate dehydratase, eukaryotic-type
cluster63	cds925	LACOL_0926	CUS26234.1	Predicted membrane protein
cluster63	cds1642	LACOL_1643	CUS26997.1	Uncharacterized protein
cluster63	cds230	LACOL_0231	CUS25539.1	Transcriptional regulator
cluster64	cds45	LACOL_0046	CUS25354.1	ABC-type multidrug transport system ATPase and permease component
cluster64	cds223	LACOL_0224	CUS25532.1	Oligoendopeptidase F
cluster64	cds570	LACOL_0571	CUS25879.1	Glucose--fructose oxidoreductase
cluster64	cds449	LACOL_0450	CUS25758.1	Ser-adhes-N-term domain protein
cluster64	cds760	LACOL_0761	CUS26069.1	Two-component system response regulator CreB
cluster64	cds360	LACOL_0361	CUS25669.1	Metal-sulfur cluster biosynthetic enzyme
cluster65	cds1114	LACOL_1115	CUS26423.1	Purine trans-deoxyribosylase, Nucleoside deoxyribosyltransferase-I
cluster65	cds535	LACOL_0536	CUS25844.1	Alpha-glucosidase
cluster65	cds183	LACOL_0184	CUS25492.1	Putative cell surface protein
cluster65	cds1338	LACOL_1339	CUS26647.1	DUF998 domain-containing protein
cluster65	cds1460	LACOL_1461	CUS26786.1	ABC superfamily ATP binding cassette transporter, membrane protein
cluster65	cds726	LACOL_0727	CUS26035.1	Flavin prenyltransferase UbiX
cluster65	cds1139	LACOL_1140	CUS26448.1	Competence protein ComEA
cluster65	cds1564	LACOL_1565	CUS26903.1	Uncharacterized protein
cluster66	cds474	LACOL_0475	CUS25783.1	Transcriptional regulator CtsR
cluster66	cds647	LACOL_0648	CUS25956.1	Amino-acid permease
cluster66	cds475	LACOL_0476	CUS25784.1	ATP-dependent Clp protease ATP-binding subunit ClpC
cluster66	cds1415	LACOL_1416	CUS26736.1	DNA-directed DNA polymerase III delta prime subunit
cluster66	cds386	LACOL_0387	CUS25695.1	Amino acid permease-associated region
cluster66	cds225	LACOL_0226	CUS25534.1	Transcription regulator
cluster67	cds196	LACOL_0197	CUS25505.1	ATP-dependent proteinase ATP-binding subunit
cluster67	cds1267	LACOL_1268	CUS26576.1	Glutamine ABC transporter substrate binding component
cluster67	cds1269	LACOL_1270	CUS26578.1	Ectoine hydroxyectoine ABC transporter, permease EhuD
cluster67	cds1268	LACOL_1269	CUS26577.1	Polar amino acid ABC transporter ATPase
cluster67	cds1630	LACOL_1631	CUS26985.1	Serine--tRNA ligase
cluster68	cds1154	LACOL_1155	CUS26463.1	Uncharacterized protein
cluster68	cds1204	LACOL_1205	CUS26513.1	Competence protein/transcription factor
cluster68	cds1205	LACOL_1206	CUS26514.1	Adapter protein MecA
cluster68	cds1203	LACOL_1204	CUS26512.1	Uncharacterized protein
cluster68	cds320	LACOL_0321	CUS25629.1	Uncharacterized protein
cluster68	cds1224	LACOL_1225	CUS26533.1	Late competence protein ComGA, access of DNA to ComEA
cluster69	cds1536	LACOL_1537	CUS26871.1	NADH dehydrogenase
cluster69	cds1425	LACOL_1426	CUS26747.1	Ribonucleoside-diphosphate reductase
cluster69	cds1426	LACOL_1427	CUS26748.1	Ribonucleoside-diphosphate reductase class Ib beta subunit
cluster69	cds1710	LACOL_1711	CUS27071.1	UDP-N-acetylmuramoyl-L-alanyl-D-glutamate--2, 6-diaminopimelate ligase
cluster69	cds1443	LACOL_1444	CUS26769.1	Deoxyuridine 5'-triphosphate nucleotidohydrolase
cluster69	cds1562	LACOL_1563	CUS26901.1	Tryptophan--tRNA ligase
cluster70	cds310	LACOL_0311	CUS25619.1	Drug resistance MFS transporter, drug H+ antiporter-2 family
cluster70	cds783	LACOL_0784	CUS26092.1	Glutamine synthetase
cluster70	cds203	LACOL_0204	CUS25512.1	UPF0145 protein
cluster70	cds782	LACOL_0783	CUS26091.1	HTH-type transcriptional regulator GlnR
cluster70	cds1684	LACOL_1685	CUS27041.1	Uncharacterized protein
cluster70	cds18	LACOL_0019	CUS25327.1	Lactoyl glutathione lyase
cluster71	cds1025	LACOL_1026	CUS26334.1	Putative transposase
cluster71	cds1024	LACOL_1025	CUS26333.1	Integrase catalytic region
cluster71	cds1026	LACOL_1027	CUS26335.1	Transposase
cluster71	cds1132	LACOL_1133	CUS26441.1	Ribonuclease J
cluster71	cds1503	LACOL_1504	CUS26834.1	Dipeptide tripeptide transporter
cluster71	cds19	LACOL_0020	CUS25328.1	Alkaline phosphatase synthesis transcriptional regulatory protein phop
cluster72	cds1627	LACOL_1628	CUS26981.1	Threonine--tRNA ligase
cluster72	cds1349	LACOL_1350	CUS26661.1	High-affinity gluconate transporter
cluster72	cds122	LACOL_0123	CUS25431.1	Glycerol dehydrogenase NAD+ dependent
cluster72	cds390	LACOL_0391	CUS25699.1	Uncharacterized protein
cluster72	cds653	LACOL_0654	CUS25962.1	Leucine--tRNA ligase
cluster73	cds1283	LACOL_1284	CUS26592.1	YueI-like protein
cluster73	cds1664	LACOL_1665	CUS27020.1	Dihydroorotase
cluster73	cds1663	LACOL_1664	CUS27019.1	Carbamoyl-phosphate synthase pyrimidine-specific small chain
cluster73	cds1665	LACOL_1666	CUS27021.1	Aspartate carbamoyltransferase catalytic subunit
cluster73	cds1284	LACOL_1285	CUS26593.1	Recombination factor protein RarA
cluster73	cds1662	LACOL_1663	CUS27018.1	Carbamoyl-phosphate synthase pyrimidine-specific large chain
cluster74	cds1027	LACOL_1028	CUS26336.1	Transketolase
cluster74	cds1028	LACOL_1029	CUS26337.1	FAD:protein FMN transferase
cluster74	cds1029	LACOL_1030	CUS26338.1	Uncharacterized protein
cluster75	cds384	LACOL_0385	CUS25693.1	Permease of the major facilitator superfamily
cluster75	cds385	LACOL_0386	CUS25694.1	Transcriptional regulator
cluster75	cds458	LACOL_0459	CUS25767.1	Lincomycin resistance protein LmrB
cluster75	cds457	LACOL_0458	CUS25766.1	Urea transporter
cluster76	cds1366	LACOL_1367	CUS26678.1	Preprotein translocase subunit SecG
cluster76	cds1365	LACOL_1366	CUS26677.1	Phospholipid/glycerol acyltransferase
cluster76	cds1410	LACOL_1411	CUS26731.1	tRNA threonylcarbamoyl adenosine modification protein YeaZ
cluster76	cds602	LACOL_0603	CUS25911.1	Uncharacterized protein
cluster77	cds860	LACOL_0861	CUS26169.1	Uncharacterized protein
cluster77	cds683	LACOL_0684	CUS25992.1	Uncharacterized protein
cluster77	cds1041	LACOL_1042	CUS26350.1	Uncharacterized protein
cluster77	cds1210	LACOL_1211	CUS26519.1	Cytochrome O ubiquinol oxidase
cluster77	cds1671	LACOL_1672	CUS27027.1	Serine-aspartate repeat-containing protein
cluster77	cds1135	LACOL_1136	CUS26444.1	30S ribosomal protein S20
cluster78	cds1047	LACOL_1048	CUS26356.1	Aminopeptidase
cluster78	cds164	LACOL_0165	CUS25473.1	Neprilysin
cluster78	cds1046	LACOL_1047	CUS26355.1	Zn-dependent alcohol dehydrogenase
cluster78	cds275	LACOL_0276	CUS25584.1	Aryl-alcohol dehydrogenase family enzyme
cluster78	cds297	LACOL_0298	CUS25606.1	Phosphoribosylformylglycinamidine synthase subunit PurQ
cluster79	cds1585	LACOL_1586	CUS26932.1	Cyclopropane-fatty-acyl-phospholipid synthase
cluster79	cds413	LACOL_0414	CUS25722.1	Glutamine-hydrolyzing GMP synthase
cluster79	cds1615	LACOL_1616	CUS26969.1	IMP dehydrogenase GMP reductase
cluster79	cds439	LACOL_0440	CUS25748.1	Peptidyl-prolyl cis-trans isomerase
cluster80	cds1227	LACOL_1228	CUS26536.1	Xaa-Pro dipeptidase
cluster80	cds651	LACOL_0652	CUS25960.1	SAM-dependent methyltransferase
cluster80	cds989	LACOL_0990	CUS26298.1	N-acetylmuramoyl-L-alanine amidase
cluster80	cds95	LACOL_0096	CUS25404.1	Uncharacterized protein
cluster80	cds1237	LACOL_1238	CUS26546.1	Uncharacterized protein YslB
cluster81	cds100	LACOL_0101	CUS25409.1	Uncharacterized protein
cluster81	cds424	LACOL_0425	CUS25733.1	Transporter major facilitator family protein (Modular protein)
cluster81	cds1569	LACOL_1570	CUS26908.1	Uncharacterized protein
cluster81	cds262	LACOL_0263	CUS25571.1	Non-reducing end beta-L-arabinofuranosidase
cluster82	cds428	LACOL_0429	CUS25737.1	Inner membrane symporter YicJ
cluster82	cds1013	LACOL_1014	CUS26322.1	Alpha-l-arabinofuranosidase c-terminus
cluster82	cds1012	LACOL_1013	CUS26321.1	Inner membrane symporter YicJ
cluster82	cds343	LACOL_0344	CUS25652.1	Sugar transporter superfamily protein YceI
cluster83	cds221	LACOL_0222	CUS25530.1	1,3-propanediol dehydrogenase
cluster83	cds234	LACOL_0235	CUS25543.1	Glycerol kinase
cluster83	cds233	LACOL_0234	CUS25542.1	Cyanate permease
cluster83	cds454	LACOL_0455	CUS25763.1	Glyoxylate reductase / Glyoxylate reductase / Hydroxypyruvate reductase
cluster84	cds425	LACOL_0426	CUS25734.1	DNA-binding transcriptional repressor MarR
cluster84	cds1543	LACOL_1544	CUS26879.1	Membrane protein%2C HXXEE motif-containing
cluster84	cds266	LACOL_0267	CUS25575.1	Disaccharide permease
cluster85	cds889	LACOL_0890	CUS26198.1	2-hydroxymuconate tautomerase
cluster85	cds145	LACOL_0146	CUS25454.1	Uncharacterized protein
cluster85	cds719	LACOL_0720	CUS26028.1	Uncharacterized protein
cluster85	cds718	LACOL_0719	CUS26027.1	Cell surface protein%2C Cna_B/LPXTG-containing
cluster86	cds1477	LACOL_1478	CUS26805.1	Bifunctional NADH-specific enoyl-ACP reductase/trans-2-enoyl-CoA reductase
cluster86	cds554	LACOL_0555	pseudo	Ferrous iron importer protein B FeoB
cluster86	cds1476	LACOL_1477	CUS26803.1	Acetate CoA-transferase subunit alpha
cluster87	cds776	LACOL_0777	CUS26085.1	Integral membrane protein, Rhomboid family
cluster87	cds1158	LACOL_1159	CUS26467.1	Gamma-D-glutamate-meso-diaminopimelate muropeptidase
cluster87	cds775	LACOL_0776	CUS26084.1	5-formyltetrahydrofolate cyclo-ligase
cluster88	cds1175	LACOL_1176	CUS26484.1	Isoleucine--tRNA ligase
cluster88	cds14	LACOL_0015	CUS25323.1	Major facilitator transporter
cluster88	cds684	LACOL_0685	CUS25993.1	Na+-driven multidrug efflux pump
cluster89	cds1279	LACOL_1280	CUS26588.1	Septation ring formation regulator EzrA
cluster89	cds57	LACOL_0058	CUS25366.1	Acidobacterial duplicated orphan permease
cluster89	cds39	LACOL_0040	CUS25348.1	Heavy metal translocating P-type ATPase
cluster90	cds973	LACOL_0974	CUS26282.1	37-kD nucleoid-associated bacterial protein
cluster90	cds1597	LACOL_1598	CUS26949.1	Putative membrane protein
cluster90	cds720	LACOL_0721	CUS26029.1	Transposase
cluster91	cds1208	LACOL_1209	CUS26517.1	Uncharacterized protein YhgC
cluster91	cds1703	LACOL_1704	CUS27061.1	Endoglucanase C307
cluster91	cds153	LACOL_0154	CUS25462.1	NAD(P)H-hydrate epimerase
cluster92	cds1634	LACOL_1635	CUS26989.1	CAAX protease self-immunity protein
cluster92	cds1635	LACOL_1636	CUS26990.1	Three-component response regulator PlnC
cluster92	cds1091	LACOL_1092	CUS26400.1	Gamma-carboxymuconolactone decarboxylase
