# Supplementary material for: Transcriptomic time-series analysis of cold- and heat-shock response in psychrotrophic lactic acid bacteria
Source: BMC Genomics. 2021 Jan 7;22:28. doi: 10.1186/s12864-020-07338-8 (PMC7788899; doi:10.1186/s12864-020-07338-8)
Supplement: Supplementary file 10 — Additional file 10: Table S6. List of known motifs enriched within upstream regions of all genes in Le. gelidum, Lc. piscium, and P. oligofermentans based on analysis of motif enrichment. [file 12864_2020_7338_MOESM10_ESM.xlsx]

## Sheet: Le.gelidum
The list of known motifs enriched within upstream regions of all genes in Le. gelidum based on analysis of motif enrichment
Motif_Database	motif_ID	motif_alt_ID	consensus	p-value	adj_p-value	E-value
PROKARYOTE/collectf.meme	EXPREG_00001520	CcpA_L.lactis	TGWAADCGYTTWCA	2.28E-21	6.58E-19	4.42E-16
PROKARYOTE/regprecise_database.meme	CcpA.		WTGWAARCGYTTWCAW	8.55E-20	1.89E-17	1.27E-14
PROKARYOTE/collectf.meme	EXPREG_000009c0	CcpA_B.subtilis	HHWWWWWTGWAAGCGYTTTCWWWWWWD	7.29E-19	1.05E-16	7.06E-14
PROKARYOTE/collectf.meme	EXPREG_000000e0	CcpA_S.pneumoniae	WWWTGAAAACGMTTWCAWWW	7.48E-19	1.65E-16	1.11E-13
PROKARYOTE/prodoric.meme	MX000139	MalT	GGAKGA	9.68E-19	3.46E-16	2.33E-13
ECOLI/dpinteract.meme	galR		NTGTAASCGWTTMCAC	2.75E-17	1.71E-15	1.15E-12
PROKARYOTE/regtransbase.meme	CcpA_Bacilli		WTGWAAGCGTTWTCAA	2.05E-15	1.97E-13	1.32E-10
PROKARYOTE/prodoric.meme	MX000130	GalS	TGTAAMCGBTTTCA	4.61E-15	4.06E-13	2.73E-10
ECOLI/dpinteract.meme	rpoD17		TTGACANHWNNNNNHNHHHNBNBTATAAT	3.52E-15	1.85E-12	1.24E-09
PROKARYOTE/prodoric.meme	MX000015	MtrB	CAAAAAAW	1.12E-14	9.59E-12	6.44E-09
PROKARYOTE/prodoric.meme	MX000022	CRE	TGAAAGCG	8.56E-14	2.36E-11	1.59E-08
PROKARYOTE/regprecise_database.meme	DeoR.		ATGAAAGCGBTTTCAW	6.71E-13	4.9E-11	3.29E-08
PROKARYOTE/regtransbase.meme	GalRS_Gammaproteobacteria		WADTGDAARCGKTTACAYHV	1.82E-12	1.24E-10	8.3E-08
PROKARYOTE/prodoric.meme	MX000129	GalR	TGKWARCGDTTAC	1.33E-11	9.32E-10	6.26E-07
PROKARYOTE/regprecise_database.meme	MalR.		TTRYGCAAACGSTTGCAHAA	4.43E-11	1.51E-09	1.01E-06
PROKARYOTE/regtransbase.meme	ExuR_Bacilli_Clostridia		WAWTGTTAACGTTWWCAWAA	1.94E-09	1.03E-07	6.9E-05
PROKARYOTE/regtransbase.meme	XCC2209_Xanthomonadaceae		AMMTGTAAKCGTTTTCACRW	6.29E-09	1.7E-07	0.000114
PROKARYOTE/regtransbase.meme	GalR_Gammaproteobacteria		RTGTAAMCGHTTHCAY	3.92E-09	1.96E-07	0.000132
PROKARYOTE/regprecise_database.meme	Rex.		TTGTGAAAWWDWTMACAA	2.14E-09	2.93E-07	0.000197
PROKARYOTE/prodoric.meme	MX000076	SigH	RAAGGAWWTHWD	6.84E-10	3.8E-07	0.000255
ECOLI/SwissRegulon_e_coli.meme	NanR_6-5		TATACC	1.86E-08	8.48E-06	0.0057
PROKARYOTE/regprecise_database.meme	LJ1265.		TYTTGTAADYRHTTACAARA	4.31E-07	9.05E-06	0.00608
PROKARYOTE/collectf.meme	EXPREG_00000020	LexA_C.glutamicum	WTCGAACAWRTKTTCGA	1.95E-07	2.4E-05	0.0161
PROKARYOTE/regprecise_database.meme	LBA1472.		ATGTAACCGGTTACAT	3.54E-06	6.38E-05	0.0429
PROKARYOTE/regprecise_database.meme	LexA.		DCGAACRTWTGTTCGD	8.7E-07	7.31E-05	0.0491
PROKARYOTE/regprecise_database.meme	MdxR.		TTWTGWTACCGKTAACATHN	7.15E-06	0.000121	0.0816
PROKARYOTE/regprecise_database.meme	MalR3.		TWAAGTAAACGTTTRCDTWA	7.15E-06	0.000157	0.106
ECOLI/dpinteract.meme	lrp		HWTBBDHDWTTTTATTNTKYWTDTT	3.68E-07	0.000179	0.12
PROKARYOTE/collectf.meme	EXPREG_00001790	LexA_S.aureus	CGAACAWATGTTYK	8.77E-06	0.000307	0.206
PROKARYOTE/collectf.meme	EXPREG_00000240	ToxT_V.cholerae	TRTTTTTTKAWWTY	8.21E-07	0.000382	0.257
ECOLI/dpinteract.meme	purR		TGBWAAVGMAAACGTTTGCGYDDNDN	2.22E-05	0.0006	0.403
PROKARYOTE/regtransbase.meme	MalR_Lactobacillales		TTAYGCAARCGVTTGCATWA	5.84E-05	0.000818	0.549
PROKARYOTE/regtransbase.meme	BCAS0099_Burkholderiales_Rhodobacterales		WMATGWAAGCGCTTACATTC	5.84E-05	0.000818	0.549
PROKARYOTE/regprecise_database.meme	ScrR2.		WWWTGGAAMCGKTTCCAWWW	5.84E-05	0.00105	0.706
ECOLI/SwissRegulon_e_coli.meme	NarL_9-39		WAAKGAGTA	5.57E-06	0.00201	1.35
PROKARYOTE/collectf.meme	EXPREG_00001810	CcpA_S.suis	WWWWGAAAAHKTTTWSAAAAWNW	5.81E-06	0.00203	1.36
PROKARYOTE/regtransbase.meme	RKP05499_Bacteria		WAATGTAATCGATTACAWWW	0.000131	0.00235	1.58
PROKARYOTE/prodoric.meme	MX000025	DinR/LexA	CGAACATWHGTTYB	5.84E-05	0.0028	1.88
ECOLI/SwissRegulon_e_coli.meme	GntR_18-1		VATGTTACSCDTAWCADW	0.000104	0.0031	2.08
PROKARYOTE/regtransbase.meme	PurR_Enterobacteriales_Pasteurellales_Vibrionales		AVGAAAACGTTTGCGT	0.000129	0.00321	2.16
PROKARYOTE/collectf.meme	EXPREG_00000a00	LexA_B.subtilis	MGAACRTATGTTCB	6.84E-05	0.00369	2.48
PROKARYOTE/collectf.meme	EXPREG_000013e0	LexA_L.monocytogenes	AAWAAGAACRTATGTTCGDTTW	0.000104	0.00382	2.57
ECOLI/SwissRegulon_e_coli.meme	GalS_18-1		CRRTGTAAYCGYTTMCAC	0.00019	0.00492	3.31
ECOLI/SwissRegulon_e_coli.meme	GalR_18-0		CRRTGTAAYCGYTTMCAC	0.00019	0.00492	3.31
PROKARYOTE/prodoric.meme	MX000023	ComK	AAAAYNNBDTTTT	1.13E-05	0.00536	3.6
PROKARYOTE/regtransbase.meme	RbsR_Actinomycetales		TKMTGCAAWCGWTTRCATWH	0.00047	0.0075	5.04
PROKARYOTE/prodoric.meme	MX000159	Crp	GMAAMCGKTT	9.98E-05	0.00894	6.01
PROKARYOTE/regtransbase.meme	RbsR_Bacillales_Lactobacillales		TTVTGTAAACGGTTACATRA	0.000956	0.00952	6.39
PROKARYOTE/collectf.meme	EXPREG_000008d0	MogR_L.monocytogenes	TWTTTTWHAAWAAAW	3.17E-05	0.0107	7.18
PROKARYOTE/prodoric.meme	MX000106	NarL	TRYCTMT	1.69E-05	0.0114	7.64
PROKARYOTE/collectf.meme	EXPREG_000005d0	LexA_M.tuberculosis	WHTCGAACAMATGTTCGATW	0.000707	0.0147	9.91

## Sheet: Lc.piscium
The list of known motifs enriched within upstream regions of all genes in Lc. piscium based on analysis of motif enrichment
Motif_Database	motif_ID	motif_alt_ID	consensus	p-value	adj_p-value	E-value
dpinteract.meme	rpoD17		TTGACANHWNNNNNHNHHHNBNBTATAAT	3.12E-32	2.43E-29	1.64E-26
collectf.meme	EXPREG_000009c0	CcpA_B.subtilis	HHWWWWWTGWAAGCGYTTTCWWWWWWD	2.05E-30	3.75E-28	2.52E-25
regprecise_database.meme	CcpA.		WTGWAARCGYTTWCAW	1.42E-30	4.46E-28	3e-25
collectf.meme	EXPREG_000000e0	CcpA_S.pneumoniae	WWWTGAAAACGMTTWCAWWW	7.51E-28	2.5E-25	1.68E-22
prodoric.meme	MX000015	MtrB	CAAAAAAW	3.06E-28	3.69E-25	2.48E-22
collectf.meme	EXPREG_00001520	CcpA_L.lactis	TGWAADCGYTTWCA	1.51E-27	5.95E-25	4e-22
prodoric.meme	MX000022	CRE CcpA	TGAAAGCG	4.85E-18	1.61E-15	1.09E-12
regprecise_database.meme	DeoR.		ATGAAAGCGBTTTCAW	2.58E-17	2.4E-15	1.61E-12
regtransbase.meme	CcpA_Bacilli		WTGWAAGCGTTWTCAA	1.19E-15	1.37E-13	9.18E-11
collectf.meme	EXPREG_000008d0	MogR_L.monocytogenes	TWTTTTWHAAWAAAW	1.02E-15	4.22E-13	2.84E-10
regprecise_database.meme	HxlR.		TAGGTAAACGTTTWCCHA	1.2E-13	5.76E-12	3.87E-09
prodoric.meme	MX000159	Crp	GMAAMCGKTT	3.62E-13	3.91E-11	2.63E-08
regtransbase.meme	GalRS_Gammaproteobacteria		WADTGDAARCGKTTACAYHV	3.73E-12	1.6E-10	1.08E-07
prodoric.meme	MX000119	CpxR	WGTAAARNADYGTAAR	2.03E-12	3.84E-10	2.58E-07
regprecise_database.meme	TagR.		KGWAAAGCTTTWCM	1.13E-11	1.42E-09	9.55E-07
prodoric.meme	MX000139	MalT	GGAKGA	4.65E-12	2.58E-09	1.74E-06
dpinteract.meme	lrp		HWTBBDHDWTTTTATTNTKYWTDTT	4.91E-12	3.84E-09	2.58E-06
collectf.meme	EXPREG_00000d10	CcpA_C.difficile	DAGAAAACGTTTTCWW	1.24E-11	4.14E-09	2.78E-06
prodoric.meme	MX000196	YvaN	DTTGAC	2.47E-10	2.14E-07	0.000144
regtransbase.meme	PurR_Enterobacteriales_Pasteurellales_Vibrionales		AVGAAAACGTTTGCGT	6.57E-09	2.3E-07	0.000155
collectf.meme	EXPREG_00000b00	CsgD_E.coli	WAAWRKKRHWAAHTWVN	2.54E-10	2.54E-07	0.000171
collectf.meme	EXPREG_00001810	CcpA_S.suis	WWWWGAAAAHKTTTWSAAAAWNW	4.19E-10	2.56E-07	0.000172
prodoric.meme	MX000012	LasR	CTABCWBWTCTGSYAG	9.84E-10	2.66E-07	0.000179
SwissRegulon_e_coli.meme	NanR_6-5		TATACC	6.25E-10	4.05E-07	0.000272
regtransbase.meme	GalR_Gammaproteobacteria		RTGTAAMCGHTTHCAY	1.33E-08	5.04E-07	0.000339
prodoric.meme	MX000130	GalS	TGTAAMCGBTTTCA	1.28E-08	1.24E-06	0.000832
SwissRegulon_e_coli.meme	CRP_25-83		AAWWDTGTGATNYWSATCACAAAAA	1.82E-08	2.27E-06	0.00153
prodoric.meme	MX000099	PhoB	TGWCABAWAHHTGTMA	9.5E-09	4.45E-06	0.00299
prodoric.meme	MX000019	Spo0A	TTTGTCGAAWDA	1.41E-08	6.3E-06	0.00423
collectf.meme	EXPREG_000001b0	CodY_L.lactis	AWTTTTCTGAAAATT	7.14E-08	9.21E-06	0.00619
prodoric.meme	MX000050	Hpr	WWHWDTATWATDVTATHWH	1.84E-08	1.29E-05	0.0087
collectf.meme	EXPREG_00000240	ToxT_V.cholerae	TRTTTTTTKAWWTY	2.04E-08	1.3E-05	0.00873
dpinteract.meme	rpoD15		TTGWCANHNYWHNNNWHNBDNTATAAT	1.65E-07	6.57E-05	0.0441
regprecise_database.meme	MalR.		TTRYGCAAACGSTTGCAHAA	5.12E-06	0.000113	0.0757
prodoric.meme	MX000041	CovR	TTATTTTTWAAAAAAM	9.95E-07	0.000177	0.119
regtransbase.meme	MalR_Bacillaceae		TDRTGCAAACGTTTTCWTWD	9.01E-06	0.000225	0.151
dpinteract.meme	galR		NTGTAASCGWTTMCAC	6.58E-06	0.000276	0.186
regprecise_database.meme	CopR.		WWGWTTACARWTGTAAACTA	1.46E-05	0.000322	0.216
dpinteract.meme	purR		TGBWAAVGMAAACGTTTGCGYDDNDN	1.68E-05	0.000419	0.281
SwissRegulon_e_coli.meme	PurR_17-3		ACGCAAACGTTTWCSTT	1.11E-05	0.000501	0.337
collectf.meme	EXPREG_000009b0	LasR_P.aeruginosa	NANCTRHCWGWWYTGVTAGBDNB	2.65E-06	0.000716	0.481
prodoric.meme	MX000129	GalR	TGKWARCGDTTAC	1.07E-05	0.000719	0.483
regtransbase.meme	RbsR_Actinomycetales		TKMTGCAAWCGWTTRCATWH	5.91E-05	0.000827	0.556
regtransbase.meme	CtsR_Firmicutes		RGTCAAARAWRGTCAAA	0.000119	0.00154	1.04
prodoric.meme	MX000023	ComK	AAAAYNNBDTTTT	3.56E-06	0.00204	1.37
dpinteract.meme	rpoD16		TTGWMAHNWKWDNDBYNDWHHNTATAAT	7.12E-06	0.00328	2.2
SwissRegulon_e_coli.meme	Lrp_17-50		CSKMGYWTWTRTTTYTK	1.58E-05	0.00329	2.21
collectf.meme	EXPREG_00000870	RutR_E.coli	TTGACCAKHTGGTCMR	2.89E-05	0.00341	2.29
collectf.meme	EXPREG_00000330	CodY_S.pyogenes	AWTTTTCAGAAAATW	6.62E-05	0.00383	2.58
SwissRegulon_e_coli.meme	NorR_11-0		GTCAAWWTGAC	7.36E-05	0.00441	2.96
SwissRegulon_e_coli.meme	NarP_8-3		AGRGGTAK	7.34E-06	0.00507	3.41
regtransbase.meme	SCO2753_Actinomycetales		CMDAGAAAGCGCTTTCCGHR	0.000479	0.00525	3.53
dpinteract.meme	nagC		KTTWWTTYAYBATTCRAAAWAWN	8.23E-05	0.00689	4.63
dpinteract.meme	rpoD19		TTGAMAYNBWNNHTBNDDDWTNHBNTATAAT	2.77E-05	0.00921	6.19
regtransbase.meme	SO3516_Alteromonadales		AAWTGACAGCGTTGTCWTTH	0.000961	0.00957	6.43
regtransbase.meme	NagR_Xanthomonadales_Alteromonadales		AWTGACARCGTTGTCAWY	0.000961	0.00957	6.43
regtransbase.meme	MalR_Streptococcus_pneumoniae		WWAYGCAAACGTTTKCGTWA	0.000961	0.00957	6.43
prodoric.meme	MX000057	PhoP	TNTHTTHWWTHHWWWANWWHWWWWNNAAWNW	1.17E-05	0.0106	7.15
dpinteract.meme	cpxR		GTAAAANADYGTAAR	0.00013	0.0112	7.55
regprecise_database.meme	CcpN.		TTDTWAWRTRWYACATTAWAW	0.000128	0.0117	7.88
prodoric.meme	MX000017	CTSR	RGTCAAWWAWRGTCAAA	0.000475	0.0118	7.93
regtransbase.meme	MalR_Lactobacillales		TTAYGCAARCGVTTGCATWA	0.000961	0.0124	8.35
dpinteract.meme	malT		GRGGATGAGD	0.000132	0.013	8.74

## Sheet: P.oligofermentans
The list of known motifs enriched within upstream regions of all genes in P. oligofermentans based on analysis of motif enrichment
Motif_Database	motif_ID	motif_alt_ID	consensus	p-value	adj_p-value	E-value
PROKARYOTE/prodoric.meme	MX000139	MalT	GGAKGA	8.72E-44	4.6E-41	3.09E-38
ECOLI/dpinteract.meme	rpoD17		TTGACANHWNNNNNHNHHHNBNBTATAAT	2.56E-30	1.26E-27	8.5E-25
PROKARYOTE/regprecise_database.meme	CcpA.		WTGWAARCGYTTWCAW	1.12E-27	2.72E-25	1.83E-22
PROKARYOTE/collectf.meme	EXPREG_000009c0	CcpA_B.subtilis	HHWWWWWTGWAAGCGYTTTCWWWWWWD	2.61E-27	4.26E-25	2.86E-22
PROKARYOTE/collectf.meme	EXPREG_00001520	CcpA_L.lactis	TGWAADCGYTTWCA	7.05E-25	1.95E-22	1.31E-19
PROKARYOTE/collectf.meme	EXPREG_000000e0	CcpA_S.pneumoniae	WWWTGAAAACGMTTWCAWWW	7.12E-23	1.62E-20	1.09E-17
PROKARYOTE/regtransbase.meme	CcpA_Bacilli		WTGWAAGCGTTWTCAA	4.04E-19	4.08E-17	2.74E-14
PROKARYOTE/prodoric.meme	MX000022	CRE	TGAAAGCG	3.81E-18	9.36E-16	6.29E-13
PROKARYOTE/prodoric.meme	MX000130	GalS	TGTAAMCGBTTTCA	1.26E-16	1.19E-14	7.99E-12
PROKARYOTE/regprecise_database.meme	DeoR.		ATGAAAGCGBTTTCAW	4.05E-15	3.12E-13	2.09E-10
PROKARYOTE/regtransbase.meme	GalR_Gammaproteobacteria		RTGTAAMCGHTTHCAY	2.06E-13	1.03E-11	6.94E-09
PROKARYOTE/regtransbase.meme	GalRS_Gammaproteobacteria		WADTGDAARCGKTTACAYHV	5.2E-12	2.39E-10	1.61E-07
PROKARYOTE/prodoric.meme	MX000129	GalR	TGKWARCGDTTAC	6.03E-12	4.04E-10	2.71E-07
ECOLI/dpinteract.meme	galR		NTGTAASCGWTTMCAC	9.93E-12	4.57E-10	3.07E-07
PROKARYOTE/prodoric.meme	MX000159	Crp	GMAAMCGKTT	4.06E-10	3.41E-08	2.29E-05
ECOLI/SwissRegulon_e_coli.meme	MalT_9-2		CTCMTCCYC	4.77E-10	9.97E-08	6.7E-05
PROKARYOTE/prodoric.meme	MX000076	SigH	RAAGGAWWTHWD	6.07E-10	3.71E-07	0.00025
PROKARYOTE/regprecise_database.meme	Rex.		TTGTGAAAWWDWTMACAA	1.45E-08	2e-06	0.00135
PROKARYOTE/regtransbase.meme	PurR_Enterobacteriales_Pasteurellales_Vibrionales		AVGAAAACGTTTGCGT	2.12E-07	4.67E-06	0.00314
PROKARYOTE/regtransbase.meme	RKP05499_Bacteria		WAATGTAATCGATTACAWWW	1.7E-07	5.95E-06	0.004
PROKARYOTE/regtransbase.meme	MalR_Bacillaceae		TDRTGCAAACGTTTTCWTWD	4.29E-07	9.02E-06	0.00606
PROKARYOTE/prodoric.meme	MX000008	GlpR	WATGYTCGAWAWCGMRCRTY	1.94E-07	3.33E-05	0.0224
ECOLI/SwissRegulon_e_coli.meme	GalS_18-1		CRRTGTAAYCGYTTMCAC	3.53E-06	6.36E-05	0.0427
ECOLI/SwissRegulon_e_coli.meme	GalR_18-0		CRRTGTAAYCGYTTMCAC	3.53E-06	6.36E-05	0.0427
ECOLI/SwissRegulon_e_coli.meme	ArcA_28-0		WAWTWWWKGTTAAHWAWWTGWWAWYAAW	3.27E-07	8.48E-05	0.057
PROKARYOTE/regprecise_database.meme	MalR.		TTRYGCAAACGSTTGCAHAA	4.98E-06	0.00011	0.0737
PROKARYOTE/prodoric.meme	MX000005	Fnr	TGTGAAATAYTTCACA	7.13E-06	0.000143	0.0958
PROKARYOTE/regtransbase.meme	SMb20717_Alphaproteobacteria		CKATGWAAACSWTTACATNS	9.63E-06	0.000202	0.136
PROKARYOTE/regprecise_database.meme	MalR3.		TWAAGTAAACGTTTRCDTWA	9.63E-06	0.000202	0.136
PROKARYOTE/prodoric.meme	MX000015	MtrB	CAAAAAAW	2.88E-07	0.000214	0.144
ECOLI/dpinteract.meme	rpoS17		NYKBMHNNHWHMHKHWAANBNNCTAYACT	2.54E-06	0.00037	0.249
PROKARYOTE/prodoric.meme	MX000196	YvaN	DTTGAC	5.83E-07	0.000405	0.272
PROKARYOTE/regtransbase.meme	ExuR_Bacilli_Clostridia		WAWTGTTAACGTTWWCAWAA	1.49E-05	0.000582	0.391
PROKARYOTE/regprecise_database.meme	LJ1265.		TYTTGTAADYRHTTACAARA	5.83E-05	0.000816	0.549
PROKARYOTE/regprecise_database.meme	MdxR.		TTWTGWTACCGKTAACATHN	0.000117	0.00153	1.03
ECOLI/dpinteract.meme	purR		TGBWAAVGMAAACGTTTGCGYDDNDN	0.000103	0.00217	1.46
PROKARYOTE/regtransbase.meme	MalR_Lactobacillales		TTAYGCAARCGVTTGCATWA	0.000236	0.00283	1.9
PROKARYOTE/regprecise_database.meme	XylR.		GTTRGTTGNTTNAAYMAACYAAC	0.000236	0.0033	2.22
PROKARYOTE/prodoric.meme	MX000141	OmpR	TGWAWCATHT	4.48E-05	0.00429	2.88
ECOLI/SwissRegulon_e_coli.meme	NarL_9-39		WAAKGAGTA	1.58E-05	0.00607	4.08
PROKARYOTE/prodoric.meme	MX000050	Hpr	WWHWDTATWATDVTATHWH	1.65E-05	0.0076	5.1
PROKARYOTE/regprecise_database.meme	RbsR.		TWAGTAAAACGTTTTAMYAA	0.000228	0.00794	5.34
PROKARYOTE/regtransbase.meme	RbsR_Actinomycetales		TKMTGCAAWCGWTTRCATWH	0.000955	0.00951	6.39
PROKARYOTE/regtransbase.meme	BCAS0099_Burkholderiales_Rhodobacterales		WMATGWAAGCGCTTACATTC	0.000955	0.00951	6.39
PROKARYOTE/prodoric.meme	MX000157	PdhR	TCAATW	1.04E-05	0.0106	7.1
ECOLI/SwissRegulon_e_coli.meme	PurR_17-3		ACGCAAACGTTTWCSTT	0.000425	0.0114	7.66
PROKARYOTE/collectf.meme	EXPREG_00000bc0	PerR_B.subtilis	TTATAATTATTATAA	0.000168	0.0122	8.2
PROKARYOTE/prodoric.meme	MX000193	KdgR	TTTGAAACCGWTWYCAAA	0.000955	0.0123	8.29
