# Supplementary material for: Transcriptomic time-series analysis of cold- and heat-shock response in psychrotrophic lactic acid bacteria
Source: BMC Genomics. 2021 Jan 7;22:28. doi: 10.1186/s12864-020-07338-8 (PMC7788899; doi:10.1186/s12864-020-07338-8)
Supplement: Supplementary file 11 — Additional file 11: Table S7. List of genes with a CspA binding site motif in their upstream regions in Le. gelidum, Lc. piscium, and P. oligofermentans. [file 12864_2020_7338_MOESM11_ESM.xlsx]

## Sheet: Le.gelidum
The list of Le. gelidum genes, which have CspA binding site motif on their upstream regions.
CDS	protein ID	Locus Tag	Annotation	Strand	score	p-value	matched_sequence
cds1024	CBL91673.1	LEGAS_1025	hypothetical protein	+	9.7561	0.00105	CCAAT
cds771	CBL91420.1	LEGAS_0772	HTH-type transcriptional regulator glnR	+	9.7561	0.00105	CCAAT
cds39	CBL90688.1	LEGAS_0040	CAAX protease	+	9.7561	0.00105	CCAAT
cds518	CBL91167.1	LEGAS_0519	Lipid kinase YegS	+	9.7561	0.00105	CCAAT
cds1887	CBL92536.1	LEGAS_1888	GNAT family acetyltransferase YjcF	+	9.7561	0.00105	CCAAT
cds1642	CBL92291.1	LEGAS_1643	Inner membrane protein YbaN	-	9.7561	0.00105	CCAAT
cds458	CBL91107.1	LEGAS_0459	Modulator of drug activity B	+	9.7561	0.00105	CCAAT
cds722	CBL91371.1	LEGAS_0723	RelA SpoT domain-containing protein	-	9.7561	0.00105	CCAAT
cds1043	CBL91692.1	LEGAS_1044	Peptidoglycan hydrolase	-	9.7561	0.00105	CCAAT
cds959	CBL91608.1	LEGAS_0960	Alpha-aspartyl dipeptidase Peptidase E	-	9.7561	0.00105	CCAAT
cds1903	CBL92552.1	LEGAS_1904	N-acetyltransferase	-	9.7561	0.00105	CCAAT
cds1082	CBL91731.1	LEGAS_1083	Putative drug resistance ABC transporter ATP-binding subunit	-	9.7561	0.00105	CCAAT
cds161	CBL90810.1	LEGAS_0162	YisV	+	9.7561	0.00105	CCAAT
cds1513	CBL92162.1	LEGAS_1514	Malonyl CoA-acyl carrier protein transacylase	+	9.7561	0.00105	CCAAT
cds550	CBL91199.1	LEGAS_0551	Bifunctional protein FolD	+	9.7561	0.00105	CCAAT
cds712	CBL91361.1	LEGAS_0713	Methyl-accepting chemotaxis protein	+	9.7561	0.00105	CCAAT
cds168	CBL90817.1	LEGAS_0169	Transcriptional repressor AdcR	+	9.7561	0.00105	CCAAT
cds1193	CBL91842.1	LEGAS_1194	Mevalonate pyrophosphate decarboxylase	+	9.7561	0.00105	CCAAT
cds1319	CBL91968.1	LEGAS_1320	Xanthine uracil vitamin C permease	+	9.7561	0.00105	CCAAT
cds969	CBL91618.1	LEGAS_0970	hypothetical protein	-	9.7561	0.00105	CCAAT
cds1177	CBL91826.1	LEGAS_1178	Putative enzyme in amino acid metabolism	-	9.7561	0.00105	CCAAT
cds1153	CBL91802.1	LEGAS_1154	Maltose operon transcriptional repressor	-	9.7561	0.00105	CCAAT
cds306	CBL90955.1	LEGAS_0307	Ribose-phosphate pyrophosphokinase	-	9.7561	0.00105	CCAAT
cds320	CBL90969.1	LEGAS_0321	23S rRNA (Uracil-5-)-methyltransferase RumA	+	9.7561	0.00105	CCAAT
cds1298	CBL91947.1	LEGAS_1299	Diacetyl reductase S-acetoin forming	-	9.7561	0.00105	CCAAT
cds268	CBL90917.1	LEGAS_0269	Fructose-bisphosphate aldolase class II	-	9.7561	0.00105	CCAAT
cds463	CBL91112.1	LEGAS_0464	conserved hypothetical protein	+	9.7561	0.00105	CCAAT
cds770	CBL91419.1	LEGAS_0771	DNA polymerase I	+	9.7561	0.00105	CCAAT
cds1470	CBL92119.1	LEGAS_1471	Endonuclease MutS2	-	9.7561	0.00105	CCAAT
cds1579	CBL92228.1	LEGAS_1580	hypothetical protein	-	9.7561	0.00105	CCAAT
cds1439	CBL92088.1	LEGAS_1440	Beta-lactamase class C and other penicillin binding proteins	-	9.7561	0.00105	CCAAT
cds1398	CBL92047.1	LEGAS_1399	Preprotein translocase subunit SecG	-	9.7561	0.00105	CCAAT
cds1417	CBL92066.1	LEGAS_1418	Putative gluconeogenesis factor	+	9.7561	0.00105	CCAAT
cds730	CBL91379.1	LEGAS_0731	Multidrug resistance efflux pump	+	9.7561	0.00105	CCAAT
cds15	CBL90664.1	LEGAS_0016	Acetyltransferase	+	9.7561	0.00105	CCAAT
cds1043	CBL91692.1	LEGAS_1044	Peptidoglycan hydrolase	-	9.7561	0.00105	CCAAT
cds1144	CBL91793.1	LEGAS_1145	Histidine--tRNA ligase	-	9.7561	0.00105	CCAAT
cds1439	CBL92088.1	LEGAS_1440	Beta-lactamase class C and other penicillin binding proteins	-	9.7561	0.00105	CCAAT
cds795	CBL91444.1	LEGAS_0796	Transcription termination/antitermination protein NusA	-	9.7561	0.00105	CCAAT
cds1115	CBL91764.1	LEGAS_1116	General stress protein CsbD	+	9.7561	0.00105	CCAAT
cds202	CBL90851.1	LEGAS_0203	Transcription regulator	+	9.7561	0.00105	CCAAT
cds1566	CBL92215.1	LEGAS_1567	hypothetical protein	+	9.7561	0.00105	CCAAT
cds1547	CBL92196.1	LEGAS_1548	Hydroxyethylthiazole kinase	-	9.7561	0.00105	CCAAT
cds1153	CBL91802.1	LEGAS_1154	Maltose operon transcriptional repressor	+	9.7561	0.00105	CCAAT
cds756	CBL91405.1	LEGAS_0757	Lipopolysaccharide biosynthesis glycosyltransferase	+	9.7561	0.00105	CCAAT
cds1561	CBL92210.1	LEGAS_1562	Competence protein ComGF	-	9.7561	0.00105	CCAAT
cds283	CBL90932.1	LEGAS_0284	Glutamate--tRNA ligase	-	9.7561	0.00105	CCAAT
cds1489	CBL92138.1	LEGAS_1490	NADH dehydrogenase	-	9.7561	0.00105	CCAAT
cds192	CBL90841.1	LEGAS_0193	Xylose isomerase	+	9.7561	0.00105	CCAAT
cds457	CBL91106.1	LEGAS_0458	Type IA DNA topoisomerase	+	9.7561	0.00105	CCAAT
cds1188	CBL91837.1	LEGAS_1189	Adenine deaminase	-	9.7561	0.00105	CCAAT
cds118	CBL90767.1	LEGAS_0119	putative permease%2C membrane protein	-	9.7561	0.00105	CCAAT
cds193	CBL90842.1	LEGAS_0194	Xylulose kinase	+	9.7561	0.00105	CCAAT
cds919	CBL91568.1	LEGAS_0920	Lipase acylhydrolase	-	9.7561	0.00105	CCAAT
cds301	CBL90950.1	LEGAS_0302	HTH-type transcriptional regulator GmuR	-	9.7561	0.00105	CCAAT
cds1752	CBL92401.1	LEGAS_1753	NADH-dependent flavin oxidoreductase yqiG	-	9.7561	0.00105	CCAAT
cds715	CBL91364.1	LEGAS_0716	Oxidoreductase	-	9.7561	0.00105	CCAAT
cds827	CBL91476.1	LEGAS_0828	hypothetical protein	+	9.7561	0.00105	CCAAT
cds1016	CBL91665.1	LEGAS_1017	Glutathione peroxidase	-	9.7561	0.00105	CCAAT
cds1761	CBL92410.1	LEGAS_1762	Transposase	-	9.7561	0.00105	CCAAT
cds137	CBL90786.1	LEGAS_0138	Major facilitator family transporter	+	9.7561	0.00105	CCAAT
cds1790	CBL92439.1	LEGAS_1791	Amino acid permease-associated region	-	9.7561	0.00105	CCAAT
cds1180	CBL91829.1	LEGAS_1181	Ribokinase	-	9.7561	0.00105	CCAAT
cds477	CBL91126.1	LEGAS_0478	D-methionine ABC transporter binding protein	-	9.7561	0.00105	CCAAT
cds710	CBL91359.1	LEGAS_0711	dTDP-4-dehydrorhamnose reductase	+	9.7561	0.00105	CCAAT
cds1157	CBL91806.1	LEGAS_1158	Multiple sugar-binding transport ATP-binding protein MsmK	-	9.7561	0.00105	CCAAT
cds825	CBL91474.1	LEGAS_0826	hypothetical protein	-	9.7561	0.00105	CCAAT
cds266	CBL90915.1	LEGAS_0267	Transcriptional repressor of arabinoside utilization operon, GntR family	-	9.7561	0.00105	CCAAT
cds418	CBL91067.1	LEGAS_0419	PTS mannose transporter accessory protein ManO	+	9.7561	0.00105	CCAAT
cds1412	CBL92061.1	LEGAS_1413	Predicted hydrolase of the HAD superfamily	+	9.7561	0.00105	CCAAT
cds301	CBL90950.1	LEGAS_0302	HTH-type transcriptional regulator GmuR	+	9.7561	0.00105	CCAAT
cds1821	CBL92470.1	LEGAS_1822	Retron-type RNA-directed DNA polymerase	-	9.7561	0.00105	CCAAT
cds587	CBL91236.1	LEGAS_0588	hypothetical protein	-	9.7561	0.00105	CCAAT
cds589	CBL91238.1	LEGAS_0590	Predicted uracil-DNA glycosylase	-	9.7561	0.00105	CCAAT
cds1061	CBL91710.1	LEGAS_1062	D-xylose proton-symporter XylT	-	9.7561	0.00105	CCAAT
cds1052	CBL91701.1	LEGAS_1053	Pyruvate oxidase	-	9.7561	0.00105	CCAAT
cds1865	CBL92514.1	LEGAS_1866	Putative HTH-type transcriptional regulator GmuR	-	9.7561	0.00105	CCAAT
cds1214	CBL91863.1	LEGAS_1215	Cell cycle protein GpsB	-	9.7561	0.00105	CCAAT
cds458	CBL91107.1	LEGAS_0459	Modulator of drug activity B	-	9.7561	0.00105	CCAAT
cds1425	CBL92074.1	LEGAS_1426	GDP-mannose-dependent alpha-mannosyltransferase	-	9.7561	0.00105	CCAAT
cds546	CBL91195.1	LEGAS_0547	Glycosyl transferase	-	9.7561	0.00105	CCAAT
cds1592	CBL92241.1	LEGAS_1593	hypothetical protein	-	9.7561	0.00105	CCAAT
cds1252	CBL91901.1	LEGAS_1253	Putative ABC transporter ATP-binding protein YknV	+	9.7561	0.00105	CCAAT
cds1253	CBL91902.1	LEGAS_1254	Phosphate acetyltransferase	+	9.7561	0.00105	CCAAT
cds477	CBL91126.1	LEGAS_0478	D-methionine ABC transporter binding protein	-	9.7561	0.00105	CCAAT
cds147	CBL90796.1	LEGAS_0148	Glutamate--cysteine ligase	+	9.7561	0.00105	CCAAT
cds1816	CBL92465.1	LEGAS_1817	Transposase	-	9.7561	0.00105	CCAAT
cds613	CBL91262.1	LEGAS_0614	Flavin mononucleotide phosphatase YbjI	-	9.7561	0.00105	CCAAT
cds1354	CBL92003.1	LEGAS_1355	Acyl carrier protein	-	9.7561	0.00105	CCAAT
cds463	CBL91112.1	LEGAS_0464	conserved hypothetical protein	+	9.7561	0.00105	CCAAT
cds1677	CBL92326.1	LEGAS_1678	DNA-directed RNA polymerase subunit beta	-	9.7561	0.00105	CCAAT
cds898	CBL91547.1	LEGAS_0899	Uncharacterized conserved protein	-	9.7561	0.00105	CCAAT
cds955	CBL91604.1	LEGAS_0956	Permease, major facilitator superfamily	+	9.7561	0.00105	CCAAT
cds1458	CBL92107.1	LEGAS_1459	Glutamate ABC superfamily ATP binding cassette transporter membrane protein	-	9.7561	0.00105	CCAAT
cds345	CBL90994.1	LEGAS_0346	Universal stress protein UspA	-	9.7561	0.00105	CCAAT
cds204	CBL90853.1	LEGAS_0205	Phosphohydrolase, MutT/nudix family	-	9.7561	0.00105	CCAAT
cds478	CBL91127.1	LEGAS_0479	Integral membrane protein [Leuconostoc gelidum subsp. gasicomitatum LMG 18811]	+	9.7561	0.00105	CCAAT
cds1886	CBL92535.1	LEGAS_1887	Lipoteichoic acid synthase LtaS Type IIb	-	9.7561	0.00105	CCAAT
cds300	CBL90949.1	LEGAS_0301	Aminoacyl-tRNA deacylase	-	9.7561	0.00105	CCAAT
cds633	CBL91282.1	LEGAS_0634	ATP-dependent exoDNAse (Exonuclease V) beta subunit (Contains helicase and exonuclease domains)	+	9.7561	0.00105	CCAAT
cds471	CBL91120.1	LEGAS_0472	N-acetylglucosamine-6-phosphate deacetylase	+	9.7561	0.00105	CCAAT
cds15	CBL90664.1	LEGAS_0016	Acetyltransferase	-	9.7561	0.00105	CCAAT
cds907	CBL91556.1	LEGAS_0908	YitT family protein transporter	+	9.7561	0.00105	CCAAT
cds188	CBL90837.1	LEGAS_0189	Xyloside transporter XynT	+	9.7561	0.00105	CCAAT
cds880	CBL91529.1	LEGAS_0881	Elongation factor Ts	-	9.7561	0.00105	CCAAT
cds1658	CBL92307.1	LEGAS_1659	Holo-ACP synthase	+	9.7561	0.00105	CCAAT
cds1100	CBL91749.1	LEGAS_1101	Ammonium transporter	-	9.7561	0.00105	CCAAT
cds121	CBL90770.1	LEGAS_0122	unknown fragment	-	9.7561	0.00105	CCAAT
cds108	CBL90757.1	LEGAS_0109	Polar amino acid ABC transporter, ATPase	-	9.7561	0.00105	CCAAT
cds182	CBL90831.1	LEGAS_0183	Glucose-6-phosphate dehydrogenase	+	9.7561	0.00105	CCAAT
cds1024	CBL91673.1	LEGAS_1025	hypothetical protein	-	9.7561	0.00105	CCAAT
cds1336	CBL91985.1	LEGAS_1337	IreB family regulatory phosphoprotein (Fragment)	-	9.7561	0.00105	CCAAT
cds908	CBL91557.1	LEGAS_0909	conserved hypothetical protein	-	9.7561	0.00105	CCAAT
cds601	CBL91250.1	LEGAS_0602	Nucleoside diphosphate kinase	-	9.7561	0.00105	CCAAT
cds183	CBL90832.1	LEGAS_0184	hypothetical protein	-	9.7561	0.00105	CCAAT
cds300	CBL90949.1	LEGAS_0301	Aminoacyl-tRNA deacylase	+	9.7561	0.00105	CCAAT
cds1898	CBL92547.1	LEGAS_1899	Accessory Sec system protein Asp1	-	9.7561	0.00105	CCAAT
cds1014	CBL91663.1	LEGAS_1015	Oxidoreductase ion channel protein IolS	+	9.7561	0.00105	CCAAT
cds101	CBL90750.1	LEGAS_0102	Transposase	+	9.7561	0.00105	CCAAT
cds1561	CBL92210.1	LEGAS_1562	Competence protein ComGF	-	9.7561	0.00105	CCAAT
cds522	CBL91171.1	LEGAS_0523	ABC transporter (ATP-binding protein)	-	9.7561	0.00105	CCAAT
cds1783	CBL92432.1	LEGAS_1784	Transcriptional regulator, MutR family	+	9.7561	0.00105	CCAAT
cds714	CBL91363.1	LEGAS_0715	conserved hypothetical protein	+	9.7561	0.00105	CCAAT
cds1675	CBL92324.1	LEGAS_1676	Mini-ribonuclease 3	-	9.7561	0.00105	CCAAT
cds420	CBL91069.1	LEGAS_0421	10 kDa chaperonin	+	9.7561	0.00105	CCAAT
cds1296	CBL91945.1	LEGAS_1297	Methyl-directed repair DNA adenine methylase	-	9.7561	0.00105	CCAAT
cds406	CBL91055.1	LEGAS_0407	Cell wall teichoic acid glycosylation protein GtcA	-	9.7561	0.00105	CCAAT
cds1671	CBL92320.1	LEGAS_1672	hypothetical protein	-	9.7561	0.00105	CCAAT
cds1536	CBL92185.1	LEGAS_1537	Galactose operon repressor	-	9.7561	0.00105	CCAAT
cds633	CBL91282.1	LEGAS_0634	ATP-dependent exoDNAse (Exonuclease V) beta subunit (Contains helicase and exonuclease domains)	-	9.7561	0.00105	CCAAT
cds1052	CBL91701.1	LEGAS_1053	Pyruvate oxidase	-	9.7561	0.00105	CCAAT
cds549	CBL91198.1	LEGAS_0550	Late competence operon required for DNA binding and uptake	-	9.7561	0.00105	CCAAT
cds757	CBL91406.1	LEGAS_0758	unknown enzyme	+	9.7561	0.00105	CCAAT
cds1761	CBL92410.1	LEGAS_1762	Transposase	+	9.7561	0.00105	CCAAT
cds689	CBL91338.1	LEGAS_0690	30S ribosomal protein S16	-	9.7561	0.00105	CCAAT
cds373	CBL91022.1	LEGAS_0374	Deoxyadenosine kinase/Deoxyguanosine kinase	-	9.7561	0.00105	CCAAT
cds41	CBL90690.1	LEGAS_0042	PlnI	-	9.7561	0.00105	CCAAT
cds548	CBL91197.1	LEGAS_0549	Thymidylate synthase	-	9.7561	0.00105	CCAAT
cds192	CBL90841.1	LEGAS_0193	Xylose isomerase	-	9.7561	0.00105	CCAAT
cds366	CBL91015.1	LEGAS_0367	Thymidylate kinase	+	9.7561	0.00105	CCAAT
cds92	CBL90741.1	LEGAS_0093	hypothetical protein	-	9.7561	0.00105	CCAAT
cds1122	CBL91771.1	LEGAS_1123	Ribosome biogenesis GTPase Der	-	9.7561	0.00105	CCAAT
cds1854	CBL92503.1	LEGAS_1855	Trk system potassium uptake protein TrkH	+	9.7561	0.00105	CCAAT
cds1142	CBL91791.1	LEGAS_1143	UPF0750 membrane protein YitT	+	9.7561	0.00105	CCAAT
cds91	CBL90740.1	LEGAS_0092	Bacteriocin prepeptide or inducing factor for bacteriocin synthesis	-	9.7561	0.00105	CCAAT
cds1860	CBL92509.1	LEGAS_1861	Glutathione-disulfide reductase	+	9.7561	0.00105	CCAAT
cds874	CBL91523.1	LEGAS_0875	Transcriptional repressor LexA	+	9.7561	0.00105	CCAAT
cds1745	CBL92394.1	LEGAS_1746	Phosphoglycerate kinase	-	9.7561	0.00105	CCAAT
cds1062	CBL91711.1	LEGAS_1063	Polypeptide with collagen binding activity	-	9.7561	0.00105	CCAAT
cds1623	CBL92272.1	LEGAS_1624	Glucosamine-6-phosphate deaminase	-	9.7561	0.00105	CCAAT
cds449	CBL91098.1	LEGAS_0450	Xanthine/uracil permeases family protein	-	9.7561	0.00105	CCAAT
cds1850	CBL92499.1	LEGAS_1851	Predicted nucleoside-diphosphate-sugar epimerase	+	9.7561	0.00105	CCAAT
cds1256	CBL91905.1	LEGAS_1257	Methylenetetrahydrofolate reductase	+	9.7561	0.00105	CCAAT
cds591	CBL91240.1	LEGAS_0592	Lipoprotein	+	9.7561	0.00105	CCAAT
cds1166	CBL91815.1	LEGAS_1167	Asparagine--tRNA ligase	+	9.7561	0.00105	CCAAT
cds1651	CBL92300.1	LEGAS_1652	Peptidoglycan-binding protein LysM	-	9.7561	0.00105	CCAAT
cds959	CBL91608.1	LEGAS_0960	Alpha-aspartyl dipeptidase Peptidase E	-	9.7561	0.00105	CCAAT
cds1641	CBL92290.1	LEGAS_1642	Exopolyphosphatase / guanosine-5'-triphosphate,3'-diphosphate pyrophosphatase	+	9.7561	0.00105	CCAAT
cds1115	CBL91764.1	LEGAS_1116	General stress protein CsbD	-	9.7561	0.00105	CCAAT
cds1910	CBL92559.1	LEGAS_1911	Immunity protein, probable	-	9.7561	0.00105	CCAAT
cds65	CBL90714.1	LEGAS_0066	conserved hypothetical protein%2C probably a pseudogene	-	9.7561	0.00105	CCAAT
cds1783	CBL92432.1	LEGAS_1784	Transcriptional regulator, MutR family	-	9.7561	0.00105	CCAAT
cds1831	CBL92480.1	LEGAS_1832	hypothetical protein	-	9.7561	0.00105	CCAAT
cds698	CBL91347.1	LEGAS_0699	Glucosyltransferase GtfG	-	9.7561	0.00105	CCAAT
cds1890	CBL92539.1	LEGAS_1891	Acid sugar phosphatase	+	9.7561	0.00105	CCAAT
cds1347	CBL91996.1	LEGAS_1348	Global transcriptional regulator, catabolite control protein A	+	9.7561	0.00105	CCAAT
cds1832	CBL92481.1	LEGAS_1833	Transcriptional regulator	-	9.7561	0.00105	CCAAT
cds593	CBL91242.1	LEGAS_0594	Vancomycin B-type resistance protein VanW	-	9.7561	0.00105	CCAAT
cds587	CBL91236.1	LEGAS_0588	hypothetical protein	-	9.7561	0.00105	CCAAT
cds919	CBL91568.1	LEGAS_0920	Lipase acylhydrolase	+	9.7561	0.00105	CCAAT
cds1187	CBL91836.1	LEGAS_1188	Glutamine--fructose-6-phosphate aminotransferase [isomerizing]	+	9.7561	0.00105	CCAAT
cds238	CBL90887.1	LEGAS_0239	ABC transporter ATP-binding and permeaseprotein	-	9.7561	0.00105	CCAAT
cds1889	CBL92538.1	LEGAS_1890	Chitinase	+	9.7561	0.00105	CCAAT
cds1652	CBL92301.1	LEGAS_1653	Beta-ketoacyl-[acyl-carrier-protein] synthase III	+	9.7561	0.00105	CCAAT
cds531	CBL91180.1	LEGAS_0532	membrane protein	-	9.7561	0.00105	CCAAT
cds1797	CBL92446.1	LEGAS_1798	Problable L-ascorbate 6-phosphate lactonase	-	9.7561	0.00105	CCAAT
cds1043	CBL91692.1	LEGAS_1044	Peptidoglycan hydrolase	+	9.7561	0.00105	CCAAT
cds1856	CBL92505.1	LEGAS_1857	Quinone-dependent D-lactate dehydrogenase	+	9.7561	0.00105	CCAAT
cds1623	CBL92272.1	LEGAS_1624	Glucosamine-6-phosphate deaminase	-	9.7561	0.00105	CCAAT
cds686	CBL91335.1	LEGAS_0687	Deoxyadenosine kinase / Deoxyguanosine kinase	-	9.7561	0.00105	CCAAT
cds269	CBL90918.1	LEGAS_0270	L-arabinose isomerase	+	9.7561	0.00105	CCAAT
cds117	CBL90766.1	LEGAS_0118	Putative secreted metallopeptidase	-	9.7561	0.00105	CCAAT
cds25	CBL90674.1	LEGAS_0026	D-ribose pyranase	-	9.7561	0.00105	CCAAT
cds378	CBL91027.1	LEGAS_0379	Two-component system response regulator CiaR	-	9.7561	0.00105	CCAAT
cds690	CBL91339.1	LEGAS_0691	5 nucleotidase deoxy cytosolic type C	+	9.7561	0.00105	CCAAT
cds1749	CBL92398.1	LEGAS_1750	Multidrug resistance protein B	-	9.7561	0.00105	CCAAT
cds184	CBL90833.1	LEGAS_0185	Multidrug transport protein, major facilitator superfamily	-	9.7561	0.00105	CCAAT
cds548	CBL91197.1	LEGAS_0549	Thymidylate synthase	-	9.7561	0.00105	CCAAT
cds974	CBL91623.1	LEGAS_0975	hypothetical protein	-	9.7561	0.00105	CCAAT
cds856	CBL91505.1	LEGAS_0857	hypothetical protein	-	9.7561	0.00105	CCAAT
cds197	CBL90846.1	LEGAS_0198	Potassium transporter Kef	-	9.7561	0.00105	CCAAT
cds174	CBL90823.1	LEGAS_0175	membrane protein%2C putative	-	9.7561	0.00105	CCAAT
cds1250	CBL91899.1	LEGAS_1251	Phosphoserine aminotransferase	+	9.7561	0.00105	CCAAT
cds1634	CBL92283.1	LEGAS_1635	HTH-type transcriptional repressor CzrA	-	9.7561	0.00105	CCAAT
cds98	CBL90747.1	LEGAS_0099	ATPase component of ABC transporters with duplicated ATPase domains	+	9.7561	0.00105	CCAAT
cds1083	CBL91732.1	LEGAS_1084	Dihydroorotate dehydrogenasecatalytic subunit	+	9.7561	0.00105	CCAAT
cds83	CBL90732.1	LEGAS_0084	hypothetical protein	+	9.7561	0.00105	CCAAT
cds1768	CBL92417.1	LEGAS_1769	ATP synthase subunit c	+	9.7561	0.00105	CCAAT
cds455	CBL91104.1	LEGAS_0456	Inosine-uridine preferring nucleoside hydrolase	-	9.7561	0.00105	CCAAT
cds101	CBL90750.1	LEGAS_0102	Transposase	-	9.7561	0.00105	CCAAT
cds201	CBL90850.1	LEGAS_0202	PSE family sulfate exporter	-	9.7561	0.00105	CCAAT
cds962	CBL91611.1	LEGAS_0963	NADPH quinone reductase or related Zn-dependent oxidoreductase	+	9.7561	0.00105	CCAAT
cds1830	CBL92479.1	LEGAS_1831	Integrase core domain protein	+	9.7561	0.00105	CCAAT
cds1188	CBL91837.1	LEGAS_1189	Adenine deaminase	-	9.7561	0.00105	CCAAT
cds769	CBL91418.1	LEGAS_0770	Integral membrane protein, interacts with FtsH	-	9.7561	0.00105	CCAAT
cds463	CBL91112.1	LEGAS_0464	conserved hypothetical protein	-	9.7561	0.00105	CCAAT
cds1893	CBL92542.1	LEGAS_1894	Nitrilase cyanide hydratase and apolipoprotein N-acyltransferase	-	9.7561	0.00105	CCAAT
cds1837	CBL92486.1	LEGAS_1838	hypothetical protein	+	9.7561	0.00105	CCAAT
cds197	CBL90846.1	LEGAS_0198	Potassium transporter Kef	+	9.7561	0.00105	CCAAT
cds1053	CBL91702.1	LEGAS_1054	Trehalose-6-phosphate hydrolase	+	9.7561	0.00105	CCAAT
cds1621	CBL92270.1	LEGAS_1622	Competence protein ComGA	+	9.7561	0.00105	CCAAT
cds1615	CBL92264.1	LEGAS_1616	Bacteriophage transcriptional regulator	+	9.7561	0.00105	CCAAT
cds946	CBL91595.1	LEGAS_0947	Predicted transcriptional regulators	-	9.7561	0.00105	CCAAT
cds857	CBL91506.1	LEGAS_0858	UDP-N-acetylmuramyl-tripeptide synthetase	+	9.7561	0.00105	CCAAT
cds1651	CBL92300.1	LEGAS_1652	Peptidoglycan-binding protein LysM	+	9.7561	0.00105	CCAAT
cds286	CBL90935.1	LEGAS_0287	conserved hypothetical protein	-	9.7561	0.00105	CCAAT
cds966	CBL91615.1	LEGAS_0967	Anaerobic benzoate catabolism transcriptional regulator	-	9.7561	0.00105	CCAAT
cds1643	CBL92292.1	LEGAS_1644	Membrane-associated phospholipid phosphatase	-	9.7561	0.00105	CCAAT
cds1603	CBL92252.1	LEGAS_1604	conserved hypothetical protein	+	9.7561	0.00105	CCAAT
cds1761	CBL92410.1	LEGAS_1762	Transposase	-	9.7561	0.00105	CCAAT
cds1139	CBL91788.1	LEGAS_1140	Amino acid permease-associated region	-	9.7561	0.00105	CCAAT
cds1898	CBL92547.1	LEGAS_1899	Accessory Sec system protein Asp1	+	9.7561	0.00105	CCAAT
cds194	CBL90843.1	LEGAS_0195	Thioredoxin-coupled arsenate reductase	+	9.7561	0.00105	CCAAT
cds126	CBL90775.1	LEGAS_0127	conserved hypothetical protein [Leuconostoc gelidum subsp. gasicomitatum LMG 18811]	+	9.7561	0.00105	CCAAT
cds1690	CBL92339.1	LEGAS_1691	Hemolysin or related protein containing CBS domain	+	9.7561	0.00105	CCAAT
cds1784	CBL92433.1	LEGAS_1785	PTS system, cellobiose-specific IIC component	+	9.7561	0.00105	CCAAT
cds568	CBL91217.1	LEGAS_0569	Putative HTH-type transcriptional regulator YddM	+	9.7561	0.00105	CCAAT
cds525	CBL91174.1	LEGAS_0526	Acetolactate synthase large subunit	-	9.7561	0.00105	CCAAT
cds895	CBL91544.1	LEGAS_0896	ABC transporter ATPase	-	9.7561	0.00105	CCAAT
cds1850	CBL92499.1	LEGAS_1851	Predicted nucleoside-diphosphate-sugar epimerase	+	9.7561	0.00105	CCAAT
cds1348	CBL91997.1	LEGAS_1349	Proline dipeptidase	-	9.7561	0.00105	CCAAT
cds286	CBL90935.1	LEGAS_0287	conserved hypothetical protein	-	9.7561	0.00105	CCAAT
cds954	CBL91603.1	LEGAS_0955	Transcriptional regulator	-	9.7561	0.00105	CCAAT
cds588	CBL91237.1	LEGAS_0589	FIG042921: similarity to aminoacyl-tRNA editing enzymes YbaK, ProX	+	9.7561	0.00105	CCAAT
cds1798	CBL92447.1	LEGAS_1799	Transcriptional antiterminator with PTS regulation domain	+	9.7561	0.00105	CCAAT
cds1412	CBL92061.1	LEGAS_1413	Predicted hydrolase of the HAD superfamily	-	9.7561	0.00105	CCAAT
cds273	CBL90922.1	LEGAS_0274	Aspartate ammonia-lyase	-	9.7561	0.00105	CCAAT
cds518	CBL91167.1	LEGAS_0519	Lipid kinase YegS	-	9.7561	0.00105	CCAAT
cds1023	CBL91672.1	LEGAS_1024	hypothetical protein	+	9.7561	0.00105	CCAAT
cds1692	CBL92341.1	LEGAS_1693	GTPase HflX	-	9.7561	0.00105	CCAAT
cds1060	CBL91709.1	LEGAS_1061	Ferric cations import ATP-binding protein FbpC	+	9.7561	0.00105	CCAAT
cds812	CBL91461.1	LEGAS_0813	Prophage pi3 protein 39	+	9.7561	0.00105	CCAAT
cds302	CBL90951.1	LEGAS_0303	Xylulose-5-phosphate phosphoketolase Fructose-6-phosphate phosphoketolase	-	9.7561	0.00105	CCAAT
cds54	CBL90703.1	LEGAS_0055	conserved domain protein%2C possible pseudogene	-	9.7561	0.00105	CCAAT
cds1302	CBL91951.1	LEGAS_1303	Peptidase V	+	9.7561	0.00105	CCAAT
cds891	CBL91540.1	LEGAS_0892	Bifunctional protein: zinc-containing alcohol dehydrogenase quinone oxidoreductase	-	9.7561	0.00105	CCAAT
cds302	CBL90951.1	LEGAS_0303	Xylulose-5-phosphate phosphoketolase Fructose-6-phosphate phosphoketolase	+	9.7561	0.00105	CCAAT
cds1277	CBL91926.1	LEGAS_1278	Transcriptional regulator MraZ	-	9.7561	0.00105	CCAAT
cds1864	CBL92513.1	LEGAS_1865	Beta-glucosidase 6-phospho-beta-glucosidase beta-galactosidase	+	9.7561	0.00105	CCAAT
cds1784	CBL92433.1	LEGAS_1785	PTS system, cellobiose-specific IIC component	-	9.7561	0.00105	CCAAT
cds597	CBL91246.1	LEGAS_0598	ATP-dependent DNA helicase RecG	-	9.7561	0.00105	CCAAT
cds1691	CBL92340.1	LEGAS_1692	Phosphoglycerate mutase	+	9.7561	0.00105	CCAAT
cds1356	CBL92005.1	LEGAS_1357	GABA permease, gabP	-	9.7561	0.00105	CCAAT
cds587	CBL91236.1	LEGAS_0588	hypothetical protein	-	9.7561	0.00105	CCAAT
cds1769	CBL92418.1	LEGAS_1770	Proton-transporting two-sector ATPase, A subunit	+	9.7561	0.00105	CCAAT
cds1614	CBL92263.1	LEGAS_1615	hypothetical protein	-	9.7561	0.00105	CCAAT
cds1303	CBL91952.1	LEGAS_1304	conserved hypothetical protein	-	9.7561	0.00105	CCAAT
cds697	CBL91346.1	LEGAS_0698	Transcriptional activator	+	9.7561	0.00105	CCAAT
cds1151	CBL91800.1	LEGAS_1152	Sucrose/H+ symporter	-	9.7561	0.00105	CCAAT
cds837	CBL91486.1	LEGAS_0838	hypothetical protein	+	9.7561	0.00105	CCAAT
cds669	CBL91318.1	LEGAS_0670	DNA polymerase IV	+	9.7561	0.00105	CCAAT
cds592	CBL91241.1	LEGAS_0593	Sugar efflux transporter for intercellular exchange	+	9.7561	0.00105	CCAAT
cds1100	CBL91749.1	LEGAS_1101	Ammonium transporter	-	9.7561	0.00105	CCAAT
cds1587	CBL92236.1	LEGAS_1588	phage scaffold protein	-	9.7561	0.00105	CCAAT
cds479	CBL91128.1	LEGAS_0480	Predicted membrane protein (DUF2207)	-	9.7561	0.00105	CCAAT
cds1187	CBL91836.1	LEGAS_1188	Glutamine--fructose-6-phosphate aminotransferase [isomerizing]	+	9.7561	0.00105	CCAAT
cds84	CBL90733.1	LEGAS_0085	ABC transporter ATP-binding protein YvcR	-	9.7561	0.00105	CCAAT
cds969	CBL91618.1	LEGAS_0970	hypothetical protein	-	9.7561	0.00105	CCAAT
cds1675	CBL92324.1	LEGAS_1676	Mini-ribonuclease 3	+	9.7561	0.00105	CCAAT
cds97	CBL90746.1	LEGAS_0098	Galactoside permease	-	9.7561	0.00105	CCAAT
cds169	CBL90818.1	LEGAS_0170	Bacitracin transport system ATP-binding protein	-	9.7561	0.00105	CCAAT
cds1541	CBL92190.1	LEGAS_1542	DUF368 domain-containing protein	-	9.7561	0.00105	CCAAT
cds275	CBL90924.1	LEGAS_0276	Predicted acyltransferase with acyl-CoA N-acyltransferase domain	-	9.7561	0.00105	CCAAT
cds969	CBL91618.1	LEGAS_0970	hypothetical protein	+	9.7561	0.00105	CCAAT
cds1023	CBL91672.1	LEGAS_1024	hypothetical protein	-	9.7561	0.00105	CCAAT
cds1212	CBL91861.1	LEGAS_1213	N5-carboxyaminoimidazole ribonucleotide mutase	-	9.7561	0.00105	CCAAT
cds1192	CBL91841.1	LEGAS_1193	Pheromone autoinducer 2 transporter	-	9.7561	0.00105	CCAAT
cds302	CBL90951.1	LEGAS_0303	Xylulose-5-phosphate phosphoketolase Fructose-6-phosphate phosphoketolase	+	9.7561	0.00105	CCAAT
cds1890	CBL92539.1	LEGAS_1891	Acid sugar phosphatase	-	9.7561	0.00105	CCAAT
cds1648	CBL92297.1	LEGAS_1649	hypothetical protein	+	9.7561	0.00105	CCAAT
cds200	CBL90849.1	LEGAS_0201	Glucosyltransferase-SI	-	9.7561	0.00105	CCAAT
cds962	CBL91611.1	LEGAS_0963	NADPH quinone reductase or related Zn-dependent oxidoreductase	-	9.7561	0.00105	CCAAT
cds1675	CBL92324.1	LEGAS_1676	Mini-ribonuclease 3	+	9.7561	0.00105	CCAAT
cds39	CBL90688.1	LEGAS_0040	CAAX protease	-	9.7561	0.00105	CCAAT
cds1889	CBL92538.1	LEGAS_1890	Chitinase	-	9.7561	0.00105	CCAAT
cds1598	CBL92247.1	LEGAS_1599	hypothetical protein	-	9.7561	0.00105	CCAAT
cds148	CBL90797.1	LEGAS_0149	Histidine protein kinase ComD	-	9.7561	0.00105	CCAAT
cds965	CBL91614.1	LEGAS_0966	Acyl CoA thioesterase	+	9.7561	0.00105	CCAAT
cds709	CBL91358.1	LEGAS_0710	dTDP-glucose 4%2C6-dehydratase	-	9.7561	0.00105	CCAAT
cds1609	CBL92258.1	LEGAS_1610	XRE family transcriptional regulator (Fragment)	+	9.7561	0.00105	CCAAT
cds689	CBL91338.1	LEGAS_0690	30S ribosomal protein S16	-	9.7561	0.00105	CCAAT
cds1035	CBL91684.1	LEGAS_1036	Probable carboxyvinyl-carboxyphosphonate phosphorylmutase	-	9.7561	0.00105	CCAAT
cds193	CBL90842.1	LEGAS_0194	Xylulose kinase	-	9.7561	0.00105	CCAAT
cds1156	CBL91805.1	LEGAS_1157	Sugar ABC transporter	+	9.7561	0.00105	CCAAT
cds902	CBL91551.1	LEGAS_0903	Phosphoribosylanthranilate isomerase	-	9.7561	0.00105	CCAAT
cds837	CBL91486.1	LEGAS_0838	hypothetical protein	-	9.7561	0.00105	CCAAT
cds1356	CBL92005.1	LEGAS_1357	GABA permease, gabP	-	9.7561	0.00105	CCAAT
cds971	CBL91620.1	LEGAS_0972	Transcriptional regulator, Cro/CI family	+	9.7561	0.00105	CCAAT
cds372	CBL91021.1	LEGAS_0373	Serine-type D-Ala-D-Ala carboxypeptidase	+	9.7561	0.00105	CCAAT
cds875	CBL91524.1	LEGAS_0876	Conserved hypothetical small extracellular protein	-	9.7561	0.00105	CCAAT
cds1053	CBL91702.1	LEGAS_1054	Trehalose-6-phosphate hydrolase	+	9.7561	0.00105	CCAAT
cds312	CBL90961.1	LEGAS_0313	Ribosomal RNA large subunit methyltransferase H	-	9.7561	0.00105	CCAAT
cds1115	CBL91764.1	LEGAS_1116	General stress protein CsbD	+	9.7561	0.00105	CCAAT
cds14	CBL90663.1	LEGAS_0015	hypothetical protein	+	9.7561	0.00105	CCAAT
cds233	CBL90882.1	LEGAS_0234	Putative Phosphoesterase	-	9.7561	0.00105	CCAAT
cds587	CBL91236.1	LEGAS_0588	hypothetical protein	+	9.7561	0.00105	CCAAT
cds831	CBL91480.1	LEGAS_0832	hypothetical protein	+	9.7561	0.00105	CCAAT
cds372	CBL91021.1	LEGAS_0373	Serine-type D-Ala-D-Ala carboxypeptidase	-	9.7561	0.00105	CCAAT
cds157	CBL90806.1	LEGAS_0158	Cysteine synthase A	+	9.7561	0.00105	CCAAT
cds1027	CBL91676.1	LEGAS_1028	Ribosomal-protein-alanine acetyltransferase, rimI	-	9.7561	0.00105	CCAAT
cds1882	CBL92531.1	LEGAS_1883	Glycerol uptake facilitator	-	9.7561	0.00105	CCAAT
cds1685	CBL92334.1	LEGAS_1686	Membrane-associated phospholipid phosphatase	+	9.7561	0.00105	CCAAT
cds1648	CBL92297.1	LEGAS_1649	hypothetical protein	+	9.7561	0.00105	CCAAT
cds711	CBL91360.1	LEGAS_0712	Integral membrane protein	-	9.7561	0.00105	CCAAT
cds318	CBL90967.1	LEGAS_0319	DNA-binding protein yizB	-	9.7561	0.00105	CCAAT
cds1505	CBL92154.1	LEGAS_1506	Type II toxin-antitoxin system death-on-curing family toxin	-	9.7561	0.00105	CCAAT
cds1259	CBL91908.1	LEGAS_1260	PTS sugar transporter subunit IIC	+	9.7561	0.00105	CCAAT
cds1447	CBL92096.1	LEGAS_1448	Branched chain amino acid: 2-keto-4-methylthiobutyrate aminotransferase / fructokinase	+	9.7561	0.00105	CCAAT
cds715	CBL91364.1	LEGAS_0716	Oxidoreductase	-	9.7561	0.00105	CCAAT
cds268	CBL90917.1	LEGAS_0269	Fructose-bisphosphate aldolase class II	-	9.7561	0.00105	CCAAT
cds1774	CBL92423.1	LEGAS_1775	Undecaprenyl-diphosphate phosphatase	-	9.7561	0.00105	CCAAT
cds1770	CBL92419.1	LEGAS_1771	Xanthine uracil permease	-	9.7561	0.00105	CCAAT
cds1683	CBL92332.1	LEGAS_1684	Major cold shock protein CspA	+	9.7561	0.00105	CCAAT
cds1318	CBL91967.1	LEGAS_1319	2,3-bisphosphoglycerate-dependent phosphoglycerate mutase	-	9.7561	0.00105	CCAAT
cds385	CBL91034.1	LEGAS_0386	Oligopeptide ABC transporter, periplasmic oligopeptide-binding protein OppA	-	9.7561	0.00105	CCAAT
cds856	CBL91505.1	LEGAS_0857	hypothetical protein	-	9.7561	0.00105	CCAAT
cds205	CBL90854.1	LEGAS_0206	Substrate-specific component FolT of folate ECF transporter	+	9.7561	0.00105	CCAAT
cds1039	CBL91688.1	LEGAS_1040	Transposase	+	9.7561	0.00105	CCAAT
cds1816	CBL92465.1	LEGAS_1817	Transposase	+	9.7561	0.00105	CCAAT
cds709	CBL91358.1	LEGAS_0710	dTDP-glucose 4%2C6-dehydratase	-	9.7561	0.00105	CCAAT
cds841	CBL91490.1	LEGAS_0842	Chaperonin GroEL (HSP60 family)	-	9.7561	0.00105	CCAAT
cds794	CBL91443.1	LEGAS_0795	Ribosome maturation factor RimP	-	9.7561	0.00105	CCAAT
cds327	CBL90976.1	LEGAS_0328	Membrane transport family protein	-	9.7561	0.00105	CCAAT
cds721	CBL91370.1	LEGAS_0722	Predicted dithiol-disulfide isomerase involved in polyketide biosynthesis	+	9.7561	0.00105	CCAAT
cds1418	CBL92067.1	LEGAS_1419	conserved hypothetical protein	-	9.7561	0.00105	CCAAT
cds1484	CBL92133.1	LEGAS_1485	hypothetical protein	+	9.7561	0.00105	CCAAT
cds1632	CBL92281.1	LEGAS_1633	Ribosomal RNA small subunit methyltransferase G	-	9.7561	0.00105	CCAAT
cds10	CBL90659.1	LEGAS_0011	Permease of the major facilitator superfamily	-	9.7561	0.00105	CCAAT
cds185	CBL90834.1	LEGAS_0186	Sodium:proton antiporter	-	9.7561	0.00105	CCAAT
cds449	CBL91098.1	LEGAS_0450	Xanthine/uracil permeases family protein	-	9.7561	0.00105	CCAAT
cds731	CBL91380.1	LEGAS_0732	Acetylornithine deacetylase/succinyl-diaminopimelate desuccinylase	-	9.7561	0.00105	CCAAT
cds531	CBL91180.1	LEGAS_0532	membrane protein	-	9.7561	0.00105	CCAAT
cds714	CBL91363.1	LEGAS_0715	conserved hypothetical protein	+	9.7561	0.00105	CCAAT
cds1258	CBL91907.1	LEGAS_1259	Amino acid permease-associated region	-	9.7561	0.00105	CCAAT
cds1683	CBL92332.1	LEGAS_1684	Major cold shock protein CspA	-	9.7561	0.00105	CCAAT
cds622	CBL91271.1	LEGAS_0623	Multifunctional fusion protein	-	9.7561	0.00105	CCAAT
cds1144	CBL91793.1	LEGAS_1145	Histidine--tRNA ligase	+	9.7561	0.00105	CCAAT
cds321	CBL90970.1	LEGAS_0322	Transcriptional regulator	-	9.7561	0.00105	CCAAT
cds1609	CBL92258.1	LEGAS_1610	XRE family transcriptional regulator (Fragment)	-	9.7561	0.00105	CCAAT
cds160	CBL90809.1	LEGAS_0161	Substrate-specific component PdxU of predicted pyridoxine ECF transporter	-	9.7561	0.00105	CCAAT
cds841	CBL91490.1	LEGAS_0842	Chaperonin GroEL (HSP60 family)	+	9.7561	0.00105	CCAAT
cds105	CBL90754.1	LEGAS_0106	Tyrosine--tRNA ligase	+	9.7561	0.00105	CCAAT
cds851	CBL91500.1	LEGAS_0852	Phosphoglycerate dehydrogenase	-	9.7561	0.00105	CCAAT
cds1039	CBL91688.1	LEGAS_1040	Transposase	-	9.7561	0.00105	CCAAT
cds1816	CBL92465.1	LEGAS_1817	Transposase	-	9.7561	0.00105	CCAAT
cds44	CBL90693.1	LEGAS_0045	lactococcin A immunity protein (putative) [Leuconostoc gelidum subsp. gasicomitatum LMG 18811]	-	9.7561	0.00105	CCAAT

## Sheet: Lc.piscium
The list of Lc. piscium genes, which have CspA binding site motif on their upstream regions.
CDS	Protein ID	Locus Tag	Annotation	Strand	Score	P-value	matched_sequence
cds684	CEN27885.1	LACPI_0685	Xylose-responsive transcription regulator	+	9.7561	0.00105	CCAAT
cds1267	CEN28468.1	LACPI_1268	N-acetylglucosamine-6-phosphate deacetylase	+	9.7561	0.00105	CCAAT
cds1477	CEN28678.1	LACPI_1478	Phosphoesterase	+	9.7561	0.00105	CCAAT
cds1585	CEN28786.1	LACPI_1586	Immunoreactive protein Se23.5	-	9.7561	0.00105	CCAAT
cds176	CEN27377.1	LACPI_0177	Lactoylglutathione lyase	-	9.7561	0.00105	CCAAT
cds489	CEN27690.1	LACPI_0490	Magnesium transporter MgtE	+	9.7561	0.00105	CCAAT
cds2380	CEN29581.1	LACPI_2381	HTH-type transcriptional regulator	+	9.7561	0.00105	CCAAT
cds1515	CEN28716.1	LACPI_1516	Uncharacterized protein	-	9.7561	0.00105	CCAAT
cds515	CEN27716.1	LACPI_0516	Zinc-containing alcohol dehydrogenase	-	9.7561	0.00105	CCAAT
cds903	CEN28104.1	LACPI_0904	Uncharacterized protein	-	9.7561	0.00105	CCAAT
cds36	CEN27237.1	LACPI_0037	Ribonuclease HIII	+	9.7561	0.00105	CCAAT
cds1873	CEN29074.1	LACPI_1874	Phosphoglycerate mutase	-	9.7561	0.00105	CCAAT
cds1269	CEN28470.1	LACPI_1270	Putative 5-bromo-4-chloroindolyl phosphate hydrolysis protein [Lactococcus piscium MKFS47]	+	9.7561	0.00105	CCAAT
cds1112	CEN28313.1	LACPI_1113	Ferredoxin--NADP reductase	+	9.7561	0.00105	CCAAT
cds916	CEN28117.1	LACPI_0917	Uncharacterized protein	+	9.7561	0.00105	CCAAT
cds1819	CEN29020.1	LACPI_1820	Methionine aminopeptidase	+	9.7561	0.00105	CCAAT
cds2124	CEN29325.1	LACPI_2125	Universal stress protein UspA	+	9.7561	0.00105	CCAAT
cds1425	CEN28626.1	LACPI_1426	Oligo-beta-mannoside-specific phosphotransferase enzyme IIB component	-	9.7561	0.00105	CCAAT
cds666	CEN27867.1	LACPI_0667	Malolactic fermentation system transcriptional regulator MleR	+	9.7561	0.00105	CCAAT
cds2219	CEN29420.1	LACPI_2220	Sugar transport protein	-	9.7561	0.00105	CCAAT
cds322	CEN27523.1	LACPI_0323	Sorbitol-6-phosphate dehydrogenase	-	9.7561	0.00105	CCAAT
cds95	CEN27296.1	LACPI_0096	Glycosyltransferase involved in cell wall bisynthesis	+	9.7561	0.00105	CCAAT
cds341	CEN27542.1	LACPI_0342	Glutathione-regulated potassium-efflux system ancillary protein KefG	+	9.7561	0.00105	CCAAT
cds100	CEN27301.1	LACPI_0101	Amino acid/amide ABC transporter substrate-binding protein, HAAT family	-	9.7561	0.00105	CCAAT
cds2277	CEN29478.1	LACPI_2278	Membrane protein containing DUF1211 [Lactococcus piscium MKFS47]	-	9.7561	0.00105	CCAAT
cds1154	CEN28355.1	LACPI_1155	Zinc ABC transporter substrate-binding protein AdcA	+	9.7561	0.00105	CCAAT
cds1003	CEN28204.1	LACPI_1004	Glycerol-3-phosphate cytidylyltransferase	-	9.7561	0.00105	CCAAT
cds215	CEN27416.1	LACPI_0216	Lactose ABC superfamily ATP binding cassette transporter, binding protein	+	9.7561	0.00105	CCAAT
cds807	CEN28008.1	LACPI_0808	Uncharacterized protein	-	9.7561	0.00105	CCAAT
cds2201	CEN29402.1	LACPI_2202	Elongation factor Ts	+	9.7561	0.00105	CCAAT
cds1345	CEN28546.1	LACPI_1346	DNA gyrase subunit A	-	9.7561	0.00105	CCAAT
cds2090	CEN29291.1	LACPI_2091	Cyclic nucleotide-binding domain-containing protein	-	9.7561	0.00105	CCAAT
cds1507	CEN28708.1	LACPI_1508	Phage transcriptional activator	-	9.7561	0.00105	CCAAT
cds660	CEN27861.1	LACPI_0661	Diadenylate cyclase	-	9.7561	0.00105	CCAAT
cds1552	CEN28753.1	LACPI_1553	DNA polymerase III alpha subunit DNA polymerase III epsilon chain	-	9.7561	0.00105	CCAAT
cds2093	CEN29294.1	LACPI_2094	Protein RecA	-	9.7561	0.00105	CCAAT
cds1609	CEN28810.1	LACPI_1610	Exodeoxyribonuclease III	-	9.7561	0.00105	CCAAT
cds779	CEN27980.1	LACPI_0780	Uncharacterized protein	-	9.7561	0.00105	CCAAT
cds1222	CEN28423.1	LACPI_1223	Glutamine--fructose-6-phosphate aminotransferase	+	9.7561	0.00105	CCAAT
cds656	CEN27857.1	LACPI_0657	Phosphomethylpyrimidine kinase	-	9.7561	0.00105	CCAAT
cds1267	CEN28468.1	LACPI_1268	N-acetylglucosamine-6-phosphate deacetylase	-	9.7561	0.00105	CCAAT
cds1712	CEN28913.1	LACPI_1713	L-Cystine ABC transporter periplasmic cystine-binding protein TcyA	-	9.7561	0.00105	CCAAT
cds2154	CEN29355.1	LACPI_2155	Transcriptional regulator	-	9.7561	0.00105	CCAAT
cds458	CEN27659.1	LACPI_0459	GNAT family acetyltransferase	+	9.7561	0.00105	CCAAT
cds2297	CEN29498.1	LACPI_2298	Transposase or inactivated derivative	+	9.7561	0.00105	CCAAT
cds732	CEN27933.1	LACPI_0733	Small redox-active disulfide protein 2	-	9.7561	0.00105	CCAAT
cds89	CEN27290.1	LACPI_0090	Phage terminase, small subunit, P27 family TC 45 60 45 60	+	9.7561	0.00105	CCAAT
cds7	CEN27208.1	LACPI_0008	Ribosome-binding ATPase YchF	-	9.7561	0.00105	CCAAT
cds1527	CEN28728.1	LACPI_1528	Transcriptional regulator	+	9.7561	0.00105	CCAAT
cds1787	CEN28988.1	LACPI_1788	Uncharacterized protein	-	9.7561	0.00105	CCAAT
cds2293	CEN29494.1	LACPI_2294	Transposase	-	9.7561	0.00105	CCAAT
cds1543	CEN28744.1	LACPI_1544	Amidophosphoribosyltransferase	-	9.7561	0.00105	CCAAT
cds1710	CEN28911.1	LACPI_1711	HTH-type transcriptional regulator GmuR	-	9.7561	0.00105	CCAAT
cds2275	CEN29476.1	LACPI_2276	Putative transposase and inactivated derivatives, IS30 family	-	9.7561	0.00105	CCAAT
cds2415	CEN29616.1	LACPI_2416	Bacterial mobilization protein (MobC) family protein PcfF	-	9.7561	0.00105	CCAAT
cds458	CEN27659.1	LACPI_0459	GNAT family acetyltransferase	-	9.7561	0.00105	CCAAT
cds812	CEN28013.1	LACPI_0813	NAD-dependent oxidoreductase	-	9.7561	0.00105	CCAAT
cds47	CEN27248.1	LACPI_0048	Uncharacterized protein	-	9.7561	0.00105	CCAAT
cds1565	CEN28766.1	LACPI_1566	Phosphate import ATP-binding protein PstB	+	9.7561	0.00105	CCAAT
cds1247	CEN28448.1	LACPI_1248	Sensor histidine kinase	+	9.7561	0.00105	CCAAT
cds73	CEN27274.1	LACPI_0074	Uncharacterized protein	+	9.7561	0.00105	CCAAT
cds1888	CEN29089.1	LACPI_1889	Bacterial seryl-tRNA synthetase	-	9.7561	0.00105	CCAAT
cds2030	CEN29231.1	LACPI_2031	Formate-nitrite transporter	-	9.7561	0.00105	CCAAT
cds2223	CEN29424.1	LACPI_2224	Aryl-phospho-beta-D-glucosidase BglH	-	9.7561	0.00105	CCAAT
cds588	CEN27789.1	LACPI_0589	Transposase	-	9.7561	0.00105	CCAAT
cds1683	CEN28884.1	LACPI_1684	Glucose-6-phosphate isomerase	-	9.7561	0.00105	CCAAT
cds504	CEN27705.1	LACPI_0505	Undecaprenyl-phosphate alpha-N-acetylglucosaminephosphotransferase	-	9.7561	0.00105	CCAAT
cds251	CEN27452.1	LACPI_0252	30S ribosomal protein S19	+	9.7561	0.00105	CCAAT
cds660	CEN27861.1	LACPI_0661	Diadenylate cyclase	+	9.7561	0.00105	CCAAT
cds567	CEN27768.1	LACPI_0568	Phosphopantothenate--cysteine ligase	-	9.7561	0.00105	CCAAT
cds263	CEN27464.1	LACPI_0264	50S ribosomal protein L18	-	9.7561	0.00105	CCAAT
cds2100	CEN29301.1	LACPI_2101	Aspartate--tRNA ligase	-	9.7561	0.00105	CCAAT
cds1468	CEN28669.1	LACPI_1469	Transposase InsO and inactivated derivatives	-	9.7561	0.00105	CCAAT
cds329	CEN27530.1	LACPI_0330	Transposase InsO and inactivated derivatives	-	9.7561	0.00105	CCAAT
cds133	CEN27334.1	LACPI_0134	Ribosomal silencing factor RsfS	-	9.7561	0.00105	CCAAT
cds760	CEN27961.1	LACPI_0761	Cro/Cl family transcriptional regulator	+	9.7561	0.00105	CCAAT
cds88	CEN27289.1	LACPI_0089	Transposase TnpA	-	9.7561	0.00105	CCAAT
cds277	CEN27478.1	LACPI_0278	Dihydroxy-acid dehydratase	-	9.7561	0.00105	CCAAT
cds791	CEN27992.1	LACPI_0792	CTP synthase	+	9.7561	0.00105	CCAAT
cds1429	CEN28630.1	LACPI_1430	Putative HTH-type transcriptional regulator YdgJ	-	9.7561	0.00105	CCAAT
cds1247	CEN28448.1	LACPI_1248	Sensor histidine kinase	-	9.7561	0.00105	CCAAT
cds1159	CEN28360.1	LACPI_1160	Glycerol kinase	-	9.7561	0.00105	CCAAT
cds1158	CEN28359.1	LACPI_1159	Putative trans-acting positive regulator	-	9.7561	0.00105	CCAAT
cds1196	CEN28397.1	LACPI_1197	Site-specific tyrosine recombinase	-	9.7561	0.00105	CCAAT
cds220	CEN27421.1	LACPI_0221	Aldose 1-epimerase	-	9.7561	0.00105	CCAAT
cds478	CEN27679.1	LACPI_0479	Uncharacterized protein	-	9.7561	0.00105	CCAAT
cds1886	CEN29087.1	LACPI_1887	Biotin transporter BioY	+	9.7561	0.00105	CCAAT
cds1537	CEN28738.1	LACPI_1538	S-adenosylmethionine:tRNA ribosyltransferase-isomerase	-	9.7561	0.00105	CCAAT
cds986	CEN28187.1	LACPI_0987	Cell division protein FtsK	-	9.7561	0.00105	CCAAT
cds656	CEN27857.1	LACPI_0657	Phosphomethylpyrimidine kinase	+	9.7561	0.00105	CCAAT
cds1519	CEN28720.1	LACPI_1520	Putative quinolone resistance protein [Lactococcus piscium MKFS47]	-	9.7561	0.00105	CCAAT
cds1781	CEN28982.1	LACPI_1782	Multidomain redox protein (NAD(FAD)-dependent oxidoreductase Rhodanese domain SirA-like redox domain Peroxiredoxin domain)	-	9.7561	0.00105	CCAAT
cds782	CEN27983.1	LACPI_0783	Branched-chain amino acid transport protein azlC	-	9.7561	0.00105	CCAAT
cds2141	CEN29342.1	LACPI_2142	Uncharacterized protein	-	9.7561	0.00105	CCAAT
cds2071	CEN29272.1	LACPI_2072	Protein phosphatase PhpP	-	9.7561	0.00105	CCAAT
cds335	CEN27536.1	LACPI_0336	General stress protein, Gls24 family	-	9.7561	0.00105	CCAAT
cds28	CEN27229.1	LACPI_0029	Phosphoserine phosphatase SerB	+	9.7561	0.00105	CCAAT
cds2119	CEN29320.1	LACPI_2120	Uncharacterized protein	-	9.7561	0.00105	CCAAT
cds46	CEN27247.1	LACPI_0047	Uncharacterized protein	+	9.7561	0.00105	CCAAT
cds684	CEN27885.1	LACPI_0685	Xylose-responsive transcription regulator	-	9.7561	0.00105	CCAAT
cds2258	CEN29459.1	LACPI_2259	Membrane protein (Modular protein)	-	9.7561	0.00105	CCAAT
cds656	CEN27857.1	LACPI_0657	Phosphomethylpyrimidine kinase	-	9.7561	0.00105	CCAAT
cds125	CEN27326.1	LACPI_0126	Molecular chaperone DnaJ	-	9.7561	0.00105	CCAAT
cds1537	CEN28738.1	LACPI_1538	S-adenosylmethionine:tRNA ribosyltransferase-isomerase	+	9.7561	0.00105	CCAAT
cds201	CEN27402.1	LACPI_0202	Probable dual-specificity RNA methyltransferase RlmN	-	9.7561	0.00105	CCAAT
cds1301	CEN28502.1	LACPI_1302	Phosphopentomutase	-	9.7561	0.00105	CCAAT
cds2056	CEN29257.1	LACPI_2057	Pyrroline-5-carboxylate reductase	+	9.7561	0.00105	CCAAT
cds1889	CEN29090.1	LACPI_1890	Uncharacterized protein	+	9.7561	0.00105	CCAAT
cds591	CEN27792.1	LACPI_0592	Cysteine sulfinate desulfinase/cysteine desulfurase	+	9.7561	0.00105	CCAAT
cds1456	CEN28657.1	LACPI_1457	Mannose-specific phosphotransferase system component iiab	-	9.7561	0.00105	CCAAT
cds1741	CEN28942.1	LACPI_1742	Transcriptional regulator CtsR	-	9.7561	0.00105	CCAAT
cds473	CEN27674.1	LACPI_0474	Putative transposase and inactivated derivatives, IS30 family	-	9.7561	0.00105	CCAAT
cds1988	CEN29189.1	LACPI_1989	UDP-N-acetylglucosamine 1-carboxyvinyltransferase	-	9.7561	0.00105	CCAAT
cds448	CEN27649.1	LACPI_0449	GTPase Era	+	9.7561	0.00105	CCAAT
cds1591	CEN28792.1	LACPI_1592	Putative membrane protein YjbB [Lactococcus piscium MKFS47]	-	9.7561	0.00105	CCAAT
cds2370	CEN29571.1	LACPI_2371	Helix-turn-helix domain	-	9.7561	0.00105	CCAAT
cds803	CEN28004.1	LACPI_0804	Spore germination lipase LipC	-	9.7561	0.00105	CCAAT
cds1567	CEN28768.1	LACPI_1568	Phosphate ABC transporter permease subunit PstC	-	9.7561	0.00105	CCAAT
cds757	CEN27958.1	LACPI_0758	Uncharacterized protein	-	9.7561	0.00105	CCAAT
cds1459	CEN28660.1	LACPI_1460	PTS mannose transporter accessory protein ManO	-	9.7561	0.00105	CCAAT
cds812	CEN28013.1	LACPI_0813	NAD-dependent oxidoreductase	+	9.7561	0.00105	CCAAT
cds1737	CEN28938.1	LACPI_1738	L-asparaginase/archaeal Glu-tRNAGln amidotransferase subunit D	+	9.7561	0.00105	CCAAT
cds1118	CEN28319.1	LACPI_1119	Putative licABCH operon regulator	-	9.7561	0.00105	CCAAT
cds65	CEN27266.1	LACPI_0066	ABC-F family ATPase	-	9.7561	0.00105	CCAAT
cds1933	CEN29134.1	LACPI_1934	Phage protein	+	9.7561	0.00105	CCAAT
cds758	CEN27959.1	LACPI_0759	Pleiotropic regulator of exopolysaccharide synthesis, competence and biofilm formation Ftr, XRE family	+	9.7561	0.00105	CCAAT
cds155	CEN27356.1	LACPI_0156	30S ribosomal protein S21	-	9.7561	0.00105	CCAAT
cds1950	CEN29151.1	LACPI_1951	Phage protein	-	9.7561	0.00105	CCAAT
cds876	CEN28077.1	LACPI_0877	Type I restriction-modification system DNA-methyltransferase subunit M	-	9.7561	0.00105	CCAAT
cds1138	CEN28339.1	LACPI_1139	30S ribosomal protein S20	+	9.7561	0.00105	CCAAT
cds1183	CEN28384.1	LACPI_1184	Glutamate racemase	-	9.7561	0.00105	CCAAT
cds1876	CEN29077.1	LACPI_1877	Fhu operon transcriptional regulator	-	9.7561	0.00105	CCAAT
cds1702	CEN28903.1	LACPI_1703	Lead, cadmium, zinc and mercury transporting ATPase Copper-translocating P-type ATPase	+	9.7561	0.00105	CCAAT
cds1555	CEN28756.1	LACPI_1556	HTH-type transcriptional repressor GlcR	+	9.7561	0.00105	CCAAT
cds2030	CEN29231.1	LACPI_2031	Formate-nitrite transporter	-	9.7561	0.00105	CCAAT
cds807	CEN28008.1	LACPI_0808	Uncharacterized protein	-	9.7561	0.00105	CCAAT
cds1144	CEN28345.1	LACPI_1145	Putative cell wall surface	+	9.7561	0.00105	CCAAT
cds1137	CEN28338.1	LACPI_1138	Predicted Fe-S-cluster oxidoreductase	+	9.7561	0.00105	CCAAT
cds1536	CEN28737.1	LACPI_1537	Glucosamine-6-phosphate deaminase	-	9.7561	0.00105	CCAAT
cds2089	CEN29290.1	LACPI_2090	Putative membrane protein	+	9.7561	0.00105	CCAAT
cds785	CEN27986.1	LACPI_0786	tRNA pseudouridine synthase A	+	9.7561	0.00105	CCAAT
cds2416	CEN29617.1	LACPI_2417	Uncharacterized protein	+	9.7561	0.00105	CCAAT
cds2369	CEN29570.1	LACPI_2370	Transposase	+	9.7561	0.00105	CCAAT
cds1661	CEN28862.1	LACPI_1662	Predicted dehydrogenase	-	9.7561	0.00105	CCAAT
cds843	CEN28044.1	LACPI_0844	Ribonucleotide reductase/pyruvate formate lyase family protein (UPF0210 protein)	-	9.7561	0.00105	CCAAT
cds1766	CEN28967.1	LACPI_1767	Two-component sensor histidine kinase YesM	-	9.7561	0.00105	CCAAT
cds651	CEN27852.1	LACPI_0652	Aminotransferase	-	9.7561	0.00105	CCAAT
cds645	CEN27846.1	LACPI_0646	Threonine--tRNA ligase	-	9.7561	0.00105	CCAAT
cds1499	CEN28700.1	LACPI_1500	Signal peptidase I	-	9.7561	0.00105	CCAAT
cds80	CEN27281.1	LACPI_0081	Uncharacterized protein	-	9.7561	0.00105	CCAAT
cds2358	CEN29559.1	LACPI_2359	AAA ATPase domain-containing protein	-	9.7561	0.00105	CCAAT
cds540	CEN27741.1	LACPI_0541	UPF0398 protein	+	9.7561	0.00105	CCAAT
cds216	CEN27417.1	LACPI_0217	L-arabinose transporter permease arap	-	9.7561	0.00105	CCAAT
cds1736	CEN28937.1	LACPI_1737	Magnesium and cobalt transport protein CorA	-	9.7561	0.00105	CCAAT
cds149	CEN27350.1	LACPI_0150	Probable ABC transporter permease protein yurN	-	9.7561	0.00105	CCAAT
cds785	CEN27986.1	LACPI_0786	tRNA pseudouridine synthase A	-	9.7561	0.00105	CCAAT
cds1536	CEN28737.1	LACPI_1537	Glucosamine-6-phosphate deaminase	+	9.7561	0.00105	CCAAT
cds829	CEN28030.1	LACPI_0830	Acyl carrier protein	-	9.7561	0.00105	CCAAT
cds283	CEN27484.1	LACPI_0284	Transcriptional regulator OrfX	-	9.7561	0.00105	CCAAT
cds949	CEN28150.1	LACPI_0950	Uncharacterized protein	+	9.7561	0.00105	CCAAT
cds2154	CEN29355.1	LACPI_2155	Transcriptional regulator	-	9.7561	0.00105	CCAAT
cds875	CEN28076.1	LACPI_0876	tRNA-specific 2-thiouridylase MnmA	-	9.7561	0.00105	CCAAT
cds1966	CEN29167.1	LACPI_1967	Uncharacterized protein	-	9.7561	0.00105	CCAAT
cds2187	CEN29388.1	LACPI_2188	Uncharacterized protein	-	9.7561	0.00105	CCAAT
cds237	CEN27438.1	LACPI_0238	Predicted membrane protein	+	9.7561	0.00105	CCAAT
cds434	CEN27635.1	LACPI_0435	UDP-N-acetylmuramoyl-tripeptide--D-alanyl-D-alanine ligase	-	9.7561	0.00105	CCAAT
cds2398	CEN29599.1	LACPI_2399	Acetoin dehydrogenase	-	9.7561	0.00105	CCAAT
cds244	CEN27445.1	LACPI_0245	Threonine synthase	-	9.7561	0.00105	CCAAT
cds339	CEN27540.1	LACPI_0340	Putative membrane protein	-	9.7561	0.00105	CCAAT
cds1295	CEN28496.1	LACPI_1296	Fructose-1,6-bisphosphatase class 3	-	9.7561	0.00105	CCAAT
cds2119	CEN29320.1	LACPI_2120	Uncharacterized protein	-	9.7561	0.00105	CCAAT
cds1592	CEN28793.1	LACPI_1593	Uncharacterized protein	-	9.7561	0.00105	CCAAT
cds1696	CEN28897.1	LACPI_1697	DNA-dependent RNA polymerase auxiliary subunit epsilon	+	9.7561	0.00105	CCAAT
cds657	CEN27858.1	LACPI_0658	Transcriptional regulator/aminotransferase	+	9.7561	0.00105	CCAAT
cds411	CEN27612.1	LACPI_0412	Multidrug transport ABC transporter ATPase component	-	9.7561	0.00105	CCAAT
cds1265	CEN28466.1	LACPI_1266	Pyruvate kinase	-	9.7561	0.00105	CCAAT
cds404	CEN27605.1	LACPI_0405	RibD C-terminal domain	-	9.7561	0.00105	CCAAT
cds1758	CEN28959.1	LACPI_1759	Regulatory protein YeiL	+	9.7561	0.00105	CCAAT
cds1093	CEN28294.1	LACPI_1094	Mitochondrial NADH-dependent fumarate reductase	-	9.7561	0.00105	CCAAT
cds1518	CEN28719.1	LACPI_1519	Integral membrane protein	+	9.7561	0.00105	CCAAT
cds565	CEN27766.1	LACPI_0566	Substrate-specific component PanT of predicted pantothenate ECF transporter	+	9.7561	0.00105	CCAAT
cds285	CEN27486.1	LACPI_0286	Alkylphosphonate uptake protein in phosphonate metabolism	-	9.7561	0.00105	CCAAT
cds447	CEN27648.1	LACPI_0448	DEAD-box ATP-dependent RNA helicase CshA	+	9.7561	0.00105	CCAAT
cds792	CEN27993.1	LACPI_0793	Uncharacterized protein	+	9.7561	0.00105	CCAAT
cds1132	CEN28333.1	LACPI_1133	Putative peptidase	-	9.7561	0.00105	CCAAT
cds369	CEN27570.1	LACPI_0370	Cell surface protein%2C DUF208-containing	+	9.7561	0.00105	CCAAT
cds657	CEN27858.1	LACPI_0658	Transcriptional regulator/aminotransferase	-	9.7561	0.00105	CCAAT
cds568	CEN27769.1	LACPI_0569	4-oxalocrotonate tautomerase Xylose transport system permease protein xylH	+	9.7561	0.00105	CCAAT
cds80	CEN27281.1	LACPI_0081	Uncharacterized protein	-	9.7561	0.00105	CCAAT
cds2182	CEN29383.1	LACPI_2183	Peptidoglycan amidohydrolase	-	9.7561	0.00105	CCAAT
cds1895	CEN29096.1	LACPI_1896	Triosephosphate isomerase	-	9.7561	0.00105	CCAAT
cds472	CEN27673.1	LACPI_0473	ATP-dependent Clp protease proteolytic subunit	+	9.7561	0.00105	CCAAT
cds2055	CEN29256.1	LACPI_2056	Bifunctional UDP-N-acetylglucosamine diphosphorylase/glucosamine-1-phosphate N-acetyltransferase GlmU	+	9.7561	0.00105	CCAAT
cds447	CEN27648.1	LACPI_0448	DEAD-box ATP-dependent RNA helicase CshA	-	9.7561	0.00105	CCAAT
cds1542	CEN28743.1	LACPI_1543	Membrane spanning protein [Lactococcus piscium MKFS47]	-	9.7561	0.00105	CCAAT
cds351	CEN27552.1	LACPI_0352	Uncharacterized protein	+	9.7561	0.00105	CCAAT
cds296	CEN27497.1	LACPI_0297	HTH-type transcriptional regulator	+	9.7561	0.00105	CCAAT
cds1813	CEN29014.1	LACPI_1814	Uncharacterized protein	+	9.7561	0.00105	CCAAT
cds81	CEN27282.1	LACPI_0082	DUF3013-containing protein	+	9.7561	0.00105	CCAAT
cds955	CEN28156.1	LACPI_0956	L-threonine 3-dehydrogenase, tdh	+	9.7561	0.00105	CCAAT
cds1425	CEN28626.1	LACPI_1426	Oligo-beta-mannoside-specific phosphotransferase enzyme IIB component	-	9.7561	0.00105	CCAAT
cds929	CEN28130.1	LACPI_0930	Putative Transcriptional regulator, Rgg/GadR/MutR family	-	9.7561	0.00105	CCAAT
cds237	CEN27438.1	LACPI_0238	Predicted membrane protein	+	9.7561	0.00105	CCAAT
cds133	CEN27334.1	LACPI_0134	Ribosomal silencing factor RsfS	-	9.7561	0.00105	CCAAT
cds2258	CEN29459.1	LACPI_2259	Membrane protein (Modular protein)	-	9.7561	0.00105	CCAAT
cds2168	CEN29369.1	LACPI_2169	Putative phage repressor [Lactococcus piscium MKFS47]	-	9.7561	0.00105	CCAAT
cds545	CEN27746.1	LACPI_0546	COG0596: Predicted hydrolases or acyltransferases (Alpha/beta hydrolase superfamily)	-	9.7561	0.00105	CCAAT
cds2416	CEN29617.1	LACPI_2417	Uncharacterized protein	-	9.7561	0.00105	CCAAT
cds825	CEN28026.1	LACPI_0826	Dihydroorotate dehydrogenase, catalytic subunit	-	9.7561	0.00105	CCAAT
cds2292	CEN29493.1	LACPI_2293	Mobile element protein	+	9.7561	0.00105	CCAAT
cds2284	CEN29485.1	LACPI_2285	Arginine/ornithine antiporter ArcD	-	9.7561	0.00105	CCAAT
cds2201	CEN29402.1	LACPI_2202	Elongation factor Ts	+	9.7561	0.00105	CCAAT
cds657	CEN27858.1	LACPI_0658	Transcriptional regulator/aminotransferase	+	9.7561	0.00105	CCAAT
cds1454	CEN28655.1	LACPI_1455	Pore forming protein ebsA	-	9.7561	0.00105	CCAAT
cds312	CEN27513.1	LACPI_0313	Oxidoreductase, aldo/keto reductase	-	9.7561	0.00105	CCAAT
cds94	CEN27295.1	LACPI_0095	Oligopeptide ABC transporter, periplasmic oligopeptide-binding protein OppA	+	9.7561	0.00105	CCAAT
cds1270	CEN28471.1	LACPI_1271	NAD(P)H-dependent glycerol-3-phosphate dehydrogenase	-	9.7561	0.00105	CCAAT
cds1222	CEN28423.1	LACPI_1223	Glutamine--fructose-6-phosphate aminotransferase	+	9.7561	0.00105	CCAAT
cds1205	CEN28406.1	LACPI_1206	PTS system sucrose-specific transporter subunit IICA	+	9.7561	0.00105	CCAAT
cds1239	CEN28440.1	LACPI_1240	Uncharacterized protein	+	9.7561	0.00105	CCAAT
cds2092	CEN29293.1	LACPI_2093	Transcriptional regulator SpxA2	-	9.7561	0.00105	CCAAT
cds165	CEN27366.1	LACPI_0166	Cation-translocating P-type ATPase	-	9.7561	0.00105	CCAAT
cds138	CEN27339.1	LACPI_0139	LacI family transcriptional regulator	-	9.7561	0.00105	CCAAT
cds499	CEN27700.1	LACPI_0500	DEAD-box ATP-dependent RNA helicase CshB	-	9.7561	0.00105	CCAAT
cds159	CEN27360.1	LACPI_0160	Putative transposase and inactivated derivatives, IS30 family	-	9.7561	0.00105	CCAAT
cds2363	CEN29564.1	LACPI_2364	Heavy metal translocating P-type ATPase	-	9.7561	0.00105	CCAAT
cds268	CEN27469.1	LACPI_0269	Adenylate kinase	-	9.7561	0.00105	CCAAT
cds733	CEN27934.1	LACPI_0734	Assimilatory nitrite reductase subunit	+	9.7561	0.00105	CCAAT
cds1389	CEN28590.1	LACPI_1390	Bacteriocin	+	9.7561	0.00105	CCAAT
cds2298	CEN29499.1	LACPI_2299	Transposase and inactivated derivatives	-	9.7561	0.00105	CCAAT
cds805	CEN28006.1	LACPI_0806	DNA-binding protein II HBsu	-	9.7561	0.00105	CCAAT
cds1617	CEN28818.1	LACPI_1618	ATP-dependent endopeptidase Clp ATP-binding subunit ClpE	-	9.7561	0.00105	CCAAT
cds673	CEN27874.1	LACPI_0674	Oligogalacturonide ABC transporter permease	+	9.7561	0.00105	CCAAT
cds1107	CEN28308.1	LACPI_1108	Bacterial transcription activator, effector binding domain	+	9.7561	0.00105	CCAAT
cds1669	CEN28870.1	LACPI_1670	Nadh dehydrogenase	+	9.7561	0.00105	CCAAT
cds1909	CEN29110.1	LACPI_1910	ABC-type transporter ATP-binding protein EcsA	-	9.7561	0.00105	CCAAT
cds1695	CEN28896.1	LACPI_1696	tRNA threonylcarbamoyl adenosine modification protein YeaZ	-	9.7561	0.00105	CCAAT
cds598	CEN27799.1	LACPI_0599	Prophage site-specific recombinase	-	9.7561	0.00105	CCAAT
cds1299	CEN28500.1	LACPI_1300	Non-specific ribonucleoside hydrolase rihC	+	9.7561	0.00105	CCAAT
cds2167	CEN29368.1	LACPI_2168	Uncharacterized protein	-	9.7561	0.00105	CCAAT
cds393	CEN27594.1	LACPI_0394	Ribosomal S6 domain containing protein	-	9.7561	0.00105	CCAAT
cds81	CEN27282.1	LACPI_0082	DUF3013-containing protein	+	9.7561	0.00105	CCAAT
cds1394	CEN28595.1	LACPI_1395	Metal-dependent hydrolase YhfI	+	9.7561	0.00105	CCAAT
cds303	CEN27504.1	LACPI_0304	Cell division transporter ATP-binding protein FtsE	+	9.7561	0.00105	CCAAT
cds972	CEN28173.1	LACPI_0973	Cysteine methyltransferase	+	9.7561	0.00105	CCAAT
cds513	CEN27714.1	LACPI_0514	Lactoylglutathione lyase	+	9.7561	0.00105	CCAAT
cds94	CEN27295.1	LACPI_0095	Oligopeptide ABC transporter, periplasmic oligopeptide-binding protein OppA	+	9.7561	0.00105	CCAAT
cds392	CEN27593.1	LACPI_0393	Rhomboid family protein	-	9.7561	0.00105	CCAAT
cds1582	CEN28783.1	LACPI_1583	PTS-associated protein	-	9.7561	0.00105	CCAAT
cds1300	CEN28501.1	LACPI_1301	Putative glucose-resistance amylase regulator	-	9.7561	0.00105	CCAAT
cds440	CEN27641.1	LACPI_0441	Uncharacterized protein	-	9.7561	0.00105	CCAAT
cds385	CEN27586.1	LACPI_0386	Malolactic fermentation system transcriptional regulator MleR	+	9.7561	0.00105	CCAAT
cds1757	CEN28958.1	LACPI_1758	Phosphate/phosphite/phosphonate ABC transporters, periplasmic binding protein	-	9.7561	0.00105	CCAAT
cds759	CEN27960.1	LACPI_0760	Uncharacterized protein	-	9.7561	0.00105	CCAAT
cds1317	CEN28518.1	LACPI_1318	Lipoprotein signal peptidase	-	9.7561	0.00105	CCAAT
cds2056	CEN29257.1	LACPI_2057	Pyrroline-5-carboxylate reductase	-	9.7561	0.00105	CCAAT
cds1156	CEN28357.1	LACPI_1157	Carboxy-cis,cis-muconate cyclase	+	9.7561	0.00105	CCAAT
cds691	CEN27892.1	LACPI_0692	Transcriptional regulator, TetR	+	9.7561	0.00105	CCAAT
cds1582	CEN28783.1	LACPI_1583	PTS-associated protein	+	9.7561	0.00105	CCAAT
cds1860	CEN29061.1	LACPI_1861	PIN/TRAM domain-containing protein	-	9.7561	0.00105	CCAAT
cds393	CEN27594.1	LACPI_0394	Ribosomal S6 domain containing protein	+	9.7561	0.00105	CCAAT
cds1826	CEN29027.1	LACPI_1827	EsaC-like protein	-	9.7561	0.00105	CCAAT
cds2257	CEN29458.1	LACPI_2258	Putative HTH-type transcriptional regulator YbbH	+	9.7561	0.00105	CCAAT
cds793	CEN27994.1	LACPI_0794	DNA polymerase III subunit alpha	-	9.7561	0.00105	CCAAT
cds1080	pseudo	LACPI_1081	GNAT family N-acetyltransferase	-	9.7561	0.00105	CCAAT
cds1863	CEN29064.1	LACPI_1864	Deoxyuridine 5'-triphosphate nucleotidohydrolase	-	9.7561	0.00105	CCAAT
cds2303	CEN29504.1	LACPI_2304	Plasmid replication protein RepE	-	9.7561	0.00105	CCAAT
cds392	CEN27593.1	LACPI_0393	Rhomboid family protein	-	9.7561	0.00105	CCAAT
cds1139	CEN28340.1	LACPI_1140	Aromatic acid exporter family member 1	-	9.7561	0.00105	CCAAT
cds963	CEN28164.1	LACPI_0964	Phosphoglycerate mutase	+	9.7561	0.00105	CCAAT
cds1933	CEN29134.1	LACPI_1934	Phage protein	-	9.7561	0.00105	CCAAT
cds1635	CEN28836.1	LACPI_1636	Ribosome maturation factor RimP	-	9.7561	0.00105	CCAAT
cds1157	CEN28358.1	LACPI_1158	AI-2E family transporter	-	9.7561	0.00105	CCAAT
cds1573	CEN28774.1	LACPI_1574	Iron(III) dicitrate transport system permease protein fecD	-	9.7561	0.00105	CCAAT
cds1204	CEN28405.1	LACPI_1205	Ribosome biogenesis GTPase YlqF	-	9.7561	0.00105	CCAAT
cds64	CEN27265.1	LACPI_0065	Tryptophan--tRNA ligase	+	9.7561	0.00105	CCAAT
cds887	CEN28088.1	LACPI_0888	Translation initiation factor IF-3	+	9.7561	0.00105	CCAAT
cds1119	CEN28320.1	LACPI_1120	Shikimate dehydrogenase (NADP(+))	+	9.7561	0.00105	CCAAT
cds2387	CEN29588.1	LACPI_2388	Transglycosylase associated protein family	-	9.7561	0.00105	CCAAT
cds665	CEN27866.1	LACPI_0666	Malate dehydrogenase (Oxaloacetate-decarboxylating), Malolactic enzyme	-	9.7561	0.00105	CCAAT
cds569	CEN27770.1	LACPI_0570	Small ribosomal subunit biogenesis GTPase RsgA	-	9.7561	0.00105	CCAAT
cds425	CEN27626.1	LACPI_0426	Recombination protein RecR	-	9.7561	0.00105	CCAAT
cds393	CEN27594.1	LACPI_0394	Ribosomal S6 domain containing protein	+	9.7561	0.00105	CCAAT
cds384	CEN27585.1	LACPI_0385	Uncharacterized protein	-	9.7561	0.00105	CCAAT
cds2283	CEN29484.1	LACPI_2284	Preprotein translocase YajC subunit	+	9.7561	0.00105	CCAAT
cds452	CEN27653.1	LACPI_0453	Uncharacterized protein	-	9.7561	0.00105	CCAAT
cds2092	CEN29293.1	LACPI_2093	Transcriptional regulator SpxA2	-	9.7561	0.00105	CCAAT
cds392	CEN27593.1	LACPI_0393	Rhomboid family protein	+	9.7561	0.00105	CCAAT
cds78	CEN27279.1	LACPI_0079	Uncharacterized protein	+	9.7561	0.00105	CCAAT
cds2046	CEN29247.1	LACPI_2047	Transcriptional regulator	-	9.7561	0.00105	CCAAT
cds219	CEN27420.1	LACPI_0220	Lactose operon transcriptional regulator	+	9.7561	0.00105	CCAAT
cds1735	CEN28936.1	LACPI_1736	Formate C-acetyltransferase	+	9.7561	0.00105	CCAAT
cds2175	CEN29376.1	LACPI_2176	10 kDa chaperonin	-	9.7561	0.00105	CCAAT
cds196	CEN27397.1	LACPI_0197	Phosphotransferase PTS system cellobiose lichenan-specific IIA subunit	-	9.7561	0.00105	CCAAT
cds1306	CEN28507.1	LACPI_1307	Uncharacterized protein	-	9.7561	0.00105	CCAAT
cds1027	CEN28228.1	LACPI_1028	Cell division regulator GpsB	-	9.7561	0.00105	CCAAT
cds37	CEN27238.1	LACPI_0038	50S ribosomal protein L13	-	9.7561	0.00105	CCAAT
cds1780	CEN28981.1	LACPI_1781	Stress response transcriptional regulator YrkD	-	9.7561	0.00105	CCAAT
cds316	CEN27517.1	LACPI_0317	Pyridoxal phosphate-dependent aminotransferase	-	9.7561	0.00105	CCAAT
cds930	CEN28131.1	LACPI_0931	Exodeoxyribonuclease VII large subunit	+	9.7561	0.00105	CCAAT
cds732	CEN27933.1	LACPI_0733	Small redox-active disulfide protein 2	-	9.7561	0.00105	CCAAT
cds452	CEN27653.1	LACPI_0453	Uncharacterized protein	-	9.7561	0.00105	CCAAT
cds1266	CEN28467.1	LACPI_1267	ATP-dependent 6-phosphofructokinase	-	9.7561	0.00105	CCAAT
cds2302	CEN29503.1	LACPI_2303	Uncharacterized protein	-	9.7561	0.00105	CCAAT
cds96	CEN27297.1	LACPI_0097	GTP pyrophosphokinaseppGpp synthetase I	-	9.7561	0.00105	CCAAT
cds551	CEN27752.1	LACPI_0552	Phosphomannose isomerase type I	+	9.7561	0.00105	CCAAT
cds1455	CEN28656.1	LACPI_1456	Hydrogen peroxide-inducible transcriptional activator	+	9.7561	0.00105	CCAAT
cds1106	CEN28307.1	LACPI_1107	Bacteriocin immunity protein SkgI	-	9.7561	0.00105	CCAAT
cds809	CEN28010.1	LACPI_0810	Glutaredoxin	+	9.7561	0.00105	CCAAT
cds1592	CEN28793.1	LACPI_1593	Uncharacterized protein	+	9.7561	0.00105	CCAAT
cds1061	CEN28262.1	LACPI_1062	GMP reductase	+	9.7561	0.00105	CCAAT
cds483	CEN27684.1	LACPI_0484	Uncharacterized protein	+	9.7561	0.00105	CCAAT
cds1891	CEN29092.1	LACPI_1892	Cytochrome O ubiquinol oxidase	-	9.7561	0.00105	CCAAT
cds599	CEN27800.1	LACPI_0600	Negative regulator of toxin gene expression	-	9.7561	0.00105	CCAAT
cds2274	CEN29475.1	LACPI_2275	Uncharacterized protein	+	9.7561	0.00105	CCAAT
cds678	CEN27879.1	LACPI_0679	Xylose operon repressor	+	9.7561	0.00105	CCAAT
cds2055	CEN29256.1	LACPI_2056	Bifunctional UDP-N-acetylglucosamine diphosphorylase/glucosamine-1-phosphate N-acetyltransferase GlmU	-	9.7561	0.00105	CCAAT
cds718	CEN27919.1	LACPI_0719	GNAT family N-acetyltransferase	-	9.7561	0.00105	CCAAT
cds46	CEN27247.1	LACPI_0047	Uncharacterized protein	-	9.7561	0.00105	CCAAT
cds706	CEN27907.1	LACPI_0707	Uncharacterized protein	-	9.7561	0.00105	CCAAT
cds966	CEN28167.1	LACPI_0967	Hydrolase YdeN	-	9.7561	0.00105	CCAAT
cds1711	CEN28912.1	LACPI_1712	Carboxylate transporter	+	9.7561	0.00105	CCAAT
cds1118	CEN28319.1	LACPI_1119	Putative licABCH operon regulator	-	9.7561	0.00105	CCAAT
cds2169	CEN29370.1	LACPI_2170	Phage transcription repressor	+	9.7561	0.00105	CCAAT
cds809	CEN28010.1	LACPI_0810	Glutaredoxin	-	9.7561	0.00105	CCAAT
cds2266	CEN29467.1	LACPI_2267	Transcriptional regulator MutR	-	9.7561	0.00105	CCAAT
cds316	CEN27517.1	LACPI_0317	Pyridoxal phosphate-dependent aminotransferase	-	9.7561	0.00105	CCAAT
cds1518	CEN28719.1	LACPI_1519	Integral membrane protein	+	9.7561	0.00105	CCAAT
cds874	CEN28075.1	LACPI_0875	Alpha-aspartyl dipeptidase Peptidase E	+	9.7561	0.00105	CCAAT
cds1962	CEN29163.1	LACPI_1963	DNA replication protein phage-associated	-	9.7561	0.00105	CCAAT
cds1306	CEN28507.1	LACPI_1307	Uncharacterized protein	-	9.7561	0.00105	CCAAT
cds729	pseudogene	LACPI_0730	Transposase	+	9.7561	0.00105	CCAAT
cds2257	CEN29458.1	LACPI_2258	Putative HTH-type transcriptional regulator YbbH	+	9.7561	0.00105	CCAAT
cds452	CEN27653.1	LACPI_0453	Uncharacterized protein	-	9.7561	0.00105	CCAAT
cds174	CEN27375.1	LACPI_0175	PTD system beta-glucoside-specific transporter subunit EIIBCA	+	9.7561	0.00105	CCAAT
cds1492	CEN28693.1	LACPI_1493	Phosphoribosylamine--glycine ligase	-	9.7561	0.00105	CCAAT
cds974	CEN28175.1	LACPI_0975	NUDIX pyrophosphatase	-	9.7561	0.00105	CCAAT
cds1306	CEN28507.1	LACPI_1307	Uncharacterized protein	+	9.7561	0.00105	CCAAT
cds1701	CEN28902.1	LACPI_1702	Ribosomal protein bS1, rpsA	-	9.7561	0.00105	CCAAT
cds322	CEN27523.1	LACPI_0323	Sorbitol-6-phosphate dehydrogenase	+	9.7561	0.00105	CCAAT
cds1674	CEN28875.1	LACPI_1675	Xanthine phosphoribosyltransferase	-	9.7561	0.00105	CCAAT
cds1896	CEN29097.1	LACPI_1897	Transcriptional regulator, y4mF family	+	9.7561	0.00105	CCAAT
cds433	CEN27634.1	LACPI_0434	Membrane-associated phospholipid phosphatase	+	9.7561	0.00105	CCAAT
cds340	CEN27541.1	LACPI_0341	LytTr DNA-binding domain-containing protein [Lactococcus piscium MKFS47]	-	9.7561	0.00105	CCAAT
cds2368	CEN29569.1	LACPI_2369	Multicopper oxidase mco	+	9.7561	0.00105	CCAAT
cds607	CEN27808.1	LACPI_0608	Restriction endonuclease	+	9.7561	0.00105	CCAAT
cds2276	CEN29477.1	LACPI_2277	EcsC protein family	-	9.7561	0.00105	CCAAT
cds2118	CEN29319.1	LACPI_2119	NifS/IcsS protein homolog	-	9.7561	0.00105	CCAAT
cds541	CEN27742.1	LACPI_0542	Holliday junction resolvase RecU	-	9.7561	0.00105	CCAAT
cds1434	CEN28635.1	LACPI_1435	Glyoxylase	-	9.7561	0.00105	CCAAT
cds2249	CEN29450.1	LACPI_2250	Beta-glucoside operon transcriptional antiterminator	-	9.7561	0.00105	CCAAT
cds944	CEN28145.1	LACPI_0945	Promiscuous phosphatase	-	9.7561	0.00105	CCAAT
cds1247	CEN28448.1	LACPI_1248	Sensor histidine kinase	-	9.7561	0.00105	CCAAT
cds1993	CEN29194.1	LACPI_1994	Oligopeptide transport system permease protein AmiC	-	9.7561	0.00105	CCAAT
cds782	CEN27983.1	LACPI_0783	Branched-chain amino acid transport protein azlC	-	9.7561	0.00105	CCAAT
cds1684	CEN28885.1	LACPI_1685	Putative flavoprotein YtfP	-	9.7561	0.00105	CCAAT
cds1347	CEN28548.1	LACPI_1348	BglF	-	9.7561	0.00105	CCAAT
cds1810	CEN29011.1	LACPI_1811	Ribonuclease Y	-	9.7561	0.00105	CCAAT
cds1195	CEN28396.1	LACPI_1196	O-antigen acetylase WbiA	+	9.7561	0.00105	CCAAT
cds283	CEN27484.1	LACPI_0284	Transcriptional regulator OrfX	-	9.7561	0.00105	CCAAT
cds1993	CEN29194.1	LACPI_1994	Oligopeptide transport system permease protein AmiC	+	9.7561	0.00105	CCAAT
cds800	CEN28001.1	LACPI_0801	Aryl-phospho-beta-D-glucosidase BglA	+	9.7561	0.00105	CCAAT
cds1597	CEN28798.1	LACPI_1598	Uncharacterized protein	+	9.7561	0.00105	CCAAT
cds1498	CEN28699.1	LACPI_1499	Pyrimidine-nucleoside phosphorylase Pdp	-	9.7561	0.00105	CCAAT
cds297	CEN27498.1	LACPI_0298	FMN-dependent NADPH-azoreductase	+	9.7561	0.00105	CCAAT
cds1863	CEN29064.1	LACPI_1864	Deoxyuridine 5'-triphosphate nucleotidohydrolase	-	9.7561	0.00105	CCAAT
cds1820	CEN29021.1	LACPI_1821	Flavodoxin	-	9.7561	0.00105	CCAAT
cds237	CEN27438.1	LACPI_0238	Predicted membrane protein	+	9.7561	0.00105	CCAAT
cds2411	CEN29612.1	LACPI_2412	Mercuric resistance operon regulatory protein MerR	+	9.7561	0.00105	CCAAT
cds373	CEN27574.1	LACPI_0374	Cell surface protein, CscB family	+	9.7561	0.00105	CCAAT
cds1111	CEN28312.1	LACPI_1112	Uncharacterized protein	-	9.7561	0.00105	CCAAT
cds2219	CEN29420.1	LACPI_2220	Sugar transport protein	-	9.7561	0.00105	CCAAT
cds811	CEN28012.1	LACPI_0812	Formate--tetrahydrofolate ligase	-	9.7561	0.00105	CCAAT
cds1144	CEN28345.1	LACPI_1145	Putative cell wall surface	-	9.7561	0.00105	CCAAT
cds516	CEN27717.1	LACPI_0517	Helix-turn-helix domain-containing protein	-	9.7561	0.00105	CCAAT
cds2379	CEN29580.1	LACPI_2380	Putative HTH-type transcriptional regulator YbfP	-	9.7561	0.00105	CCAAT
cds2123	CEN29324.1	LACPI_2124	Uncharacterized protein	-	9.7561	0.00105	CCAAT
cds2088	CEN29289.1	LACPI_2089	Puromycin N-acetyltransferase	-	9.7561	0.00105	CCAAT
cds454	CEN27655.1	LACPI_0455	Aerobic energy metabolism	+	9.7561	0.00105	CCAAT
cds2076	CEN29277.1	LACPI_2077	Sensor histidine kinase (Like protein to BlpH Spn)	+	9.7561	0.00105	CCAAT
cds1651	CEN28852.1	LACPI_1652	P-type HAD superfamily ATPase	+	9.7561	0.00105	CCAAT
cds158	CEN27359.1	LACPI_0159	S-ribosylhomocysteine lyase	-	9.7561	0.00105	CCAAT
cds2155	CEN29356.1	LACPI_2156	Uncharacterized protein	-	9.7561	0.00105	CCAAT
cds476	CEN27677.1	LACPI_0477	Uncharacterized protein	-	9.7561	0.00105	CCAAT
cds2041	CEN29242.1	LACPI_2042	Uncharacterized protein	-	9.7561	0.00105	CCAAT
cds2398	CEN29599.1	LACPI_2399	Acetoin dehydrogenase	-	9.7561	0.00105	CCAAT
cds734	CEN27935.1	LACPI_0735	CHAP domain-containing protein [Lactococcus piscium MKFS47]	-	9.7561	0.00105	CCAAT
cds671	CEN27872.1	LACPI_0672	Xylose isomerase	-	9.7561	0.00105	CCAAT
cds291	CEN27492.1	LACPI_0292	Oligopeptide transporter YclF	-	9.7561	0.00105	CCAAT
cds1678	CEN28879.1	LACPI_1679	UDP-N-acetylglucosamine 1-carboxyvinyltransferase	-	9.7561	0.00105	CCAAT
cds1620	CEN28821.1	LACPI_1621	Competence-specific sigma factor ComX	-	9.7561	0.00105	CCAAT
cds20	CEN27221.1	LACPI_0021	Competence-specific sigma factor ComX	-	9.7561	0.00105	CCAAT
cds718	CEN27919.1	LACPI_0719	GNAT family N-acetyltransferase	+	9.7561	0.00105	CCAAT
cds471	CEN27672.1	LACPI_0472	NADP-dependent glyceraldehyde-3-phosphate dehydrogenase GapN	-	9.7561	0.00105	CCAAT
cds2155	CEN29356.1	LACPI_2156	Uncharacterized protein	-	9.7561	0.00105	CCAAT
cds2227	CEN29428.1	LACPI_2228	Beta-glucoside operon transcriptional antiterminator	-	9.7561	0.00105	CCAAT
cds2294	CEN29495.1	LACPI_2295	Plasma-membrane calcium-translocating P-type ATPase	-	9.7561	0.00105	CCAAT
cds516	CEN27717.1	LACPI_0517	Helix-turn-helix domain-containing protein	-	9.7561	0.00105	CCAAT
cds102	CEN27303.1	LACPI_0103	High-affinity branched-chain amino acid transport system permease protein LivH	-	9.7561	0.00105	CCAAT
cds1784	CEN28985.1	LACPI_1785	Thiosulfate sulfurtransferase GlpE	-	9.7561	0.00105	CCAAT
cds895	CEN28096.1	LACPI_0896	Positive transcriptional regulator, MutR family	-	9.7561	0.00105	CCAAT
cds800	CEN28001.1	LACPI_0801	Aryl-phospho-beta-D-glucosidase BglA	+	9.7561	0.00105	CCAAT
cds1619	CEN28820.1	LACPI_1620	DNA primase	-	9.7561	0.00105	CCAAT
cds1920	CEN29121.1	LACPI_1921	Prophage holin	-	9.7561	0.00105	CCAAT
cds296	CEN27497.1	LACPI_0297	HTH-type transcriptional regulator	-	9.7561	0.00105	CCAAT

## Sheet: P.oligofermentans
The list of P. oligofermentans genes, which have CspA binding site motif on their upstream regions.
CDS	Protein ID	Locus Tag	Annotation	Strand	Score	P-value	matched_sequence
cds759	CUS26068.1	LACOL_0760	Ethanol-active dehydrogenase acetaldehyde-active reductase	+	9.7561	0.00105	CCAAT
cds410	CUS25719.1	LACOL_0411	DNA helicase	+	9.7561	0.00105	CCAAT
cds135	CUS25444.1	LACOL_0136	Transcriptional regulator	+	9.7561	0.00105	CCAAT
cds720	CUS26029.1	LACOL_0721	Transposase	+	9.7561	0.00105	CCAAT
cds476	CUS25785.1	LACOL_0477	Probable TetR family transcriptional regulator	-	9.7561	0.00105	CCAAT
cds403	CUS25712.1	LACOL_0404	Uncharacterized protein	-	9.7561	0.00105	CCAAT
cds539	CUS25848.1	LACOL_0540	Diguanylate cyclase/phosphodiesterase domain 2 protein	-	9.7561	0.00105	CCAAT
cds1037	CUS26346.1	LACOL_1038	Transposase	-	9.7561	0.00105	CCAAT
cds1703	CUS27061.1	LACOL_1704	Endoglucanase C307	+	9.7561	0.00105	CCAAT
cds1530	CUS26863.1	LACOL_1531	CTP synthase	-	9.7561	0.00105	CCAAT
cds1350	CUS26662.1	LACOL_1351	Glutamine--fructose-6-phosphate aminotransferase [isomerizing]	+	9.7561	0.00105	CCAAT
cds872	CUS26181.1	LACOL_0873	50S ribosomal protein L28	-	9.7561	0.00105	CCAAT
cds1109	CUS26418.1	LACOL_1110	DUF1801-containing protein	+	9.7561	0.00105	CCAAT
cds471	CUS25780.1	LACOL_0472	Short-chain dehydrogenase	+	9.7561	0.00105	CCAAT
cds205	CUS25514.1	LACOL_0206	Fatty acid-binding protein DegV	-	9.7561	0.00105	CCAAT
cds1715	CUS27076.1	LACOL_1716	Oxalate formate antiporter	-	9.7561	0.00105	CCAAT
cds1609	CUS26963.1	LACOL_1610	Polymerization and chain length determination protein	-	9.7561	0.00105	CCAAT
cds142	CUS25451.1	LACOL_0143	Multidrug transport protein	+	9.7561	0.00105	CCAAT
cds235	CUS25544.1	LACOL_0236	3-demethylubiquinone-9 3-methyltransferase	+	9.7561	0.00105	CCAAT
cds1461	CUS26787.1	LACOL_1462	Transcription regulator	-	9.7561	0.00105	CCAAT
cds1603	CUS26956.1	LACOL_1604	Putative glycosyltransferase	-	9.7561	0.00105	CCAAT
cds1072	CUS26381.1	LACOL_1073	Uridylate kinase	-	9.7561	0.00105	CCAAT
cds707	CUS26016.1	LACOL_0708	Arginine--tRNA ligase	-	9.7561	0.00105	CCAAT
cds1003	CUS26312.1	LACOL_1004	N-acetylmannosamine-6-phosphate 2-epimerase	+	9.7561	0.00105	CCAAT
cds971	CUS26280.1	LACOL_0972	S-adenosyl-L-methionine-dependent methyltransferase	+	9.7561	0.00105	CCAAT
cds677	CUS25986.1	LACOL_0678	7,8-dihydroneopterin aldolase	+	9.7561	0.00105	CCAAT
cds232	CUS25541.1	LACOL_0233	Glucose-6-phosphate 1-dehydrogenase	+	9.7561	0.00105	CCAAT
cds800	CUS26109.1	LACOL_0801	Uncharacterized protein	+	9.7561	0.00105	CCAAT
cds184	CUS25493.1	LACOL_0185	Uncharacterized protein	+	9.7561	0.00105	CCAAT
cds610	CUS25919.1	LACOL_0611	Substrate-specific component PanT of predicted pantothenate ECF transporter	+	9.7561	0.00105	CCAAT
cds762	CUS26071.1	LACOL_0763	Inner membrane protein translocase component YidC	+	9.7561	0.00105	CCAAT
cds1491	CUS26821.1	LACOL_1492	Helix-turn-helix domain-containing protein	+	9.7561	0.00105	CCAAT
cds917	CUS26226.1	LACOL_0918	DNA-binding transcriptional repressor MarR	+	9.7561	0.00105	CCAAT
cds669	CUS25978.1	LACOL_0670	SarZ	+	9.7561	0.00105	CCAAT
cds1626	CUS26980.1	LACOL_1627	Uncharacterized protein	+	9.7561	0.00105	CCAAT
cds1658	CUS27014.1	LACOL_1659	Integral membrane protein	+	9.7561	0.00105	CCAAT
cds160	CUS25469.1	LACOL_0161	Guanine/hypoxanthine permease	+	9.7561	0.00105	CCAAT
cds257	CUS25566.1	LACOL_0258	Voltage-dependent potassium channel beta subunit	-	9.7561	0.00105	CCAAT
cds802	CUS26111.1	LACOL_0803	Phage-like protein	+	9.7561	0.00105	CCAAT
cds656	CUS25965.1	LACOL_0657	ADP-dependent (S)-NAD(P)H-hydrate dehydratase	+	9.7561	0.00105	CCAAT
cds482	CUS25791.1	LACOL_0483	Elongation factor G	-	9.7561	0.00105	CCAAT
cds630	CUS25939.1	LACOL_0631	ABC-type phosphate transport system, periplasmic component	-	9.7561	0.00105	CCAAT
cds723	CUS26032.1	LACOL_0724	DUF554 domain-containing protein	+	9.7561	0.00105	CCAAT
cds1272	CUS26581.1	LACOL_1273	Rod shape-determining protein MreB	+	9.7561	0.00105	CCAAT
cds1431	CUS26754.1	LACOL_1432	50S ribosomal protein L11	-	9.7561	0.00105	CCAAT
cds1567	CUS26906.1	LACOL_1568	Nucleoside deoxyribosyltransferase-I	+	9.7561	0.00105	CCAAT
cds653	CUS25962.1	LACOL_0654	Leucine--tRNA ligase	+	9.7561	0.00105	CCAAT
cds918	CUS26227.1	LACOL_0919	Fatty acid-binding protein DegV	-	9.7561	0.00105	CCAAT
cds629	CUS25938.1	LACOL_0630	Phosphate ABC transporter, periplasmic phosphate-binding protein PstS	+	9.7561	0.00105	CCAAT
cds234	CUS25543.1	LACOL_0235	Glycerol kinase	-	9.7561	0.00105	CCAAT
cds1708	CUS27068.1	LACOL_1709	Serine-type D-Ala-D-Ala carboxypeptidase	+	9.7561	0.00105	CCAAT
cds482	CUS25791.1	LACOL_0483	Elongation factor G	+	9.7561	0.00105	CCAAT
cds528	CUS25837.1	LACOL_0529	ATP-dependent DNA helicase	-	9.7561	0.00105	CCAAT
cds612	CUS25921.1	LACOL_0613	Uncharacterized protein YkzS	-	9.7561	0.00105	CCAAT
cds548	CUS25857.1	LACOL_0549	DNA-3-methyladenine glycosylase III	-	9.7561	0.00105	CCAAT
cds1249	CUS26558.1	LACOL_1250	DHH family phosphoesterase	+	9.7561	0.00105	CCAAT
cds1429	CUS26752.1	LACOL_1430	50S ribosomal protein L10	-	9.7561	0.00105	CCAAT
cds1684	CUS27041.1	LACOL_1685	Uncharacterized protein	-	9.7561	0.00105	CCAAT
cds154	CUS25463.1	LACOL_0155	Uncharacterized protein	-	9.7561	0.00105	CCAAT
cds1334	CUS26643.1	LACOL_1335	Glucose-6-phosphate isomerase	+	9.7561	0.00105	CCAAT
cds1335	CUS26644.1	LACOL_1336	Glucose uptake permease	-	9.7561	0.00105	CCAAT
cds413	CUS25722.1	LACOL_0414	Glutamine-hydrolyzing GMP synthase	+	9.7561	0.00105	CCAAT
cds1026	CUS26335.1	LACOL_1027	Transposase	-	9.7561	0.00105	CCAAT
cds1483	CUS26811.1	LACOL_1484	Exopolysaccharide biosynthesis polyprenyl glycosylphosphotransferase	-	9.7561	0.00105	CCAAT
cds972	CUS26281.1	LACOL_0973	Drug resistance transporter	+	9.7561	0.00105	CCAAT
cds1089	CUS26398.1	LACOL_1090	Putative SNARE associated Golgi protein	+	9.7561	0.00105	CCAAT
cds524	CUS25833.1	LACOL_0525	Mannosyl-glycoprotein endo-beta-N-acetylglucosaminidase	-	9.7561	0.00105	CCAAT
cds379	CUS25688.1	LACOL_0380	Spermidine/putrescine import ATP-binding protein PotA	-	9.7561	0.00105	CCAAT
cds977	CUS26286.1	LACOL_0978	Glycine--tRNA ligase alpha subunit	+	9.7561	0.00105	CCAAT
cds49	CUS25358.1	LACOL_0050	Short-chain alcohol dehydrogenase	+	9.7561	0.00105	CCAAT
cds1165	CUS26474.1	LACOL_1166	Alpha-ribazole phosphatase	+	9.7561	0.00105	CCAAT
cds1116	CUS26425.1	LACOL_1117	Single-stranded-DNA-specific exonuclease RecJ	-	9.7561	0.00105	CCAAT
cds1127	CUS26436.1	LACOL_1128	Probable GTP-binding protein EngB	+	9.7561	0.00105	CCAAT
cds15	CUS25324.1	LACOL_0016	Abc superfamily atp binding cassette transporter, abc protein	+	9.7561	0.00105	CCAAT
cds1435	CUS26760.1	LACOL_1436	ECF subfamily RNA polymerase sigma-24 factor	-	9.7561	0.00105	CCAAT
cds321	CUS25630.1	LACOL_0322	Integral membrane protein	-	9.7561	0.00105	CCAAT
cds619	CUS25928.1	LACOL_0620	Glycosyltransferase LafA responsible for theformation of Glc-DAG	-	9.7561	0.00105	CCAAT
cds195	CUS25504.1	LACOL_0196	Uncharacterized protein	-	9.7561	0.00105	CCAAT
cds1395	CUS26712.1	LACOL_1396	Phage shock protein C	-	9.7561	0.00105	CCAAT
cds536	CUS25845.1	LACOL_0537	RNA methyltransferase TrmA	-	9.7561	0.00105	CCAAT
cds290	CUS25599.1	LACOL_0291	HTH-type transcriptional regulator GmuR	+	9.7561	0.00105	CCAAT
cds793	CUS26102.1	LACOL_0794	DNA polymerase III	-	9.7561	0.00105	CCAAT
cds1044	CUS26353.1	LACOL_1045	Methyltransferase-like protein	-	9.7561	0.00105	CCAAT
cds1569	CUS26908.1	LACOL_1570	Uncharacterized protein	-	9.7561	0.00105	CCAAT
cds1335	CUS26644.1	LACOL_1336	Glucose uptake permease	+	9.7561	0.00105	CCAAT
cds1658	CUS27014.1	LACOL_1659	Integral membrane protein	-	9.7561	0.00105	CCAAT
cds1300	CUS26609.1	LACOL_1301	Putative membrane protein	-	9.7561	0.00105	CCAAT
cds627	CUS25936.1	LACOL_0628	Aggregation promoting factor	-	9.7561	0.00105	CCAAT
cds1604	CUS26957.1	LACOL_1605	LPS biosynthesis like polysaccharide polymerase	-	9.7561	0.00105	CCAAT
cds1146	CUS26455.1	LACOL_1147	GTP-binding protein TypA BipA	+	9.7561	0.00105	CCAAT
cds797	CUS26106.1	LACOL_0798	Uncharacterized protein	-	9.7561	0.00105	CCAAT
cds1485	CUS26813.1	LACOL_1486	Transcriptional regulator	-	9.7561	0.00105	CCAAT
cds905	CUS26214.1	LACOL_0906	Class I SAM-dependent RNA methyltransferase	-	9.7561	0.00105	CCAAT
cds1674	CUS27030.1	LACOL_1675	Serine-rich surface protein%2C SraP-like	-	9.7561	0.00105	CCAAT
cds523	CUS25832.1	LACOL_0524	PTS system N-acetylglucosamine-specific EIICBA component	-	9.7561	0.00105	CCAAT
cds370	CUS25679.1	LACOL_0371	N-acetyltransferase	+	9.7561	0.00105	CCAAT
cds1479	CUS26807.1	LACOL_1480	Glycerol facilitator-aquaporin gla	+	9.7561	0.00105	CCAAT
cds793	CUS26102.1	LACOL_0794	DNA polymerase III	-	9.7561	0.00105	CCAAT
cds1073	CUS26382.1	LACOL_1074	Elongation factor Ts	-	9.7561	0.00105	CCAAT
cds1743	CUS27713.1	LACOL_1744	Uncharacterized protein	-	9.7561	0.00105	CCAAT
cds176	CUS25485.1	LACOL_0177	Cell surface protein%2C CscB family	+	9.7561	0.00105	CCAAT
cds617	CUS25926.1	LACOL_0618	Ribokinase	-	9.7561	0.00105	CCAAT
cds603	CUS25912.1	LACOL_0604	Putative membrane protein	-	9.7561	0.00105	CCAAT
cds709	CUS26018.1	LACOL_0710	Multimodular transpeptidase-transglycosylase	-	9.7561	0.00105	CCAAT
cds106	CUS25415.1	LACOL_0107	Beta-D-galactosidase	-	9.7561	0.00105	CCAAT
cds355	CUS25664.1	LACOL_0356	Iron-sulfur cluster assembly ATPase protein SufC	+	9.7561	0.00105	CCAAT
cds416	CUS25725.1	LACOL_0417	Uncharacterized protein	-	9.7561	0.00105	CCAAT
cds451	CUS25760.1	LACOL_0452	Putative fluoride ion transporter CrcB	+	9.7561	0.00105	CCAAT
cds319	CUS25628.1	LACOL_0320	Na-H antiporter	+	9.7561	0.00105	CCAAT
cds888	CUS26197.1	LACOL_0889	Dipeptidase	-	9.7561	0.00105	CCAAT
cds100	CUS25409.1	LACOL_0101	Uncharacterized protein	-	9.7561	0.00105	CCAAT
cds647	CUS25956.1	LACOL_0648	Amino-acid permease	-	9.7561	0.00105	CCAAT
cds787	CUS26096.1	LACOL_0788	Uncharacterized protein	+	9.7561	0.00105	CCAAT
cds1549	CUS26885.1	LACOL_1550	Cysteine synthase	-	9.7561	0.00105	CCAAT
cds1010	CUS26319.1	LACOL_1011	Beta-ketoacyl-acyl carrier protein reductase	-	9.7561	0.00105	CCAAT
cds1074	CUS26383.1	LACOL_1075	30S ribosomal protein S2	+	9.7561	0.00105	CCAAT
cds1175	CUS26484.1	LACOL_1176	Isoleucine--tRNA ligase	-	9.7561	0.00105	CCAAT
cds1359	CUS26671.1	LACOL_1360	UPF0079 ATP-binding protein ydiB	-	9.7561	0.00105	CCAAT
cds799	CUS26108.1	LACOL_0800	DUF4145-containing phage-like protein	-	9.7561	0.00105	CCAAT
cds36	CUS25345.1	LACOL_0037	Heavy metal translocating P-type ATPase	-	9.7561	0.00105	CCAAT
cds1744	CUS27714.1	LACOL_1745	UPF0699 transmembrane protein ydbS	+	9.7561	0.00105	CCAAT
cds1340	CUS26649.1	LACOL_1341	Cyclopentanol dehydrogenase	-	9.7561	0.00105	CCAAT
cds375	CUS25684.1	LACOL_0376	Proline iminopeptidase	-	9.7561	0.00105	CCAAT
cds1242	CUS26551.1	LACOL_1243	Metabolite transport protein YjhB	-	9.7561	0.00105	CCAAT
cds1073	CUS26382.1	LACOL_1074	Elongation factor Ts	-	9.7561	0.00105	CCAAT
cds1027	CUS26336.1	LACOL_1028	Transketolase	+	9.7561	0.00105	CCAAT
cds612	CUS25921.1	LACOL_0613	Uncharacterized protein YkzS	-	9.7561	0.00105	CCAAT
cds616	CUS25925.1	LACOL_0617	D-ribose pyranase	+	9.7561	0.00105	CCAAT
cds1681	CUS27038.1	LACOL_1682	Preprotein translocase subunit SecA	-	9.7561	0.00105	CCAAT
cds290	CUS25599.1	LACOL_0291	HTH-type transcriptional regulator GmuR	+	9.7561	0.00105	CCAAT
cds888	CUS26197.1	LACOL_0889	Dipeptidase	+	9.7561	0.00105	CCAAT
cds1247	CUS26556.1	LACOL_1248	Alanine--tRNA ligase	-	9.7561	0.00105	CCAAT
cds553	CUS25862.1	LACOL_0554	Uncharacterized protein	-	9.7561	0.00105	CCAAT
cds997	CUS26306.1	LACOL_0998	Uncharacterized protein	-	9.7561	0.00105	CCAAT
cds1765	CUS27735.1	LACOL_1766	Type I restriction endonuclease subunit R	-	9.7561	0.00105	CCAAT
cds1642	CUS26997.1	LACOL_1643	Uncharacterized protein	-	9.7561	0.00105	CCAAT
cds376	CUS25685.1	LACOL_0377	Bifunctional ligase/repressor BirA	+	9.7561	0.00105	CCAAT
cds1357	CUS26669.1	LACOL_1358	Exonuclease RNase T and DNA polymerase III	-	9.7561	0.00105	CCAAT
cds403	CUS25712.1	LACOL_0404	Uncharacterized protein	-	9.7561	0.00105	CCAAT
cds520	CUS25829.1	LACOL_0521	Beta-galactosidase large subunit	-	9.7561	0.00105	CCAAT
cds467	CUS25776.1	LACOL_0468	Stress-responsive transcriptional regulator PspC	-	9.7561	0.00105	CCAAT
cds173	CUS25482.1	LACOL_0174	Transcriptional regulator	+	9.7561	0.00105	CCAAT
cds774	CUS26083.1	LACOL_0775	50S ribosomal protein L33	+	9.7561	0.00105	CCAAT
cds1037	CUS26346.1	LACOL_1038	Transposase	+	9.7561	0.00105	CCAAT
cds1643	CUS26998.1	LACOL_1644	TetR family transcriptional regulator	+	9.7561	0.00105	CCAAT
cds720	CUS26029.1	LACOL_0721	Transposase	-	9.7561	0.00105	CCAAT
cds248	CUS25557.1	LACOL_0249	NAD-dependent succinate-semialdehyde dehydrogenase	+	9.7561	0.00105	CCAAT
cds232	CUS25541.1	LACOL_0233	Glucose-6-phosphate 1-dehydrogenase	+	9.7561	0.00105	CCAAT
cds1701	CUS27059.1	LACOL_1702	Inner membrane symporter yicJ	-	9.7561	0.00105	CCAAT
cds890	CUS26199.1	LACOL_0891	Diaminopimelate decarboxylase	-	9.7561	0.00105	CCAAT
cds1374	CUS26687.1	LACOL_1375	Uncharacterized protein	-	9.7561	0.00105	CCAAT
cds1271	CUS26580.1	LACOL_1272	Cell shape-determining protein MreC	+	9.7561	0.00105	CCAAT
cds1707	CUS27067.1	LACOL_1708	Uncharacterized protein	+	9.7561	0.00105	CCAAT
cds1446	CUS26772.1	LACOL_1447	2,3-bisphosphoglycerate-dependent phosphoglycerate mutase	-	9.7561	0.00105	CCAAT
cds863	CUS26172.1	LACOL_0864	Bifunctional phosphopantothenoylcysteine decarboxylase/phosphopantothenate--cysteine ligase CoaBC	-	9.7561	0.00105	CCAAT
cds1357	CUS26669.1	LACOL_1358	Exonuclease RNase T and DNA polymerase III	+	9.7561	0.00105	CCAAT
cds1386	CUS26699.1	LACOL_1387	Phosphoglucosamine mutase / Phosphomannomutase	+	9.7561	0.00105	CCAAT
cds46	CUS25355.1	LACOL_0047	HTH-type transcriptional regulator NmtR	-	9.7561	0.00105	CCAAT
cds86	CUS25395.1	LACOL_0087	XRE family transcriptional regulator	-	9.7561	0.00105	CCAAT
cds603	CUS25912.1	LACOL_0604	Putative membrane protein	+	9.7561	0.00105	CCAAT
cds289	CUS25598.1	LACOL_0290	Aminoacyl-tRNA deacylase	-	9.7561	0.00105	CCAAT
cds1348	CUS26660.1	LACOL_1349	Glucosamine-6-phosphate deaminase	-	9.7561	0.00105	CCAAT
cds1124	CUS26433.1	LACOL_1125	Hydroxymethylpyrimidine ABC transporter, ATPase component	-	9.7561	0.00105	CCAAT
cds726	CUS26035.1	LACOL_0727	Flavin prenyltransferase UbiX	-	9.7561	0.00105	CCAAT
cds1356	CUS26668.1	LACOL_1357	UDP-N-acetylenolpyruvoylglucosamine reductase	-	9.7561	0.00105	CCAAT
cds720	CUS26029.1	LACOL_0721	Transposase	+	9.7561	0.00105	CCAAT
cds1349	CUS26661.1	LACOL_1350	High-affinity gluconate transporter	-	9.7561	0.00105	CCAAT
cds654	CUS25963.1	LACOL_0655	MOP superfamily multidrug oligosaccharidyl-lipid polysaccharide flippase transporter	-	9.7561	0.00105	CCAAT
cds1327	CUS26636.1	LACOL_1328	Uncharacterized protein	-	9.7561	0.00105	CCAAT
cds1259	CUS26568.1	LACOL_1260	Protein RecA	+	9.7561	0.00105	CCAAT
cds1243	CUS26552.1	LACOL_1244	Ribonuclease HIII	+	9.7561	0.00105	CCAAT
cds249	CUS25558.1	LACOL_0250	Phosphatidylglycerol--membrane-oligosaccharide glycerophosphotransferase	+	9.7561	0.00105	CCAAT
cds1110	CUS26419.1	LACOL_1111	Cytokinin riboside 5'-monophosphate phosphoribohydrolase	-	9.7561	0.00105	CCAAT
cds1331	CUS26640.1	LACOL_1332	Intracellular iron chaperone frataxin	-	9.7561	0.00105	CCAAT
cds1034	CUS26343.1	LACOL_1035	Fumarate reductase flavoprotein subunit	-	9.7561	0.00105	CCAAT
cds968	CUS26277.1	LACOL_0969	Integral membrane protein	+	9.7561	0.00105	CCAAT
cds433	CUS25742.1	LACOL_0434	Porphyromonas-type peptidyl-arginine deiminase	+	9.7561	0.00105	CCAAT
cds548	CUS25857.1	LACOL_0549	DNA-3-methyladenine glycosylase III	-	9.7561	0.00105	CCAAT
cds340	CUS25649.1	LACOL_0341	Extracellular zinc metalloproteinase	-	9.7561	0.00105	CCAAT
cds39	CUS25348.1	LACOL_0040	Heavy metal translocating P-type ATPase	-	9.7561	0.00105	CCAAT
cds1522	CUS26853.1	LACOL_1523	UDP-N-acetylmuramoyl-tripeptide--D-alanyl-D-alanine ligase	-	9.7561	0.00105	CCAAT
cds1682	CUS27039.1	LACOL_1683	Cell surface protein%2C MucBP/LPXTG-containing	+	9.7561	0.00105	CCAAT
cds371	CUS25680.1	LACOL_0372	ABC transporter ATP-binding component	-	9.7561	0.00105	CCAAT
cds1348	CUS26660.1	LACOL_1349	Glucosamine-6-phosphate deaminase	+	9.7561	0.00105	CCAAT
cds1507	CUS26838.1	LACOL_1508	ATP-dependent zinc metalloprotease FtsH	-	9.7561	0.00105	CCAAT
cds1203	CUS26512.1	LACOL_1204	Uncharacterized protein	+	9.7561	0.00105	CCAAT
cds1375	CUS26688.1	LACOL_1376	Uncharacterized protein	+	9.7561	0.00105	CCAAT
cds1356	CUS26668.1	LACOL_1357	UDP-N-acetylenolpyruvoylglucosamine reductase	+	9.7561	0.00105	CCAAT
cds967	CUS26276.1	LACOL_0968	DNA polymerase III subunit alpha	-	9.7561	0.00105	CCAAT
cds889	CUS26198.1	LACOL_0890	2-hydroxymuconate tautomerase	-	9.7561	0.00105	CCAAT
cds1488	CUS26817.1	LACOL_1489	Phosphosulfolactate synthase	-	9.7561	0.00105	CCAAT
cds1262	CUS26571.1	LACOL_1263	Transcriptional regulator in cluster with unspecified monosaccharide ABC transport system	-	9.7561	0.00105	CCAAT
cds1725	CUS27695.1	LACOL_1726	Replication initiation protein RepA	+	9.7561	0.00105	CCAAT
cds170	CUS25479.1	LACOL_0171	ECF transporter S component	+	9.7561	0.00105	CCAAT
cds67	CUS25376.1	LACOL_0068	Uncharacterized protein	-	9.7561	0.00105	CCAAT
cds327	CUS25636.1	LACOL_0328	Phosphatidylglycerol--membrane-oligosaccharide glycerophosphotransferase	+	9.7561	0.00105	CCAAT
cds1039	CUS26348.1	LACOL_1040	Glycine betaine carnitine choline transport protein	-	9.7561	0.00105	CCAAT
cds202	CUS25511.1	LACOL_0203	Cytosine deaminase	+	9.7561	0.00105	CCAAT
cds553	CUS25862.1	LACOL_0554	Uncharacterized protein	-	9.7561	0.00105	CCAAT
cds463	CUS25772.1	LACOL_0464	Cold shock-like protein CspLA	-	9.7561	0.00105	CCAAT
cds403	CUS25712.1	LACOL_0404	Uncharacterized protein	-	9.7561	0.00105	CCAAT
cds889	CUS26198.1	LACOL_0890	2-hydroxymuconate tautomerase	+	9.7561	0.00105	CCAAT
cds1335	CUS26644.1	LACOL_1336	Glucose uptake permease	+	9.7561	0.00105	CCAAT
cds604	CUS25913.1	LACOL_0605	Peptide chain release factor 3	-	9.7561	0.00105	CCAAT
cds1088	CUS26397.1	LACOL_1089	Fumarate hydratase class II	-	9.7561	0.00105	CCAAT
cds1561	CUS26900.1	LACOL_1562	Exopolyphosphatase / guanosine-5'-triphosphate,3'-diphosphate pyrophosphatase	-	9.7561	0.00105	CCAAT
cds289	CUS25598.1	LACOL_0290	Aminoacyl-tRNA deacylase	-	9.7561	0.00105	CCAAT
cds153	CUS25462.1	LACOL_0154	NAD(P)H-hydrate epimerase	+	9.7561	0.00105	CCAAT
cds768	CUS26077.1	LACOL_0769	Endolytic murein transglycosylase	-	9.7561	0.00105	CCAAT
cds307	CUS25616.1	LACOL_0308	ABC transporter ATP-binding protein YhaQ	+	9.7561	0.00105	CCAAT
cds43	CUS25352.1	LACOL_0044	NAD-dependent epimerase dehydratase	+	9.7561	0.00105	CCAAT
cds378	CUS25687.1	LACOL_0379	Xaa-Pro dipeptidyl-peptidase	+	9.7561	0.00105	CCAAT
cds193	CUS25502.1	LACOL_0194	Uncharacterized protein	-	9.7561	0.00105	CCAAT
cds159	CUS25468.1	LACOL_0160	Polysaccharide deacetylase	+	9.7561	0.00105	CCAAT
cds607	CUS25916.1	LACOL_0608	Putative membrane protein	-	9.7561	0.00105	CCAAT
cds1350	CUS26662.1	LACOL_1351	Glutamine--fructose-6-phosphate aminotransferase [isomerizing]	+	9.7561	0.00105	CCAAT
cds1157	CUS26466.1	LACOL_1158	Uncharacterized protein	-	9.7561	0.00105	CCAAT
cds1328	CUS26637.1	LACOL_1329	Uncharacterized protein	-	9.7561	0.00105	CCAAT
cds932	CUS26241.1	LACOL_0933	Glycerol-3-phosphate acyltransferase	+	9.7561	0.00105	CCAAT
cds1588	CUS26936.1	LACOL_1589	Azaleucine resistance protein AzlC	-	9.7561	0.00105	CCAAT
cds646	CUS25955.1	LACOL_0647	Integral membrane protein	+	9.7561	0.00105	CCAAT
cds1165	CUS26474.1	LACOL_1166	Alpha-ribazole phosphatase	-	9.7561	0.00105	CCAAT
cds67	CUS25376.1	LACOL_0068	Uncharacterized protein	+	9.7561	0.00105	CCAAT
cds1340	CUS26649.1	LACOL_1341	Cyclopentanol dehydrogenase	-	9.7561	0.00105	CCAAT
cds1438	CUS26764.1	LACOL_1439	Cysteine--tRNA ligase	-	9.7561	0.00105	CCAAT
cds997	CUS26306.1	LACOL_0998	Uncharacterized protein	+	9.7561	0.00105	CCAAT
cds1562	CUS26901.1	LACOL_1563	Tryptophan--tRNA ligase	-	9.7561	0.00105	CCAAT
cds1285	CUS26594.1	LACOL_1286	Putative membrane protein	-	9.7561	0.00105	CCAAT
cds518	CUS25827.1	LACOL_0519	Uncharacterized protein	+	9.7561	0.00105	CCAAT
cds964	CUS26273.1	LACOL_0965	Conserved virulence factor B	-	9.7561	0.00105	CCAAT
cds452	CUS25761.1	LACOL_0453	Cell surface hydrolase membrane-bound	-	9.7561	0.00105	CCAAT
cds208	CUS25517.1	LACOL_0209	L-cystine ABC superfamily ATP binding cassette transporter, binding protein YckK	-	9.7561	0.00105	CCAAT
cds669	CUS25978.1	LACOL_0670	SarZ	-	9.7561	0.00105	CCAAT
cds971	CUS26280.1	LACOL_0972	S-adenosyl-L-methionine-dependent methyltransferase	-	9.7561	0.00105	CCAAT
cds1570	CUS26909.1	LACOL_1571	Uncharacterized protein	-	9.7561	0.00105	CCAAT
cds1484	CUS26812.1	LACOL_1485	Helix-turn-helix domain-containing protein	+	9.7561	0.00105	CCAAT
cds1375	CUS26688.1	LACOL_1376	Uncharacterized protein	+	9.7561	0.00105	CCAAT
cds609	CUS25918.1	LACOL_0610	Uncharacterized protein	-	9.7561	0.00105	CCAAT
cds588	CUS25897.1	LACOL_0589	Undecaprenyl-phosphate galactose phosphotransferase	-	9.7561	0.00105	CCAAT
cds1290	CUS26599.1	LACOL_1291	Ribosomal protein S2	-	9.7561	0.00105	CCAAT
cds1024	CUS26333.1	LACOL_1025	Integrase catalytic region	-	9.7561	0.00105	CCAAT
cds1203	CUS26512.1	LACOL_1204	Uncharacterized protein	-	9.7561	0.00105	CCAAT
cds476	CUS25785.1	LACOL_0477	Probable TetR family transcriptional regulator	-	9.7561	0.00105	CCAAT
cds1683	CUS27040.1	LACOL_1684	Serine threonine exchanger stet	-	9.7561	0.00105	CCAAT
cds657	CUS25966.1	LACOL_0658	Xaa-His dipeptidase	-	9.7561	0.00105	CCAAT
cds206	CUS25515.1	LACOL_0207	Uncharacterized protein	+	9.7561	0.00105	CCAAT
cds1687	CUS27044.1	LACOL_1688	GMP reductase	+	9.7561	0.00105	CCAAT
cds1563	CUS26902.1	LACOL_1564	ATP-dependent DNA helicase	+	9.7561	0.00105	CCAAT
cds183	CUS25492.1	LACOL_0184	Putative cell surface protein	-	9.7561	0.00105	CCAAT
cds748	CUS26057.1	LACOL_0749	HAD superfamily (Subfamily IIIA) phosphatase, TIGR01668	-	9.7561	0.00105	CCAAT
cds68	CUS25377.1	LACOL_0069	L-proline glycine betaine ABC transport system permease protein ProV	-	9.7561	0.00105	CCAAT
cds235	CUS25544.1	LACOL_0236	3-demethylubiquinone-9 3-methyltransferase	+	9.7561	0.00105	CCAAT
cds998	CUS26307.1	LACOL_0999	Glycosyltransferase	-	9.7561	0.00105	CCAAT
cds1610	CUS26964.1	LACOL_1611	Cell envelope-associated transcriptional attenuator LytR-CpsA-Psr	-	9.7561	0.00105	CCAAT
cds160	CUS25469.1	LACOL_0161	Guanine/hypoxanthine permease	-	9.7561	0.00105	CCAAT
cds291	CUS25600.1	LACOL_0292	Xylulose-5-phosphate phosphoketolase Fructose-6-phosphate phosphoketolase	-	9.7561	0.00105	CCAAT
cds607	CUS25916.1	LACOL_0608	Putative membrane protein	+	9.7561	0.00105	CCAAT
cds1626	CUS26980.1	LACOL_1627	Uncharacterized protein	+	9.7561	0.00105	CCAAT
cds1332	CUS26641.1	LACOL_1333	Substrate-specific component ThiW of predicted thiazole ECF transporter	+	9.7561	0.00105	CCAAT
cds522	CUS25831.1	LACOL_0523	FMN reductase (NADPH)	-	9.7561	0.00105	CCAAT
cds972	CUS26281.1	LACOL_0973	Drug resistance transporter	-	9.7561	0.00105	CCAAT
cds1447	CUS26773.1	LACOL_1448	Gamma-D-glutamate-meso-diaminopimelate muropeptidase	-	9.7561	0.00105	CCAAT
cds1148	CUS26457.1	LACOL_1149	Inositol monophosphatase	-	9.7561	0.00105	CCAAT
cds1112	CUS26421.1	LACOL_1113	Cna protein B-type domain-containing protein	-	9.7561	0.00105	CCAAT
cds523	CUS25832.1	LACOL_0524	PTS system N-acetylglucosamine-specific EIICBA component	+	9.7561	0.00105	CCAAT
cds1496	CUS26827.1	LACOL_1497	Uncharacterized protein	-	9.7561	0.00105	CCAAT
cds1003	CUS26312.1	LACOL_1004	N-acetylmannosamine-6-phosphate 2-epimerase	+	9.7561	0.00105	CCAAT
cds929	CUS26238.1	LACOL_0930	Putative HTH-type transcriptional regulator YwbI	-	9.7561	0.00105	CCAAT
cds420	CUS25729.1	LACOL_0421	MORN motif family protein	-	9.7561	0.00105	CCAAT
cds1374	CUS26687.1	LACOL_1375	Uncharacterized protein	-	9.7561	0.00105	CCAAT
cds234	CUS25543.1	LACOL_0235	Glycerol kinase	-	9.7561	0.00105	CCAAT
cds196	CUS25505.1	LACOL_0197	ATP-dependent proteinase ATP-binding subunit	+	9.7561	0.00105	CCAAT
cds787	CUS26096.1	LACOL_0788	Uncharacterized protein	+	9.7561	0.00105	CCAAT
cds1333	CUS26642.1	LACOL_1334	L-asparaginase	-	9.7561	0.00105	CCAAT
cds11	CUS25320.1	LACOL_0012	Cyclic-di-AMP phosphodiesterase	-	9.7561	0.00105	CCAAT
cds1669	CUS27025.1	LACOL_1670	Serine-aspartate repeat-containing protein	-	9.7561	0.00105	CCAAT
cds931	CUS26240.1	LACOL_0932	DNA topoisomerase IV subunit B	-	9.7561	0.00105	CCAAT
cds183	CUS25492.1	LACOL_0184	Putative cell surface protein	-	9.7561	0.00105	CCAAT
cds68	CUS25377.1	LACOL_0069	L-proline glycine betaine ABC transport system permease protein ProV	+	9.7561	0.00105	CCAAT
cds460	CUS25769.1	LACOL_0461	Ribonuclease J	-	9.7561	0.00105	CCAAT
cds1596	CUS26948.1	LACOL_1597	Glucose-1-phosphate thymidylyltransferase	-	9.7561	0.00105	CCAAT
cds1166	CUS26475.1	LACOL_1167	tRNA-specific 2-thiouridylase MnmA	-	9.7561	0.00105	CCAAT
cds1590	CUS26939.1	LACOL_1591	Integral membrane sensor signal transduction histidine kinase	+	9.7561	0.00105	CCAAT
cds472	CUS25781.1	LACOL_0473	Cysteine hydrolase	-	9.7561	0.00105	CCAAT
cds434	CUS25743.1	LACOL_0435	Glucose-6-phosphate 1-dehydrogenase	-	9.7561	0.00105	CCAAT
cds798	CUS26107.1	LACOL_0799	Uncharacterized protein	-	9.7561	0.00105	CCAAT
cds916	CUS26225.1	LACOL_0917	Fibronectin-binding protein A	-	9.7561	0.00105	CCAAT
cds87	CUS25396.1	LACOL_0088	NADH-dependent flavin oxidoreductase	+	9.7561	0.00105	CCAAT
cds1686	CUS27043.1	LACOL_1687	Adenylosuccinate synthetase	-	9.7561	0.00105	CCAAT
cds1766	CUS27736.1	LACOL_1767	Integrase catalytic region	+	9.7561	0.00105	CCAAT
cds1123	CUS26432.1	LACOL_1124	Antimicrobial peptide ABC transporter ATP-binding component	-	9.7561	0.00105	CCAAT
cds1421	CUS26743.1	LACOL_1422	DNA polymerase III subunit gamma/tau	-	9.7561	0.00105	CCAAT
cds170	CUS25479.1	LACOL_0171	ECF transporter S component	-	9.7561	0.00105	CCAAT
cds1167	CUS26476.1	LACOL_1168	Ribonucleotide reductase assembly protein NrdI	+	9.7561	0.00105	CCAAT
cds1435	CUS26760.1	LACOL_1436	ECF subfamily RNA polymerase sigma-24 factor	-	9.7561	0.00105	CCAAT
cds1328	CUS26637.1	LACOL_1329	Uncharacterized protein	+	9.7561	0.00105	CCAAT
cds1586	CUS26933.1	LACOL_1587	D-xylose proton-symporter XylT	+	9.7561	0.00105	CCAAT
cds1004	CUS26313.1	LACOL_1005	Bifunctional protein: N-acetyl mannosamine kinase, ROK family, transcription regulator	-	9.7561	0.00105	CCAAT
cds1588	CUS26936.1	LACOL_1589	Azaleucine resistance protein AzlC	-	9.7561	0.00105	CCAAT
cds1682	CUS27039.1	LACOL_1683	Cell surface protein%2C MucBP/LPXTG-containing	-	9.7561	0.00105	CCAAT
cds670	CUS25979.1	LACOL_0671	Alpha-acetolactate synthase	+	9.7561	0.00105	CCAAT
cds968	CUS26277.1	LACOL_0969	Integral membrane protein	+	9.7561	0.00105	CCAAT
cds724	CUS26033.1	LACOL_0725	LysR-family transcriptional regulatory protein	-	9.7561	0.00105	CCAAT
cds1492	CUS26822.1	LACOL_1493	Thymidylate synthase	-	9.7561	0.00105	CCAAT
cds967	CUS26276.1	LACOL_0968	DNA polymerase III subunit alpha	-	9.7561	0.00105	CCAAT
cds6	CUS25315.1	LACOL_0007	30S ribosomal protein S6	-	9.7561	0.00105	CCAAT
cds463	CUS25772.1	LACOL_0464	Cold shock-like protein CspLA	+	9.7561	0.00105	CCAAT
cds106	CUS25415.1	LACOL_0107	Beta-D-galactosidase	+	9.7561	0.00105	CCAAT
cds1586	CUS26933.1	LACOL_1587	D-xylose proton-symporter XylT	-	9.7561	0.00105	CCAAT
cds1374	CUS26687.1	LACOL_1375	Uncharacterized protein	-	9.7561	0.00105	CCAAT
cds320	CUS25629.1	LACOL_0321	Uncharacterized protein	-	9.7561	0.00105	CCAAT
cds1421	CUS26743.1	LACOL_1422	DNA polymerase III subunit gamma/tau	+	9.7561	0.00105	CCAAT
cds709	CUS26018.1	LACOL_0710	Multimodular transpeptidase-transglycosylase	-	9.7561	0.00105	CCAAT
cds1328	CUS26637.1	LACOL_1329	Uncharacterized protein	+	9.7561	0.00105	CCAAT
cds1483	CUS26811.1	LACOL_1484	Exopolysaccharide biosynthesis polyprenyl glycosylphosphotransferase	+	9.7561	0.00105	CCAAT
cds676	CUS25985.1	LACOL_0677	Uncharacterized protein	-	9.7561	0.00105	CCAAT
cds998	CUS26307.1	LACOL_0999	Glycosyltransferase	+	9.7561	0.00105	CCAAT
cds6	CUS25315.1	LACOL_0007	30S ribosomal protein S6	+	9.7561	0.00105	CCAAT
cds1570	CUS26909.1	LACOL_1571	Uncharacterized protein	-	9.7561	0.00105	CCAAT
cds1562	CUS26901.1	LACOL_1563	Tryptophan--tRNA ligase	-	9.7561	0.00105	CCAAT
cds1439	CUS26765.1	LACOL_1440	D-alanyl-D-alanine dipeptidase	+	9.7561	0.00105	CCAAT
cds440	CUS25749.1	LACOL_0441	Ribose operon transcriptional repressor RbsR	-	9.7561	0.00105	CCAAT
cds1773	CUS27743.1	LACOL_1774	Alkaline shock response membrane anchor protein AmaP	+	9.7561	0.00105	CCAAT
cds611	CUS25920.1	LACOL_0612	ATP-dependent Clp protease ATP-binding subunit ClpA	+	9.7561	0.00105	CCAAT
cds1669	CUS27025.1	LACOL_1670	Serine-aspartate repeat-containing protein	-	9.7561	0.00105	CCAAT
cds44	CUS25353.1	LACOL_0045	ABC-type multidrug transport system ATPase and permease component	-	9.7561	0.00105	CCAAT
cds636	CUS25945.1	LACOL_0637	Transketolase	+	9.7561	0.00105	CCAAT
cds628	CUS25937.1	LACOL_0629	Alkaline phosphatase synthesis transcriptional regulatory protein PhoP	-	9.7561	0.00105	CCAAT
cds688	CUS25997.1	LACOL_0689	Exonuclease SbcCD subunit D	+	9.7561	0.00105	CCAAT
cds1375	CUS26688.1	LACOL_1376	Uncharacterized protein	+	9.7561	0.00105	CCAAT
cds1481	CUS26809.1	LACOL_1482	DNA-binding helix-turn-helix protein	-	9.7561	0.00105	CCAAT
cds409	CUS25718.1	LACOL_0410	Cytochrome O ubiquinol oxidase	-	9.7561	0.00105	CCAAT
cds1725	CUS27695.1	LACOL_1726	Replication initiation protein RepA	-	9.7561	0.00105	CCAAT
cds174	CUS25483.1	LACOL_0175	Arabinose efflux permease	-	9.7561	0.00105	CCAAT
cds249	CUS25558.1	LACOL_0250	Phosphatidylglycerol--membrane-oligosaccharide glycerophosphotransferase	-	9.7561	0.00105	CCAAT
cds35	CUS25344.1	LACOL_0036	Uncharacterized protein	+	9.7561	0.00105	CCAAT
cds1563	CUS26902.1	LACOL_1564	ATP-dependent DNA helicase	+	9.7561	0.00105	CCAAT
cds523	CUS25832.1	LACOL_0524	PTS system N-acetylglucosamine-specific EIICBA component	-	9.7561	0.00105	CCAAT
cds1496	CUS26827.1	LACOL_1497	Uncharacterized protein	-	9.7561	0.00105	CCAAT
cds351	CUS25660.1	LACOL_0352	Regulator of the mannose operon, ManO	-	9.7561	0.00105	CCAAT
cds617	CUS25926.1	LACOL_0618	Ribokinase	-	9.7561	0.00105	CCAAT
cds519	CUS25828.1	LACOL_0520	Enterocin A Immunity	+	9.7561	0.00105	CCAAT
cds1674	CUS27030.1	LACOL_1675	Serine-rich surface protein%2C SraP-like	-	9.7561	0.00105	CCAAT
cds1529	CUS26862.1	LACOL_1530	UDP-N-acetylglucosamine 1-carboxyvinyltransferase	-	9.7561	0.00105	CCAAT
cds1566	CUS26905.1	LACOL_1567	Uncharacterized protein	-	9.7561	0.00105	CCAAT
cds1489	CUS26819.1	LACOL_1490	Putative Na /H antiporter	+	9.7561	0.00105	CCAAT
cds460	CUS25769.1	LACOL_0461	Ribonuclease J	-	9.7561	0.00105	CCAAT
cds411	CUS25720.1	LACOL_0412	Phosphatidylglycerol--membrane-oligosaccharide glycerophosphotransferase	-	9.7561	0.00105	CCAAT
cds194	CUS25503.1	LACOL_0195	Bacterial transcription activator, effector binding domain	+	9.7561	0.00105	CCAAT
cds140	CUS25449.1	LACOL_0141	Sodium:proton antiporter	+	9.7561	0.00105	CCAAT
cds627	CUS25936.1	LACOL_0628	Aggregation promoting factor	-	9.7561	0.00105	CCAAT
cds141	CUS25450.1	LACOL_0142	Acetoin dehydrogenase	-	9.7561	0.00105	CCAAT
cds1726	CUS27696.1	LACOL_1727	Bifunctional antitoxin/transcriptional repressor RelB	-	9.7561	0.00105	CCAAT
cds804	CUS26113.1	LACOL_0805	Transposase	-	9.7561	0.00105	CCAAT
cds616	CUS25925.1	LACOL_0617	D-ribose pyranase	+	9.7561	0.00105	CCAAT
cds159	CUS25468.1	LACOL_0160	Polysaccharide deacetylase	-	9.7561	0.00105	CCAAT
cds1774	CUS27744.1	LACOL_1775	Uncharacterized protein	-	9.7561	0.00105	CCAAT
cds611	CUS25920.1	LACOL_0612	ATP-dependent Clp protease ATP-binding subunit ClpA	+	9.7561	0.00105	CCAAT
cds1125	CUS26434.1	LACOL_1126	Uncharacterized protein	+	9.7561	0.00105	CCAAT
cds1275	CUS26584.1	LACOL_1276	Valine--tRNA ligase	+	9.7561	0.00105	CCAAT
cds763	CUS26072.1	LACOL_0764	RNA methyltransferase	-	9.7561	0.00105	CCAAT
cds652	CUS25961.1	LACOL_0653	Membrane-associated phospholipid phosphatase	-	9.7561	0.00105	CCAAT
cds1590	CUS26939.1	LACOL_1591	Integral membrane sensor signal transduction histidine kinase	-	9.7561	0.00105	CCAAT
cds607	CUS25916.1	LACOL_0608	Putative membrane protein	-	9.7561	0.00105	CCAAT
cds1011	CUS26320.1	LACOL_1012	Uncharacterized protein	+	9.7561	0.00105	CCAAT
cds745	CUS26054.1	LACOL_0746	Translation initiation factor IF-3	-	9.7561	0.00105	CCAAT
cds1480	CUS26808.1	LACOL_1481	Enoyl-CoA hydratase carnithine racemase	-	9.7561	0.00105	CCAAT
cds607	CUS25916.1	LACOL_0608	Putative membrane protein	-	9.7561	0.00105	CCAAT
cds1773	CUS27743.1	LACOL_1774	Alkaline shock response membrane anchor protein AmaP	-	9.7561	0.00105	CCAAT
cds183	CUS25492.1	LACOL_0184	Putative cell surface protein	-	9.7561	0.00105	CCAAT
cds636	CUS25945.1	LACOL_0637	Transketolase	+	9.7561	0.00105	CCAAT
cds247	CUS25556.1	LACOL_0248	ATP-dependent exoDNAse (Exonuclease V) beta subunit (Contains helicase and exonuclease domains)	-	9.7561	0.00105	CCAAT
cds688	CUS25997.1	LACOL_0689	Exonuclease SbcCD subunit D	-	9.7561	0.00105	CCAAT
cds19	CUS25328.1	LACOL_0020	Alkaline phosphatase synthesis transcriptional regulatory protein phop	-	9.7561	0.00105	CCAAT
cds841	CUS26150.1	LACOL_0842	Uncharacterized protein	-	9.7561	0.00105	CCAAT
cds1636	CUS26991.1	LACOL_1637	Sppk	-	9.7561	0.00105	CCAAT
cds873	CUS26182.1	LACOL_0874	General stress protein, Gls24 family	+	9.7561	0.00105	CCAAT
cds1630	CUS26985.1	LACOL_1631	Serine--tRNA ligase	+	9.7561	0.00105	CCAAT
cds670	CUS25979.1	LACOL_0671	Alpha-acetolactate synthase	-	9.7561	0.00105	CCAAT
cds133	CUS25442.1	LACOL_0134	Putative drug-resistance ABC transporter, two ATP-binding subunits	+	9.7561	0.00105	CCAAT
cds841	CUS26150.1	LACOL_0842	Uncharacterized protein	-	9.7561	0.00105	CCAAT
cds946	CUS26255.1	LACOL_0947	ABC transporter ATP-binding component	-	9.7561	0.00105	CCAAT
cds26	CUS25335.1	LACOL_0027	Sodium/proton antiporter	+	9.7561	0.00105	CCAAT
cds195	CUS25504.1	LACOL_0196	Uncharacterized protein	-	9.7561	0.00105	CCAAT
cds349	CUS25658.1	LACOL_0350	Phosphoserine aminotransferase	+	9.7561	0.00105	CCAAT
cds946	CUS26255.1	LACOL_0947	ABC transporter ATP-binding component	-	9.7561	0.00105	CCAAT
cds348	CUS25657.1	LACOL_0349	ABC transporter substrate binding component	-	9.7561	0.00105	CCAAT
cds1160	CUS26469.1	LACOL_1161	ArsC family transcriptional regulator	+	9.7561	0.00105	CCAAT
cds1175	CUS26484.1	LACOL_1176	Isoleucine--tRNA ligase	-	9.7561	0.00105	CCAAT
cds1004	CUS26313.1	LACOL_1005	Bifunctional protein: N-acetyl mannosamine kinase, ROK family, transcription regulator	-	9.7561	0.00105	CCAAT
cds1338	CUS26647.1	LACOL_1339	DUF998 domain-containing protein	+	9.7561	0.00105	CCAAT
cds133	CUS25442.1	LACOL_0134	Putative drug-resistance ABC transporter, two ATP-binding subunits	+	9.7561	0.00105	CCAAT
cds801	CUS26110.1	LACOL_0802	Uncharacterized protein	-	9.7561	0.00105	CCAAT
cds760	CUS26069.1	LACOL_0761	Two-component system response regulator CreB	-	9.7561	0.00105	CCAAT
cds1324	CUS26633.1	LACOL_1325	Transcriptional regulator	-	9.7561	0.00105	CCAAT
cds1626	CUS26980.1	LACOL_1627	Uncharacterized protein	-	9.7561	0.00105	CCAAT
cds136	CUS25445.1	LACOL_0137	2-hydroxyglutaryl-CoA dehydratase activator	-	9.7561	0.00105	CCAAT
cds1775	CUS27745.1	LACOL_1776	Mucus-binding protein	-	9.7561	0.00105	CCAAT
cds1341	CUS26650.1	LACOL_1342	Aggregation promoting factor	-	9.7561	0.00105	CCAAT
