# Supplementary material for: Transcriptomic time-series analysis of cold- and heat-shock response in psychrotrophic lactic acid bacteria
Source: BMC Genomics. 2021 Jan 7;22:28. doi: 10.1186/s12864-020-07338-8 (PMC7788899; doi:10.1186/s12864-020-07338-8)
Supplement: Supplementary file 12 — Additional file 12: Table S8. List of motifs with significant E-value discovered based on upstream regions of upregulated genes in Le. gelidum. [file 12864_2020_7338_MOESM12_ESM.xlsx]

## Sheet: 0_185
0 degree 185 min upregulated genes motif1									0 degree 185 min upregulated genes motif2															0 degree 185 min upregulated genes motif3
MOTIF ATGAAAGCGCTTACAWTWAWWWDWK MEME-1 width = 25 sites = 23 E-value = 2.8e-028									MOTIF TGGGGTKCCACAWSSMTSAKWMACACCYR MEME-2 width = 29 sites = 7 E-value = 3.5e-004															MOTIF CGMGAYKTGTRRTWWAAYAMRGMAGRSMGCCTTMGGSRY MEME-3 width = 39 sites = 4 E-value = 9.3e-008
Tomtom database Match [database] (e-value):	CcpA_B.subtilis [collectf] 2.21e-08								Tomtom database Match [database] (e-value):		-													Tomtom database Match [database] (e-value):		-
																								CDS	Protein ID	Locus Tag	Annoatation	Strand	Start	P-value	Site
CDS	Protein ID	Locus Tag	Annoatation	Strand	Start	P-value	Site		CDS	Protein ID	Locus Tag	Annoatation	Strand	Start	P-value	Site								cds510	CBL91159.1	LEGAS_0511	Late competence protein required for DNA binding and uptake	-	42	1.78e-23	CGAGACTTGTGATTTAACACGGCAGGCCGCCTTCGGCGC
cds691	CBL91340.1	LEGAS_0692	Fructose operon transcriptional regulator	+	109	5.08e-11	AAGAAAGCGCTTACATTTAAGTGAG		cds467	CBL91116.1	LEGAS_0468	Thiamin ABC transporter subunit	+	71	1.44e-16	TGGGGTGCCACGTGGCTGAGAAACACCCA								cds509	CBL91158.1	LEGAS_0510	conserved hypothetical protein	+	133	1.78e-23	CGAGACTTGTGATTTAACACGGCAGGCCGCCTTCGGCGC
cds556	CBL91205.1	LEGAS_0557	HTH-type transcriptional regulator LacR	-	32	8.48e-11	ATGAAAGCGCTTACTATGAATTATG		cds510	CBL91159.1	LEGAS_0511	Late competence protein required for DNA binding and uptake	-	89	1.2e-14	TGGGGTTCCACAACCACCATTAACACCTG								cds556	CBL91205.1	LEGAS_0557	HTH-type transcriptional regulator LacR	+	102	5.71e-20	CGCGATGTGTAGTAAAATAAAGAAGAGAGCCTTAGGGAT
cds555	CBL91204.1	LEGAS_0556	Sugar (Glycoside-Pentoside-Hexuronide) transporter, gph	+	132	8.48e-11	ATGAAAGCGCTTACTATGAATTATG		cds509	CBL91158.1	LEGAS_0510	conserved hypothetical protein	+	96	1.2e-14	TGGGGTTCCACAACCACCATTAACACCTG								cds555	CBL91204.1	LEGAS_0556	Sugar (Glycoside-Pentoside-Hexuronide) transporter, gph	-	48	5.71e-20	CGCGATGTGTAGTAAAATAAAGAAGAGAGCCTTAGGGAT
cds1079	CBL91728.1	LEGAS_1080	Phosphotransferase system mannose fructose-specific component iia	+	204	1e-10	ATGTAAGCGCTTACATATAAAAGAG		cds1547	CBL92196.1	LEGAS_1548	Hydroxyethylthiazole kinase	+	65	1.38e-14	TGGGGTGCCATTTGGCTGAGAAACACCCA
cds1381	CBL92030.1	LEGAS_1382	Lipoate--protein ligase	+	105	2.51e-10	ATGTAAGCGGTTACAATAAAAGGAG		cds235	CBL90884.1	LEGAS_0236	Alanine racemase	+	47	3.33e-11	GAGGTTGCTGTAACCATGAGTCACTCGCG
cds1805	CBL92454.1	LEGAS_1806	Alpha amylase, catalytic region	-	66	5.81e-10	ATGCAAGCGCTTACATTTATCTTTT		cds1356	CBL92005.1	LEGAS_1357	GABA permease, gabP	+	195	1.6e-10	TGGGTTGGTACCGCGCAAAAGCGCCCCTA
cds1009	CBL91658.1	LEGAS_1010	Short-chain alcohol dehydrogenase	-	39	5.81e-10	AAGAAAGCGCTTACAATATAAATAT		cds493	CBL91142.1	LEGAS_0494	DNA-dependent RNA polymerase auxiliary subunit epsilon	-	70	2.85e-10	TAGTGTACCACATAGCTTATACAAACGGG
cds1008	CBL91657.1	LEGAS_1009	High-affinity gluconate transporter	+	117	5.81e-10	AAGAAAGCGCTTACAATATAAATAT
cds1784	CBL92433.1	LEGAS_1785	PTS system, cellobiose-specific IIC component	+	260	9.77e-10	ATGAAAGCGTTTACAATTTAAATAT
cds323	CBL90972.1	LEGAS_0324	Trehalose operon transcriptional repressor	-	178	1.25e-09	TTGTAAGCGCTTACAATAATTAAAT
cds25	CBL90674.1	LEGAS_0026	D-ribose pyranase	+	211	1.25e-09	ATGGAAGCGCTTACAAAATATTAAT
cds663	CBL91312.1	LEGAS_0664	Permease of the major facilitator superfamily	+	48	2.02e-09	GTGCAAGCGTTTACAATTATTTGTG
cds1535	CBL92184.1	LEGAS_1536	Alpha-galactosidase	-	129	2.85e-09	TTGCAAGCGCTTTCATTAATAGACG
cds32	CBL90681.1	LEGAS_0033	Sucrose operon repressor	-	61	6.04e-09	GTAAAAGCGCTTACATTATAATAAT
cds1367	CBL92016.1	LEGAS_1368	conserved hypothetical protein	+	46	2.71e-08	TTGGAAGCGTTTACAATAGATCTTG
cds153	CBL90802.1	LEGAS_0154	Transcription antiterminator, BlgB family	-	82	4.1e-08	ATGTAAGCGGTTTCAACTACATCAT
cds1347	CBL91996.1	LEGAS_1348	Global transcriptional regulator, catabolite control protein A	-	104	5.62e-08	TTGCAAACGCTTACAATGCCATTTT
cds124	CBL90773.1	LEGAS_0125	DNA-3-methyladenine glycosylase III	-	52	8.8e-08	ATGAAAGCGGTTATATCTATAAGCT
cds949	CBL91598.1	LEGAS_0950	General stress protein GlsB	-	156	2.54e-07	TTGGCAACGCTTACACAAAAAATAT
cds1052	CBL91701.1	LEGAS_1053	Pyruvate oxidase	+	249	2.7e-07	ATGAAAGCGCTTTCATACATGACGC
cds437	CBL91086.1	LEGAS_0438	hypothetical protein	+	6	4.52e-07	ATAAGCACGCTTTCTTTTAATTTTG
cds436	CBL91085.1	LEGAS_0437	Multidrug resistance protein	-	33	4.52e-07	ATAAGCACGCTTTCTTTTAATTTTG
cds1441	CBL92090.1	LEGAS_1442	RNA methyltransferase	-	22	5.31e-07	ATAAAAGCGTTCACTTTAGTGAACG

## Sheet: 4_35
4 degree 35 min upregulated genes motif1
MOTIF WAWGWAAGCGYTTWCAWTT MEME-1 width = 19 sites = 15 E-value = 1.6e-004
Tomtom database Match [database] (e-value):		CcpA_B.subtilis [collectf] (1.34e-06)
CDS	Protein ID	Locus Tag	Annoatation	Strand	Start	P-value	Site
cds691	CBL91340.1	LEGAS_0692	Fructose operon transcriptional regulator	+	108	1.41e-09	AAAGAAAGCGCTTACATTT
cds1008	CBL91657.1	LEGAS_1009	High-affinity gluconate transporter	+	116	3.91e-09	AAAGAAAGCGCTTACAATA
cds1784	CBL92433.1	LEGAS_1785	PTS system, cellobiose-specific IIC component	+	259	5.54e-09	TATGAAAGCGTTTACAATT
cds153	CBL90802.1	LEGAS_0154	Transcription antiterminator, BlgB family	-	89	1.18e-08	AATGTAAGCGGTTTCAACT
cds118	CBL90767.1	LEGAS_0119	putative permease%2C membrane protein	+	70	3.3e-08	GAAGTAAGCGTTTACAATA
cds1381	CBL92030.1	LEGAS_1382	Lipoate--protein ligase	+	104	4.14e-08	TATGTAAGCGGTTACAATA
cds1347	CBL91996.1	LEGAS_1348	Global transcriptional regulator, catabolite control protein A	+	112	4.14e-08	ATTGTAAGCGTTTGCAATT
cds553	CBL91202.1	LEGAS_0554	Glycine betaine transport ATP-binding protein OpuAA	+	120	1.24e-07	ATAGTGAGCGTAGTCAATG
cds552	CBL91201.1	LEGAS_0553	Transcriptional repressor BusR	-	66	1.24e-07	ATAGTGAGCGTAGTCAATG
cds437	CBL91086.1	LEGAS_0438	hypothetical protein	-	4	1.24e-07	AAAGAAAGCGTGCTTATTT
cds436	CBL91085.1	LEGAS_0437	Multidrug resistance protein	+	41	1.24e-07	AAAGAAAGCGTGCTTATTT
cds1052	CBL91701.1	LEGAS_1053	Pyruvate oxidase	-	247	1.74e-07	TATGAAAGCGCTTTCATAG
cds949	CBL91598.1	LEGAS_0950	General stress protein GlsB	+	164	2.75e-07	TGTGTAAGCGTTGCCAACT
cds1441	CBL92090.1	LEGAS_1442	RNA methyltransferase	+	30	4.14e-07	AAAGTGAACGCTTTTATTT
cds426	CBL91075.1	LEGAS_0427	Cystathionine beta-synthase domain protein	-	5	8.23e-07	TAAGGAAACGCGTATAATT

## Sheet: 4_185
4 degree 185 min upregulated genes motif1									4 degree 185 min upregulated genes motif2										4 degree 185 min upregulated genes motif3
MOTIF KCWGGKGTKMMWBGTGGYTGWGRAACMCCMWTTKMWCMYKATS MEME-1 width = 43 sites = 4 llr = 191 E-value = 6.4e-007									MOTIF TGAAAGCGYTTACAA MEME-2 width = 15 sites = 29 llr = 346 E-value = 8.5e-005										MOTIF YGKCASKMMGYSWTSKSYKCTAWTTTKTCAMRMGYTKYSACTYWTSKCA MEME-3	width = 49 sites = 4 llr = 208 E-value = 6.5e-008
Tomtom database Match [database] (e-value):		-							Tomtom database Match [database] (e-value):		CcpA [regprecise] (1.70e-06)								Tomtom database Match [database] (e-value):		-
CDS	Protein ID	Locus Tag	Annoatation	Strand	Start	P-value	Site		CDS	Protein ID	Locus Tag	Annoatation	Strand	Start	P-value	Site			CDS	Protein ID	Locus Tag	Annoatation	Strand	Start	P-value	Site
cds467	CBL91116.1	LEGAS_0468	Thiamin ABC transporter subunit	+	69	1.85e-23	TCTGGGGTGCCACGTGGCTGAGAAACACCCATTGAACCTGATC		cds1784	CBL92433.1	LEGAS_1785	PTS system, cellobiose-specific IIC component	+	261	1.09e-08	TGAAAGCGTTTACAA			cds510	CBL91159.1	LEGAS_0511	Late competence protein required for DNA binding and uptake	-	13	5.78e-28	CGGCAGGCCGCCTTCGGCGCTAATTTTTCAAGCGCTTCGACTCATCGCA
cds510	CBL91159.1	LEGAS_0511	Late competence protein required for DNA binding and uptake	+	88	7.92e-22	GCAGGTGTTAATGGTGGTTGTGGAACCCCATTTTCTCACTATG		cds663	CBL91312.1	LEGAS_0664	Permease of the major facilitator superfamily	+	49	1.09e-08	TGCAAGCGTTTACAA			cds509	CBL91158.1	LEGAS_0510	conserved hypothetical protein	+	152	5.78e-28	CGGCAGGCCGCCTTCGGCGCTAATTTTTCAAGCGCTTCGACTCATCGCA
cds509	CBL91158.1	LEGAS_0510	conserved hypothetical protein	-	83	7.92e-22	GCAGGTGTTAATGGTGGTTGTGGAACCCCATTTTCTCACTATG		cds25	CBL90674.1	LEGAS_0026	D-ribose pyranase	+	212	1.09e-08	TGGAAGCGCTTACAA			cds553	CBL91202.1	LEGAS_0554	Glycine betaine transport ATP-binding protein OpuAA	-	28	1.13e-22	TGTCACTAAGTGATGTCTTCTATTTTGTCACAAGTTGTCACTTTTGTCA
cds1547	CBL92196.1	LEGAS_1548	Hydroxyethylthiazole kinase	+	63	8.68e-22	TCTGGGGTGCCATTTGGCTGAGAAACACCCATTGAACCTGATC		cds1347	CBL91996.1	LEGAS_1348	Global transcriptional regulator, catabolite control protein A	-	113	2.13e-08	TGCAAACGCTTACAA			cds552	CBL91201.1	LEGAS_0553	Transcriptional repressor BusR	+	128	1.13e-22	TGTCACTAAGTGATGTCTTCTATTTTGTCACAAGTTGTCACTTTTGTCA
									cds555	CBL91204.1	LEGAS_0556	Sugar (Glycoside-Pentoside-Hexuronide) transporter, gph	+	133	2.69e-08	TGAAAGCGCTTACTA
									cds1212	CBL91861.1	LEGAS_1213	N5-carboxyaminoimidazole ribonucleotide mutase	+	46	4.36e-08	TGAAAGTGCTTACAA
									cds1008	CBL91657.1	LEGAS_1009	High-affinity gluconate transporter	+	118	6.21e-08	AGAAAGCGCTTACAA
									cds1052	CBL91701.1	LEGAS_1053	Pyruvate oxidase	+	250	1.1e-07	TGAAAGCGCTTTCAT
									cds691	CBL91340.1	LEGAS_0692	Fructose operon transcriptional regulator	+	110	3.91e-07	AGAAAGCGCTTACAT
									cds949	CBL91598.1	LEGAS_0950	General stress protein GlsB	-	165	5.88e-07	TGGCAACGCTTACAC
									cds153	CBL90802.1	LEGAS_0154	Transcription antiterminator, BlgB family	+	92	6.52e-07	TGAAACCGCTTACAT
									cds1054	CBL91703.1	LEGAS_1055	conserved hypothetical protein	+	174	8.82e-07	TGCAAGAGCTAACAA
									cds903	CBL91552.1	LEGAS_0904	Nicotinamide mononucleotide transporter PnuC	+	100	1.19e-06	TGCATGCGTTCTCAA
									cds188	CBL90837.1	LEGAS_0189	Xyloside transporter XynT	-	203	1.32e-06	TGAAAGCGGTAACAT
									cds1251	CBL91900.1	LEGAS_1252	hypothetical protein	-	43	1.48e-06	CACCAGCGTTTACAA
									cds124	CBL90773.1	LEGAS_0125	DNA-3-methyladenine glycosylase III	-	61	2.04e-06	TGAAAGCGGTTATAT
									cds1441	CBL92090.1	LEGAS_1442	RNA methyltransferase	+	16	2.26e-06	TAAAAGCGTTCACTA
									cds553	CBL91202.1	LEGAS_0554	Glycine betaine transport ATP-binding protein OpuAA	-	121	2.26e-06	TGACTACGCTCACTA
									cds552	CBL91201.1	LEGAS_0553	Transcriptional repressor BusR	+	69	2.26e-06	TGACTACGCTCACTA
									cds1023	CBL91672.1	LEGAS_1024	hypothetical protein	-	100	2.73e-06	TGCCTGCGTTTATAA
									cds404	CBL91053.1	LEGAS_0405	Redox-sensing transcriptional repressor Rex	+	62	2.99e-06	TGCAAAAGTTCACAA
									cds510	CBL91159.1	LEGAS_0511	Late competence protein required for DNA binding and uptake	+	133	3.85e-06	TAACAGTGCTTGCAC
									cds509	CBL91158.1	LEGAS_0510	conserved hypothetical protein	-	66	3.85e-06	TAACAGTGCTTGCAC
									cds1690	CBL92339.1	LEGAS_1691	Hemolysin or related protein containing CBS domain	-	9	7.4e-06	TAACAGCGTTTGTAA
									cds1519	CBL92168.1	LEGAS_1520	Phosphoesterase	+	95	8.02e-06	CGAAAGAGGTTTCAA
									cds551	CBL91200.1	LEGAS_0552	Biotin transporter BioY	+	91	1.1e-05	TAAAAAAGTTTACAA
									cds398	CBL91047.1	LEGAS_0399	RNA polymerase ECF sigma factor	-	100	1.28e-05	GGCAAATGGTTACAA
									cds231	CBL90880.1	LEGAS_0232	Bifunctional ligase/repressor BirA	+	8	1.28e-05	TAAAAACGCTTTCGA
									cds68	CBL90717.1	LEGAS_0069	conserved hypothetical protein	-	20	1.28e-05	TGAATGTGCTCGTAA

## Sheet: 14_35
14 degree 35 min upregulated genes motif1
MOTIF CCTCCTT MEME-1 width = 7 sites = 69 llr = 434 E-value = 3.0e-005
Tomtom database Match [database] (e-value):		-
CDS	Protein ID	Locus Tag	Annoatation	Strand	Start	P-value	Site
cds1870	CBL92519.1	LEGAS_1871	Putative DNA-binding protein yizB	+	8	2.41e-05	CCTCCTT
cds1815	CBL92464.1	LEGAS_1816	hypothetical protein	+	16	2.41e-05	CCTCCTT
cds1719	CBL92368.1	LEGAS_1720	50S ribosomal protein L14	-	40	2.41e-05	CCTCCTT
cds1716	CBL92365.1	LEGAS_1717	30S ribosomal protein S8	-	127	2.41e-05	CCTCCTT
cds1705	CBL92354.1	LEGAS_1706	30S ribosomal protein S11	-	117	2.41e-05	CCTCCTT
cds1282	CBL91931.1	LEGAS_1283	50S ribosomal protein L28	-	77	2.41e-05	CCTCCTT
cds1122	CBL91771.1	LEGAS_1123	Ribosome biogenesis GTPase Der	-	89	2.41e-05	CCTCCTT
cds293	CBL90942.1	LEGAS_0294	30S ribosomal protein S6	-	151	2.41e-05	CCTCCTT
cds1396	CBL92045.1	LEGAS_1397	SsrA-binding protein SmpB	-	76	4.82e-05	CCTCCAT
cds1356	CBL92005.1	LEGAS_1357	GABA permease, gabP	-	69	4.82e-05	CCTCCAT
cds553	CBL91202.1	LEGAS_0554	Glycine betaine transport ATP-binding protein OpuAA	-	191	4.82e-05	CCTCCAT
cds1706	CBL92355.1	LEGAS_1707	30S ribosomal protein S13	-	62	7.23e-05	CCTCCTA
cds1509	CBL92158.1	LEGAS_1510	Beta-hydroxyacyl-(Acyl-carrier-protein) dehydratase FabZ	-	33	7.23e-05	CCTCCTA
cds1238	CBL91887.1	LEGAS_1239	50S ribosomal protein L20	-	70	7.23e-05	CCTCCTA
cds1052	CBL91701.1	LEGAS_1053	Pyruvate oxidase	-	285	7.23e-05	CCTCCTA
cds861	CBL91510.1	LEGAS_0862	conserved hypothetical protein	-	41	8.33e-05	CCTCCTG
cds153	CBL90802.1	LEGAS_0154	Transcription antiterminator, BlgB family	-	247	8.33e-05	CCTCCTG
cds514	CBL91163.1	LEGAS_0515	30S ribosomal protein S15	-	214	0.000107	CCACCTT
cds502	CBL91151.1	LEGAS_0503	Protein veg	-	90	0.000107	CCACCTT
cds1012	CBL91661.1	LEGAS_1013	Predicted transcriptional regulator	-	139	0.000118	CCCCCTT
cds398	CBL91047.1	LEGAS_0399	RNA polymerase ECF sigma factor	-	137	0.000118	CCCCCTT
cds1738	CBL92387.1	LEGAS_1739	30S ribosomal protein S12	-	262	0.000196	TCTCCTT
cds1683	CBL92332.1	LEGAS_1684	Major cold shock protein CspA	-	285	0.000196	TCTCCTT
cds1215	CBL91864.1	LEGAS_1216	conserved hypothetical protein	-	41	0.000196	CCTCCAA
cds883	CBL91532.1	LEGAS_0884	Transporter	-	73	0.000196	CCTCCAA
cds730	CBL91379.1	LEGAS_0731	Multidrug resistance efflux pump	+	11	0.000196	CCTCCAA
cds519	CBL91168.1	LEGAS_0520	RNA methyltransferase TrmA	-	32	0.000196	TCTCCTT
cds320	CBL90969.1	LEGAS_0321	23S rRNA (Uracil-5-)-methyltransferase RumA	+	87	0.000196	TCTCCTT
cds1692	CBL92341.1	LEGAS_1693	GTPase HflX	-	185	0.000207	CCTCCAG
cds1690	CBL92339.1	LEGAS_1691	Hemolysin or related protein containing CBS domain	-	284	0.000284	CCTCTTT
cds710	CBL91359.1	LEGAS_0711	dTDP-4-dehydrorhamnose reductase	-	35	0.000284	CCACCAT
cds437	CBL91086.1	LEGAS_0438	hypothetical protein	-	47	0.000284	CCTCTTT
cds436	CBL91085.1	LEGAS_0437	Multidrug resistance protein	+	10	0.000284	CCTCTTT
cds337	CBL90986.1	LEGAS_0338	Gamma-aminobutyrate permease	+	209	0.000284	CCTCTTT
cds216	CBL90865.1	LEGAS_0217	Holo-ACP synthase / triphosphoribosyl-dephospho-CoA synthase	-	51	0.000284	CCTCTTT
cds211	CBL90860.1	LEGAS_0212	NADP-dependent malic enzyme	-	248	0.000284	CCTCTTT
cds146	CBL90795.1	LEGAS_0147	Predicted choline-binding cell wall protein	-	190	0.000284	CCACCAT
cds1730	CBL92379.1	LEGAS_1731	30S ribosomal protein S10	-	269	0.000306	CCTCCTC
cds1227	CBL91876.1	LEGAS_1228	Membrane-associated phospholipid phosphatase	+	81	0.00033	CCACCTA
cds1623	CBL92272.1	LEGAS_1624	Glucosamine-6-phosphate deaminase	-	106	0.000405	TCTCCAT
cds1437	CBL92086.1	LEGAS_1438	Bifunctional folylpolyglutamate synthase/dihydrofolate synthase	-	134	0.000405	TCTCCAT
cds218	CBL90867.1	LEGAS_0219	Citrate-sodium symporter	-	92	0.000405	TCTCCAT
cds1696	CBL92345.1	LEGAS_1697	50S ribosomal protein L13	-	223	0.000434	GCTCCTT
cds811	CBL91460.1	LEGAS_0812	Predicted membrane GTPase involved in stress response	-	49	0.000434	GCTCCTT
cds1236	CBL91885.1	LEGAS_1237	Zn-dependent hydrolase, RNA-metabolising	-	198	0.000487	CCTCTAT
cds1355	CBL92004.1	LEGAS_1356	Phosphate acyltransferase PlsX	-	54	0.000498	CCTCCGT
cds1515	CBL92164.1	LEGAS_1516	Acyl carrier protein 1 (Fragment)	-	61	0.000586	TCTCCTG
cds1891	CBL92540.1	LEGAS_1892	Permease of the major facilitator superfamily	+	237	0.000717	TCACCTT
cds301	CBL90950.1	LEGAS_0302	HTH-type transcriptional regulator GmuR	+	29	0.000717	CCACCAA
cds1507	CBL92156.1	LEGAS_1508	Acetyl-coenzyme A carboxylase carboxyl transferase subunit beta	-	73	0.000787	TCCCCTT
cds1439	CBL92088.1	LEGAS_1440	Beta-lactamase class C and other penicillin binding proteins	-	15	0.000787	CCCCCAA
cds1240	CBL91889.2	LEGAS_1241	Translation initiation factor IF-3	+	130	0.000922	CCACTTT
cds1440	CBL92089.1	LEGAS_1441	UDP-N-acetylmuramoyl-tripeptide--D-alanyl-D-alanine ligase	-	101	0.00102	TCTCCAA
cds795	CBL91444.1	LEGAS_0796	Transcription termination/antitermination protein NusA	-	106	0.00135	CCTCATT
cds209	CBL90858.1	LEGAS_0210	Conserved membrane protein, GtcA family	-	35	0.00135	TCTCTTT
cds199	CBL90848.1	LEGAS_0200	Peptidoglycan endopeptidase LytE	-	113	0.00135	CCTCTAA
cds709	CBL91358.1	LEGAS_0710	dTDP-glucose 4%2C6-dehydratase	-	146	0.00171	CCACCAC
cds1735	CBL92384.1	LEGAS_1736	Cyanate permease	-	104	0.00216	TCTCTAT
cds1399	CBL92048.1	LEGAS_1400	RNA methyltransferase	-	55	0.00216	CTTCCTG
cds1054	CBL91703.1	LEGAS_1055	conserved hypothetical protein	-	186	0.00216	CCACTTG
cds1397	CBL92046.1	LEGAS_1398	Ribonuclease R	+	21	0.00238	GCTCTTT
cds1441	CBL92090.1	LEGAS_1442	RNA methyltransferase	-	64	0.00249	CCTTCTT
cds1714	CBL92363.1	LEGAS_1715	50S ribosomal protein L18	-	81	0.00335	TTTCCTT
cds1514	CBL92163.1	LEGAS_1515	Enoyl-acyl-carrier-protein reductase	-	46	0.00335	TTTCCTT
cds290	CBL90939.1	LEGAS_0291	Transmembrane component MtsC of energizing module of methionine-regulated ECF transporter	-	11	0.00335	CTTCCAA
cds65	CBL90714.1	LEGAS_0066	conserved hypothetical protein%2C probably a pseudogene	-	95	0.00335	CCACTAA
cds1235	CBL91884.1	LEGAS_1236	Type I restriction endonuclease subunit R	-	56	0.00352	TCCCTTT
cds230	CBL90879.1	LEGAS_0231	Putative drug resistance ABC transporter ATP-binding subunit	+	65	0.00617	CCACATA
cds1513	CBL92162.1	LEGAS_1514	Malonyl CoA-acyl carrier protein transacylase	-	18	0.008	CAACCAT

## Sheet: 28_35
28 degree 35 min upregulated genes motif1									28 degree 35 min upregulated genes motif2										28 degree 35 min upregulated genes motif3									28 degree 35 min upregulated genes motif4
MOTIF TGWAAGCGCTTACAWT MEME-1 width = 16 sites = 27 E-value = 2.9e-058									MOTIF TASWCATTYWTAWTCWGCRTTATTGTSTYCWGRYAKYWTARWKTR MEME-2 width = 45 sites = 4 E-value = 1.5e-004										MOTIF ARAGGAR MEME-3 width = 7 sites = 59 E-value = 1.7e-004									MOTIF GGTATARHMKWTTTTAMGWAARCGCTTKCRTWAWAWWWMDMCWKTTWTA MEME-4 width = 49 sites = 5 E-value = 1.2e-005
Tomtom database Match [database] (e-value):		CcpA [regprecise] (1.71e-06)							Tomtom database Match [database] (e-value):		-								Tomtom database Match [database] (e-value):									Tomtom database Match [database] (e-value):		CcpA_B.subtilis [collectf] (1.14e-04)
CDS	Protein ID	Locus Tag	Annoatation	Strand	Start	P-value	Site		CDS	Protein ID	Locus Tag	Annoatation	Strand	Start	P-value	Site			CDS	Protein ID	Locus Tag	Annoatation	Strand	Start	P-value	Site		CDS	Protein ID	Locus Tag	Annoatation	Strand	Start	P-value	Site
cds323	CBL90972.1	LEGAS_0324	Trehalose operon transcriptional repressor	-	186	8.38e-10	TGTAAGCGCTTACAAT		cds1157	CBL91806.1	LEGAS_1158	Multiple sugar-binding transport ATP-binding protein MsmK	+	32	3.02e-23	TAGACATTCATAATCAGCGTTATTGTGTTCAGGCAGCTTAGTGTA			cds1871	CBL92520.1	LEGAS_1872	N-acetyl-gamma-glutamyl-phosphate reductase	-	7	1.83e-05	AGAGGAG		cds1157	CBL91806.1	LEGAS_1158	Multiple sugar-binding transport ATP-binding protein MsmK	+	146	1.65e-23	GGTATAGCCGTTTTTAAGAAAACGCTTGCATTATATTTAGCCTGTTATA
cds1381	CBL92030.1	LEGAS_1382	Lipoate--protein ligase	+	106	2.73e-09	TGTAAGCGGTTACAAT		cds1156	CBL91805.1	LEGAS_1157	Sugar ABC transporter	-	150	3.02e-23	TAGACATTCATAATCAGCGTTATTGTGTTCAGGCAGCTTAGTGTA			cds1535	CBL92184.1	LEGAS_1536	Alpha-galactosidase	+	207	1.83e-05	AGAGGAG		cds1156	CBL91805.1	LEGAS_1157	Sugar ABC transporter	-	32	1.65e-23	GGTATAGCCGTTTTTAAGAAAACGCTTGCATTATATTTAGCCTGTTATA
cds1147	CBL91796.1	LEGAS_1148	Alpha amylase catalytic region	+	40	2.73e-09	TGTAAGCGGTTACAAT		cds938	CBL91587.1	LEGAS_0939	Flavin-nucleotide-binding protein structurally as sociated with pyridoxine 5'-phosphate oxidase	-	71	2.45e-20	TACTCATTTTTATTCTGCATTATTGTCTCCTGATATTATAAATTG			cds1014	CBL91663.1	LEGAS_1015	Oxidoreductase ion channel protein IolS	+	79	1.83e-05	AGAGGAG		cds1009	CBL91658.1	LEGAS_1010	Short-chain alcohol dehydrogenase	+	111	4.87e-20	GGTATAATATATTTTACGTAAGCGCTTTCGTAAAAAAACAACATTTTTA
cds776	CBL91425.1	LEGAS_0777	PTS system sucrose-specific transporter subunits IIBCA	+	74	2.73e-09	TGTAAGCGGTTACAAT		cds937	CBL91586.1	LEGAS_0938	2-dehydro-3-deoxyphosphooctonate aldolase	+	33	2.45e-20	TACTCATTTTTATTCTGCATTATTGTCTCCTGATATTATAAATTG			cds323	CBL90972.1	LEGAS_0324	Trehalose operon transcriptional repressor	+	234	1.83e-05	AGAGGAG		cds1008	CBL91657.1	LEGAS_1009	High-affinity gluconate transporter	-	21	4.87e-20	GGTATAATATATTTTACGTAAGCGCTTTCGTAAAAAAACAACATTTTTA
cds1535	CBL92184.1	LEGAS_1536	Alpha-galactosidase	+	139	3.96e-09	TGAAAGCGCTTGCAAT												cds1052	CBL91701.1	LEGAS_1053	Pyruvate oxidase	+	287	2.55e-05	GGAGGAG		cds321	CBL90970.1	LEGAS_0322	Transcriptional regulator	+	130	1.92e-16	GGTGATAAATTTATTTATAACACACTTGTGTTATATCACTCATGTGTTA
cds1079	CBL91728.1	LEGAS_1080	Phosphotransferase system mannose fructose-specific component iia	+	205	3.96e-09	TGTAAGCGCTTACATA												cds1784	CBL92433.1	LEGAS_1785	PTS system, cellobiose-specific IIC component	+	163	3.27e-05	AGAGGCG
cds1009	CBL91658.1	LEGAS_1010	Short-chain alcohol dehydrogenase	-	47	3.96e-09	AGAAAGCGCTTACAAT												cds153	CBL90802.1	LEGAS_0154	Transcription antiterminator, BlgB family	+	249	3.55e-05	GGAGGCG
cds1008	CBL91657.1	LEGAS_1009	High-affinity gluconate transporter	+	118	3.96e-09	AGAAAGCGCTTACAAT												cds46	CBL90695.1	LEGAS_0047	Sulfur-containing amino acid ABC transporter permease tcyl	+	289	3.55e-05	GGAGGCG
cds691	CBL91340.1	LEGAS_0692	Fructose operon transcriptional regulator	+	110	4.57e-09	AGAAAGCGCTTACATT												cds1876	CBL92525.1	LEGAS_1877	Transcriptional regulator%2C TetR/AcrR family	-	8	8.2e-05	AAAGGAG
cds1784	CBL92433.1	LEGAS_1785	PTS system, cellobiose-specific IIC component	+	261	6.17e-09	TGAAAGCGTTTACAAT												cds1381	CBL92030.1	LEGAS_1382	Lipoate--protein ligase	+	123	8.2e-05	AAAGGAG
cds25	CBL90674.1	LEGAS_0026	D-ribose pyranase	+	212	6.89e-09	TGGAAGCGCTTACAAA												cds1259	CBL91908.1	LEGAS_1260	PTS sugar transporter subunit IIC	+	285	8.2e-05	AAAGGAG
cds555	CBL91204.1	LEGAS_0556	Sugar (Glycoside-Pentoside-Hexuronide) transporter, gph	+	133	1.28e-08	TGAAAGCGCTTACTAT												cds937	CBL91586.1	LEGAS_0938	2-dehydro-3-deoxyphosphooctonate aldolase	+	284	8.2e-05	AAAGGAG
cds1156	CBL91805.1	LEGAS_1157	Sugar ABC transporter	+	218	1.6e-08	TGAAAGCGCTTGCATA												cds932	CBL91581.1	LEGAS_0933	conserved hypothetical protein	+	187	8.2e-05	AAAGGAG
cds615	CBL91264.1	LEGAS_0616	Aryl-phospho-beta-D-glucosidase BglA	-	203	1.6e-08	AGAAAGCGCTTACATA												cds615	CBL91264.1	LEGAS_0616	Aryl-phospho-beta-D-glucosidase BglA	+	238	8.2e-05	AAAGGAG
cds74	CBL90723.1	LEGAS_0075	Divalent ion symporter	+	93	1.6e-08	AGTAAGCGGTTACAAT												cds559	CBL91208.1	LEGAS_0560	Galactose mutarotase	+	69	8.2e-05	AAAGGAG
cds1367	CBL92016.1	LEGAS_1368	conserved hypothetical protein	+	47	2.01e-08	TGGAAGCGTTTACAAT												cds555	CBL91204.1	LEGAS_0556	Sugar (Glycoside-Pentoside-Hexuronide) transporter, gph	+	173	8.2e-05	AAAGGAG
cds1797	CBL92446.1	LEGAS_1798	Problable L-ascorbate 6-phosphate lactonase	-	161	2.33e-08	TGTATGCGCTTACATT												cds333	CBL90982.1	LEGAS_0334	Ketopantoate reductase	+	133	8.2e-05	AAAGGAG
cds153	CBL90802.1	LEGAS_0154	Transcription antiterminator, BlgB family	+	92	3.06e-08	TGAAACCGCTTACATT												cds321	CBL90970.1	LEGAS_0322	Transcriptional regulator	+	191	8.2e-05	AAAGGAG
cds97	CBL90746.1	LEGAS_0098	Galactoside permease	+	223	3.06e-08	TGTAAGCGTTTACATA												cds25	CBL90674.1	LEGAS_0026	D-ribose pyranase	+	285	8.2e-05	AAAGGAG
cds663	CBL91312.1	LEGAS_0664	Permease of the major facilitator superfamily	+	49	3.82e-08	TGCAAGCGTTTACAAT												cds1159	CBL91808.1	LEGAS_1160	Alpha-glucosidase	+	115	0.000119	AAAGGCG
cds1157	CBL91806.1	LEGAS_1158	Multiple sugar-binding transport ATP-binding protein MsmK	+	206	4.3e-08	TGAAAGCGCTTACACG												cds1038	CBL91687.1	LEGAS_1039	Transcriptional regulator	-	10	0.000119	AAAGGCG
cds1052	CBL91701.1	LEGAS_1053	Pyruvate oxidase	+	250	7.62e-08	TGAAAGCGCTTTCATA												cds933	CBL91582.1	LEGAS_0934	conserved hypothetical protein	+	50	0.000119	AAAGGCG
cds268	CBL90917.1	LEGAS_0269	Fructose-bisphosphate aldolase class II	-	76	1.16e-07	TGTAAGCGTTTACTTT												cds1157	CBL91806.1	LEGAS_1158	Multiple sugar-binding transport ATP-binding protein MsmK	-	95	0.000185	AGAGGAA
cds1061	CBL91710.1	LEGAS_1062	D-xylose proton-symporter XylT	-	255	3.93e-07	TGTAAACGTTTACATT												cds1156	CBL91805.1	LEGAS_1157	Sugar ABC transporter	+	125	0.000185	AGAGGAA
cds938	CBL91587.1	LEGAS_0939	Flavin-nucleotide-binding protein structurally as sociated with pyridoxine 5'-phosphate oxidase	+	201	2.2e-06	TGATAGCGGGTAGATA												cds557	CBL91206.1	LEGAS_0558	Galactokinase	+	192	0.000185	AGAGGAA
cds934	CBL91583.1	LEGAS_0935	General stress protein GlsB	-	81	3.1e-06	TCATAGTGCTTACAAT												cds1079	CBL91728.1	LEGAS_1080	Phosphotransferase system mannose fructose-specific component iia	+	246	0.000205	GGAGGAA
cds807	CBL91456.1	LEGAS_0808	Chaperone CbpA	-	23	3.79e-06	TGAATGCGGTTCGCTT												cds1009	CBL91658.1	LEGAS_1010	Short-chain alcohol dehydrogenase	-	8	0.000205	GGAGGAA
																			cds1008	CBL91657.1	LEGAS_1009	High-affinity gluconate transporter	+	166	0.000205	GGAGGAA
																			cds1007	CBL91656.1	LEGAS_1008	NADP or NAD utilizing oxidoreductase	-	12	0.000205	GGGGGCG
																			cds1155	CBL91804.1	LEGAS_1156	Maltose transport system permease protein malF	-	34	0.000241	AGAGGCA
																			cds1138	CBL91787.1	LEGAS_1139	Carbohydrate diacid transcriptional activator CdaR	-	86	0.000241	AAGGGAG
																			cds938	CBL91587.1	LEGAS_0939	Flavin-nucleotide-binding protein structurally as sociated with pyridoxine 5'-phosphate oxidase	+	286	0.000241	AAGGGAG
																			cds806	CBL91455.1	LEGAS_0807	Molecular chaperone DnaK	+	92	0.000381	AAAGGAA
																			cds663	CBL91312.1	LEGAS_0664	Permease of the major facilitator superfamily	+	84	0.000381	AAAGGAA
																			cds634	CBL91283.1	LEGAS_0635	Clp protease DnaK DnaJ chaperone ATP-binding subunit	+	114	0.000381	AAAGGAA
																			cds74	CBL90723.1	LEGAS_0075	Divalent ion symporter	+	185	0.000381	AAAGGAA
																			cds934	CBL91583.1	LEGAS_0935	General stress protein GlsB	+	20	0.000431	GAAGGAA
																			cds804	CBL91453.1	LEGAS_0805	Heat-inducible transcription repressor HrcA	+	115	0.000539	GGAGGTG
																			cds420	CBL91069.1	LEGAS_0421	10 kDa chaperonin	+	157	0.000539	GGAGGTG
																			cds322	CBL90971.1	LEGAS_0323	ATP-dependent proteinase ATP-binding subunit	+	42	0.000539	AGGGGAA
																			cds1158	CBL91807.1	LEGAS_1159	Neopullulanase alpha amylase subunit	+	67	0.0007	GGAGGAC
																			cds47	CBL90696.1	LEGAS_0048	L-cystine-binding protein	+	26	0.0007	AGAAGAG
																			cds1797	CBL92446.1	LEGAS_1798	Problable L-ascorbate 6-phosphate lactonase	-	9	0.00083	AAGGGAA
																			cds596	CBL91245.1	LEGAS_0597	NAD-dependent succinate-semialdehyde dehydrogenase	+	91	0.00083	GAAGGTG
																			cds97	CBL90746.1	LEGAS_0098	Galactoside permease	-	12	0.00083	ATAGGAG
																			cds1415	CBL92064.1	LEGAS_1416	ATP-dependent Clp protease proteolytic subunit	+	101	0.000942	TAAGGAG
																			cds807	CBL91456.1	LEGAS_0808	Chaperone CbpA	+	68	0.000942	TAAGGAG
																			cds1115	CBL91764.1	LEGAS_1116	General stress protein CsbD	-	168	0.000993	AAGGGCA
																			cds1367	CBL92016.1	LEGAS_1368	conserved hypothetical protein	+	101	0.00106	AAAGGAC
																			cds1146	CBL91795.1	LEGAS_1147	Sucrose/H+ symporter	+	41	0.00131	GAAAGAG
																			cds421	CBL91070.1	LEGAS_0422	Chaperonin GroEL	+	51	0.00131	AGAGGTA
																			cds691	CBL91340.1	LEGAS_0692	Fructose operon transcriptional regulator	-	41	0.00141	AAAAGCG
																			cds31	CBL90680.1	LEGAS_0032	ABC-type metal ion transport system, periplasmic component surface antigen	-	190	0.00141	AAAAGCG
																			cds1147	CBL91796.1	LEGAS_1148	Alpha amylase catalytic region	+	108	0.00152	TGAGGAA
																			cds1534	CBL92183.1	LEGAS_1535	Phosphoglycerate mutase	+	63	0.00155	ATGGGAG
																			cds776	CBL91425.1	LEGAS_0777	PTS system sucrose-specific transporter subunits IIBCA	+	165	0.00206	GGAAGAA
																			cds268	CBL90917.1	LEGAS_0269	Fructose-bisphosphate aldolase class II	-	169	0.00206	ATAGGAA
																			cds1376	CBL92025.1	LEGAS_1377	Non-heme chloride peroxidase	-	11	0.00288	AAAAGAA
																			cds1061	CBL91710.1	LEGAS_1062	D-xylose proton-symporter XylT	-	223	0.00321	AAAAGCA

## Sheet: 28_185
28 degree 185 min upregulated genes motif1									28 degree 185 min upregulated genes motif2									28 degree 185 min upregulated genes motif3														28 degree 185 min upregulated genes motif4													28 degree 185 min upregulated genes motif5* (*E-value is not statistically significant)
MOTIF TGTAAGCGCTTWCWY MEME-1 width = 15 sites = 21 E-value = 3.3e-037									MOTIF WAGGAGRWW MEME-2 width = 9 sites = 59 E-value = 4.3e-010									MOTIF AWAAWAADMWAMHKKTWTARTADWTTTTWAGWAAASKMTTDYA MEME-3 width = 43 sites = 6 E-value = 1.7e-005														MOTIF MRCRATGTGTWRTMWWATAMASWARRSWGCCTKARSR MEME-4 width = 37 sites = 5 E-value = 4.3e-004													MOTIF TTRYGYAAVCGGTTAC MEME-5 width = 16 sites = 9 E-value = 2.7e+000
Tomtom database Match [database] (e-value):		CcpA [regprecise] (3.08e-06)							Tomtom database Match [database] (e-value):		-							Tomtom database Match [database] (e-value):		CcpA_L.lactis [collectf] (9.33e-03)												Tomtom database Match [database] (e-value):		NadR_Enterobacteriales [regtransbase] (4.05e-02)											Tomtom database Match [database] (e-value):		MalR_Lactobacillales [regtransbase] (4.82e-05)
CDS	Protein ID	Locus Tag	Annoatation	Strand	Start	P-value	Site		CDS	Protein ID	Locus Tag	Annoatation	Strand	Start	P-value	Site		CDS	Protein ID	Locus Tag	Annoatation	Strand	Start	P-value	Site							CDS	Protein ID	Locus Tag	Annoatation	Strand	Start	P-value	Site						CDS	Protein ID	Locus Tag	Annoatation	Strand
cds1157	CBL91806.1	LEGAS_1158	Multiple sugar-binding transport ATP-binding protein MsmK	-	205	2.97e-10	TGTAAGCGCTTTCAC		cds1079	CBL91728.1	LEGAS_1080	Phosphotransferase system mannose fructose-specific component iia	+	244	5.74e-06	TGGGAGGAA		cds1157	CBL91806.1	LEGAS_1158	Multiple sugar-binding transport ATP-binding protein MsmK	+	133	3.41e-18	AAAAAAAACAAATGGTATAGCCGTTTTTAAGAAAACGCTTGCA							cds556	CBL91205.1	LEGAS_0557	HTH-type transcriptional regulator LacR	+	102	1.41e-19	CGCGATGTGTAGTAAAATAAAGAAGAGAGCCTTAGGG						cds1009	CBL91658.1	LEGAS_1010	Short-chain alcohol dehydrogenase	+
cds1156	CBL91805.1	LEGAS_1157	Sugar ABC transporter	+	7	2.97e-10	TGTAAGCGCTTTCAC		cds615	CBL91264.1	LEGAS_0616	Aryl-phospho-beta-D-glucosidase BglA	+	239	5.74e-06	AAGGAGGAA		cds1156	CBL91805.1	LEGAS_1157	Sugar ABC transporter	-	51	3.41e-18	AAAAAAAACAAATGGTATAGCCGTTTTTAAGAAAACGCTTGCA							cds555	CBL91204.1	LEGAS_0556	Sugar (Glycoside-Pentoside-Hexuronide) transporter, gph	-	50	1.41e-19	CGCGATGTGTAGTAAAATAAAGAAGAGAGCCTTAGGG						cds1008	CBL91657.1	LEGAS_1009	High-affinity gluconate transporter	-
cds1079	CBL91728.1	LEGAS_1080	Phosphotransferase system mannose fructose-specific component iia	-	204	2.83e-09	TGTAAGCGCTTACAT		cds33	CBL90682.1	LEGAS_0034	PTS system sucrose-specific transporter subunit EIIBC	+	127	5.74e-06	TGGGAGGAA		cds1009	CBL91658.1	LEGAS_1010	Short-chain alcohol dehydrogenase	+	98	3.77e-17	GTAGTACTATACAGGTATAATATATTTTACGTAAGCGCTTTCG							cds1157	CBL91806.1	LEGAS_1158	Multiple sugar-binding transport ATP-binding protein MsmK	-	57	8.42e-16	AACAATGTGTTATCTTATACACTAAGCTGCCTGAACA						cds1053	CBL91702.1	LEGAS_1054	Trehalose-6-phosphate hydrolase	+
cds1009	CBL91658.1	LEGAS_1010	Short-chain alcohol dehydrogenase	+	49	3.6e-09	TGTAAGCGCTTTCTT		cds32	CBL90681.1	LEGAS_0033	Sucrose operon repressor	-	8	5.74e-06	TGGGAGGAA		cds1008	CBL91657.1	LEGAS_1009	High-affinity gluconate transporter	-	40	3.77e-17	GTAGTACTATACAGGTATAATATATTTTACGTAAGCGCTTTCG							cds1156	CBL91805.1	LEGAS_1157	Sugar ABC transporter	+	133	8.42e-16	AACAATGTGTTATCTTATACACTAAGCTGCCTGAACA						cds1151	CBL91800.1	LEGAS_1152	Sucrose/H+ symporter	+
cds1008	CBL91657.1	LEGAS_1009	High-affinity gluconate transporter	-	117	3.6e-09	TGTAAGCGCTTTCTT		cds1784	CBL92433.1	LEGAS_1785	PTS system, cellobiose-specific IIC component	+	285	1.88e-05	AAGGAGGAT		cds556	CBL91205.1	LEGAS_0557	HTH-type transcriptional regulator LacR	+	58	3.81e-15	ATAAAAAGCAACCTTTTTAGTAAACTTTTAGTAAAGTATTATA							cds1784	CBL92433.1	LEGAS_1785	PTS system, cellobiose-specific IIC component	-	186	1.14e-13	ACAGATGTATACCAAATAAAAGAAGAGAGGGTGTACA						cds1147	CBL91796.1	LEGAS_1148	Alpha amylase catalytic region	+
cds615	CBL91264.1	LEGAS_0616	Aryl-phospho-beta-D-glucosidase BglA	+	205	3.6e-09	TGTAAGCGCTTTCTT		cds1138	CBL91787.1	LEGAS_1139	Carbohydrate diacid transcriptional activator CdaR	-	6	2.53e-05	TAGGAGGAT		cds555	CBL91204.1	LEGAS_0556	Sugar (Glycoside-Pentoside-Hexuronide) transporter, gph	-	88	3.81e-15	ATAAAAAGCAACCTTTTTAGTAAACTTTTAGTAAAGTATTATA																				cds1156	CBL91805.1	LEGAS_1157	Sugar ABC transporter	-
cds1535	CBL92184.1	LEGAS_1536	Alpha-galactosidase	-	138	6.67e-09	TGCAAGCGCTTTCAT		cds1014	CBL91663.1	LEGAS_1015	Oxidoreductase ion channel protein IolS	+	191	2.53e-05	TAGGAGGAT																													cds776	CBL91425.1	LEGAS_0777	PTS system sucrose-specific transporter subunits IIBCA	-
cds1147	CBL91796.1	LEGAS_1148	Alpha amylase catalytic region	-	39	6.67e-09	TGTAACCGCTTACAC		cds1871	CBL92520.1	LEGAS_1872	N-acetyl-gamma-glutamyl-phosphate reductase	+	183	3.8e-05	AAGGAGGCA																													cds1889	CBL92538.1	LEGAS_1890	Chitinase	+
cds323	CBL90972.1	LEGAS_0324	Trehalose operon transcriptional repressor	+	188	9.67e-09	TGTAAGCGCTTACAA		cds1151	CBL91800.1	LEGAS_1152	Sucrose/H+ symporter	+	198	4.37e-05	TTGGAGGAA																													cds46	CBL90695.1	LEGAS_0047	Sulfur-containing amino acid ABC transporter permease tcyl	+
cds33	CBL90682.1	LEGAS_0034	PTS system sucrose-specific transporter subunit EIIBC	-	58	9.67e-09	TGTAAGCGCTTTTAC		cds1009	CBL91658.1	LEGAS_1010	Short-chain alcohol dehydrogenase	-	8	4.37e-05	TTGGAGGAA
cds32	CBL90681.1	LEGAS_0033	Sucrose operon repressor	+	71	9.67e-09	TGTAAGCGCTTTTAC		cds1008	CBL91657.1	LEGAS_1009	High-affinity gluconate transporter	+	164	4.37e-05	TTGGAGGAA
cds556	CBL91205.1	LEGAS_0557	HTH-type transcriptional regulator LacR	+	42	1.27e-08	AGTAAGCGCTTTCAT		cds46	CBL90695.1	LEGAS_0047	Sulfur-containing amino acid ABC transporter permease tcyl	+	287	4.37e-05	TAGGAGGCG
cds555	CBL91204.1	LEGAS_0556	Sugar (Glycoside-Pentoside-Hexuronide) transporter, gph	-	132	1.27e-08	AGTAAGCGCTTTCAT		cds1232	CBL91881.1	LEGAS_1233	Arginine transport ATP-binding protein ArtM	-	6	5.27e-05	ATGGAGGTG
cds1784	CBL92433.1	LEGAS_1785	PTS system, cellobiose-specific IIC component	-	260	2.9e-08	TGTAAACGCTTTCAT		cds1156	CBL91805.1	LEGAS_1157	Sugar ABC transporter	+	286	6.27e-05	TTGGAGGAT
cds776	CBL91425.1	LEGAS_0777	PTS system sucrose-specific transporter subunits IIBCA	-	73	5.9e-08	TGTAACCGCTTACAA		cds1534	CBL92183.1	LEGAS_1535	Phosphoglycerate mutase	+	64	7.76e-05	TGGGAGAAG
cds1151	CBL91800.1	LEGAS_1152	Sucrose/H+ symporter	-	65	1.93e-07	TGTAACCGTTTACAT		cds934	CBL91583.1	LEGAS_0935	General stress protein GlsB	+	159	7.76e-05	ATGGAGGTT
cds1053	CBL91702.1	LEGAS_1054	Trehalose-6-phosphate hydrolase	+	241	3.85e-07	TGTAAACGTTTACTC		cds87	CBL90736.1	LEGAS_0088	Glutathione-disulfide reductase	+	37	7.76e-05	AAGGAGAAG
cds1061	CBL91710.1	LEGAS_1062	D-xylose proton-symporter XylT	-	256	4.16e-07	TGTAAACGTTTACAT		cds47	CBL90696.1	LEGAS_0048	L-cystine-binding protein	+	42	8.37e-05	AGGGAGAAT
cds1880	CBL92529.1	LEGAS_1881	Negative transcriptional regulator-copper transport operon	-	43	4.88e-07	AGCAAGCGCTATCTC		cds935	CBL91584.1	LEGAS_0936	Aldo/keto reductase, diketogulonate reductase	+	178	9.73e-05	TAGGAGAAA
cds321	CBL90970.1	LEGAS_0322	Transcriptional regulator	-	40	2.59e-06	TTTTAGCGCTTATTC		cds1157	CBL91806.1	LEGAS_1158	Multiple sugar-binding transport ATP-binding protein MsmK	-	230	0.000121	AAGGAGATA
cds420	CBL91069.1	LEGAS_0421	10 kDa chaperonin	-	25	3.25e-06	TTGAAGCGCTTTTTA		cds1115	CBL91764.1	LEGAS_1116	General stress protein CsbD	+	285	0.000121	AAGGAGAAT
									cds559	CBL91208.1	LEGAS_0560	Galactose mutarotase	+	70	0.000121	AAGGAGATA
									cds556	CBL91205.1	LEGAS_0557	HTH-type transcriptional regulator LacR	-	6	0.000121	AAGGAGATA
									cds555	CBL91204.1	LEGAS_0556	Sugar (Glycoside-Pentoside-Hexuronide) transporter, gph	+	174	0.000121	AAGGAGATA
									cds321	CBL90970.1	LEGAS_0322	Transcriptional regulator	+	192	0.000121	AAGGAGATG
									cds1889	CBL92538.1	LEGAS_1890	Chitinase	-	112	0.000125	AGGGAGATT
									cds211	CBL90860.1	LEGAS_0212	NADP-dependent malic enzyme	-	4	0.000147	GTGGAGGAT
									cds203	CBL90852.1	LEGAS_0204	Sugar transporter superfamily protein YceI	+	57	0.000147	TAGGAGAAT
									cds727	CBL91376.1	LEGAS_0728	Argininosuccinate synthase	+	141	0.000162	ACGGAGGAT
									cds1623	CBL92272.1	LEGAS_1624	Glucosamine-6-phosphate deaminase	+	106	0.000196	ATGGAGAAA
									cds1535	CBL92184.1	LEGAS_1536	Alpha-galactosidase	+	208	0.000196	GAGGAGAAA
									cds946	CBL91595.1	LEGAS_0947	Predicted transcriptional regulators	+	221	0.000196	TAGGAGATT
									cds420	CBL91069.1	LEGAS_0421	10 kDa chaperonin	+	155	0.000196	TCGGAGGTG
									cds147	CBL90796.1	LEGAS_0148	Glutamate--cysteine ligase	-	5	0.000196	TGGGGGGTA
									cds1061	CBL91710.1	LEGAS_1062	D-xylose proton-symporter XylT	+	286	0.000226	TAGGAGACA
									cds557	CBL91206.1	LEGAS_0558	Galactokinase	+	190	0.000226	AAAGAGGAA
									cds323	CBL90972.1	LEGAS_0324	Trehalose operon transcriptional repressor	+	235	0.00026	GAGGAGAAT
									cds284	CBL90933.1	LEGAS_0285	Beta-ketoacyl-acyl-carrier-protein synthase I	+	50	0.00026	ATGGAGATG
									cds1390	CBL92039.1	LEGAS_1391	conserved hypothetical protein	-	3	0.000311	AAAGAGGAT
									cds553	CBL91202.1	LEGAS_0554	Glycine betaine transport ATP-binding protein OpuAA	-	4	0.000311	TTGGAGAAT
									cds421	CBL91070.1	LEGAS_0422	Chaperonin GroEL	+	49	0.000311	AAAGAGGTA
									cds1155	CBL91804.1	LEGAS_1156	Maltose transport system permease protein malF	-	34	0.000375	AGAGAGGCA
									cds1147	CBL91796.1	LEGAS_1148	Alpha amylase catalytic region	+	106	0.000375	AGTGAGGAA
									cds1880	CBL92529.1	LEGAS_1881	Negative transcriptional regulator-copper transport operon	-	6	0.000425	TAAGAGGTT
									cds1637	CBL92286.1	LEGAS_1638	Co Zn Cd efflux system component	+	288	0.000425	TGTGAGGAA
									cds1149	CBL91798.1	LEGAS_1150	Predicted phosphatase/phosphohexomutase	+	131	0.000455	AGTGAGGAT
									cds1150	CBL91799.1	LEGAS_1151	Maltose phosphorylase / Trehalose phosphorylase	+	35	0.00054	GAAGAGGTA
									cds1007	CBL91656.1	LEGAS_1008	NADP or NAD utilizing oxidoreductase	-	12	0.00054	ATGGGGGCG
									cds634	CBL91283.1	LEGAS_0635	Clp protease DnaK DnaJ chaperone ATP-binding subunit	-	7	0.00054	TGTGAGGTG
									cds35	CBL90684.1	LEGAS_0036	Glucose-specific phosphotransferase enzyme IIA component	+	38	0.00054	GAAGAGGTA
									cds322	CBL90971.1	LEGAS_0323	ATP-dependent proteinase ATP-binding subunit	+	41	0.000572	AAGGGGAAT
									cds966	CBL91615.1	LEGAS_0967	Anaerobic benzoate catabolism transcriptional regulator	+	284	0.000683	AGGAAGGTG
									cds776	CBL91425.1	LEGAS_0777	PTS system sucrose-specific transporter subunits IIBCA	+	163	0.00116	AGGGAAGAA
									cds1876	CBL92525.1	LEGAS_1877	Transcriptional regulator%2C TetR/AcrR family	-	5	0.0013	AAGGAGTTA
									cds412	CBL91061.1	LEGAS_0413	Helix-turn-helix XRE-family like protein	+	135	0.0013	TAAGAGGGT
									cds596	CBL91245.1	LEGAS_0597	NAD-dependent succinate-semialdehyde dehydrogenase	+	89	0.0015	ATGAAGGTG
									cds1053	CBL91702.1	LEGAS_1054	Trehalose-6-phosphate hydrolase	-	31	0.00175	TTGAAGGTA
									cds1146	CBL91795.1	LEGAS_1147	Sucrose/H+ symporter	+	42	0.00286	AAAGAGAGT
									cds1376	CBL92025.1	LEGAS_1377	Non-heme chloride peroxidase	+	70	0.00336	AAGGATAAA
[truncated: 3 more columns]
