# Supplementary material for: Transcriptomic time-series analysis of cold- and heat-shock response in psychrotrophic lactic acid bacteria
Source: BMC Genomics. 2021 Jan 7;22:28. doi: 10.1186/s12864-020-07338-8 (PMC7788899; doi:10.1186/s12864-020-07338-8)
Supplement: Supplementary file 13 — Additional file 13: Table S9. List of motifs with significant E-value discovered based on upstream regions of upregulated genes in Lc. piscium. [file 12864_2020_7338_MOESM13_ESM.xlsx]

## Sheet: 0_35
MOTIF RCSGRGAWGRCRGRATTSGMASMYGCGCWVS MEME-1 width = 31 sites = 4 E-value = 3.0e-004										MOTIF GTTGSKGGTTCGAGTCCSKCWGTSYGYAT MEME-2 width = 29 sites = 7 E-value = 9.3e-004
Tomtom database Match [database] (e-value):		-								Tomtom database Match [database] (e-value):		-
CDS	Protein ID	Locus Tag	Annoatation	Strand	Start	P-value	Site			CDS	Protein ID	Locus Tag	Annoatation	Strand	Start	P-value	Site
cds404	CEN27605.1	LACPI_0405	RibD C-terminal domain	+	69	1.22e-18	GCGGAGATGGCGGAATTGGCAGACGCGCAGG			cds283	CEN27484.1	LACPI_0284	Transcriptional regulator OrfX	+	115	5.98e-14	CGTGCCGGTTCGACCCCGGCCGCCGGTAT
cds283	CEN27484.1	LACPI_0284	Transcriptional regulator OrfX	+	59	8.69e-18	GCCGGCGTGGCGGAATTGGCAGACGCGCTGG			cds2209	CEN29410.1	LACPI_2210	Ribosomal RNA small subunit methyltransferase D	+	35	2.46e-13	GTTGCAGGTTCGAATCCTGCAGGGTGCAT
cds1619	CEN28820.1	LACPI_1620	DNA primase	-	159	1.08e-16	ACGGAGAAGACAGGATTCGAACCTGCGCACC			cds1619	CEN28820.1	LACPI_1620	DNA primase	+	6	4.54e-13	GTCGGTGGTTCGAGTCCACTTGTGCCCAT
cds2209	CEN29410.1	LACPI_2210	Ribosomal RNA small subunit methyltransferase D	-	166	1.41e-15	ATCGGGAAGACAGGATTCGAACCTGCGACAC			cds1748	CEN28949.1	LACPI_1749	Ribonuclease Z	+	205	8.16e-13	GATGGGGGTTCGATTCCCTCAGGACGGAT
										cds404	CEN27605.1	LACPI_0405	RibD C-terminal domain	+	127	4.54e-12	CGTGAGGGTTCAAGTCCCTTTCTCCGCAT
										cds411	CEN27612.1	LACPI_0412	Multidrug transport ABC transporter ATPase component	+	120	4.31e-11	GTAGCTTGTGCGAGGGTGGCTGTCCGTAC
										cds1164	CEN28365.1	LACPI_1165	Transcriptional regulatory protein	-	62	4.46e-10	GTCCCTAGTTGGAGCACCACAGTCTGATT

## Sheet: 0_185
0 degree 185 min upregulated genes motif1									0 degree 185 min upregulated genes motif2														0 degree 185 min upregulated genes motif3															0 degree 185 min upregulated genes motif4
MOTIF WWWTATGNTATAATARRDW MEME-1 width = 19 sites = 247 E-value = 9.5e-152									MOTIF RKGTYGCWGGTTCGAGTCCYGCWGKSBGCAT MEME-2 width = 31 sites = 10 E-value = 3.6e-013														MOTIF KWYTYDHYVYSASGTGKCTWAYWTYATTTTWCWATTTGVG MEME-3 width = 40 sites = 6 E-value = 3.3e-010															MOTIF CTTGGACTTGCAATTTGCCATTAAAA MEME-4 width = 26 sites = 5 E-value = 7.2e-007
Tomtom database Match [database] (e-value):		-							Tomtom database Match [database] (e-value):		-												Tomtom database Match [database] (e-value):		-													Tomtom database Match [database] (e-value):		-
CDS	Protein ID	Locus Tag	Annoatation	Strand	Start	P-value	Site		CDS	Protein ID	Locus Tag	Annoatation	Strand	Start	P-value	Site							CDS	Protein ID	Locus Tag	Annoatation	Strand	Start	P-value	Site								CDS	Protein ID	Locus Tag	Annoatation	Strand	Start	P-value	Site
cds1604	CEN28805.1	LACPI_1605	Ribonuclease III	+	164	3.86e-08	TATTTTGGTATAATAGGGG		cds2276	CEN29477.1	LACPI_2277	EcsC protein family	+	73	1.09e-18	GGGTCGCAGGTTCAAGCCCTGCAGGGGGCAT							cds2241	CEN29442.1	LACPI_2242	Glycosyltransferase LafB responsible for the formation of Gal-Glc-DAG	+	71	2.58e-21	GACTCAACACCAGGTGGCTAACTTCATTTTACAATTTGCG								cds1979	CEN29180.1	LACPI_1980	Uncharacterized protein	+	1	7.3e-16	CTTGGACTTGCAATTTGCCATTAAAA
cds816	CEN28017.1	LACPI_0817	Foldase protein PrsA	+	19	5.78e-08	AATTATGATATAATGGAGT		cds2209	CEN29410.1	LACPI_2210	Ribosomal RNA small subunit methyltransferase D	+	33	2.74e-16	CGGTTGCAGGTTCGAATCCTGCAGGGTGCAT							cds994	CEN28195.1	LACPI_0995	Transferase for other substituted phosphate groups	+	71	2.58e-21	GACTCAACACCAGGTGGCTAACTTCATTTTACAATTTGCG								cds990	CEN28191.1	LACPI_0991	Teichoic acids export ATP-binding protein TagH	+	1	1.73e-15	CTTGGACTTGCAATTTGCCATTGAAA
cds2195	CEN29396.1	LACPI_2196	Rhamnosyltransferase RgpA	+	133	1.69e-07	AATTATGCTATACTGAAAA		cds1403	CEN28604.1	LACPI_1404	Putative metal ion ABC transporter, membrane-spanning subunit	+	42	1.12e-14	CGGTCGCAGGTTCGAATCCTGCTGGGATCAT							cds1560	CEN28761.1	LACPI_1561	UDP-N-acetyl glucosamine-2-epimerase	+	73	1.33e-17	TTTTTTCCCTGAGGTGGCTAACTTCATTTTACAATTTGGG								cds1778	CEN28979.1	LACPI_1779	ATPase V	+	1	2.37e-15	CTTGGACTTGCAATTTGCCGTTCAAA
cds2062	CEN29263.1	LACPI_2063	Transcriptional regulator Spx	+	18	1.69e-07	AATTTTGGTATAATGAAGA		cds283	CEN27484.1	LACPI_0284	Transcriptional regulator OrfX	+	113	2.51e-13	GACGTGCCGGTTCGACCCCGGCCGCCGGTAT							cds725	CEN27926.1	LACPI_0726	Sodium/hydrogen antiporter	+	7	1.33e-17	TTTTTTCCCTGAGGTGGCTAACTTCATTTTACAATTTGGG								cds1374	CEN28575.1	LACPI_1375	L-lactate dehydrogenase	+	1	5.1e-15	CTTGGACTTGCAATTTGCCATTATAA
cds2355	CEN29556.1	LACPI_2356	Replication protein RepB	+	93	2.3e-07	TTTTATGATATAATAAAAG		cds1619	CEN28820.1	LACPI_1620	DNA primase	+	4	1.03e-12	AGGTCGGTGGTTCGAGTCCACTTGTGCCCAT							cds246	CEN27447.1	LACPI_0247	30S ribosomal protein S10	+	151	7.9e-17	GACGCGTTGCCACGTGTCCTGTATTAGTTTTCTCGTGGAG								cds1773	CEN28974.1	LACPI_1774	Putative type II restriction endonuclease	+	2	6.43e-15	CTTGGACTTGCAATTTGCCTTGAAAA
cds1166	CEN28367.1	LACPI_1167	Uncharacterized protein	+	117	2.3e-07	AAATGTGCTATAATGAAAG		cds21	CEN27222.1	LACPI_0022	Membrane-associated phospholipid phosphatase	+	210	2.1e-12	ATGTCGCAAGTTCGAGTCTTGCAAGCGGAGT							cds245	CEN27446.1	LACPI_0246	Large-conductance mechanosensitive channel protein MscL	-	38	7.9e-17	GACGCGTTGCCACGTGTCCTGTATTAGTTTTCTCGTGGAG
cds990	CEN28191.1	LACPI_0991	Teichoic acids export ATP-binding protein TagH	+	89	2.3e-07	TTTTATGATATAATAGAGT		cds1748	CEN28949.1	LACPI_1749	Ribonuclease Z	+	203	3.81e-12	GAGATGGGGGTTCGATTCCCTCAGGACGGAT
cds61	CEN27262.1	LACPI_0062	DNA repair protein RecO	+	69	2.3e-07	TATTTTGGTATAATGAGAA		cds404	CEN27605.1	LACPI_0405	RibD C-terminal domain	+	125	3.55e-11	GTCGTGAGGGTTCAAGTCCCTTTCTCCGCAT
cds2123	CEN29324.1	LACPI_2124	Uncharacterized protein	+	221	3.13e-07	GATTATGCTATAATAAGCG		cds1674	CEN28875.1	LACPI_1675	Xanthine phosphoribosyltransferase	+	106	3.2e-10	AGGTCGTCAGTTCGATTCTGATTTCTGGCAT
cds2107	CEN29308.1	LACPI_2108	RNA-binding protein YaaA	+	195	3.13e-07	ATTTATGGTAAAATGAGGT		cds1164	CEN28365.1	LACPI_1165	Transcriptional regulatory protein	-	62	5.07e-10	GTGTCCCTAGTTGGAGCACCACAGTCTGATT
cds1098	CEN28299.1	LACPI_1099	Esterase	+	123	3.13e-07	AAATATGCTATAATAAATA
cds504	CEN27705.1	LACPI_0505	Undecaprenyl-phosphate alpha-N-acetylglucosaminephosphotransferase	+	106	3.13e-07	ATTTTTGGTATAATAAAGG
cds499	CEN27700.1	LACPI_0500	DEAD-box ATP-dependent RNA helicase CshB	+	152	3.13e-07	TTTTATGTTATAATGGAAG
cds2096	CEN29297.1	LACPI_2097	33 kDa chaperonin	+	193	4.16e-07	TTTTATGATAAAATGGAGG
cds944	CEN28145.1	LACPI_0945	Promiscuous phosphatase	+	137	4.16e-07	ATTTATGATATAATAAGCA
cds913	CEN28114.1	LACPI_0914	Ribosomal protein S1 RpsA	+	44	4.16e-07	TATTATGCTAAAATAAGCA
cds876	CEN28077.1	LACPI_0877	Type I restriction-modification system DNA-methyltransferase subunit M	+	104	4.16e-07	AAATATGGTAAAATAGAGT
cds155	CEN27356.1	LACPI_0156	30S ribosomal protein S21	+	79	4.16e-07	AAATATGGTAAAATAGGTG
cds1980	CEN29181.1	LACPI_1981	Site-specific tyrosine recombinase XerC	-	80	5.43e-07	TTTTATGGTAAAATAAAAA
cds1374	CEN28575.1	LACPI_1375	L-lactate dehydrogenase	+	89	5.43e-07	AAATATGATATAATAAGCA
cds102	CEN27303.1	LACPI_0103	High-affinity branched-chain amino acid transport system permease protein LivH	+	218	5.43e-07	AATTATGGTAAAATAAATA
cds101	CEN27302.1	LACPI_0102	Putative cell wall hydrolase [Lactococcus piscium MKFS47]	-	47	5.43e-07	AATTATGGTAAAATAAATA
cds2114	CEN29315.1	LACPI_2115	Multimodular transpeptidase-transglycosylase	-	132	7.06e-07	TTTTTTGGTATAATAGAGT
cds2057	CEN29258.1	LACPI_2058	Trigger factor	+	67	7.06e-07	TATTATGCTAAAATAAACA
cds1857	CEN29058.1	LACPI_1858	Glutamate--tRNA ligase	+	88	7.06e-07	TATTTTGGTAAAATAGGAA
cds1844	CEN29045.1	LACPI_1845	Uridylate kinase	+	163	7.06e-07	ATTTATGGTAAAATAGATA
cds1139	CEN28340.1	LACPI_1140	Aromatic acid exporter family member 1	+	125	7.06e-07	TTTTATGCTATAATTGGTA
cds1138	CEN28339.1	LACPI_1139	30S ribosomal protein S20	-	62	7.06e-07	TTTTATGCTATAATTGGTA
cds442	CEN27643.1	LACPI_0443	Peptide chain release factor 3	+	96	7.06e-07	AAGTGTGATATAATAGGAA
cds441	CEN27642.1	LACPI_0442	Aggregation promoting factor	-	70	7.06e-07	AAGTGTGATATAATAGGAA
cds2200	CEN29401.1	LACPI_2201	Septation ring formation regulator EzrA	+	61	9.09e-07	AAATATGGTATAATGAAAC
cds986	CEN28187.1	LACPI_0987	Cell division protein FtsK	+	276	9.09e-07	AAATATGGTATAATTAGAT
cds9	CEN27210.1	LACPI_0010	RNA-binding S4 domain-containing protein	+	250	9.09e-07	TTGTATGCTATAATAAGTG
cds8	CEN27209.1	LACPI_0009	DUF951 domain-containing protein	-	4	9.09e-07	TTGTATGCTATAATAAGTG
cds2182	CEN29383.1	LACPI_2183	Peptidoglycan amidohydrolase	+	109	1.15e-06	AAATGTGATATAATAAGAT
cds1382	CEN28583.1	LACPI_1383	Uncharacterized protein	+	28	1.15e-06	TTTTTTGCTATAATGGAAT
cds756	CEN27957.1	LACPI_0757	Site-specific recombinase XerD	-	83	1.15e-06	TTTTATGATAAAATAAAAG
cds503	CEN27704.1	LACPI_0504	Negative regulator of genetic competence MecA	+	100	1.15e-06	TTTTGTGATATAATGAGTG
cds1916	CEN29117.1	LACPI_1917	Outer membrane lipoprotein [Lactococcus piscium MKFS47]	+	223	1.44e-06	TTTTATGGTATAATTAAAT
cds1678	CEN28879.1	LACPI_1679	UDP-N-acetylglucosamine 1-carboxyvinyltransferase	+	224	1.44e-06	TTTTATGGTAAAATGAATA
cds825	CEN28026.1	LACPI_0826	Dihydroorotate dehydrogenase, catalytic subunit	+	72	1.44e-06	TATTTTGATAAAATAGAGG
cds447	CEN27648.1	LACPI_0448	DEAD-box ATP-dependent RNA helicase CshA	+	65	1.44e-06	AATTGTGCTATACTAAATA
cds448	CEN27649.1	LACPI_0449	GTPase Era	+	26	1.8e-06	TTTTGTGTTATAATAAAAA
cds107	CEN27308.1	LACPI_0108	Acyl-phosphate glycerol 3-phosphate acyltransferase	+	21	1.8e-06	AAATATGGTAAAATAGACT
cds21	CEN27222.1	LACPI_0022	Membrane-associated phospholipid phosphatase	+	280	1.8e-06	TTTTTTGTTATAATGGAGA
cds2257	CEN29458.1	LACPI_2258	Putative HTH-type transcriptional regulator YbbH	+	220	2.21e-06	TGTTATGGTATAATGAGCT
cds1894	CEN29095.1	LACPI_1895	Uncharacterized protein YuhC	-	3	2.21e-06	TTATTTGGTATAATGAAAA
cds1893	CEN29094.1	LACPI_1894	U32 family peptidase small subunit	+	165	2.21e-06	TTATTTGGTATAATGAAAA
cds1534	CEN28735.1	LACPI_1535	Glutamine ABC transporter permease and substrate-binding components	+	133	2.21e-06	TTTTATGCTAAAATAATAG
cds393	CEN27594.1	LACPI_0394	Ribosomal S6 domain containing protein	+	185	2.21e-06	TATTGTGGTATAATTAATA
cds17	CEN27218.1	LACPI_0018	MORN repeat protein	+	37	2.21e-06	GTGTATGGTATAATGAAAG
cds1860	CEN29061.1	LACPI_1861	PIN/TRAM domain-containing protein	+	28	2.69e-06	AAATATGCTAAAATTAAAA
cds1809	CEN29010.1	LACPI_1810	Guanylate kinase	+	173	2.69e-06	AATTGTGTTAAAATAGGTA
cds1680	CEN28881.1	LACPI_1681	SatA	+	60	2.69e-06	TAGTATGATAAAATGAAAG
cds1547	CEN28748.1	LACPI_1548	Uncharacterized protein	+	138	2.69e-06	AATCATGATATAATGGAGC
cds1204	CEN28405.1	LACPI_1205	Ribosome biogenesis GTPase YlqF	+	129	2.69e-06	AAATATGGTAAAATTGGTA
cds1644	CEN28845.1	LACPI_1645	Putative protein Veg	+	26	3.27e-06	TTTCATGTTATAATAGAAA
cds801	CEN28002.1	LACPI_0802	Hemolysin HylII	+	62	3.27e-06	AAATATGGTATACTATAGA
cds541	CEN27742.1	LACPI_0542	Holliday junction resolvase RecU	-	78	3.27e-06	AATGATGGTATAATAGGGT
cds540	CEN27741.1	LACPI_0541	UPF0398 protein	+	192	3.27e-06	AATGATGGTATAATAGGGT
cds1612	CEN28813.1	LACPI_1613	Phosphoserine aminotransferase	+	61	3.94e-06	TAATGTGGTATAATAATAT
cds244	CEN27445.1	LACPI_0245	Threonine synthase	+	66	3.94e-06	AATTGTGCTACAATTGGGT
cds2093	CEN29294.1	LACPI_2094	Protein RecA	+	47	4.7e-06	AAAAATGGTATAATAAGAT
cds2013	CEN29214.1	LACPI_2014	Predicted signal peptide containing peptidase	+	142	4.7e-06	TATTTTGATATAATTAAAA
cds2012	CEN29213.1	LACPI_2013	Transcriptional regulators	-	3	4.7e-06	TATTTTGATATAATTAAAA
cds1768	CEN28969.1	LACPI_1769	ATPase	+	264	4.7e-06	AAATGTGATATAATTGATG
cds1733	CEN28934.1	LACPI_1734	Dephospho-CoA kinase	-	24	4.7e-06	AATAGTGCTATAATAAGAT
cds1518	CEN28719.1	LACPI_1519	Integral membrane protein	+	254	4.7e-06	AATTATGCTATACTGATTT
cds1402	CEN28603.1	LACPI_1403	Uncharacterized protein	+	65	4.7e-06	GTATGTGATATAATGAGAA
cds1317	CEN28518.1	LACPI_1318	Lipoprotein signal peptidase	+	281	4.7e-06	TTTTTTGGTATAATTGATG
cds1169	CEN28370.1	LACPI_1170	Putative SRP operon regulator YlxM	+	175	4.7e-06	TTGTATGCTATAATATAAG
cds1905	CEN29106.1	LACPI_1906	Copper homeostasis protein CutC	+	26	5.59e-06	GGATATGGTATAATAAAAA
cds1477	CEN28678.1	LACPI_1478	Phosphoesterase	+	52	5.59e-06	AATTATGCTATACTTATGT
cds1012	CEN28213.1	LACPI_1013	Aspartate-semialdehyde dehydrogenase	+	242	5.59e-06	AAACATGATAGAATAGGGA
cds128	CEN27329.1	LACPI_0129	Predicted hydrolase of the HAD superfamily	+	93	5.59e-06	TTTTATGTTATAATATAAA
cds2209	CEN29410.1	LACPI_2210	Ribosomal RNA small subunit methyltransferase D	+	249	6.61e-06	TATTTTGTTATAATAAAGC
cds2185	CEN29386.1	LACPI_2186	Glycosyltransferase, TIGR04182 family	+	15	6.61e-06	ACTTATGTTATAATGGGTA
cds2034	CEN29235.1	LACPI_2035	L-rhamnose operon regulatory protein rhaS	+	123	6.61e-06	AAATATGATAAAATAGGCC
cds1744	CEN28945.1	LACPI_1745	DNA-directed RNA polymerase subunit delta	+	11	6.61e-06	GCTTATGGTAAAATAGGGA
cds1649	CEN28850.1	LACPI_1650	Aspartokinase	-	2	6.61e-06	AAATTTGTTAAAATAGAAG
cds1272	CEN28473.1	LACPI_1273	Protein export element	+	97	6.61e-06	AAACATGATAAAATGGAGT
cds725	CEN27926.1	LACPI_0726	Sodium/hydrogen antiporter	+	279	6.61e-06	GATTATGATAAAATAGTAA
cds638	CEN27839.1	LACPI_0639	Glycine betaine ABC transport system ATP-binding protein OpuAA	-	259	6.61e-06	TATTATGATAAAATGATTA
cds384	CEN27585.1	LACPI_0385	Uncharacterized protein	-	19	6.61e-06	TAATATGATAAAATAATAA
cds275	CEN27476.1	LACPI_0276	Gamma-glutamylcysteine synthetase	+	132	6.61e-06	ATATATGTTAGAATAAGAA
cds2078	CEN29279.1	LACPI_2079	Predicted PurR-regulated permease PerM	+	88	7.74e-06	AAATCTGCTATAATTAGGA
cds1696	CEN28897.1	LACPI_1697	DNA-dependent RNA polymerase auxiliary subunit epsilon	+	113	7.74e-06	TTTTATGATAAAATATAAG
cds1062	CEN28263.1	LACPI_1063	30S ribosomal protein S16	+	59	7.74e-06	CAATATGCTATAATAATAA
cds1638	CEN28839.1	LACPI_1639	Ribosome biogenesis GTPase Der	+	113	9.03e-06	ATTTATGTTATACTAGTAT
cds1408	CEN28609.1	LACPI_1409	Small GTP-binding protein domain:GTP-binding protein TypA	+	174	9.03e-06	AAATATGGTATACTTATAA
cds1157	CEN28358.1	LACPI_1158	AI-2E family transporter	+	158	9.03e-06	AGGTATGATATAATAAAAT
cds706	CEN27907.1	LACPI_0707	Uncharacterized protein	+	174	9.03e-06	TAAATTGGTATAATAAGGA
cds317	CEN27518.1	LACPI_0318	GTP-sensing transcriptional pleiotropic repressor CodY	+	58	9.03e-06	TATTTTGTTATAATGAAAC
cds240	CEN27441.1	LACPI_0241	Penicillin-binding protein 2A	+	117	9.03e-06	AAGTATGTTAAAATAAGGC
cds239	CEN27440.1	LACPI_0240	Helix turn helix arsenical resistance operon repressor	-	3	9.03e-06	AAGTATGTTAAAATAAGGC
cds232	CEN27433.1	LACPI_0233	Acetyltransferase	+	101	9.03e-06	CAGTATGGTAAAATAAGGT
cds2260	CEN29461.1	LACPI_2261	N-acetyltransferase	-	40	1.05e-05	TTTTTTGCTAAAATAAACT
cds2068	CEN29269.1	LACPI_2069	Dihydroneopterin aldolase FolB [Lactococcus piscium MKFS47]	+	70	1.05e-05	AAATATGATAAACTAGTAA
cds1730	CEN28931.1	LACPI_1731	Cell division-specific peptidoglycan biosynthesis regulator FtsW	+	54	1.05e-05	AAAAATGATATAATTAGGG
cds1238	CEN28439.1	LACPI_1239	30S ribosomal protein S9	+	110	1.05e-05	AATTCTGTTATAATAGATA
cds1022	CEN28223.1	LACPI_1023	Lead cadmium zinc and mercury transporting ATPase Copper-translocating P-type ATPase	+	156	1.05e-05	GTTTATGCTATACTAGTCA
cds283	CEN27484.1	LACPI_0284	Transcriptional regulator OrfX	+	236	1.05e-05	GGATATGATATAATGGGTA
cds2241	CEN29442.1	LACPI_2242	Glycosyltransferase LafB responsible for the formation of Gal-Glc-DAG	+	153	1.21e-05	TTTTCTGATATAATAGACA
cds1224	CEN28425.1	LACPI_1225	Glycerol-3-phosphate acyltransferase	+	79	1.21e-05	ATTTTTGTTATAATATAGA
cds979	CEN28180.1	LACPI_0980	Uridine kinase	-	5	1.21e-05	ATTTTTGGTAAAATAGTCA
cds808	CEN28009.1	LACPI_0809	MepB family protein	+	128	1.21e-05	AATTTTGCTACAATGATAA
cds522	CEN27723.1	LACPI_0523	Uncharacterized protein	+	128	1.21e-05	AAATTTGCTATAATTAATT
cds2284	CEN29485.1	LACPI_2285	Arginine/ornithine antiporter ArcD	-	25	1.39e-05	TAATCTGCTATAATGATAG
cds1892	CEN29093.1	LACPI_1893	U32 family peptidase large subunit	+	168	1.39e-05	AATTATGGTATACTATTTA
cds1884	CEN29085.1	LACPI_1885	DUF368 domain-containing protein	+	49	1.39e-05	TTATTTGATATAATAATAA
cds1816	CEN29017.1	LACPI_1817	Queuosine ECF transporter substrate-specific component QueT	+	28	1.39e-05	GAATTTGCTATACTAGATA
cds1761	CEN28962.1	LACPI_1762	YqeG family HAD IIIA-type phosphatase	+	197	1.39e-05	TTTTGTGTTATAATGGCAA
cds1722	CEN28923.1	LACPI_1723	Glutamate and aspartate transporter subunit ATP-binding component of ABC superfamily	+	112	1.39e-05	TTACATGATAAAATAGGCA
cds842	CEN28043.1	LACPI_0843	ACT domain-containing protein	-	66	1.39e-05	ATTTTTGTTATAATAGTTA
cds491	CEN27692.1	LACPI_0492	Putative arginine ABC transporter, permease protein ArtQ	+	78	1.39e-05	AATCATGCTATAATTTAGT
cds490	CEN27691.1	LACPI_0491	Peptidyl-prolyl cis-trans isomerase	-	71	1.39e-05	AATCATGCTATAATTTAGT
cds401	CEN27602.1	LACPI_0402	23S rRNA (Uracil-5-)-methyltransferase RumA	+	52	1.39e-05	AAAAATGGTAAAATGAGTA
cds291	CEN27492.1	LACPI_0292	Oligopeptide transporter YclF	+	91	1.39e-05	AGTTATGATAGAATAAATG
cds147	CEN27348.1	LACPI_0148	Ribosomal-protein-alanine acetyltransferase, rimI	+	189	1.39e-05	AATCGTGTTATAATGAACT
cds1605	CEN28806.1	LACPI_1606	Protein of unknown function DUF1310	+	132	1.59e-05	TTTTATGATATAATTTAAT
cds1576	CEN28777.1	LACPI_1577	Preprotein translocase subunit SecG	+	54	1.59e-05	TTTTATGATATAATCAAAG
cds1549	CEN28750.1	LACPI_1550	Predicted hydrolases of the HAD superfamily	+	146	1.59e-05	AAACATGATATAATGATTA
cds1548	CEN28749.1	LACPI_1549	Putative Guanine/hypoxanthine permease PbuG	-	114	1.59e-05	AAACATGATATAATGATTA
cds1349	CEN28550.1	LACPI_1350	Methylated-DNA--protein-cysteine methyltransferase	-	37	1.59e-05	AAACATGTTACAATAAGAG
cds1059	CEN28260.1	LACPI_1060	Fructose permease	-	3	1.59e-05	CAATATGCTAAAATTAAAG
cds885	CEN28086.1	LACPI_0886	tRNA uridine 5-carboxymethylaminomethyl modification enzyme MnmG	+	12	1.59e-05	ATTTTTGCTAAACTAGATT
cds575	CEN27776.1	LACPI_0576	Regulatory protein, TetR	-	94	1.59e-05	AAAAATGGTATAATTAGTA
cds417	CEN27618.1	LACPI_0418	Uncharacterized protein	-	68	1.59e-05	TATTTTGCTACAATGGTAT
cds1748	CEN28949.1	LACPI_1749	Ribonuclease Z	-	109	1.82e-05	ATTTTTGCTAAAATGGCAA
cds1464	CEN28665.1	LACPI_1465	Cell division transporter ATP-binding protein FtsE	+	24	1.82e-05	TTTTTTGTTATAATGATAT
cds1003	CEN28204.1	LACPI_1004	Glycerol-3-phosphate cytidylyltransferase	+	120	1.82e-05	AATTTTGTTAGAATAGGAC
cds246	CEN27447.1	LACPI_0247	30S ribosomal protein S10	-	22	1.82e-05	TTTTATGTTATAATGACTA
cds245	CEN27446.1	LACPI_0246	Large-conductance mechanosensitive channel protein MscL	+	188	1.82e-05	TTTTATGTTATAATGACTA
cds202	CEN27403.1	LACPI_0203	Teicoplanin resistance protein VanZ	+	63	1.82e-05	TTTTATGTTACAATGAATT
cds2173	CEN29374.1	LACPI_2174	Prophage ps2 probable integrase	-	87	2.06e-05	TCTTTTGCTAAAATGGGTA
cds1883	CEN29084.1	LACPI_1884	Substrate-specific component ThiT of thiamine ECF transporter	+	44	2.06e-05	TATCATGATAAACTAATGG
cds1581	CEN28782.1	LACPI_1582	L-Cystine ABC transporter periplasmic cystine-binding protein TcyA	+	91	2.06e-05	TACTATGATAGAATGAGAT
cds1154	CEN28355.1	LACPI_1155	Zinc ABC transporter substrate-binding protein AdcA	+	100	2.06e-05	TAGTGTGATATAATTAACT
cds827	CEN28028.1	LACPI_0828	Transcriptional regulator of fatty acid biosynthesis FabT	-	71	2.06e-05	AAGTTTGATAAAATAAGTT
cds826	CEN28027.1	LACPI_0827	Nitronate monooxygenase	+	146	2.06e-05	AAGTTTGATAAAATAAGTT
cds782	CEN27983.1	LACPI_0783	Branched-chain amino acid transport protein azlC	+	192	2.06e-05	TTTTCTGATATAATAAGAC
cds2409	CEN29610.1	LACPI_2410	PpGpp synthetase	-	39	2.33e-05	TTATATGTTATACTGATAT
cds2408	CEN29609.1	LACPI_2409	Cu(I)-responsive transcriptional regulator, cueR	+	35	2.33e-05	TTATATGTTATACTGATAT
cds1276	CEN28477.1	LACPI_1277	Teichoic acid D-Ala incorporation-associated protein DltX	+	124	2.33e-05	AGTTTTGCTATAATGTAAT
cds969	CEN28170.1	LACPI_0970	Uncharacterized protein	+	238	2.33e-05	ATTTGTGATAAACTTAAGT
cds334	CEN27535.1	LACPI_0335	50S ribosomal protein L28	-	2	2.33e-05	TTTTCTGTTAGAATAGGGA
cds65	CEN27266.1	LACPI_0066	ABC-F family ATPase	+	151	2.33e-05	AAAAATGATAGAATGGAAA
cds37	CEN27238.1	LACPI_0038	50S ribosomal protein L13	-	3	2.33e-05	TTTTTTGTTATAATAGTTT
cds36	CEN27237.1	LACPI_0037	Ribonuclease HIII	+	149	2.33e-05	TTTTTTGTTATAATAGTTT
cds740	CEN27941.1	LACPI_0741	Site-specific integrase	+	34	2.62e-05	TATAGTGATATAATTAGTG
cds2160	CEN29361.1	LACPI_2161	AAA ATPase domain protein (Fragment)	+	15	2.94e-05	TTCTTTGTTATAATAAAAA
cds2017	CEN29218.1	LACPI_2018	Amidophosphoribosyltransferase	-	49	2.94e-05	AATTATGATAGAATAGCTT
cds1439	CEN28640.1	LACPI_1440	Uncharacterized protein	-	2	2.94e-05	GCTTTTGATATAATAAAAG
cds950	CEN28151.1	LACPI_0951	Low-complexity acidic protein	+	75	2.94e-05	TTTTTTGTTATAATAATTT
cds601	CEN27802.1	LACPI_0602	Uncharacterized protein	+	102	2.94e-05	TATAATGTTATAATTAAAT
cds379	CEN27580.1	LACPI_0380	Glutamine ABC transporter glutamine-binding protein/permease	-	38	2.94e-05	TGTTTTGCTATAATGTATA
cds277	CEN27478.1	LACPI_0278	Dihydroxy-acid dehydratase	+	101	3.28e-05	AAAAATGTTAAAATAGACA
cds2259	CEN29460.1	LACPI_2260	Multidrug and toxin extrusion (MATE) family efflux pump YdhE/NorM, homolog	+	44	3.65e-05	AGATGTGATAGAATGAAAT
cds1388	CEN28589.1	LACPI_1389	Sugar efflux transporter for intercellular exchange	+	135	3.65e-05	GCTTATGCTATACTTAAAA
cds194	CEN27395.1	LACPI_0195	5-formyltetrahydrofolate cyclo-ligase	-	110	3.65e-05	TTTTATGATAACATAAAAG
cds193	CEN27394.1	LACPI_0194	Cold shock protein CspC	+	5	3.65e-05	TTTTATGATAACATAAAAG
cds2025	CEN29226.1	LACPI_2026	Preprotein translocase subunit SecA	+	152	4.06e-05	TAAAATGGTAGAATTAAAG
cds1769	CEN28970.1	LACPI_1770	N(5)-(Carboxyethyl)ornithine synthase	+	232	4.06e-05	TTTCGTGTTATACTAAGAC
cds1627	CEN28828.1	LACPI_1628	Beta-glucoside operon transcriptional antiterminator	-	12	4.06e-05	GATTATGATAAACTATAAT
cds1626	CEN28827.1	LACPI_1627	Multidrug transporter	+	215	4.06e-05	GATTATGATAAACTATAAT
cds852	CEN28053.1	LACPI_0853	Putative Na(+) ABC exporter, ATP-binding subunit	+	7	4.06e-05	AGAAATGGTATAATAAACT
cds2214	CEN29415.1	LACPI_2215	30S ribosomal protein S12	+	90	4.49e-05	AAGTATGATAAACTTATAA
cds2130	CEN29331.1	LACPI_2131	Adenylosuccinate synthetase	+	219	4.49e-05	AGATTTGTTATAATTAAGT
cds1482	CEN28683.1	LACPI_1483	6-phospho 3-hexuloisomerase, hxlB	+	99	4.49e-05	GTATGTGTTATACTAGAAC
cds887	CEN28088.1	LACPI_0888	Translation initiation factor IF-3	+	96	4.49e-05	AACCTTGATATACTAGAGA
cds241	CEN27442.1	LACPI_0242	50S ribosomal protein L33	+	8	4.49e-05	TTTTTTGATAAAATTATGT
cds1417	CEN28618.1	LACPI_1418	Uncharacterized protein	+	28	4.95e-05	ATTTGTGGTACAATATTAT
cds663	CEN27864.1	LACPI_0664	Probable potassium transport system protein kup	+	108	4.95e-05	ACATATGCTAGAATTAGCA
cds2378	CEN29579.1	LACPI_2379	Class I SAM-dependent methyltransferase	+	62	5.45e-05	GTCTGTGCTATAATTATGG
cds2285	CEN29486.1	LACPI_2286	DNA-3-methyladenine glycosylase I	+	102	5.45e-05	AAGTATGTTACAATTTAGG
cds1788	CEN28989.1	LACPI_1789	Uncharacterized protein	+	180	5.45e-05	AACTATGTTACAATGTAGG
cds809	CEN28010.1	LACPI_0810	Glutaredoxin	+	40	5.45e-05	AGATATGATATACTAGCAT
cds269	CEN27470.1	LACPI_0270	Translation initiation factor IF-1	+	58	5.45e-05	TAGTATGGTATAATATCCT
cds2356	CEN29557.1	LACPI_2357	Peptide transporter	+	87	5.98e-05	ATCCATGATATAATATAAA
cds599	CEN27800.1	LACPI_0600	Negative regulator of toxin gene expression	+	155	5.98e-05	ATCCATGATATAATTAAAT
cds404	CEN27605.1	LACPI_0405	RibD C-terminal domain	+	234	5.98e-05	ATACATGTTATCATGAGGG
cds376	CEN27577.1	LACPI_0377	Cell surface protein, CscA family	-	4	5.98e-05	TTTAATGTTAAACTAGATA
cds2027	CEN29228.1	LACPI_2028	Rod shape-determining protein MreD	+	95	6.54e-05	AGAAATGCTATACTTGAGT
cds1999	CEN29200.1	LACPI_2000	Ammonium transporter	+	172	6.54e-05	TTCTATGTTAGAATATGGA
cds1619	CEN28820.1	LACPI_1620	DNA primase	+	78	6.54e-05	TTAAATGTTATACTTAAGA
cds1454	CEN28655.1	LACPI_1455	Pore forming protein ebsA	+	132	6.54e-05	AAATATGATAAGATTAAGG
cds625	CEN27826.1	LACPI_0626	FRG domain-containing protein [Lactococcus piscium MKFS47]	-	75	6.54e-05	ATTTTTGATATACTGTTAT
cds413	CEN27614.1	LACPI_0414	50S ribosomal protein L32	+	74	6.54e-05	AACTTTGTTAGAATAGATA
cds2035	CEN29236.1	LACPI_2036	ATP-dependent RNA helicase YxiN	+	183	7.14e-05	ATATATGGTATAATCACAA
cds1891	CEN29092.1	LACPI_1892	Cytochrome O ubiquinol oxidase	+	89	7.14e-05	ACTTATGTTATAATTTAAT
cds1776	CEN28977.1	LACPI_1777	Adenine-specific DNA methyltransferase	+	209	7.14e-05	CTAAATGATATAATTGAAG
cds1651	CEN28852.1	LACPI_1652	P-type HAD superfamily ATPase	+	85	7.14e-05	GACTATGCTACAATTAATG
cds1450	CEN28651.1	LACPI_1451	Transcriptional regulator	+	92	7.14e-05	CAAAATGGTAAAATTAGAA
cds1053	CEN28254.1	LACPI_1054	Pyruvate dehydrogenase subunit alpha	-	27	7.14e-05	AATTAAGGTATAATATAGA
cds1052	CEN28253.1	LACPI_1053	Phosphohydrolase	+	204	7.14e-05	AATTAAGGTATAATATAGA
cds308	CEN27509.1	LACPI_0309	Ribonuclease P protein component	+	94	7.14e-05	TTTTGTGGTAAAATTACTT
cds285	CEN27486.1	LACPI_0286	Alkylphosphonate uptake protein in phosphonate metabolism	+	60	7.14e-05	TTTTATGGTAAGATGTAAG
cds1824	CEN29025.1	LACPI_1825	Predicted kinase	+	201	7.78e-05	AAAAGTGGTATAATCAGGT
cds1502	CEN28703.1	LACPI_1503	ABC transporter ATP-binding protein YfmM	+	101	7.78e-05	AATTCTGTTAAACTATAGA
cds1403	CEN28604.1	LACPI_1404	Putative metal ion ABC transporter, membrane-spanning subunit	+	251	7.78e-05	TGATTTGGTATACTTATAA
cds1330	CEN28531.1	LACPI_1331	Citrate synthase	+	20	7.78e-05	TTTTTTGCTATAAAAAAGG
cds1263	CEN28464.1	LACPI_1264	Dihydrofolate reductase	-	12	7.78e-05	GAACATGATAAACTATAGG
cds781	CEN27982.1	LACPI_0782	Uncharacterized protein	+	147	7.78e-05	GTCTATGTTATAATTGATT
cds96	CEN27297.1	LACPI_0097	GTP pyrophosphokinaseppGpp synthetase I	+	206	7.78e-05	AAAAGTGATAGAATAAGAC
cds2234	CEN29435.1	LACPI_2235	Putative bacteriocin [Lactococcus piscium MKFS47]	+	169	8.45e-05	TTTTATGCTATACTCTATG
cds1027	CEN28228.1	LACPI_1028	Cell division regulator GpsB	+	145	8.45e-05	TTTTTTGGTAAGATTGGAA
cds133	CEN27334.1	LACPI_0134	Ribosomal silencing factor RsfS	+	71	8.45e-05	CATAGTGATACAATAGAAA
cds2216	CEN29417.1	LACPI_2217	Malate permease	+	50	9.15e-05	CGATATGCTACAATATAGA
cds382	CEN27583.1	LACPI_0383	HTH domain	-	69	9.15e-05	TTAGGTGCTATACTTAAAG
cds381	CEN27582.1	LACPI_0382	Alpha-aspartyl dipeptidase Peptidase E	+	36	9.15e-05	TTAGGTGCTATACTTAAAG
cds108	CEN27309.1	LACPI_0109	Polysaccharide biosynthesis protein, chain length regulator EpsA	+	133	9.15e-05	AAGTGTGCTAAGATAGTAA
cds19	CEN27220.1	LACPI_0020	Extracellular transglycosylase	+	58	9.15e-05	ATTCATGTTAGAATATTAG
cds755	CEN27956.1	LACPI_0756	30S ribosomal protein S4	+	4	9.91e-05	TTTCATGATAAACTGTTAA
cds1880	CEN29081.1	LACPI_1881	Methionine import ATP-binding protein MetN	+	93	0.000107	GAAAATGGTAGAATAATCA
cds692	CEN27893.1	LACPI_0693	Uncharacterized protein	+	159	0.000107	CAGCGTGATATAATAATTA
cds1741	CEN28942.1	LACPI_1742	Transcriptional regulator CtsR	+	116	0.000124	GAAAATGATACAATGGTCG
cds1732	CEN28933.1	LACPI_1733	Multidrug resistance efflux pump PmrA	+	42	0.000124	GAATGTGCTATAAAAGGTA
cds972	CEN28173.1	LACPI_0973	Cysteine methyltransferase	+	262	0.000124	AATCGTGATATACTTATCC
cds100	CEN27301.1	LACPI_0101	Amino acid/amide ABC transporter substrate-binding protein, HAAT family	+	171	0.000124	AAAATTGATACAATAATAA
cds2403	CEN29604.1	LACPI_2404	Cadmium resistance transcriptional regulatory protein CadC	+	229	0.000133	AAGCATGATATCATATAGA
cds2076	CEN29277.1	LACPI_2077	Sensor histidine kinase (Like protein to BlpH Spn)	-	191	0.000133	ATGCCTGCTAAACTGAAAT
cds1867	CEN29068.1	LACPI_1868	Putative dihydroxyacetone kinase regulator	+	169	0.000143	CTATGTGTTATAATGACTT
cds1583	CEN28784.1	LACPI_1584	Uncharacterized protein	-	3	0.000143	AAAGATGGTACAATATGCT
cds716	CEN27917.1	LACPI_0717	Nucleoside diphosphates hydrolase	+	14	0.000153	TAGTGAGGTATAATATGGA
cds711	CEN27912.1	LACPI_0712	PTS system oligo-beta-mannoside-specific EIIC component	-	204	0.000153	CATTATGTTACAATTATAC
cds543	CEN27744.1	LACPI_0544	Brp/Blh family beta-carotene 15,15'-monooxygenase	+	20	0.000153	TATATTGCTAAAATTTTGA
cds57	CEN27258.1	LACPI_0058	Transcription regulator	+	93	0.000153	ACTTATGCTATGATTAATT
cds2277	CEN29478.1	LACPI_2278	Membrane protein containing DUF1211 [Lactococcus piscium MKFS47]	+	17	0.000163	AATCATGATATGATGTATT
cds443	CEN27644.1	LACPI_0444	LytTR family transcriptional regulator	+	34	0.000163	ATTTTTGCTAGCATGAGCC
cds234	CEN27435.1	LACPI_0235	Zinc transport transcriptional regulator	+	92	0.000163	TAGGATGATATACTTAACT
cds1813	CEN29014.1	LACPI_1814	Uncharacterized protein	+	140	0.000174	TAATTTGTTACACTATACT
cds1575	CEN28776.1	LACPI_1576	Ribonuclease R	-	81	0.000174	AAACGTGCTATAAATAGGA
cds970	CEN28171.1	LACPI_0971	RNA polymerase sigma factor, sigma-70 family	+	107	0.000174	AATAATGTTAAACTATTAT
cds1016	CEN28217.1	LACPI_1017	Ribonuclease J	+	7	0.000186	ATAAATGGTACACTATTAG
cds656	CEN27857.1	LACPI_0657	Phosphomethylpyrimidine kinase	+	66	0.000198	GCAAATGCTAGAATAGATT
cds1229	CEN28430.1	LACPI_1230	Putative ABC transporter, ATP-binding/permease pr otein	-	103	0.00021	TCTAGTGCTAAAATTGTCA
cds829	CEN28030.1	LACPI_0830	Acyl carrier protein	-	48	0.00021	TATTTTTATATAATGAAGG
cds445	CEN27646.1	LACPI_0446	Daunorubicin resistance ATP-binding protein drrA	+	105	0.00021	CAGTTTGATATGCTAGGGT
cds266	CEN27467.1	LACPI_0267	50S ribosomal protein L15	+	10	0.00021	TTTAGTGGTAGCATAAGTA
cds2008	CEN29209.1	LACPI_2009	Putative HTH-type transcriptional regulator BH0655	+	41	0.000223	AGTTATTGTATAATAGATG
cds882	CEN28083.1	LACPI_0883	Anticodon nuclease PrrC	+	17	0.000223	TAATTTGTTATAAAAAATA
cds331	CEN27532.1	LACPI_0332	Prophage ps1 protein 20	+	66	0.000251	AAATCTGTTAAAATCAGAC
cds80	CEN27281.1	LACPI_0081	Uncharacterized protein	+	273	0.000266	AATCAAGCTATCATAAGGA
cds1434	CEN28635.1	LACPI_1435	Glyoxylase	-	235	0.000298	CAATCTGTTAAAATATAAC
cds2389	CEN29590.1	LACPI_2390	Transcriptional regulators	-	35	0.000332	AGTCGTGCTATCCTAATCT
cds1370	CEN28571.1	LACPI_1371	ABC superfamily ATP binding cassette transporter, binding protein	+	42	0.000369	AGTGGTGCTAGACTGTAGC
cds1011	CEN28212.1	LACPI_1012	Amino acid permease-associated region	+	76	0.000369	GAGATTGTTAAAATGTTAA

## Sheet: 4_35
4 degree 35 min upregulated genes motif1										4 degree 35 min upregulated genes motif2
MOTIF WTTTTWTGMTAWAATDDAADDA MEME-1 width = 22 sites = 29 E-value = 1.4e-005										MOTIF GCSGRVATGGCDGAATTGGHAGABGCGCASS MEME-2 width = 31 sites = 4 E-value = 5.4e-002
Tomtom database Match [database] (e-value):		-								Tomtom database Match [database] (e-value):		-
CDS	Protein ID	Locus Tag	Annoatation	Strand	Start	P-value	Site			CDS	Protein ID	Locus Tag	Annoatation	Strand	Start	P-value	Site
cds499	CEN27700.1	LACPI_0500	DEAD-box ATP-dependent RNA helicase CshB	+	151	6.47e-09	TTTTTATGTTATAATGGAAGAA			cds404	CEN27605.1	LACPI_0405	RibD C-terminal domain	+	69	9.12e-21	GCGGAGATGGCGGAATTGGCAGACGCGCAGG
cds1382	CEN28583.1	LACPI_1383	Uncharacterized protein	+	27	1.28e-08	ATTTTTTGCTATAATGGAATCA			cds283	CEN27484.1	LACPI_0284	Transcriptional regulator OrfX	+	59	2.22e-19	GCCGGCGTGGCGGAATTGGCAGACGCGCTGG
cds1576	CEN28777.1	LACPI_1577	Preprotein translocase subunit SecG	+	53	5.05e-08	TTTTTATGATATAATCAAAGGA			cds1674	CEN28875.1	LACPI_1675	Xanthine phosphoribosyltransferase	+	63	1.56e-14	GCCGGAATAGCTCAGTCGGTAGAGCAGCACC
cds2355	CEN29556.1	LACPI_2356	Replication protein RepB	+	92	6.05e-08	TTTTTATGATATAATAAAAGCA			cds1619	CEN28820.1	LACPI_1620	DNA primase	-	159	3.04e-14	ACGGAGAAGACAGGATTCGAACCTGCGCACC
cds1276	CEN28477.1	LACPI_1277	Teichoic acid D-Ala incorporation-associated protein DltX	+	123	6.05e-08	TAGTTTTGCTATAATGTAATAA
cds1748	CEN28949.1	LACPI_1749	Ribonuclease Z	-	107	7.18e-08	GATTTTTGCTAAAATGGCAAAA
cds2012	CEN29213.1	LACPI_2013	Transcriptional regulators	-	1	1.17e-07	ATATTTTGATATAATTAAAAAA
cds1696	CEN28897.1	LACPI_1697	DNA-dependent RNA polymerase auxiliary subunit epsilon	+	112	2.13e-07	ATTTTATGATAAAATATAAGTA
cds1649	CEN28850.1	LACPI_1650	Aspartokinase	+	17	3.22e-07	ATTTTTTGATAAAATTTTAAGA
cds1139	CEN28340.1	LACPI_1140	Aromatic acid exporter family member 1	+	124	4.72e-07	ATTTTATGCTATAATTGGTATA
cds317	CEN27518.1	LACPI_0318	GTP-sensing transcriptional pleiotropic repressor CodY	+	57	5.33e-07	TTATTTTGTTATAATGAAACTA
cds417	CEN27618.1	LACPI_0418	Uncharacterized protein	-	66	8.48e-07	TTATTTTGCTACAATGGTATTA
cds1894	CEN29095.1	LACPI_1895	Uncharacterized protein YuhC	-	1	9.45e-07	TTTATTTGGTATAATGAAAAGC
cds441	CEN27642.1	LACPI_0442	Aggregation promoting factor	-	111	9.45e-07	GTTTTATGACAAAATGTTACGA
cds638	CEN27839.1	LACPI_0639	Glycine betaine ABC transport system ATP-binding protein OpuAA	-	257	1.05e-06	TTATTATGATAAAATGATTATA
cds1637	CEN28838.1	LACPI_1638	Inner membrane protein YrbG, predicted calcium/sodium:proton antiporter	-	186	1.3e-06	ATGTTATGCCGTAATTTCAAAA
cds1636	CEN28837.1	LACPI_1637	GDSL-like lipase family protein	+	16	1.3e-06	ATGTTATGCCGTAATTTCAAAA
cds1627	CEN28828.1	LACPI_1628	Beta-glucoside operon transcriptional antiterminator	+	187	1.43e-06	TTTTTATGCTTTAATAGCATGA
cds385	CEN27586.1	LACPI_0386	Malolactic fermentation system transcriptional regulator MleR	+	238	1.91e-06	ATAATATGATAAAATAATAAAA
cds2107	CEN29308.1	LACPI_2108	RNA-binding protein YaaA	-	18	2.1e-06	TATTTTTGGTATAATATAAGAG
cds1560	CEN28761.1	LACPI_1561	UDP-N-acetyl glucosamine-2-epimerase	-	25	3.24e-06	ATGCTATGCTGTAATTAAACAG
cds93	CEN27294.1	LACPI_0094	Oligopeptide transport system permease protein AppB	+	36	3.24e-06	TTTATTTGATGATATGAAAGGA
cds2409	CEN29610.1	LACPI_2410	PpGpp synthetase	-	37	3.82e-06	TTTATATGTTATACTGATATTA
cds2411	CEN29612.1	LACPI_2412	Mercuric resistance operon regulatory protein MerR	+	60	4.81e-06	AATATTTGATGTAATTAGATAA
cds101	CEN27302.1	LACPI_0102	Putative cell wall hydrolase [Lactococcus piscium MKFS47]	-	45	5.99e-06	AAATTATGGTAAAATAAATAGA
cds885	CEN28086.1	LACPI_0886	tRNA uridine 5-carboxymethylaminomethyl modification enzyme MnmG	+	11	6.88e-06	TATTTTTGCTAAACTAGATTTA
cds283	CEN27484.1	LACPI_0284	Transcriptional regulator OrfX	+	235	7.87e-06	GGGATATGATATAATGGGTATA
cds665	CEN27866.1	LACPI_0666	Malate dehydrogenase (Oxaloacetate-decarboxylating), Malolactic enzyme	-	51	8.95e-06	TAGATATGATAAGATTTAAGAA
cds404	CEN27605.1	LACPI_0405	RibD C-terminal domain	+	38	1.43e-05	GTACTTTGATATACTTATAAAG

## Sheet: 4_185
4 degree 185 min upregulated genes motif1									4 degree 185 min upregulated genes motif2														4 degree 185 min upregulated genes motif3													4 degree 185 min upregulated genes motif4												4 degree 185 min upregulated genes motif5
MOTIF WWWTATGNTATAATARRWW MEME-1 width = 19 sites = 229 E-value = 1.1e-159									MOTIF MCHCNAGGTGGCTAACTTCATTTTACAATTTGCG MEME-2 width = 34 sites = 7 E-value = 1.2e-020														MOTIF CGTGCAAAYTTGATCCACGTTAAAAGCTABTAGGAG MEME-3 width = 36 sites = 5 E-value = 3.1e-014													MOTIF RKGTYGCAGGTTCGAKTCCYGCWGKBSGCAT MEME-4 width = 31 sites = 11 E-value = 8.2e-014												MOTIF ATHCCCSSVTRABWTGCAAMGTVWBSYSTWTTWDTTWYMTC MEME-5 width = 41 sites = 6 E-value = 2.0e-012
Tomtom database Match [database] (e-value):		-							Tomtom database Match [database] (e-value):		-												Tomtom database Match [database] (e-value):		-											Tomtom database Match [database] (e-value):		-										Tomtom database Match [database] (e-value):
CDS	Protein ID	Locus Tag	Annoatation	Strand	Start	P-value	Site		CDS	Protein ID	Locus Tag	Annoatation	Strand	Start	P-value	Site							CDS	Protein ID	Locus Tag	Annoatation	Strand	Start	P-value	Site						CDS	Protein ID	Locus Tag	Annoatation	Strand	Start	P-value	Site					CDS	Protein ID
cds2014	CEN29215.1	LACPI_2015	Lysine--tRNA ligase	+	235	1.05e-07	TAATATGGTAAAATAAGAG		cds2241	CEN29442.1	LACPI_2242	Glycosyltransferase LafB responsible for the formation of Gal-Glc-DAG	+	77	9.68e-19	ACACCAGGTGGCTAACTTCATTTTACAATTTGCG							cds948	CEN28149.1	LACPI_0949	Glutaredoxin	-	7	1.45e-22	CGTGCAAACTTGATCCACGTTAAAAGCTACTAGGAG						cds2276	CEN29477.1	LACPI_2277	EcsC protein family	+	73	1.63e-18	GGGTCGCAGGTTCAAGCCCTGCAGGGGGCAT					cds1549	CEN28750.1
cds61	CEN27262.1	LACPI_0062	DNA repair protein RecO	+	69	1.05e-07	TATTTTGGTATAATGAGAA		cds994	CEN28195.1	LACPI_0995	Transferase for other substituted phosphate groups	+	77	9.68e-19	ACACCAGGTGGCTAACTTCATTTTACAATTTGCG							cds947	CEN28148.1	LACPI_0948	Uncharacterized protein	+	90	1.45e-22	CGTGCAAACTTGATCCACGTTAAAAGCTACTAGGAG						cds2209	CEN29410.1	LACPI_2210	Ribosomal RNA small subunit methyltransferase D	+	33	4.19e-16	CGGTTGCAGGTTCGAATCCTGCAGGGTGCAT					cds1548	CEN28749.1
cds2355	CEN29556.1	LACPI_2356	Replication protein RepB	+	93	2.02e-07	TTTTATGATATAATAAAAG		cds1560	CEN28761.1	LACPI_1561	UDP-N-acetyl glucosamine-2-epimerase	+	79	1.88e-18	CCCTGAGGTGGCTAACTTCATTTTACAATTTGGG							cds950	CEN28151.1	LACPI_0951	Low-complexity acidic protein	+	211	7.97e-22	CGTGCAAACCTGATCCACGTTAAAAGCTAGGAGGAG						cds1403	CEN28604.1	LACPI_1404	Putative metal ion ABC transporter, membrane-spanning subunit	+	42	8.78e-15	CGGTCGCAGGTTCGAATCCTGCTGGGATCAT					cds65	CEN27266.1
cds1980	CEN29181.1	LACPI_1981	Site-specific tyrosine recombinase XerC	-	80	2.02e-07	TTTTATGGTAAAATAAAAA		cds725	CEN27926.1	LACPI_0726	Sodium/hydrogen antiporter	+	13	1.88e-18	CCCTGAGGTGGCTAACTTCATTTTACAATTTGGG							cds949	CEN28150.1	LACPI_0950	Uncharacterized protein	+	52	4.61e-19	CGTGCAAATTTGATCCACGTTAAACCCAATTAGGAG						cds283	CEN27484.1	LACPI_0284	Transcriptional regulator OrfX	+	113	4.35e-13	GACGTGCCGGTTCGACCCCGGCCGCCGGTAT					cds64	CEN27265.1
cds1166	CEN28367.1	LACPI_1167	Uncharacterized protein	+	117	2.02e-07	AAATGTGCTATAATGAAAG		cds2003	CEN29204.1	LACPI_2004	Putative nucleic acid-binding protein [Lactococcus piscium MKFS47]	+	68	1.35e-17	TCTCAAGGTGGCTAACTTCATTTTACAATTTGCG							cds757	CEN27958.1	LACPI_0758	Uncharacterized protein	+	45	3.62e-17	TGTGCAGATTGGATTCACGTTAAAAGCTAGAGGAGA						cds21	CEN27222.1	LACPI_0022	Membrane-associated phospholipid phosphatase	+	210	2.25e-12	ATGTCGCAAGTTCGAGTCTTGCAAGCGGAGT					cds246	CEN27447.1
cds2195	CEN29396.1	LACPI_2196	Rhamnosyltransferase RgpA	+	133	2.69e-07	AATTATGCTATACTGAAAA		cds246	CEN27447.1	LACPI_0247	30S ribosomal protein S10	-	103	2.61e-15	CCTCTCGCTTCACAGCTACATACTACGCTTTACG																				cds1619	CEN28820.1	LACPI_1620	DNA primase	+	4	2.71e-12	AGGTCGGTGGTTCGAGTCCACTTGTGCCCAT					cds245	CEN27446.1
cds2062	CEN29263.1	LACPI_2063	Transcriptional regulator Spx	+	18	2.69e-07	AATTTTGGTATAATGAAGA		cds245	CEN27446.1	LACPI_0246	Large-conductance mechanosensitive channel protein MscL	+	92	2.61e-15	CCTCTCGCTTCACAGCTACATACTACGCTTTACG																				cds1748	CEN28949.1	LACPI_1749	Ribonuclease Z	+	203	1.1e-11	GAGATGGGGGTTCGATTCCCTCAGGACGGAT
cds1218	CEN28419.1	LACPI_1219	Proposed amino acid ligase found clustered with an amidotransferase	+	48	2.69e-07	AAATGTGGTAAAATAAGGA																													cds404	CEN27605.1	LACPI_0405	RibD C-terminal domain	+	125	6.35e-11	GTCGTGAGGGTTCAAGTCCCTTTCTCCGCAT
cds1098	CEN28299.1	LACPI_1099	Esterase	+	123	2.69e-07	AAATATGCTATAATAAATA																													cds1674	CEN28875.1	LACPI_1675	Xanthine phosphoribosyltransferase	+	106	5.44e-10	AGGTCGTCAGTTCGATTCTGATTTCTGGCAT
cds155	CEN27356.1	LACPI_0156	30S ribosomal protein S21	+	79	2.69e-07	AAATATGGTAAAATAGGTG																													cds759	CEN27960.1	LACPI_0760	Uncharacterized protein	-	42	6.17e-10	GGCGAACAGGTTCGATTCCTGAAATTGTCTT
cds2123	CEN29324.1	LACPI_2124	Uncharacterized protein	+	221	3.56e-07	GATTATGCTATAATAAGCG																													cds1164	CEN28365.1	LACPI_1165	Transcriptional regulatory protein	-	62	1.14e-09	GTGTCCCTAGTTGGAGCACCACAGTCTGATT
cds944	CEN28145.1	LACPI_0945	Promiscuous phosphatase	+	137	3.56e-07	ATTTATGATATAATAAGCA
cds504	CEN27705.1	LACPI_0505	Undecaprenyl-phosphate alpha-N-acetylglucosaminephosphotransferase	+	106	3.56e-07	ATTTTTGGTATAATAAAGG
cds499	CEN27700.1	LACPI_0500	DEAD-box ATP-dependent RNA helicase CshB	+	152	3.56e-07	TTTTATGTTATAATGGAAG
cds102	CEN27303.1	LACPI_0103	High-affinity branched-chain amino acid transport system permease protein LivH	+	218	3.56e-07	AATTATGGTAAAATAAATA
cds101	CEN27302.1	LACPI_0102	Putative cell wall hydrolase [Lactococcus piscium MKFS47]	-	47	3.56e-07	AATTATGGTAAAATAAATA
cds2107	CEN29308.1	LACPI_2108	RNA-binding protein YaaA	+	195	4.62e-07	ATTTATGGTAAAATGAGGT
cds1844	CEN29045.1	LACPI_1845	Uridylate kinase	+	163	4.62e-07	ATTTATGGTAAAATAGATA
cds1374	CEN28575.1	LACPI_1375	L-lactate dehydrogenase	+	89	4.62e-07	AAATATGATATAATAAGCA
cds1139	CEN28340.1	LACPI_1140	Aromatic acid exporter family member 1	+	125	4.62e-07	TTTTATGCTATAATTGGTA
cds1138	CEN28339.1	LACPI_1139	30S ribosomal protein S20	-	62	4.62e-07	TTTTATGCTATAATTGGTA
cds913	CEN28114.1	LACPI_0914	Ribosomal protein S1 RpsA	+	44	4.62e-07	TATTATGCTAAAATAAGCA
cds816	CEN28017.1	LACPI_0817	Foldase protein PrsA	+	19	4.62e-07	AATTATGATATAATGGAGT
cds2182	CEN29383.1	LACPI_2183	Peptidoglycan amidohydrolase	+	109	7.61e-07	AAATGTGATATAATAAGAT
cds1846	CEN29047.1	LACPI_1847	Class I SAM-dependent methyltransferase	+	119	7.61e-07	GAATGTGGTATAATAAGTG
cds990	CEN28191.1	LACPI_0991	Teichoic acids export ATP-binding protein TagH	+	89	7.61e-07	TTTTATGATATAATAGAGT
cds876	CEN28077.1	LACPI_0877	Type I restriction-modification system DNA-methyltransferase subunit M	+	104	7.61e-07	AAATATGGTAAAATAGAGT
cds448	CEN27649.1	LACPI_0449	GTPase Era	+	26	7.61e-07	TTTTGTGTTATAATAAAAA
cds2057	CEN29258.1	LACPI_2058	Trigger factor	+	67	9.58e-07	TATTATGCTAAAATAAACA
cds1894	CEN29095.1	LACPI_1895	Uncharacterized protein YuhC	-	3	9.58e-07	TTATTTGGTATAATGAAAA
cds1893	CEN29094.1	LACPI_1894	U32 family peptidase small subunit	+	165	9.58e-07	TTATTTGGTATAATGAAAA
cds1678	CEN28879.1	LACPI_1679	UDP-N-acetylglucosamine 1-carboxyvinyltransferase	+	224	9.58e-07	TTTTATGGTAAAATGAATA
cds756	CEN27957.1	LACPI_0757	Site-specific recombinase XerD	-	83	9.58e-07	TTTTATGATAAAATAAAAG
cds503	CEN27704.1	LACPI_0504	Negative regulator of genetic competence MecA	+	100	9.58e-07	TTTTGTGATATAATGAGTG
cds442	CEN27643.1	LACPI_0443	Peptide chain release factor 3	+	96	9.58e-07	AAGTGTGATATAATAGGAA
cds441	CEN27642.1	LACPI_0442	Aggregation promoting factor	-	70	9.58e-07	AAGTGTGATATAATAGGAA
cds393	CEN27594.1	LACPI_0394	Ribosomal S6 domain containing protein	+	185	9.58e-07	TATTGTGGTATAATTAATA
cds2200	CEN29401.1	LACPI_2201	Septation ring formation regulator EzrA	+	61	1.2e-06	AAATATGGTATAATGAAAC
cds2114	CEN29315.1	LACPI_2115	Multimodular transpeptidase-transglycosylase	-	132	1.2e-06	TTTTTTGGTATAATAGAGT
cds2096	CEN29297.1	LACPI_2097	33 kDa chaperonin	+	193	1.2e-06	TTTTATGATAAAATGGAGG
cds1204	CEN28405.1	LACPI_1205	Ribosome biogenesis GTPase YlqF	+	129	1.2e-06	AAATATGGTAAAATTGGTA
cds2199	CEN29400.1	LACPI_2200	Glucose-1-phosphate thymidylyltransferase	+	136	1.48e-06	AAATATGATATAATTAGAT
cds1860	CEN29061.1	LACPI_1861	PIN/TRAM domain-containing protein	+	28	1.48e-06	AAATATGCTAAAATTAAAA
cds1017	CEN28218.1	LACPI_1018	Bifunctional protein PyrR	+	146	1.48e-06	AAATTTGATATAATAAAAA
cds447	CEN27648.1	LACPI_0448	DEAD-box ATP-dependent RNA helicase CshA	+	65	1.48e-06	AATTGTGCTATACTAAATA
cds9	CEN27210.1	LACPI_0010	RNA-binding S4 domain-containing protein	+	250	1.48e-06	TTGTATGCTATAATAAGTG
cds8	CEN27209.1	LACPI_0009	DUF951 domain-containing protein	-	4	1.48e-06	TTGTATGCTATAATAAGTG
cds1809	CEN29010.1	LACPI_1810	Guanylate kinase	+	173	1.81e-06	AATTGTGTTAAAATAGGTA
cds1534	CEN28735.1	LACPI_1535	Glutamine ABC transporter permease and substrate-binding components	+	133	1.81e-06	TTTTATGCTAAAATAATAG
cds1402	CEN28603.1	LACPI_1403	Uncharacterized protein	+	65	1.81e-06	GTATGTGATATAATGAGAA
cds1382	CEN28583.1	LACPI_1383	Uncharacterized protein	+	28	1.81e-06	TTTTTTGCTATAATGGAAT
cds563	CEN27764.1	LACPI_0564	Inner membrane protein translocase component YidC	+	71	1.81e-06	TTTTATGGTAGAATAGGTT
cds2266	CEN29467.1	LACPI_2267	Transcriptional regulator MutR	+	56	2.2e-06	CATTATGTTATAATAAGAA
cds940	CEN28141.1	LACPI_0941	Ribosomal RNA small subunit methyltransferase H	+	88	2.2e-06	TTTTTTGTTATAATAAAAG
cds275	CEN27476.1	LACPI_0276	Gamma-glutamylcysteine synthetase	+	132	2.2e-06	ATATATGTTAGAATAAGAA
cds107	CEN27308.1	LACPI_0108	Acyl-phosphate glycerol 3-phosphate acyltransferase	+	21	2.2e-06	AAATATGGTAAAATAGACT
cds17	CEN27218.1	LACPI_0018	MORN repeat protein	+	37	2.2e-06	GTGTATGGTATAATGAAAG
cds2282	CEN29483.1	LACPI_2283	Isoprenyl transferase	+	51	2.65e-06	AAATATGGTAAAATTAATG
cds2093	CEN29294.1	LACPI_2094	Protein RecA	+	47	2.65e-06	AAAAATGGTATAATAAGAT
cds1905	CEN29106.1	LACPI_1906	Copper homeostasis protein CutC	+	26	2.65e-06	GGATATGGTATAATAAAAA
cds21	CEN27222.1	LACPI_0022	Membrane-associated phospholipid phosphatase	+	280	2.65e-06	TTTTTTGTTATAATGGAGA
cds2257	CEN29458.1	LACPI_2258	Putative HTH-type transcriptional regulator YbbH	+	220	3.18e-06	TGTTATGGTATAATGAGCT
cds2013	CEN29214.1	LACPI_2014	Predicted signal peptide containing peptidase	+	142	3.18e-06	TATTTTGATATAATTAAAA
cds2012	CEN29213.1	LACPI_2013	Transcriptional regulators	-	3	3.18e-06	TATTTTGATATAATTAAAA
cds1803	CEN29004.1	LACPI_1804	Cell division protein FtsA	+	54	3.18e-06	TTTTGTGTTAAAATGAAAA
cds1644	CEN28845.1	LACPI_1645	Putative protein Veg	+	26	3.18e-06	TTTCATGTTATAATAGAAA
cds1317	CEN28518.1	LACPI_1318	Lipoprotein signal peptidase	+	281	3.18e-06	TTTTTTGGTATAATTGATG
cds1768	CEN28969.1	LACPI_1769	ATPase	+	264	3.79e-06	AAATGTGATATAATTGATG
cds1733	CEN28934.1	LACPI_1734	Dephospho-CoA kinase	-	24	3.79e-06	AATAGTGCTATAATAAGAT
cds561	CEN27762.1	LACPI_0562	ABC transporter ATP-binding protein-ribose/galactose transport	+	251	3.79e-06	GATTTTGGTATAATTAGTA
cds1408	CEN28609.1	LACPI_1409	Small GTP-binding protein domain:GTP-binding protein TypA	+	174	4.48e-06	AAATATGGTATACTTATAA
cds501	CEN27702.1	LACPI_0502	Ectoine/hydroxyectoine ABC transporter, permease protein EhuC, ehuC	+	105	4.48e-06	TATTGTGCTATAATAATTT
cds384	CEN27585.1	LACPI_0385	Uncharacterized protein	-	19	4.48e-06	TAATATGATAAAATAATAA
cds1744	CEN28945.1	LACPI_1745	DNA-directed RNA polymerase subunit delta	+	11	5.27e-06	GCTTATGGTAAAATAGGGA
cds1680	CEN28881.1	LACPI_1681	SatA	+	60	5.27e-06	TAGTATGATAAAATGAAAG
cds1649	CEN28850.1	LACPI_1650	Aspartokinase	-	2	5.27e-06	AAATTTGTTAAAATAGAAG
cds725	CEN27926.1	LACPI_0726	Sodium/hydrogen antiporter	+	279	5.27e-06	GATTATGATAAAATAGTAA
cds541	CEN27742.1	LACPI_0542	Holliday junction resolvase RecU	-	78	5.27e-06	AATGATGGTATAATAGGGT
cds540	CEN27741.1	LACPI_0541	UPF0398 protein	+	192	5.27e-06	AATGATGGTATAATAGGGT
cds128	CEN27329.1	LACPI_0129	Predicted hydrolase of the HAD superfamily	+	93	5.27e-06	TTTTATGTTATAATATAAA
cds2185	CEN29386.1	LACPI_2186	Glycosyltransferase, TIGR04182 family	+	15	6.16e-06	ACTTATGTTATAATGGGTA
cds706	CEN27907.1	LACPI_0707	Uncharacterized protein	+	174	6.16e-06	TAAATTGGTATAATAAGGA
cds2078	CEN29279.1	LACPI_2079	Predicted PurR-regulated permease PerM	+	88	7.16e-06	AAATCTGCTATAATTAGGA
cds1062	CEN28263.1	LACPI_1063	30S ribosomal protein S16	+	59	7.16e-06	CAATATGCTATAATAATAA
cds1012	CEN28213.1	LACPI_1013	Aspartate-semialdehyde dehydrogenase	+	242	7.16e-06	AAACATGATAGAATAGGGA
cds638	CEN27839.1	LACPI_0639	Glycine betaine ABC transport system ATP-binding protein OpuAA	-	259	7.16e-06	TATTATGATAAAATGATTA
cds575	CEN27776.1	LACPI_0576	Regulatory protein, TetR	-	94	7.16e-06	AAAAATGGTATAATTAGTA
cds1884	CEN29085.1	LACPI_1885	DUF368 domain-containing protein	+	49	8.29e-06	TTATTTGATATAATAATAA
cds1761	CEN28962.1	LACPI_1762	YqeG family HAD IIIA-type phosphatase	+	197	8.29e-06	TTTTGTGTTATAATGGCAA
cds1081	CEN28282.1	LACPI_1082	Ribosome maturation factor RimM	+	268	8.29e-06	GTTTATGATATAATATAAG
cds660	CEN27861.1	LACPI_0661	Diadenylate cyclase	+	162	8.29e-06	AAAAATGGTAGAATAAAAA
cds401	CEN27602.1	LACPI_0402	23S rRNA (Uracil-5-)-methyltransferase RumA	+	52	8.29e-06	AAAAATGGTAAAATGAGTA
cds2068	CEN29269.1	LACPI_2069	Dihydroneopterin aldolase FolB [Lactococcus piscium MKFS47]	+	70	9.55e-06	AAATATGATAAACTAGTAA
cds1730	CEN28931.1	LACPI_1731	Cell division-specific peptidoglycan biosynthesis regulator FtsW	+	54	9.55e-06	AAAAATGATATAATTAGGG
cds1696	CEN28897.1	LACPI_1697	DNA-dependent RNA polymerase auxiliary subunit epsilon	+	113	9.55e-06	TTTTATGATAAAATATAAG
cds1638	CEN28839.1	LACPI_1639	Ribosome biogenesis GTPase Der	+	113	9.55e-06	ATTTATGTTATACTAGTAT
cds1169	CEN28370.1	LACPI_1170	Putative SRP operon regulator YlxM	+	175	9.55e-06	TTGTATGCTATAATATAAG
cds979	CEN28180.1	LACPI_0980	Uridine kinase	-	5	9.55e-06	ATTTTTGGTAAAATAGTCA
cds283	CEN27484.1	LACPI_0284	Transcriptional regulator OrfX	+	236	9.55e-06	GGATATGATATAATGGGTA
cds2034	CEN29235.1	LACPI_2035	L-rhamnose operon regulatory protein rhaS	+	123	1.09e-05	AAATATGATAAAATAGGCC
cds1238	CEN28439.1	LACPI_1239	30S ribosomal protein S9	+	110	1.09e-05	AATTCTGTTATAATAGATA
cds1022	CEN28223.1	LACPI_1023	Lead cadmium zinc and mercury transporting ATPase Copper-translocating P-type ATPase	+	156	1.09e-05	GTTTATGCTATACTAGTCA
cds842	CEN28043.1	LACPI_0843	ACT domain-containing protein	-	66	1.09e-05	ATTTTTGTTATAATAGTTA
cds841	CEN28042.1	LACPI_0842	Transferase transferring alkyl or aryl groups, other than methyl groups	+	13	1.09e-05	ATTTTTGTTATAATAGTTA
cds569	CEN27770.1	LACPI_0570	Small ribosomal subunit biogenesis GTPase RsgA	+	132	1.09e-05	AAACATGTTATAATTGGTG
cds2260	CEN29461.1	LACPI_2261	N-acetyltransferase	-	40	1.25e-05	TTTTTTGCTAAAATAAACT
cds2209	CEN29410.1	LACPI_2210	Ribosomal RNA small subunit methyltransferase D	+	249	1.25e-05	TATTTTGTTATAATAAAGC
cds2160	CEN29361.1	LACPI_2161	AAA ATPase domain protein (Fragment)	+	15	1.25e-05	TTCTTTGTTATAATAAAAA
cds1817	CEN29018.1	LACPI_1818	Conserved membrane protein, GtcA family	-	79	1.25e-05	GAATTTGCTATACTAGATA
cds1816	CEN29017.1	LACPI_1817	Queuosine ECF transporter substrate-specific component QueT	+	28	1.25e-05	GAATTTGCTATACTAGATA
cds1581	CEN28782.1	LACPI_1582	L-Cystine ABC transporter periplasmic cystine-binding protein TcyA	+	91	1.25e-05	TACTATGATAGAATGAGAT
cds581	CEN27782.1	LACPI_0582	Putative cyclic di-AMP transporter	+	74	1.25e-05	TTTGATGCTATAATTAGAA
cds317	CEN27518.1	LACPI_0318	GTP-sensing transcriptional pleiotropic repressor CodY	+	58	1.25e-05	TATTTTGTTATAATGAAAC
cds246	CEN27447.1	LACPI_0247	30S ribosomal protein S10	-	22	1.25e-05	TTTTATGTTATAATGACTA
cds245	CEN27446.1	LACPI_0246	Large-conductance mechanosensitive channel protein MscL	+	188	1.25e-05	TTTTATGTTATAATGACTA
cds2284	CEN29485.1	LACPI_2285	Arginine/ornithine antiporter ArcD	-	25	1.42e-05	TAATCTGCTATAATGATAG
cds2241	CEN29442.1	LACPI_2242	Glycosyltransferase LafB responsible for the formation of Gal-Glc-DAG	+	153	1.42e-05	TTTTCTGATATAATAGACA
cds1748	CEN28949.1	LACPI_1749	Ribonuclease Z	-	109	1.42e-05	ATTTTTGCTAAAATGGCAA
cds1576	CEN28777.1	LACPI_1577	Preprotein translocase subunit SecG	+	54	1.42e-05	TTTTATGATATAATCAAAG
cds1568	CEN28769.1	LACPI_1569	Phosphate ABC transporter	+	196	1.42e-05	TTAAATGTTAAAATAGGAG
cds1059	CEN28260.1	LACPI_1060	Fructose permease	-	3	1.42e-05	CAATATGCTAAAATTAAAG
cds291	CEN27492.1	LACPI_0292	Oligopeptide transporter YclF	+	91	1.42e-05	AGTTATGATAGAATAAATG
cds1892	CEN29093.1	LACPI_1893	U32 family peptidase large subunit	+	168	1.61e-05	AATTATGGTATACTATTTA
cds1464	CEN28665.1	LACPI_1465	Cell division transporter ATP-binding protein FtsE	+	24	1.61e-05	TTTTTTGTTATAATGATAT
cds1272	CEN28473.1	LACPI_1273	Protein export element	+	97	1.61e-05	AAACATGATAAAATGGAGT
cds1224	CEN28425.1	LACPI_1225	Glycerol-3-phosphate acyltransferase	+	79	1.61e-05	ATTTTTGTTATAATATAGA
cds1157	CEN28358.1	LACPI_1158	AI-2E family transporter	+	158	1.61e-05	AGGTATGATATAATAAAAT
cds1549	CEN28750.1	LACPI_1550	Predicted hydrolases of the HAD superfamily	+	146	1.82e-05	AAACATGATATAATGATTA
cds1548	CEN28749.1	LACPI_1549	Putative Guanine/hypoxanthine permease PbuG	-	114	1.82e-05	AAACATGATATAATGATTA
cds1350	CEN28551.1	LACPI_1351	Putative SAM dependent methyltransferase YrrH	+	136	1.82e-05	AAACATGTTACAATAAGAG
cds1003	CEN28204.1	LACPI_1004	Glycerol-3-phosphate cytidylyltransferase	+	120	1.82e-05	AATTTTGTTAGAATAGGAC
cds740	CEN27941.1	LACPI_0741	Site-specific integrase	+	34	1.82e-05	TATAGTGATATAATTAGTG
cds232	CEN27433.1	LACPI_0233	Acetyltransferase	+	101	1.82e-05	CAGTATGGTAAAATAAGGT
cds65	CEN27266.1	LACPI_0066	ABC-F family ATPase	+	151	1.82e-05	AAAAATGATAGAATGGAAA
cds64	CEN27265.1	LACPI_0065	Tryptophan--tRNA ligase	-	35	1.82e-05	AAAAATGATAGAATGGAAA
cds2409	CEN29610.1	LACPI_2410	PpGpp synthetase	-	39	2.04e-05	TTATATGTTATACTGATAT
cds2408	CEN29609.1	LACPI_2409	Cu(I)-responsive transcriptional regulator, cueR	+	35	2.04e-05	TTATATGTTATACTGATAT
cds2025	CEN29226.1	LACPI_2026	Preprotein translocase subunit SecA	+	152	2.04e-05	TAAAATGGTAGAATTAAAG
cds885	CEN28086.1	LACPI_0886	tRNA uridine 5-carboxymethylaminomethyl modification enzyme MnmG	+	12	2.04e-05	ATTTTTGCTAAACTAGATT
cds334	CEN27535.1	LACPI_0335	50S ribosomal protein L28	-	2	2.04e-05	TTTTCTGTTAGAATAGGGA
cds240	CEN27441.1	LACPI_0241	Penicillin-binding protein 2A	+	117	2.04e-05	AAGTATGTTAAAATAAGGC
cds147	CEN27348.1	LACPI_0148	Ribosomal-protein-alanine acetyltransferase, rimI	+	189	2.04e-05	AATCGTGTTATAATGAACT
cds1439	CEN28640.1	LACPI_1440	Uncharacterized protein	-	2	2.28e-05	GCTTTTGATATAATAAAAG
cds782	CEN27983.1	LACPI_0783	Branched-chain amino acid transport protein azlC	+	192	2.28e-05	TTTTCTGATATAATAAGAC
cds37	CEN27238.1	LACPI_0038	50S ribosomal protein L13	-	3	2.28e-05	TTTTTTGTTATAATAGTTT
cds36	CEN27237.1	LACPI_0037	Ribonuclease HIII	+	149	2.28e-05	TTTTTTGTTATAATAGTTT
cds1388	CEN28589.1	LACPI_1389	Sugar efflux transporter for intercellular exchange	+	135	2.55e-05	GCTTATGCTATACTTAAAA
cds969	CEN28170.1	LACPI_0970	Uncharacterized protein	+	238	2.55e-05	ATTTGTGATAAACTTAAGT
cds950	CEN28151.1	LACPI_0951	Low-complexity acidic protein	+	75	2.55e-05	TTTTTTGTTATAATAATTT
cds202	CEN27403.1	LACPI_0203	Teicoplanin resistance protein VanZ	+	63	2.55e-05	TTTTATGTTACAATGAATT
cds2176	CEN29377.1	LACPI_2177	Uncharacterized protein	+	37	2.83e-05	AATCTTGTTAAAATTAGGA
cds1154	CEN28355.1	LACPI_1155	Zinc ABC transporter substrate-binding protein AdcA	+	100	2.83e-05	TAGTGTGATATAATTAACT
cds1046	CEN28247.1	LACPI_1047	DNA replication protein DnaD	+	194	2.83e-05	ATATGTGCTAAACTGATCA
cds827	CEN28028.1	LACPI_0828	Transcriptional regulator of fatty acid biosynthesis FabT	-	71	2.83e-05	AAGTTTGATAAAATAAGTT
cds2378	CEN29579.1	LACPI_2379	Class I SAM-dependent methyltransferase	+	62	3.14e-05	GTCTGTGCTATAATTATGG
cds2259	CEN29460.1	LACPI_2260	Multidrug and toxin extrusion (MATE) family efflux pump YdhE/NorM, homolog	+	44	3.14e-05	AGATGTGATAGAATGAAAT
cds663	CEN27864.1	LACPI_0664	Probable potassium transport system protein kup	+	108	3.14e-05	ACATATGCTAGAATTAGCA
cds491	CEN27692.1	LACPI_0492	Putative arginine ABC transporter, permease protein ArtQ	+	78	3.14e-05	AATCATGCTATAATTTAGT
cds490	CEN27691.1	LACPI_0491	Peptidyl-prolyl cis-trans isomerase	-	71	3.14e-05	AATCATGCTATAATTTAGT
cds1676	CEN28877.1	LACPI_1677	50S ribosomal protein L31 type B	+	186	3.47e-05	TTTTTTGGTAAAATAGCTT
cds2035	CEN29236.1	LACPI_2036	ATP-dependent RNA helicase YxiN	+	183	3.82e-05	ATATATGGTATAATCACAA
cds1482	CEN28683.1	LACPI_1483	6-phospho 3-hexuloisomerase, hxlB	+	99	3.82e-05	GTATGTGTTATACTAGAAC
cds1276	CEN28477.1	LACPI_1277	Teichoic acid D-Ala incorporation-associated protein DltX	+	124	3.82e-05	AGTTTTGCTATAATGTAAT
cds852	CEN28053.1	LACPI_0853	Putative Na(+) ABC exporter, ATP-binding subunit	+	7	3.82e-05	AGAAATGGTATAATAAACT
cds413	CEN27614.1	LACPI_0414	50S ribosomal protein L32	+	74	3.82e-05	AACTTTGTTAGAATAGATA
cds599	CEN27800.1	LACPI_0600	Negative regulator of toxin gene expression	+	155	4.2e-05	ATCCATGATATAATTAAAT
cds308	CEN27509.1	LACPI_0309	Ribonuclease P protein component	+	94	4.2e-05	TTTTGTGGTAAAATTACTT
cds2215	CEN29416.1	LACPI_2216	D-alanyl-D-alanine serine-type carboxypeptidase	-	170	4.6e-05	AAGTATGATAAACTTATAA
cds2214	CEN29415.1	LACPI_2215	30S ribosomal protein S12	+	90	4.6e-05	AAGTATGATAAACTTATAA
cds2130	CEN29331.1	LACPI_2131	Adenylosuccinate synthetase	+	219	4.6e-05	AGATTTGTTATAATTAAGT
cds1999	CEN29200.1	LACPI_2000	Ammonium transporter	+	172	4.6e-05	TTCTATGTTAGAATATGGA
cds241	CEN27442.1	LACPI_0242	50S ribosomal protein L33	+	8	4.6e-05	TTTTTTGATAAAATTATGT
cds2356	CEN29557.1	LACPI_2357	Peptide transporter	+	87	5.03e-05	ATCCATGATATAATATAAA
cds1898	CEN29099.1	LACPI_1899	UbiA prenyltransferase	+	27	5.03e-05	AAACATGATAAACTATGAG
cds1627	CEN28828.1	LACPI_1628	Beta-glucoside operon transcriptional antiterminator	-	12	5.03e-05	GATTATGATAAACTATAAT
cds1619	CEN28820.1	LACPI_1620	DNA primase	+	78	5.03e-05	TTAAATGTTATACTTAAGA
cds1403	CEN28604.1	LACPI_1404	Putative metal ion ABC transporter, membrane-spanning subunit	+	251	5.03e-05	TGATTTGGTATACTTATAA
cds887	CEN28088.1	LACPI_0888	Translation initiation factor IF-3	+	96	5.03e-05	AACCTTGATATACTAGAGA
cds1651	CEN28852.1	LACPI_1652	P-type HAD superfamily ATPase	+	85	5.49e-05	GACTATGCTACAATTAATG
cds1417	CEN28618.1	LACPI_1418	Uncharacterized protein	+	28	5.49e-05	ATTTGTGGTACAATATTAT
cds1027	CEN28228.1	LACPI_1028	Cell division regulator GpsB	+	145	5.49e-05	TTTTTTGGTAAGATTGGAA
cds809	CEN28010.1	LACPI_0810	Glutaredoxin	+	40	5.49e-05	AGATATGATATACTAGCAT
cds1776	CEN28977.1	LACPI_1777	Adenine-specific DNA methyltransferase	+	209	5.97e-05	CTAAATGATATAATTGAAG
cds96	CEN27297.1	LACPI_0097	GTP pyrophosphokinaseppGpp synthetase I	+	206	5.97e-05	AAAAGTGATAGAATAAGAC
cds1880	CEN29081.1	LACPI_1881	Methionine import ATP-binding protein MetN	+	93	6.48e-05	GAAAATGGTAGAATAATCA
cds404	CEN27605.1	LACPI_0405	RibD C-terminal domain	+	39	6.48e-05	TACTTTGATATACTTATAA
cds382	CEN27583.1	LACPI_0383	HTH domain	-	69	6.48e-05	TTAGGTGCTATACTTAAAG
cds381	CEN27582.1	LACPI_0382	Alpha-aspartyl dipeptidase Peptidase E	+	36	6.48e-05	TTAGGTGCTATACTTAAAG
cds1891	CEN29092.1	LACPI_1892	Cytochrome O ubiquinol oxidase	+	89	7.02e-05	ACTTATGTTATAATTTAAT
cds1454	CEN28655.1	LACPI_1455	Pore forming protein ebsA	+	132	7.02e-05	AAATATGATAAGATTAAGG
cds54	CEN27255.1	LACPI_0055	HTH-type transcriptional regulator AdhR	+	16	7.02e-05	TTCTGTGATATAATCAGTA
cds1788	CEN28989.1	LACPI_1789	Uncharacterized protein	+	180	7.59e-05	AACTATGTTACAATGTAGG
cds1263	CEN28464.1	LACPI_1264	Dihydrofolate reductase	+	76	7.59e-05	TTTTACGGTATAATTGACA
cds269	CEN27470.1	LACPI_0270	Translation initiation factor IF-1	+	58	7.59e-05	TAGTATGGTATAATATCCT
cds193	CEN27394.1	LACPI_0194	Cold shock protein CspC	+	5	7.59e-05	TTTTATGATAACATAAAAG
cds2027	CEN29228.1	LACPI_2028	Rod shape-determining protein MreD	+	95	8.19e-05	AGAAATGCTATACTTGAGT
cds1478	CEN28679.1	LACPI_1479	DUF402 domain-containing protein	+	18	8.82e-05	TAAAATGGTATAATTTTTA
cds1414	CEN28615.1	LACPI_1415	DUF910 domain-containing protein	+	121	8.82e-05	AAATATGGTATGCTATGAT
cds19	CEN27220.1	LACPI_0020	Extracellular transglycosylase	+	58	8.82e-05	ATTCATGTTAGAATATTAG
cds2076	CEN29277.1	LACPI_2077	Sensor histidine kinase (Like protein to BlpH Spn)	+	208	9.48e-05	ATTTGTTATATAATAAAAA
cds133	CEN27334.1	LACPI_0134	Ribosomal silencing factor RsfS	+	71	9.48e-05	CATAGTGATACAATAGAAA
cds1732	CEN28933.1	LACPI_1733	Multidrug resistance efflux pump PmrA	+	42	0.000102	GAATGTGCTATAAAAGGTA
cds1502	CEN28703.1	LACPI_1503	ABC transporter ATP-binding protein YfmM	+	101	0.000102	AATTCTGTTAAACTATAGA
cds108	CEN27309.1	LACPI_0109	Polysaccharide biosynthesis protein, chain length regulator EpsA	+	133	0.000102	AAGTGTGCTAAGATAGTAA
cds303	CEN27504.1	LACPI_0304	Cell division transporter ATP-binding protein FtsE	+	134	0.000109	TAATGTGTTACAATTTAAT
cds100	CEN27301.1	LACPI_0101	Amino acid/amide ABC transporter substrate-binding protein, HAAT family	+	171	0.000109	AAAATTGATACAATAATAA
cds755	CEN27956.1	LACPI_0756	30S ribosomal protein S4	+	4	0.000117	TTTCATGATAAACTGTTAA
cds201	CEN27402.1	LACPI_0202	Probable dual-specificity RNA methyltransferase RlmN	+	86	0.000117	TTTAGTGGTAAACTATTAA
cds2082	CEN29283.1	LACPI_2083	Metal-dependent DNase	+	221	0.000125	ATAAATGTTATACTATTAG
cds2008	CEN29209.1	LACPI_2009	Putative HTH-type transcriptional regulator BH0655	+	41	0.000125	AGTTATTGTATAATAGATG
cds759	CEN27960.1	LACPI_0760	Uncharacterized protein	+	113	0.000125	CTCCGTGCTATAATTGGTT
cds692	CEN27893.1	LACPI_0693	Uncharacterized protein	+	159	0.000133	CAGCGTGATATAATAATTA
cds1560	CEN28761.1	LACPI_1561	UDP-N-acetyl glucosamine-2-epimerase	-	150	0.000142	ATTTGTTGTAAAATTAAAA
cds1229	CEN28430.1	LACPI_1230	Putative ABC transporter, ATP-binding/permease pr otein	+	133	0.000142	AAATACGTTATAATAATTA
cds829	CEN28030.1	LACPI_0830	Acyl carrier protein	-	48	0.000142	TATTTTTATATAATGAAGG
cds2216	CEN29417.1	LACPI_2217	Malate permease	+	50	0.000152	CGATATGCTACAATATAGA
cds972	CEN28173.1	LACPI_0973	Cysteine methyltransferase	+	262	0.000152	AATCGTGATATACTTATCC
cds57	CEN27258.1	LACPI_0058	Transcription regulator	+	93	0.000152	ACTTATGCTATGATTAATT
cds2401	CEN29602.1	LACPI_2402	Cadmium-transporting ATPase CadA	-	20	0.000161	GCAAATGTTATAATAGCAA
cds656	CEN27857.1	LACPI_0657	Phosphomethylpyrimidine kinase	+	66	0.000161	GCAAATGCTAGAATAGATT
cds543	CEN27744.1	LACPI_0544	Brp/Blh family beta-carotene 15,15'-monooxygenase	+	20	0.000161	TATATTGCTAAAATTTTGA
cds1583	CEN28784.1	LACPI_1584	Uncharacterized protein	-	3	0.000172	AAAGATGGTACAATATGCT
cds1575	CEN28776.1	LACPI_1576	Ribonuclease R	-	81	0.000172	AAACGTGCTATAAATAGGA
cds967	CEN28168.1	LACPI_0968	Uncharacterized protein	-	9	0.000172	TACTATGGTTTAATAAGTG
cds1016	CEN28217.1	LACPI_1017	Ribonuclease J	+	7	0.000183	ATAAATGGTACACTATTAG
cds970	CEN28171.1	LACPI_0971	RNA polymerase sigma factor, sigma-70 family	+	107	0.000183	AATAATGTTAAACTATTAT
cds882	CEN28083.1	LACPI_0883	Anticodon nuclease PrrC	+	17	0.000194	TAATTTGTTATAAAAAATA
cds331	CEN27532.1	LACPI_0332	Prophage ps1 protein 20	+	66	0.000231	AAATCTGTTAAAATCAGAC
cds443	CEN27644.1	LACPI_0444	LytTR family transcriptional regulator	+	34	0.000307	ATTTTTGCTAGCATGAGCC
[truncated: 6 more columns]

## Sheet: 14_35
14 degree 35 min upregulated genes motif1									14 degree 35 min upregulated genes motif2
MOTIF MTYTYYATTWTAWCAWDWWWA MEME-1 width = 21 sites = 66 E-value = 4.6e-002									MOTIF SWATYCCCCCSTRAYWTGCAAMGTAWTSCCTTTTTWTTWCATCA MEME-2 width = 44 sites = 3 llr = 153 E-value = 5.0e-001
Tomtom database Match [database] (e-value):		MX000057 (PhoP) [prodoric] (6.61e-02)							Tomtom database Match [database] (e-value):		Rfer_1112_Burkholderiales [regtransbase] (1.88e-02)
CDS	Protein ID	Locus Tag	Annoatation	Strand	Start	P-value	Site		CDS	Protein ID	Locus Tag	Annoatation	Strand	Start	P-value	Site
cds334	CEN27535.1	LACPI_0335	50S ribosomal protein L28	+	1	2.6e-08	ATCCCTATTCTAACAGAAAAA		cds1549	CEN28750.1	LACPI_1550	Predicted hydrolases of the HAD superfamily	+	28	1.14e-26	GTATCCCCCCCTGACTTGCAACGTATTCCCTTTTTTTTACATCA
cds441	CEN27642.1	LACPI_0442	Aggregation promoting factor	+	69	6.2e-08	CTTCCTATTATATCACACTTA		cds1548	CEN28749.1	LACPI_1549	Putative Guanine/hypoxanthine permease PbuG	-	207	1.14e-26	GTATCCCCCCCTGACTTGCAACGTATTCCCTTTTTTTTACATCA
cds1644	CEN28845.1	LACPI_1645	Putative protein Veg	-	25	1.37e-07	ATTTCTATTATAACATGAAAG		cds65	CEN27266.1	LACPI_0066	ABC-F family ATPase	+	106	2.78e-21	CAATTCCCCCGTAATAGGCAGAGGCAGGCCTTTTTATTTCCTCA
cds65	CEN27266.1	LACPI_0066	ABC-F family ATPase	-	150	3.52e-07	ATTTCCATTCTATCATTTTTA
cds1894	CEN29095.1	LACPI_1895	Uncharacterized protein YuhC	+	2	1.22e-06	CTTTTCATTATACCAAATAAA
cds1238	CEN28439.1	LACPI_1239	30S ribosomal protein S9	-	109	2.13e-06	TTATCTATTATAACAGAATTA
cds1549	CEN28750.1	LACPI_1550	Predicted hydrolases of the HAD superfamily	-	145	2.54e-06	CTAATCATTATATCATGTTTA
cds1548	CEN28749.1	LACPI_1549	Putative Guanine/hypoxanthine permease PbuG	+	113	2.54e-06	CTAATCATTATATCATGTTTA
cds706	CEN27907.1	LACPI_0707	Uncharacterized protein	-	173	2.54e-06	CTCCTTATTATACCAATTTAA
cds499	CEN27700.1	LACPI_0500	DEAD-box ATP-dependent RNA helicase CshB	-	151	3.58e-06	TCTTCCATTATAACATAAAAA
cds2176	CEN29377.1	LACPI_2177	Uncharacterized protein	-	36	5.84e-06	CTCCTAATTTTAACAAGATTA
cds1638	CEN28839.1	LACPI_1639	Ribosome biogenesis GTPase Der	-	112	1.24e-05	GATACTAGTATAACATAAATA
cds886	CEN28087.1	LACPI_0887	Peroxiredoxin	-	100	1.24e-05	GTCTCCATTCTAACTTACGAG
cds665	CEN27866.1	LACPI_0666	Malate dehydrogenase (Oxaloacetate-decarboxylating), Malolactic enzyme	+	17	1.24e-05	TTCATTATTCTATCATATTTG
cds1744	CEN28945.1	LACPI_1745	DNA-directed RNA polymerase subunit delta	-	10	1.43e-05	ATCCCTATTTTACCATAAGCT
cds2355	CEN29556.1	LACPI_2356	Replication protein RepB	-	92	1.64e-05	GCTTTTATTATATCATAAAAA
cds241	CEN27442.1	LACPI_0242	50S ribosomal protein L33	-	24	1.64e-05	ATCTTCATTATATCTGACACA
cds882	CEN28083.1	LACPI_0883	Anticodon nuclease PrrC	-	16	1.89e-05	ATATTTTTTATAACAAATTAA
cds692	CEN27893.1	LACPI_0693	Uncharacterized protein	-	158	1.89e-05	ATAATTATTATATCACGCTGA
cds2409	CEN29610.1	LACPI_2410	PpGpp synthetase	+	38	2.8e-05	AATATCAGTATAACATATAAA
cds2408	CEN29609.1	LACPI_2409	Cu(I)-responsive transcriptional regulator, cueR	-	34	2.8e-05	AATATCAGTATAACATATAAA
cds1748	CEN28949.1	LACPI_1749	Ribonuclease Z	-	123	2.8e-05	TACTCTAGTTTAACAGATTTT
cds1455	CEN28656.1	LACPI_1456	Hydrogen peroxide-inducible transcriptional activator	-	9	2.8e-05	CTTACTATTTTATAAGGAGGA
cds1696	CEN28897.1	LACPI_1697	DNA-dependent RNA polymerase auxiliary subunit epsilon	-	177	3.18e-05	TTCTCCATTTTATAAGGTAAT
cds1675	CEN28876.1	LACPI_1676	Uncharacterized protein YshB	+	72	3.18e-05	ATTTTTTTTATGTCACGATTA
cds133	CEN27334.1	LACPI_0134	Ribosomal silencing factor RsfS	-	96	3.18e-05	CTTTCTATTTTGCCAATATCA
cds885	CEN28086.1	LACPI_0886	tRNA uridine 5-carboxymethylaminomethyl modification enzyme MnmG	-	11	3.61e-05	AAATCTAGTTTAGCAAAAATA
cds2012	CEN29213.1	LACPI_2013	Transcriptional regulators	+	113	4.08e-05	GTTATCATGCTAACAGTTATA
cds19	CEN27220.1	LACPI_0020	Extracellular transglycosylase	-	57	4.08e-05	CCTAATATTCTAACATGAATA
cds732	CEN27933.1	LACPI_0733	Small redox-active disulfide protein 2	+	186	5.83e-05	CACTTCTTGTTAACAAGTATT
cds2380	CEN29581.1	LACPI_2381	HTH-type transcriptional regulator	-	160	7.33e-05	TTCACCTTTATAAAAAATTTG
cds1439	CEN28640.1	LACPI_1440	Uncharacterized protein	+	1	7.33e-05	CCTTTTATTATATCAAAAGCT
cds108	CEN27309.1	LACPI_0109	Polysaccharide biosynthesis protein, chain length regulator EpsA	-	38	8.19e-05	ATCTTTTGGATAACACATACT
cds450	CEN27651.1	LACPI_0451	30S ribosomal protein S10	+	68	9.14e-05	CAGTCTTTTTTAACAAATAGG
cds2107	CEN29308.1	LACPI_2108	RNA-binding protein YaaA	-	194	0.000102	TACCTCATTTTACCATAAATT
cds1769	CEN28970.1	LACPI_1770	N(5)-(Carboxyethyl)ornithine synthase	-	231	0.000102	AGTCTTAGTATAACACGAAAA
cds1619	CEN28820.1	LACPI_1620	DNA primase	-	136	0.000102	TTTCCCAGTCTAACGATTTAG
cds447	CEN27648.1	LACPI_0448	DEAD-box ATP-dependent RNA helicase CshA	-	64	0.000102	TTATTTAGTATAGCACAATTT
cds1776	CEN28977.1	LACPI_1777	Adenine-specific DNA methyltransferase	-	208	0.000113	ACTTCAATTATATCATTTAGA
cds2035	CEN29236.1	LACPI_2036	ATP-dependent RNA helicase YxiN	+	76	0.000154	CTCTCTAGGCTAGCGTAACGT
cds2381	CEN29582.1	LACPI_2382	Uncharacterized protein	+	12	0.000188	CTTTATTTTTTAAAACAAAAA
cds2191	CEN29392.1	LACPI_2192	Glycosyltransferase RgpE	-	148	0.000207	CTCCCTATTTTGAATATAAAA
cds1621	CEN28822.1	LACPI_1622	Major facilitator superfamily transporter	-	59	0.000207	CTTACTAAGTTATCATAATTG
cds1011	CEN28212.1	LACPI_1012	Amino acid permease-associated region	-	75	0.000207	ATTAACATTTTAACAATCTCA
cds1697	CEN28898.1	LACPI_1698	Ribonuclease J	-	56	0.000227	GTCTCTTTTCTATATTATTAT
cds2415	CEN29616.1	LACPI_2416	Bacterial mobilization protein (MobC) family protein PcfF	-	44	0.0003	CTACCTTTTTTATAAATTTTT
cds599	CEN27800.1	LACPI_0600	Negative regulator of toxin gene expression	-	49	0.0003	ATTTACATTATAAAACTTGAA
cds730	CEN27931.1	LACPI_0731	Putative HTH-type transcriptional repressor AseR	-	78	0.000358	ATATCAATTATACAAAATTGA
cds729	pseudogene	LACPI_0730	Transposase	-	111	0.000462	ATCTTTATTTTATTATTTTTT
cds1474	CEN28675.1	LACPI_1475	Putative MarR family transcription regulator [Lactococcus piscium MKFS47]	-	275	0.000545	CTCTCCTTTGTTGCTATTTTA
cds2411	CEN29612.1	LACPI_2412	Mercuric resistance operon regulatory protein MerR	-	179	0.000639	GATACTTTTATATAATACTAT
cds53	CEN27254.1	LACPI_0054	Transport protein YcxC	+	29	0.00069	ATTTCCTTGCTTAAAGTAAAA
cds2216	CEN29417.1	LACPI_2217	Malate permease	-	49	0.000745	ATCTATATTGTAGCATATCGT
cds1887	CEN29088.1	LACPI_1888	Uncharacterized protein YdbD	-	57	0.000804	AAGACTATTTTAGCTTTTTTG
cds992	CEN28193.1	LACPI_0993	Transferase for other substituted phosphate groups	-	34	0.000804	ATCTTAACGCTAACACATACA
cds941	CEN28142.1	LACPI_0942	Cell division protein FtsL	-	67	0.000932	CTTACCTTTCTATTTTGATGT
cds1674	CEN28875.1	LACPI_1675	Xanthine phosphoribosyltransferase	+	274	0.001	GTTTTTTTTATTTCTAGAAAG
cds1640	CEN28841.1	LACPI_1641	Replicative DNA helicase loader DnaB	-	36	0.001	AACTCCTTGCTGAAGTGCTTA
cds1016	CEN28217.1	LACPI_1017	Ribonuclease J	-	69	0.00108	ATTTTTTTTGTAAATCAAAAG
cds2243	CEN29444.1	LACPI_2244	Uncharacterized protein	-	28	0.00132	TCCTTTATTTTAAATAGTGAG
cds120	CEN27321.1	LACPI_0121	Nucleotide sugar dehydrogenase	+	28	0.00132	AAATCTATTTTGGAGGGAATA
cds1389	CEN28590.1	LACPI_1390	Bacteriocin	+	48	0.00141	GTATCCAGTATTTAGTGCATA
cds1164	CEN28365.1	LACPI_1165	Transcriptional regulatory protein	+	2	0.00172	CATCCATTTTTTAAACAATTA
cds119	CEN27320.1	LACPI_0120	Polysaccharide biosynthesis export protein [Lactococcus piscium MKFS47]	-	28	0.00172	CTACTTATTCTAATTATCAGA
cds2389	CEN29590.1	LACPI_2390	Transcriptional regulators	+	34	0.00207	AAGATTAGGATAGCACGACTT
cds1778	CEN28979.1	LACPI_1779	ATPase V	-	72	0.00233	CTCCTTAAGACATCAGTATAA

## Sheet: 14_185
14 degree 185 min upregulated genes motif1									14 degree 185 min upregulated genes motif2														14 degree 185 min upregulated genes motif3												14 degree 185 min upregulated genes motif4														14 degree 185 min upregulated genes motif5
MOTIF WWWTWTGNTATAATAARR MEME-1 width = 18 sites = 167 E-value = 3.7e-096									MOTIF AAGCGRTKKSAKAAMMCRKTWAYGARRKSGSWTRARYAYSSYMATMT MEME-2 width = 47 sites = 4 E-value = 1.4e-003														MOTIF CTTGGACTTGCAATTTGCCWTTAAAA MEME-3 width = 26 sites = 6 E-value = 1.4e-003												MOTIF YGTGCARATTKGATYCACGTTAAAAGCWA MEME-4 width = 29 sites = 5 E-value = 2.1e-001														MOTIF MTMSTTMSCCCATKAGKRMMWTWYWWTTTTKYRTAAWTMWSAAACYSCYT MEME-5 width = 50 sites = 4 E-value = 3.1e-002
Tomtom database Match [database] (e-value):		-							Tomtom database Match [database] (e-value):		-												Tomtom database Match [database] (e-value):		-										Tomtom database Match [database] (e-value):		-												Tomtom database Match [database] (e-value):
CDS	Protein ID	Locus Tag	Annoatation	Strand	Start	P-value	Site		CDS	Protein ID	Locus Tag	Annoatation	Strand	Start	P-value	Site							CDS	Protein ID	Locus Tag	Annoatation	Strand	Start	P-value	Site					CDS	Protein ID	Locus Tag	Annoatation	Strand	Start	P-value	Site							CDS
cds1842	CEN29043.1	LACPI_1843	S1 RNA binding domain	+	142	6.54e-09	ATTTATGGTATAATAAGG		cds2248	CEN29449.1	LACPI_2249	ADP-ribose pyrophosphatase	-	67	5.36e-23	AAGCGGTGGGATAACCCATTAATGAGGTGGGTTAAGCATCGCCATAT							cds1979	CEN29180.1	LACPI_1980	Uncharacterized protein	+	1	4.29e-15	CTTGGACTTGCAATTTGCCATTAAAA					cds1979	CEN29180.1	LACPI_1980	Uncharacterized protein	+	83	8.34e-17	CGTGCAGATAGGATTCACGTTAAAAGCTA							cds194
cds1608	CEN28809.1	LACPI_1609	Type II DNA modification enzyme	-	45	2.96e-08	AAATATGGTATAATAGAA		cds2247	pseudo	LACPI_2248	Uncharacterized protein	+	53	5.36e-23	AAGCGGTGGGATAACCCATTAATGAGGTGGGTTAAGCATCGCCATAT							cds1778	CEN28979.1	LACPI_1779	ATPase V	+	1	8.31e-15	CTTGGACTTGCAATTTGCCGTTCAAA					cds757	CEN27958.1	LACPI_0758	Uncharacterized protein	+	45	1.1e-16	TGTGCAGATTGGATTCACGTTAAAAGCTA							cds193
cds2200	CEN29401.1	LACPI_2201	Septation ring formation regulator EzrA	+	61	8.67e-08	AAATATGGTATAATGAAA		cds1456	CEN28657.1	LACPI_1457	Mannose-specific phosphotransferase system component iiab	-	91	8.38e-22	AAGCGATTTCAGAAAACGGTTACGAAAGCGCATGAATACGCTAATCT							cds1773	CEN28974.1	LACPI_1774	Putative type II restriction endonuclease	+	2	1.05e-14	CTTGGACTTGCAATTTGCCTTGAAAA					cds947	CEN28148.1	LACPI_0948	Uncharacterized protein	+	90	1.25e-15	CGTGCAAACTTGATCCACGTTAAAAGCTA							cds626
cds2063	CEN29264.1	LACPI_2064	Methionine--tRNA ligase	-	44	8.67e-08	AATTTTGGTATAATGAAG		cds1455	CEN28656.1	LACPI_1456	Hydrogen peroxide-inducible transcriptional activator	+	85	8.38e-22	AAGCGATTTCAGAAAACGGTTACGAAAGCGCATGAATACGCTAATCT							cds990	CEN28191.1	LACPI_0991	Teichoic acids export ATP-binding protein TagH	+	1	1.05e-14	CTTGGACTTGCAATTTGCCATTGAAA					cds949	CEN28150.1	LACPI_0950	Uncharacterized protein	+	52	9.51e-15	CGTGCAAATTTGATCCACGTTAAACCCAA							cds625
cds2062	CEN29263.1	LACPI_2063	Transcriptional regulator Spx	+	18	8.67e-08	AATTTTGGTATAATGAAG																cds1917	CEN29118.1	LACPI_1918	ABC-type dipeptide transport system, periplasmic component	-	105	1.58e-11	TTTGGACTGGGAATCAGACCATAAAA					cds1216	CEN28417.1	LACPI_1217	Acetyltransferases, including N-acetylases of ribosomal proteins	+	90	2.05e-12	TGAGAAGATGGGACTGACTTTGCCTGCAA
cds1218	CEN28419.1	LACPI_1219	Proposed amino acid ligase found clustered with an amidotransferase	+	48	1.19e-07	AAATGTGGTAAAATAAGG																cds1606	CEN28807.1	LACPI_1607	GNAT family N-acetyltransferase	+	12	2.23e-11	GTTGGCTTGGCAATCTAGCTTAAAAA
cds846	CEN28047.1	LACPI_0847	Uncharacterized protein YjhH	+	31	1.19e-07	AATTATGGTAAAATAAGC
cds2123	CEN29324.1	LACPI_2124	Uncharacterized protein	+	221	1.57e-07	GATTATGCTATAATAAGC
cds876	CEN28077.1	LACPI_0877	Type I restriction-modification system DNA-methyltransferase subunit M	+	104	1.57e-07	AAATATGGTAAAATAGAG
cds816	CEN28017.1	LACPI_0817	Foldase protein PrsA	+	19	1.57e-07	AATTATGATATAATGGAG
cds2114	CEN29315.1	LACPI_2115	Multimodular transpeptidase-transglycosylase	-	133	2.12e-07	TTTTTTGGTATAATAGAG
cds2180	CEN29381.1	LACPI_2181	Uncharacterized protein	+	115	2.8e-07	AATTATGCTAAAATAAAG
cds2107	CEN29308.1	LACPI_2108	RNA-binding protein YaaA	+	195	2.8e-07	ATTTATGGTAAAATGAGG
cds1917	CEN29118.1	LACPI_1918	ABC-type dipeptide transport system, periplasmic component	+	265	3.63e-07	AAATTTGATATAATAAGG
cds2093	CEN29294.1	LACPI_2094	Protein RecA	+	47	4.74e-07	AAAAATGGTATAATAAGA
cds990	CEN28191.1	LACPI_0991	Teichoic acids export ATP-binding protein TagH	+	89	4.74e-07	TTTTATGATATAATAGAG
cds1857	CEN29058.1	LACPI_1858	Glutamate--tRNA ligase	+	88	6.01e-07	TATTTTGGTAAAATAGGA
cds1734	CEN28935.1	LACPI_1735	Ribose 5-phosphate isomerase	+	49	7.6e-07	AATAGTGCTATAATAAGA
cds1733	CEN28934.1	LACPI_1734	Dephospho-CoA kinase	-	25	7.6e-07	AATAGTGCTATAATAAGA
cds155	CEN27356.1	LACPI_0156	30S ribosomal protein S21	+	79	7.6e-07	AAATATGGTAAAATAGGT
cds2057	CEN29258.1	LACPI_2058	Trigger factor	+	67	9.51e-07	TATTATGCTAAAATAAAC
cds1612	CEN28813.1	LACPI_1613	Phosphoserine aminotransferase	+	61	9.51e-07	TAATGTGGTATAATAATA
cds2355	CEN29556.1	LACPI_2356	Replication protein RepB	+	93	1.17e-06	TTTTATGATATAATAAAA
cds2257	CEN29458.1	LACPI_2258	Putative HTH-type transcriptional regulator YbbH	+	220	1.17e-06	TGTTATGGTATAATGAGC
cds2195	CEN29396.1	LACPI_2196	Rhamnosyltransferase RgpA	+	133	1.17e-06	AATTATGCTATACTGAAA
cds2034	CEN29235.1	LACPI_2035	L-rhamnose operon regulatory protein rhaS	+	123	1.17e-06	AAATATGATAAAATAGGC
cds1980	CEN29181.1	LACPI_1981	Site-specific tyrosine recombinase XerC	-	81	1.17e-06	TTTTATGGTAAAATAAAA
cds706	CEN27907.1	LACPI_0707	Uncharacterized protein	+	174	1.17e-06	TAAATTGGTATAATAAGG
cds102	CEN27303.1	LACPI_0103	High-affinity branched-chain amino acid transport system permease protein LivH	+	218	1.17e-06	AATTATGGTAAAATAAAT
cds101	CEN27302.1	LACPI_0102	Putative cell wall hydrolase [Lactococcus piscium MKFS47]	-	48	1.17e-06	AATTATGGTAAAATAAAT
cds1894	CEN29095.1	LACPI_1895	Uncharacterized protein YuhC	-	4	1.44e-06	TTATTTGGTATAATGAAA
cds1893	CEN29094.1	LACPI_1894	U32 family peptidase small subunit	+	165	1.44e-06	TTATTTGGTATAATGAAA
cds2055	CEN29256.1	LACPI_2056	Bifunctional UDP-N-acetylglucosamine diphosphorylase/glucosamine-1-phosphate N-acetyltransferase GlmU	+	171	1.75e-06	ATTATTGGTATAATAGGC
cds1300	CEN28501.1	LACPI_1301	Putative glucose-resistance amylase regulator	+	241	1.75e-06	AATTATGATATAATTAGC
cds2238	CEN29439.1	LACPI_2239	Serine protease HtrA	-	3	2.11e-06	ATTTTTGTTATAATAAAG
cds1844	CEN29045.1	LACPI_1845	Uridylate kinase	+	163	2.11e-06	ATTTATGGTAAAATAGAT
cds541	CEN27742.1	LACPI_0542	Holliday junction resolvase RecU	-	79	2.11e-06	AATGATGGTATAATAGGG
cds499	CEN27700.1	LACPI_0500	DEAD-box ATP-dependent RNA helicase CshB	+	152	2.54e-06	TTTTATGTTATAATGGAA
cds448	CEN27649.1	LACPI_0449	GTPase Era	+	26	2.54e-06	TTTTGTGTTATAATAAAA
cds825	CEN28026.1	LACPI_0826	Dihydroorotate dehydrogenase, catalytic subunit	+	72	3.03e-06	TATTTTGATAAAATAGAG
cds447	CEN27648.1	LACPI_0448	DEAD-box ATP-dependent RNA helicase CshA	+	65	3.03e-06	AATTGTGCTATACTAAAT
cds1402	CEN28603.1	LACPI_1403	Uncharacterized protein	+	65	3.59e-06	GTATGTGATATAATGAGA
cds1003	CEN28204.1	LACPI_1004	Glycerol-3-phosphate cytidylyltransferase	+	120	3.59e-06	AATTTTGTTAGAATAGGA
cds392	CEN27593.1	LACPI_0393	Rhomboid family protein	-	71	3.59e-06	TATTGTGGTATAATTAAT
cds17	CEN27218.1	LACPI_0018	MORN repeat protein	+	37	3.59e-06	GTGTATGGTATAATGAAA
cds9	CEN27210.1	LACPI_0010	RNA-binding S4 domain-containing protein	+	250	3.59e-06	TTGTATGCTATAATAAGT
cds8	CEN27209.1	LACPI_0009	DUF951 domain-containing protein	-	5	3.59e-06	TTGTATGCTATAATAAGT
cds1594	CEN28795.1	LACPI_1595	Probably aromatic ring hydroxylating enzyme	+	75	4.25e-06	TTTTTTGATAGAATAAGG
cds660	CEN27861.1	LACPI_0661	Diadenylate cyclase	+	162	4.25e-06	AAAAATGGTAGAATAAAA
cds2260	CEN29461.1	LACPI_2261	N-acetyltransferase	-	41	4.98e-06	TTTTTTGCTAAAATAAAC
cds756	CEN27957.1	LACPI_0757	Site-specific recombinase XerD	-	84	4.98e-06	TTTTATGATAAAATAAAA
cds2078	CEN29279.1	LACPI_2079	Predicted PurR-regulated permease PerM	+	88	5.82e-06	AAATCTGCTATAATTAGG
cds1542	CEN28743.1	LACPI_1543	Membrane spanning protein [Lactococcus piscium MKFS47]	+	152	5.82e-06	CAGTATGCTATAATAAAC
cds1204	CEN28405.1	LACPI_1205	Ribosome biogenesis GTPase YlqF	+	129	5.82e-06	AAATATGGTAAAATTGGT
cds431	CEN27632.1	LACPI_0432	Putative nodulation ATP-binding protein I	+	124	5.82e-06	GAATTTGTTATAATGAAG
cds1012	CEN28213.1	LACPI_1013	Aspartate-semialdehyde dehydrogenase	+	242	6.75e-06	AAACATGATAGAATAGGG
cds979	CEN28180.1	LACPI_0980	Uridine kinase	-	6	6.75e-06	ATTTTTGGTAAAATAGTC
cds648	CEN27849.1	LACPI_0649	Role in replication	-	3	6.75e-06	ATTTCTGATATAATGAAG
cds279	CEN27480.1	LACPI_0280	Acetolactate synthase catalytic subunit	-	3	6.75e-06	AAGTCTGCTATAATAAAC
cds1649	CEN28850.1	LACPI_1650	Aspartokinase	-	3	7.81e-06	AAATTTGTTAAAATAGAA
cds1534	CEN28735.1	LACPI_1535	Glutamine ABC transporter permease and substrate-binding components	+	133	7.81e-06	TTTTATGCTAAAATAATA
cds2013	CEN29214.1	LACPI_2014	Predicted signal peptide containing peptidase	+	142	8.97e-06	TATTTTGATATAATTAAA
cds1793	CEN28994.1	LACPI_1794	HPr kinase/phosphorylase	+	51	8.97e-06	TTTTCTGATATAATGAAG
cds852	CEN28053.1	LACPI_0853	Putative Na(+) ABC exporter, ATP-binding subunit	+	7	8.97e-06	AGAAATGGTATAATAAAC
cds2264	CEN29465.1	LACPI_2265	Fluoroquinolones export ATP-binding protein/MT2762	+	134	1.03e-05	AAATATGTTATAATAGCA
cds1768	CEN28969.1	LACPI_1769	ATPase	+	264	1.03e-05	AAATGTGATATAATTGAT
cds1317	CEN28518.1	LACPI_1318	Lipoprotein signal peptidase	+	281	1.03e-05	TTTTTTGGTATAATTGAT
cds575	CEN27776.1	LACPI_0576	Regulatory protein, TetR	-	95	1.03e-05	AAAAATGGTATAATTAGT
cds147	CEN27348.1	LACPI_0148	Ribosomal-protein-alanine acetyltransferase, rimI	+	189	1.03e-05	AATCGTGTTATAATGAAC
cds96	CEN27297.1	LACPI_0097	GTP pyrophosphokinaseppGpp synthetase I	+	206	1.03e-05	AAAAGTGATAGAATAAGA
cds1477	CEN28678.1	LACPI_1478	Phosphoesterase	+	52	1.17e-05	AATTATGCTATACTTATG
cds384	CEN27585.1	LACPI_0385	Uncharacterized protein	-	20	1.17e-05	TAATATGATAAAATAATA
cds2248	CEN29449.1	LACPI_2249	ADP-ribose pyrophosphatase	-	42	1.33e-05	TGTTGTGATAGAATAAGA
cds2247	pseudo	LACPI_2248	Uncharacterized protein	+	107	1.33e-05	TGTTGTGATAGAATAAGA
cds1884	CEN29085.1	LACPI_1885	DUF368 domain-containing protein	+	49	1.33e-05	TTATTTGATATAATAATA
cds1644	CEN28845.1	LACPI_1645	Putative protein Veg	+	26	1.33e-05	TTTCATGTTATAATAGAA
cds1022	CEN28223.1	LACPI_1023	Lead cadmium zinc and mercury transporting ATPase Copper-translocating P-type ATPase	+	156	1.33e-05	GTTTATGCTATACTAGTC
cds725	CEN27926.1	LACPI_0726	Sodium/hydrogen antiporter	+	279	1.33e-05	GATTATGATAAAATAGTA
cds2284	CEN29485.1	LACPI_2285	Arginine/ornithine antiporter ArcD	-	26	1.51e-05	TAATCTGCTATAATGATA
cds1816	CEN29017.1	LACPI_1817	Queuosine ECF transporter substrate-specific component QueT	+	28	1.51e-05	GAATTTGCTATACTAGAT
cds1592	CEN28793.1	LACPI_1593	Uncharacterized protein	+	261	1.51e-05	TTTTTTGTTATACTGAGA
cds1409	CEN28610.1	LACPI_1410	Exopolysaccharide biosynthesis protein EpsL	-	93	1.51e-05	AAATATGGTATACTTATA
cds64	CEN27265.1	LACPI_0065	Tryptophan--tRNA ligase	-	36	1.51e-05	AAAAATGATAGAATGGAA
cds334	CEN27535.1	LACPI_0335	50S ribosomal protein L28	-	3	1.7e-05	TTTTCTGTTAGAATAGGG
cds1169	CEN28370.1	LACPI_1170	Putative SRP operon regulator YlxM	+	175	1.91e-05	TTGTATGCTATAATATAA
cds827	CEN28028.1	LACPI_0828	Transcriptional regulator of fatty acid biosynthesis FabT	-	72	1.91e-05	AAGTTTGATAAAATAAGT
cds826	CEN28027.1	LACPI_0827	Nitronate monooxygenase	+	146	1.91e-05	AAGTTTGATAAAATAAGT
cds808	CEN28009.1	LACPI_0809	MepB family protein	+	128	1.91e-05	AATTTTGCTACAATGATA
cds128	CEN27329.1	LACPI_0129	Predicted hydrolase of the HAD superfamily	+	93	1.91e-05	TTTTATGTTATAATATAA
cds1811	CEN29012.1	LACPI_1812	S-adenosylmethionine synthase	+	51	2.14e-05	TGAAGTGGTAGAATAGGA
cds1722	CEN28923.1	LACPI_1723	Glutamate and aspartate transporter subunit ATP-binding component of ABC superfamily	+	112	2.14e-05	TTACATGATAAAATAGGC
cds842	CEN28043.1	LACPI_0843	ACT domain-containing protein	-	67	2.14e-05	ATTTTTGTTATAATAGTT
cds417	CEN27618.1	LACPI_0418	Uncharacterized protein	-	69	2.14e-05	TATTTTGCTACAATGGTA
cds408	CEN27609.1	LACPI_0409	Putative aminoacid permease	-	93	2.14e-05	ATAAATGGTATAATTGAT
cds2068	CEN29269.1	LACPI_2069	Dihydroneopterin aldolase FolB [Lactococcus piscium MKFS47]	+	70	2.39e-05	AAATATGATAAACTAGTA
cds1581	CEN28782.1	LACPI_1582	L-Cystine ABC transporter periplasmic cystine-binding protein TcyA	+	91	2.39e-05	TACTATGATAGAATGAGA
cds1568	CEN28769.1	LACPI_1569	Phosphate ABC transporter	+	196	2.39e-05	TTAAATGTTAAAATAGGA
cds1880	CEN29081.1	LACPI_1881	Methionine import ATP-binding protein MetN	+	93	2.65e-05	GAAAATGGTAGAATAATC
cds36	CEN27237.1	LACPI_0037	Ribonuclease HIII	+	149	2.65e-05	TTTTTTGTTATAATAGTT
cds2085	CEN29286.1	LACPI_2086	Membrane domain of glycerophosphoryl diester phosphodiesterase	+	124	2.95e-05	TATAGCGGTATAATAAAG
cds1748	CEN28949.1	LACPI_1749	Ribonuclease Z	-	110	2.95e-05	ATTTTTGCTAAAATGGCA
cds740	CEN27941.1	LACPI_0741	Site-specific integrase	+	34	2.95e-05	TATAGTGATATAATTAGT
cds1727	CEN28928.1	LACPI_1728	Fructose-bisphosphate aldolase	+	161	3.26e-05	CAAAGTGGTATAATTAAC
cds1439	CEN28640.1	LACPI_1440	Uncharacterized protein	-	3	3.26e-05	GCTTTTGATATAATAAAA
cds2408	CEN29609.1	LACPI_2409	Cu(I)-responsive transcriptional regulator, cueR	+	35	3.6e-05	TTATATGTTATACTGATA
cds969	CEN28170.1	LACPI_0970	Uncharacterized protein	+	238	3.6e-05	ATTTGTGATAAACTTAAG
cds2160	CEN29361.1	LACPI_2161	AAA ATPase domain protein (Fragment)	+	15	3.96e-05	TTCTTTGTTATAATAAAA
cds2130	CEN29331.1	LACPI_2131	Adenylosuccinate synthetase	+	219	3.96e-05	AGATTTGTTATAATTAAG
cds491	CEN27692.1	LACPI_0492	Putative arginine ABC transporter, permease protein ArtQ	+	78	3.96e-05	AATCATGCTATAATTTAG
cds490	CEN27691.1	LACPI_0491	Peptidyl-prolyl cis-trans isomerase	-	72	3.96e-05	AATCATGCTATAATTTAG
cds202	CEN27403.1	LACPI_0203	Teicoplanin resistance protein VanZ	+	63	3.96e-05	TTTTATGTTACAATGAAT
cds1349	CEN28550.1	LACPI_1350	Methylated-DNA--protein-cysteine methyltransferase	+	65	4.36e-05	AAGGATGCTAAAATAAGA
cds1150	CEN28351.1	LACPI_1151	Alpha-acetolactate decarboxylase	+	110	4.36e-05	GAATGTGTTAGAATATGA
cds386	CEN27587.1	LACPI_0387	Enterocin A Immunity	+	57	4.36e-05	CTAAGTGCTATAATGATG
cds269	CEN27470.1	LACPI_0270	Translation initiation factor IF-1	+	58	4.36e-05	TAGTATGGTATAATATCC
cds245	CEN27446.1	LACPI_0246	Large-conductance mechanosensitive channel protein MscL	+	188	4.36e-05	TTTTATGTTATAATGACT
cds1824	CEN29025.1	LACPI_1825	Predicted kinase	+	201	4.77e-05	AAAAGTGGTATAATCAGG
cds1450	CEN28651.1	LACPI_1451	Transcriptional regulator	+	92	4.77e-05	CAAAATGGTAAAATTAGA
cds1041	CEN28242.1	LACPI_1042	Orotate phosphoribosyltransferase	+	21	4.77e-05	TCTTATGCTAAAATGATA
cds1072	CEN28273.1	LACPI_1073	HTH-type transcriptional regulator ImmR	+	55	5.22e-05	CATCGTGATATAATAATA
cds194	CEN27395.1	LACPI_0195	5-formyltetrahydrofolate cyclo-ligase	+	111	6.21e-05	TTTTATGTTATCATAAAA
cds193	CEN27394.1	LACPI_0194	Cold shock protein CspC	-	5	6.21e-05	TTTTATGTTATCATAAAA
cds2027	CEN29228.1	LACPI_2028	Rod shape-determining protein MreD	+	95	6.76e-05	AGAAATGCTATACTTGAG
cds1736	CEN28937.1	LACPI_1737	Magnesium and cobalt transport protein CorA	-	17	6.76e-05	AGATTTGCTATACTAGTT
cds1666	CEN28867.1	LACPI_1667	HTH-type transcriptional regulator DegA	+	79	6.76e-05	TATTTAGCTATAATAAAG
cds1627	CEN28828.1	LACPI_1628	Beta-glucoside operon transcriptional antiterminator	-	13	7.35e-05	GATTATGATAAACTATAA
cds1531	CEN28732.1	LACPI_1532	Catabolite control protein A CCpA	+	226	7.35e-05	TAAAATGATAAAATATAC
cds809	CEN28010.1	LACPI_0810	Glutaredoxin	+	40	7.35e-05	AGATATGATATACTAGCA
cds2378	CEN29579.1	LACPI_2379	Class I SAM-dependent methyltransferase	+	62	7.97e-05	GTCTGTGCTATAATTATG
cds1976	CEN29177.1	LACPI_1977	Pleiotropic regulator of exopolysaccharide synthesis, competence and biofilm formation Ftr, XRE family	-	39	7.97e-05	TAAAGTGTTATACTTAAA
cds1776	CEN28977.1	LACPI_1777	Adenine-specific DNA methyltransferase	+	209	7.97e-05	CTAAATGATATAATTGAA
cds1623	CEN28824.1	LACPI_1624	Uncharacterized protein	+	259	7.97e-05	ATATATGCTATACTATTT
cds1388	CEN28589.1	LACPI_1389	Sugar efflux transporter for intercellular exchange	+	135	7.97e-05	GCTTATGCTATACTTAAA
cds308	CEN27509.1	LACPI_0309	Ribonuclease P protein component	+	94	7.97e-05	TTTTGTGGTAAAATTACT
cds189	CEN27390.1	LACPI_0190	ABC-type metal ion transport system, ATPase component	+	170	7.97e-05	TATTTTTGTAAAATAAAG
cds100	CEN27301.1	LACPI_0101	Amino acid/amide ABC transporter substrate-binding protein, HAAT family	+	171	8.63e-05	AAAATTGATACAATAATA
cds1426	CEN28627.1	LACPI_1427	Peptidoglycan biosynthesis protein	+	58	9.34e-05	CAAAACGGTATAATAGAC
cds972	CEN28173.1	LACPI_0973	Cysteine methyltransferase	-	233	9.34e-05	AAAAATGATACAATAATT
cds829	CEN28030.1	LACPI_0830	Acyl carrier protein	-	49	9.34e-05	TATTTTTATATAATGAAG
cds1741	CEN28942.1	LACPI_1742	Transcriptional regulator CtsR	+	116	0.000101	GAAAATGATACAATGGTC
cds1683	CEN28884.1	LACPI_1684	Glucose-6-phosphate isomerase	+	176	0.000101	AAAAGCGGTAGAATAAGT
cds1053	CEN28254.1	LACPI_1054	Pyruvate dehydrogenase subunit alpha	-	28	0.000101	AATTAAGGTATAATATAG
cds1454	CEN28655.1	LACPI_1455	Pore forming protein ebsA	+	132	0.000109	AAATATGATAAGATTAAG
cds626	CEN27827.1	LACPI_0627	DNA binding protein, FIG046916	+	162	0.000109	ATTTTTGATATACTGTTA
cds625	CEN27826.1	LACPI_0626	FRG domain-containing protein [Lactococcus piscium MKFS47]	-	76	0.000109	ATTTTTGATATACTGTTA
cds2214	CEN29415.1	LACPI_2215	30S ribosomal protein S12	+	90	0.000117	AAGTATGATAAACTTATA
cds1583	CEN28784.1	LACPI_1584	Uncharacterized protein	-	4	0.000117	AAAGATGGTACAATATGC
cds331	CEN27532.1	LACPI_0332	Prophage ps1 protein 20	-	26	0.000117	AAACATTGTATAATGAAC
cds108	CEN27309.1	LACPI_0109	Polysaccharide biosynthesis protein, chain length regulator EpsA	+	133	0.000117	AAGTGTGCTAAGATAGTA
cds656	CEN27857.1	LACPI_0657	Phosphomethylpyrimidine kinase	+	66	0.000126	GCAAATGCTAGAATAGAT
cds1326	CEN28527.1	LACPI_1327	Effector of murein hydrolase LrgA	+	63	0.000146	AAAAGGGTTATAATGAGC
cds1881	CEN29082.1	LACPI_1882	D-methionine transport system substrate-binding protein	+	55	0.000157	CTTAGTGTTATACTAATC
cds1788	CEN28989.1	LACPI_1789	Uncharacterized protein	+	180	0.000157	AACTATGTTACAATGTAG
cds692	CEN27893.1	LACPI_0693	Uncharacterized protein	+	159	0.000157	CAGCGTGATATAATAATT
cds285	CEN27486.1	LACPI_0286	Alkylphosphonate uptake protein in phosphonate metabolism	+	60	0.000157	TTTTATGGTAAGATGTAA
cds2356	CEN29557.1	LACPI_2357	Peptide transporter	+	87	0.000168	ATCCATGATATAATATAA
cds399	CEN27600.1	LACPI_0400	BmrR	+	27	0.000168	TTTTATGGTATATTAATA
cds2155	CEN29356.1	LACPI_2156	Uncharacterized protein	+	48	0.00018	AAGTTTTCTAAAATGAGC
cds1813	CEN29014.1	LACPI_1814	Uncharacterized protein	+	140	0.00018	TAATTTGTTACACTATAC
cds1732	CEN28933.1	LACPI_1733	Multidrug resistance efflux pump PmrA	+	42	0.00018	GAATGTGCTATAAAAGGT
cds268	CEN27469.1	LACPI_0269	Adenylate kinase	+	72	0.000193	GAAAACGTTAGAATAGAG
cds19	CEN27220.1	LACPI_0020	Extracellular transglycosylase	+	58	0.000193	ATTCATGTTAGAATATTA
cds1500	CEN28701.1	LACPI_1501	Uncharacterized protein YqjA	+	78	0.000207	TTTTCGGATATAATAGGT
cds914	CEN28115.1	LACPI_0915	Alpha/beta hydrolase	+	31	0.000207	TTTTTTGATAGCATAAAT
cds606	CEN27807.1	LACPI_0607	Uncharacterized protein	-	59	0.000221	TATATTTTTATAATAAAG
cds598	CEN27799.1	LACPI_0599	Prophage site-specific recombinase	+	12	0.000237	ATTTCTTGTAGAATAGGT
cds57	CEN27258.1	LACPI_0058	Transcription regulator	+	93	0.000253	ACTTATGCTATGATTAAT
[truncated: 7 more columns]

## Sheet: 28_5
28 degree 5 min upregulated genes motif1								28 degree 5 min upregulated genes motif2 (Not significant)
MOTIF AAAAAAABAVS MEME-1 width = 11 sites = 40 E-value = 6.9e-010								MOTIF TTGACYWTWWYTGACC MEME-2 width = 16 sites = 11 E-value = 1.1e+000
Tomtom database Match [database] (e-value):		-						Tomtom database Match [database] (e-value):		MX000017 CTSR [prodoric] (5.55e-08)
CDS	Protein ID	Locus Tag	Annoatation	Strand	Start	P-value	Site	CDS	Protein ID	Locus Tag	Annoatation	Strand	Start	P-value	Site
cds1591	CEN28792.1	LACPI_1592	Putative membrane protein YjbB [Lactococcus piscium MKFS47]	+	199	1.42e-06	AAAAAGAGAGC	cds167	CEN27368.1	LACPI_0168	Chaperone protein ClpB	+	83	1.57e-10	TTGACCTTTACTGACC
cds472	CEN27673.1	LACPI_0473	ATP-dependent Clp protease proteolytic subunit	+	126	2.5e-06	AAAAAAGGAGC	cds472	CEN27673.1	LACPI_0473	ATP-dependent Clp protease proteolytic subunit	+	82	2.39e-09	TTGACCTTCACTGACC
cds1357	CEN28558.1	LACPI_1358	Integral membrane protein [Lactococcus piscium MKFS47]	-	174	5.55e-06	AAAAAGAGAGG	cds2175	CEN29376.1	LACPI_2176	10 kDa chaperonin	+	81	7e-09	TTGACTATTCCTGACC
cds371	CEN27572.1	LACPI_0372	Cell surface protein, DUF208-containing	+	284	9.36e-06	AAAAAAGGAGG	cds1617	CEN28818.1	LACPI_1618	ATP-dependent endopeptidase Clp ATP-binding subunit ClpE	-	107	3.68e-08	TTGACCAATATTGACC
cds396	CEN27597.1	LACPI_0397	Anaerobic dehydrogenases, typically selenocysteine-containing	+	71	1.31e-05	AAAAAGCGAGG	cds396	CEN27597.1	LACPI_0397	Anaerobic dehydrogenases, typically selenocysteine-containing	+	18	6.8e-08	TTGACCTTTTCTGACT
cds1793	CEN28994.1	LACPI_1794	HPr kinase/phosphorylase	-	37	1.41e-05	AAAAAACGCGC	cds1741	CEN28942.1	LACPI_1742	Transcriptional regulator CtsR	-	130	1.51e-07	CTGACCTTATTCGACC
cds168	CEN27369.1	LACPI_0169	Transcriptional regulator	-	26	1.41e-05	AAAAAAACACC	cds125	CEN27326.1	LACPI_0126	Molecular chaperone DnaJ	-	47	2.57e-07	TTTACCATGTTTGACC
cds1677	CEN28878.1	LACPI_1678	Phosphoglycerate/bisphosphoglycerate mutase active site	-	62	1.95e-05	AAAAAAAGAAC	cds169	CEN27370.1	LACPI_0170	Cell surface protein%2C DUF285-containing	-	150	4.89e-07	TTCACTTTATTTGACC
cds1617	CEN28818.1	LACPI_1618	ATP-dependent endopeptidase Clp ATP-binding subunit ClpE	+	147	2.29e-05	AAAAAAATAGG	cds1159	CEN28360.1	LACPI_1160	Glycerol kinase	+	139	1.68e-06	TTGACTATACACGACG
cds42	CEN27243.1	LACPI_0043	Surface antigen	-	23	2.29e-05	AAAAAAATAGG	cds1793	CEN28994.1	LACPI_1794	HPr kinase/phosphorylase	-	110	2.25e-06	TTGCACAATAATGACC
cds300	CEN27501.1	LACPI_0301	TetR family transcriptional regulator	-	85	2.89e-05	AAAAAACCACC	cds1225	CEN28426.1	LACPI_1226	Ribonucleoside-diphosphate reductase class Ib glutaredoxin subunit	-	2	3.43e-06	TTTAATTTTACAGACC
cds1569	CEN28770.1	LACPI_1570	Phosphate ABC transporter substrate-binding component	-	18	3.47e-05	AAAAAAACACG
cds847	CEN28048.1	LACPI_0848	Heat-inducible transcriptional repressor HrcA	-	51	3.47e-05	AAAAAATTAGC
cds125	CEN27326.1	LACPI_0126	Molecular chaperone DnaJ	-	26	3.47e-05	AAAAAATTAGC
cds1795	CEN28996.1	LACPI_1796	Uncharacterized protein YvlB	-	29	4.08e-05	AAAAAATCAGG
cds849	CEN28050.1	LACPI_0850	Molecular chaperone DnaK	+	82	4.08e-05	AAAAAAAGAAG
cds2173	CEN29374.1	LACPI_2174	Prophage ps2 probable integrase	+	99	4.37e-05	CAAAAGAGAGG
cds167	CEN27368.1	LACPI_0168	Chaperone protein ClpB	+	3	4.37e-05	AAAAAAATCGC
cds433	CEN27634.1	LACPI_0434	Membrane-associated phospholipid phosphatase	+	40	4.98e-05	AAAAAAACAAC
cds1741	CEN28942.1	LACPI_1742	Transcriptional regulator CtsR	-	34	5.89e-05	AAAAAAGGCCC
cds1424	CEN28625.1	LACPI_1425	ABC-F type ribosomal protection protein Lsa(A)	+	52	5.89e-05	AAAAAAAGAGA
cds1159	CEN28360.1	LACPI_1160	Glycerol kinase	+	2	5.89e-05	CAAAAAATAGC
cds1429	CEN28630.1	LACPI_1430	Putative HTH-type transcriptional regulator YdgJ	-	40	7.96e-05	AAAAAGCTACC
cds2360	CEN29561.1	LACPI_2361	CopY/TcrY family copper transport repressor (Fragment)	-	219	8.99e-05	AAAAAACTACG
cds2175	CEN29376.1	LACPI_2176	10 kDa chaperonin	+	62	8.99e-05	AAAAAGTGAAC
cds1225	CEN28426.1	LACPI_1226	Ribonucleoside-diphosphate reductase class Ib glutaredoxin subunit	+	84	9.72e-05	AAACAAAGAGG
cds126	CEN27327.1	LACPI_0127	General stress protein CsbD	-	36	0.000146	AAAAAAGCAAG
cds316	CEN27517.1	LACPI_0317	Pyridoxal phosphate-dependent aminotransferase	+	228	0.000179	CAAAAGTTAGC
cds1657	CEN28858.1	LACPI_1658	PTS system trehalose-specific transporter subunit IIBC /PTS system trehalose-specific transporter subunit IIA	-	257	0.000223	AAAAAATGACA
cds169	CEN27370.1	LACPI_0170	Cell surface protein%2C DUF285-containing	+	184	0.000223	CAAAAAATAAC
cds784	CEN27985.1	LACPI_0785	Bacteriocin export ABC transporter	+	104	0.000252	AAAAACAGAAG
cds160	CEN27361.1	LACPI_0161	Catechol 2,3-dioxygenase	+	9	0.000269	AAAAAATGCGA
cds1740	CEN28941.1	LACPI_1741	ATP-dependent Clp protease ATP-binding subunit ClpC	+	57	0.000325	AAAAAAGGAAA
cds1144	CEN28345.1	LACPI_1145	Putative cell wall surface	-	170	0.000375	AAAAAAACATC
cds1563	CEN28764.1	LACPI_1564	Phosphate-specific transport system accessory protein PhoU	+	18	0.000395	AAAAAAAGACT
cds46	CEN27247.1	LACPI_0047	Uncharacterized protein	+	18	0.000415	AAAAACATCCC
cds2006	CEN29207.1	LACPI_2007	Magnesium-translocating P-type ATPase	-	90	0.000528	ACAAAAACAAC
cds2045	CEN29246.1	LACPI_2046	Quinone oxidoreductase 2	+	107	0.000565	AAAAAGTTACA
cds1070	CEN28271.1	LACPI_1071	Uncharacterized protein	-	64	0.00066	CAAAAGTCCAC
cds1589	CEN28790.1	LACPI_1590	Two-component response regulator (YvqE) responding to cell wall stress	-	7	0.00114	AAGCAACTAGC

## Sheet: 28_35
28 degree 35 min upregulated genes motif1										28 degree 35 min upregulated genes motif2 (Not significant)
MOTIF WWTWBTTGACAWTNTMTDWMHAWWRWWRTAWAATDAWMWTAG MEME-1 width = 42 sites = 21 E-value = 9.4e-006										MOTIF AAAAAARGAGM MEME-2 width = 11 sites = 47 E-value = 4.4e+000
Tomtom database Match [database] (e-value):		BirA [regprecise] (6.37e-02) (Not significant)								Tomtom database Match [database] (e-value):
CDS	Protein ID	Locus Tag	Annoatation	Strand	Start	P-value	Site			CDS	Protein ID	Locus Tag	Annoatation	Strand	Start	P-value	Site
cds1223	CEN28424.1	LACPI_1224	Pleiotropic regulator of exopolysaccharide synthesis, competence and biofilm formation Ftr, XRE family	+	25	9.88e-12	ATGATTTGACATCATCTATCAAAAAATATATACTGATGTTAG			cds472	CEN27673.1	LACPI_0473	ATP-dependent Clp protease proteolytic subunit	+	126	3.34e-07	AAAAAAGGAGC
cds167	CEN27368.1	LACPI_0168	Chaperone protein ClpB	+	78	1.87e-11	TTTGTTTGACCTTTACTGACCAAAGCTGTATAATAGGCTTTA			cds1308	CEN28509.1	LACPI_1309	Alkyl hydroperoxide reductase subunit C AhpC	-	10	1.23e-06	AAAAAAAGAGC
cds472	CEN27673.1	LACPI_0473	ATP-dependent Clp protease proteolytic subunit	+	77	8.27e-11	AATATTTGACCTTCACTGACCAATAAGATATAATGAATCTAT			cds171	CEN27372.1	LACPI_0172	Uncharacterized protein	-	187	2.05e-06	AAAAAACGCGC
cds1293	CEN28494.1	LACPI_1294	Alpha-galactosidase	+	49	8.71e-10	ACTTGTTGACAACGCTTTCAAAAAACTATATACTATATTGAG			cds368	CEN27569.1	LACPI_0369	Cell surface protein%2C DUF208-containing	+	282	6.84e-06	AAAAAAGGAGA
cds2175	CEN29376.1	LACPI_2176	10 kDa chaperonin	+	76	9.83e-10	AATTCTTGACTATTCCTGACCAAGTGCGTATAATTAAACCAT			cds1424	CEN28625.1	LACPI_1425	ABC-F type ribosomal protection protein Lsa(A)	+	52	1.08e-05	AAAAAAAGAGA
cds847	CEN28048.1	LACPI_0848	Heat-inducible transcriptional repressor HrcA	+	68	1.25e-09	TATTCTTGACATTATCGTGATAGCATTATATAATTAAAGATG			cds1741	CEN28942.1	LACPI_1742	Transcriptional regulator CtsR	-	34	1.14e-05	AAAAAAGGCCC
cds396	CEN27597.1	LACPI_0397	Anaerobic dehydrogenases, typically selenocysteine-containing	+	13	1.25e-09	ATTTCTTGACCTTTTCTGACTTTTAAAATATAATTTAATTAT			cds1293	CEN28494.1	LACPI_1294	Alpha-galactosidase	-	14	1.38e-05	AAAAAAAGACC
cds636	CEN27837.1	LACPI_0637	5,6-dimethylbenzimidazole synthase, bluB	+	147	4.77e-09	AATAGTTTACAAACGTAAACAAAAGTAGTAAAATTACAATTG			cds300	CEN27501.1	LACPI_0301	TetR family transcriptional regulator	+	208	2.66e-05	AAAAAAGGAGT
cds1617	CEN28818.1	LACPI_1618	ATP-dependent endopeptidase Clp ATP-binding subunit ClpE	+	65	8.88e-09	TATGCTTGAAAATATATTACAATAAACATATAATGAGTTAAA			cds167	CEN27368.1	LACPI_0168	Chaperone protein ClpB	+	3	2.66e-05	AAAAAAATCGC
cds1429	CEN28630.1	LACPI_1430	Putative HTH-type transcriptional regulator YdgJ	+	86	1.2e-08	TTTTGTTGACAAACTAAATAAAAAATAGTATTATTTAGTTAG			cds362	CEN27563.1	LACPI_0363	Glutamine synthetase type III	+	84	3.18e-05	GAAAAAAGCGC
cds1758	CEN28959.1	LACPI_1759	Regulatory protein YeiL	+	141	2.82e-08	TCGAGTTGAAACCTGCTTGATTCTGATATATAATATGAATAG			cds396	CEN27597.1	LACPI_0397	Anaerobic dehydrogenases, typically selenocysteine-containing	+	71	4.01e-05	AAAAAGCGAGG
cds125	CEN27326.1	LACPI_0126	Molecular chaperone DnaJ	+	31	3.09e-08	TTTTTTTGTCAAAATTGGTCAAACATGGTAAAATAGACTTAC			cds125	CEN27326.1	LACPI_0126	Molecular chaperone DnaJ	+	15	4.01e-05	AAAAAAAGAGT
cds1432	CEN28633.1	LACPI_1433	Negative transcriptional regulator-copper transport operon	+	14	3.7e-08	TGGACTTGACTTTTATAGTTTACAGTTGTAAACTATAAATAG			cds687	CEN27888.1	LACPI_0688	HTH-type transcriptional regulator CynR	+	134	4.41e-05	TAAAAAGGAGC
cds1474	CEN28675.1	LACPI_1475	Putative MarR family transcription regulator [Lactococcus piscium MKFS47]	+	247	5.27e-08	AAGTGTTTACATTGTAAACACTTTAATGTAAAATAGCAACAA			cds1307	CEN28508.1	LACPI_1308	NADH-peroxiredoxin reductase	-	25	5.4e-05	CAAAAAGGCGA
cds820	CEN28021.1	LACPI_0821	Lipoate--protein ligase	+	67	8.05e-08	AATAGTTGAAAAAAAATGAAAAACAGTTGATAATGGTATATG			cds847	CEN28048.1	LACPI_0848	Heat-inducible transcriptional repressor HrcA	-	51	5.4e-05	AAAAAATTAGC
cds362	CEN27563.1	LACPI_0363	Glutamine synthetase type III	+	125	1.03e-07	TATTGTTGCATTCGCATCGAAAAAAATGTATAATGATTAGTG			cds1617	CEN28818.1	LACPI_1618	ATP-dependent endopeptidase Clp ATP-binding subunit ClpE	+	147	7.1e-05	AAAAAAATAGG
cds687	CEN27888.1	LACPI_0688	HTH-type transcriptional regulator CynR	-	53	1.53e-07	ACTATTTTACATTTTCGATGGATAGGATTAAACTTAAGTTAG			cds849	CEN28050.1	LACPI_0850	Molecular chaperone DnaK	+	83	7.1e-05	AAAAAAGAAGG
cds464	CEN27665.1	LACPI_0465	Superoxide dismutase	+	87	2.61e-07	ATTAGTAGGCAATTGATTGTTTTTGAGTTAAAATAGACTTAG			cds820	CEN28021.1	LACPI_0821	Lipoate--protein ligase	+	41	7.1e-05	AAAAAAATAGG
cds1080	pseudo	LACPI_1081	GNAT family N-acetyltransferase	+	147	3.02e-07	AATAGTTTACTACGGATACTCTGATTAATATAATAAGCTCCA			cds166	CEN27367.1	LACPI_0167	Sigma factor regulator N-terminal	-	66	7.95e-05	AAAAAATAAGC
cds417	CEN27618.1	LACPI_0418	Uncharacterized protein	+	52	3.25e-07	TCCCTTTGACTTTCTAATACCATTGTAGCAAAATAATAAACG			cds1159	CEN28360.1	LACPI_1160	Glycerol kinase	+	2	0.000111	CAAAAAATAGC
cds806	CEN28007.1	LACPI_0807	N-acetylmuramoyl-L-alanine amidase	+	137	2.33e-06	AGGGATTGACATGATCGTATAAACATCGTATAAACATCGCCT			cds2173	CEN29374.1	LACPI_2174	Prophage ps2 probable integrase	+	99	0.000125	CAAAAGAGAGG
										cds237	CEN27438.1	LACPI_0238	Predicted membrane protein	+	129	0.000135	ACAAAGAGCGC
										cds1474	CEN28675.1	LACPI_1475	Putative MarR family transcription regulator [Lactococcus piscium MKFS47]	-	92	0.000153	TAAAAATGAGC
										cds636	CEN27837.1	LACPI_0637	5,6-dimethylbenzimidazole synthase, bluB	+	134	0.000169	AATAAATGAGC
										cds516	CEN27717.1	LACPI_0517	Helix-turn-helix domain-containing protein	+	93	0.000169	AAAAAAAAAGA
										cds589	CEN27790.1	LACPI_0590	Transposase	-	118	0.000206	AAAAAAAACGA
										cds389	CEN27590.1	LACPI_0390	Predicted membrane protein	-	35	0.000271	CAAAAAAGCCG
										cds1740	CEN28941.1	LACPI_1741	ATP-dependent Clp protease ATP-binding subunit ClpC	+	57	0.0003	AAAAAAGGAAA
										cds806	CEN28007.1	LACPI_0807	N-acetylmuramoyl-L-alanine amidase	-	4	0.0003	AAAAAACAACC
										cds1471	CEN28672.1	LACPI_1472	Phosphoenolpyruvate-dihydroxyacetone phosphotransferase, dihydroxyacetone binding subunit DhaK	-	11	0.000329	AAGGAATGAGG
										cds1449	CEN28650.1	LACPI_1450	Putative aldouronate transport system substrate-binding protein	+	236	0.000329	GAAGAAGGAGA
										cds1758	CEN28959.1	LACPI_1759	Regulatory protein YeiL	-	5	0.000362	ACAAAGGGAGA
										cds1519	CEN28720.1	LACPI_1520	Putative quinolone resistance protein [Lactococcus piscium MKFS47]	-	98	0.000362	AAAAAAGTATC
										cds1429	CEN28630.1	LACPI_1430	Putative HTH-type transcriptional regulator YdgJ	-	42	0.000362	AAAAAAAGCTA
										cds1080	pseudo	LACPI_1081	GNAT family N-acetyltransferase	+	4	0.000362	AAAAAACGACT
										cds46	CEN27247.1	LACPI_0047	Uncharacterized protein	-	105	0.000397	AAATAAAACGC
										cds2387	CEN29588.1	LACPI_2388	Transglycosylase associated protein family	+	48	0.000431	AAATAGAGAGA
										cds1432	CEN28633.1	LACPI_1433	Negative transcriptional regulator-copper transport operon	+	56	0.000474	AAGTAAGGAGA
										cds2175	CEN29376.1	LACPI_2176	10 kDa chaperonin	+	62	0.000554	AAAAAGTGAAC
										cds1507	CEN28708.1	LACPI_1508	Phage transcriptional activator	+	38	0.000616	AAGGAAAACGC
										cds1292	CEN28493.1	LACPI_1293	MSM operon regulatory protein 1 MsmR1	-	48	0.000616	ATAGAAAGCGC
										cds1418	CEN28619.1	LACPI_1419	DNA polymerase IV	-	27	0.000664	AAAAAACTATC
										cds1223	CEN28424.1	LACPI_1224	Pleiotropic regulator of exopolysaccharide synthesis, competence and biofilm formation Ftr, XRE family	+	70	0.000845	AAAAAACTAAC
										cds882	CEN28083.1	LACPI_0883	Anticodon nuclease PrrC	+	40	0.00132	AAAAAATGATT
										cds429	CEN27630.1	LACPI_0430	Aryl-phospho-beta-D-glucosidase BglA	-	30	0.00132	AAATGATGCGC
										cds417	CEN27618.1	LACPI_0418	Uncharacterized protein	+	163	0.00132	AATAAAAGACA
										cds464	CEN27665.1	LACPI_0465	Superoxide dismutase	+	15	0.00164	AAGGAATTAGG

## Sheet: 28_185
28 degree 185 min upregulated genes motif1									28 degree 185 min upregulated genes motif2
MOTIF MTGVTGTTAGKTAAAWARACTAACVCWYGTWAWAR MEME-1 width = 35 sites = 7 E-value = 3.3e-004									MOTIF NTTGAMAWWHWNWWHWWWWWATGDTAWAATWAARWWADRAADDAR MEME-2 width = 45 sites = 89 E-value = 1.3e-023
Tomtom database Match [database] (e-value):		-							Tomtom database Match [database] (e-value):		rpoD17 [dpinteract] (1.68e-03)
CDS	Protein ID	Locus Tag	Annoatation	Strand	Start	P-value	Site		CDS	Protein ID	Locus Tag	Annoatation	Strand	Start	P-value	Site
cds1224	CEN28425.1	LACPI_1225	Glycerol-3-phosphate acyltransferase	-	9	7.8e-18	CTGATGTTAGGTAAAAAAACTAACGCACGTAAAAG		cds1424	CEN28625.1	LACPI_1425	ABC-F type ribosomal protection protein Lsa(A)	+	18	3.13e-09	CTTGAAAAAGTGTTTTTCTTTTGTTACACTAAAGAAAAAAAGAGA
cds1223	CEN28424.1	LACPI_1224	Pleiotropic regulator of exopolysaccharide synthesis, competence and biofilm formation Ftr, XRE family	+	57	7.8e-18	CTGATGTTAGGTAAAAAAACTAACGCACGTAAAAG		cds929	CEN28130.1	LACPI_0930	Putative Transcriptional regulator, Rgg/GadR/MutR family	+	206	1.31e-08	TTTGACAGCGTTTTCATAAAGTGTTACCATGGAATAAGGATGGGA
cds385	CEN27586.1	LACPI_0386	Malolactic fermentation system transcriptional regulator MleR	+	151	1.33e-14	CTGCTCTACGGTATATAGTTTAACCCTTGTAAAAG		cds730	CEN27931.1	LACPI_0731	Putative HTH-type transcriptional repressor AseR	+	63	1.31e-08	TTTGACAGATAACTATCAATTTTGTATAATTGATATGAAAATAAG
cds384	CEN27585.1	LACPI_0385	Uncharacterized protein	-	91	1.33e-14	CTGCTCTACGGTATATAGTTTAACCCTTGTAAAAG		cds666	CEN27867.1	LACPI_0667	Malolactic fermentation system transcriptional regulator MleR	+	107	1.53e-08	AATAACAAATTGTCTCAAATATGATAGAATAATGAAAAGGAGTTG
cds1418	CEN28619.1	LACPI_1419	DNA polymerase IV	-	37	2.56e-13	ATAACGTTAGTTAAATCAACTAACACTCGCTGTAA		cds1917	CEN29118.1	LACPI_1918	ABC-type dipeptide transport system, periplasmic component	+	249	2.77e-08	ACAGAAAACAGCTGCTAAATTTGATATAATAAGGTCATCGGAGGG
cds2418	CEN29619.1	LACPI_2419	SOS responce UmuC protein	+	155	1.84e-12	ATAGTGTTAGTTAAACCAACTAACACTATTTGTAA		cds2113	CEN29314.1	LACPI_2114	Regulatory protein, luxR family	+	175	3.71e-08	TTTGTAATCCTCTTAACTATCTGCTATACTTAAAAATAGAAGAGG
cds1507	CEN28708.1	LACPI_1508	Phage transcriptional activator	+	229	2.43e-12	GAGGTGTTAGTTAATTAGACTAACAAATGGTATAA		cds2355	CEN29556.1	LACPI_2356	Replication protein RepB	+	77	4.94e-08	CTCTACAAGTGGCTATTTTTATGATATAATAAAAGCATAGAGAAT
									cds385	CEN27586.1	LACPI_0386	Malolactic fermentation system transcriptional regulator MleR	+	223	6.54e-08	TATAACAAATAGAGAATAATATGATAAAATAATAAAAAAGGAGCA
									cds384	CEN27585.1	LACPI_0385	Uncharacterized protein	-	9	6.54e-08	TATAACAAATAGAGAATAATATGATAAAATAATAAAAAAGGAGCA
									cds2045	CEN29246.1	LACPI_2046	Quinone oxidoreductase 2	+	59	9.87e-08	ATTGACAGAACGCTATCCCTTTGATATCATGTAGACAAGAAGTAA
									cds417	CEN27618.1	LACPI_0418	Uncharacterized protein	+	112	1.13e-07	CTTTACATTATACTATAATAGTGGTATTATTGAGAGTGTAATAAA
									cds1619	CEN28820.1	LACPI_1620	DNA primase	+	62	1.29e-07	CTTTCAAAAATGTATGTTAAATGTTATACTTAAGAAGTTGGGGAA
									cds1432	CEN28633.1	LACPI_1433	Negative transcriptional regulator-copper transport operon	+	18	1.29e-07	CTTGACTTTTATAGTTTACAGTTGTAAACTATAAATAGAAGTAAG
									cds472	CEN27673.1	LACPI_0473	ATP-dependent Clp protease proteolytic subunit	+	81	1.29e-07	TTTGACCTTCACTGACCAATAAGATATAATGAATCTATTAATTAG
									cds1154	CEN28355.1	LACPI_1155	Zinc ABC transporter substrate-binding protein AdcA	+	84	1.68e-07	GTTTACATTATTTTTTTAGTGTGATATAATTAACTGGTAAACTAA
									cds576	CEN27777.1	LACPI_0577	LacX protein plasmid	+	51	1.68e-07	CAAGCGAAATTATGAAAAAAATGGTATAATTAGTAAGATGATAAG
									cds575	CEN27776.1	LACPI_0576	Regulatory protein, TetR	-	84	1.68e-07	CAAGCGAAATTATGAAAAAAATGGTATAATTAGTAAGATGATAAG
									cds2360	CEN29561.1	LACPI_2361	CopY/TcrY family copper transport repressor (Fragment)	+	230	2.48e-07	CTTGACATTCCCCTTTAAAAGTTTTATAATCTACATGTGTAGATA
									cds543	CEN27744.1	LACPI_0544	Brp/Blh family beta-carotene 15,15'-monooxygenase	+	4	2.48e-07	ATTGACAAAAATTAGATATATTGCTAAAATTTTGATAGATGAACG
									cds205	CEN27406.1	LACPI_0206	Additional lipoprotein component of predicted cobalamin ECF transporter	+	46	3.2e-07	CTTCATCAGCTGTCCAAAATATAGTACAATAAATCTAGGGAGATG
									cds1529	CEN28730.1	LACPI_1530	Transcriptional regulator	+	39	3.63e-07	TTTTGAATTTTATCTAAATAGTGGTATAATCTATTTAGGAATAAA
									cds1438	CEN28639.1	LACPI_1439	ATP-dependent DNA helicase RecQ	-	54	3.63e-07	GTTGACATCTTACAACCTATGTGTTAATCTGAGATAAGAATTTCG
									cds139	CEN27340.1	LACPI_0140	PTS system transporter EIIB component	+	56	4.11e-07	ATTGATAAAACTTTTAGTTAGTGATATACTGATGTTGAAAGAAAT
									cds1072	CEN28273.1	LACPI_1073	HTH-type transcriptional regulator ImmR	-	214	5.25e-07	CTTGACACCGAACAACAAAAGTCGTAAAATAGAATTAACAACAGA
									cds636	CEN27837.1	LACPI_0637	5,6-dimethylbenzimidazole synthase, bluB	-	24	5.25e-07	GTTTGACAATTACCCTTTAAATGATAAAATAAACTTAGGTATTAT
									cds1969	CEN29170.1	LACPI_1970	Uncharacterized protein	+	24	5.92e-07	GTTGTCTTAAAGTACAACATATAGTATAATTGTTATATGAATAAC
									cds1429	CEN28630.1	LACPI_1430	Putative HTH-type transcriptional regulator YdgJ	+	90	5.92e-07	GTTGACAAACTAAATAAAAAATAGTATTATTTAGTTAGTTAATGA
									cds1417	CEN28618.1	LACPI_1418	Uncharacterized protein	+	12	5.92e-07	TTTTGCGTTACCTAAAATTTGTGGTACAATATTATCATGAAAGGG
									cds1037	CEN28238.1	LACPI_1038	Integral membrane protein [Lactococcus piscium MKFS47]	+	160	5.92e-07	CTTGATATTAGTCTAGTTATTTATTATAATAAGCTAAGAAGAATA
									cds168	CEN27369.1	LACPI_0169	Transcriptional regulator	+	58	6.68e-07	GTTGACAGCAGATCATTTTAGTTATATACTTAGTTAGTCAAGTGA
									cds1472	CEN28673.1	LACPI_1473	Dihydroxyacetone kinase transcriptional activator DhaS	+	132	8.47e-07	CTTTAAATTATGTCGTAATTTGTTTATAATAAGGAATGAGGTGAG
									cds792	CEN27993.1	LACPI_0793	Uncharacterized protein	+	109	8.47e-07	CTTGCAAAATTACTTTATTTCTATTATACTTTATTTTGAGAGAAG
									cds762	CEN27963.1	LACPI_0763	Uncharacterized protein	+	25	8.47e-07	GTTGTTTTTAAATACAACATATAGTATAATTAGATTATGAATGAT
									cds167	CEN27368.1	LACPI_0168	Chaperone protein ClpB	+	82	8.47e-07	TTTGACCTTTACTGACCAAAGCTGTATAATAGGCTTTAGAGATAA
									cds1627	CEN28828.1	LACPI_1628	Beta-glucoside operon transcriptional antiterminator	+	172	1.07e-06	ATTGACAACGCTTTCTTTTTATGCTTTAATAGCATGAGAAGTGAA
									cds1225	CEN28426.1	LACPI_1226	Ribonucleoside-diphosphate reductase class Ib glutaredoxin subunit	+	41	1.2e-06	GTTGACTAGATATTTTTTTATTGATAGAATGATAAGGTATATCAA
									cds952	CEN28153.1	LACPI_0953	HTH-type transcriptional regulator YofA	-	15	1.2e-06	TTATGCAACAGCCTCCTATTCTTTTATAATAAAGTTATCAAAGAA
									cds2261	CEN29462.1	LACPI_2262	Cysteine ABC transporter, substrate-binding protein	+	114	1.35e-06	CCTAAAAACTAGCACATTTTTTGCTAAAATAAACTATACAGAAAG
									cds1229	CEN28430.1	LACPI_1230	Putative ABC transporter, ATP-binding/permease pr otein	+	117	1.35e-06	CTAGACAATTCACAATAAATACGTTATAATAATTATTGATAACAC
									cds2118	CEN29319.1	LACPI_2119	NifS/IcsS protein homolog	+	29	1.51e-06	GTTGACATCCCTCTATAAAAGGTATACCATAGAAGTATAGATGCA
									cds1768	CEN28969.1	LACPI_1769	ATPase	+	248	1.89e-06	CAATATTTGATATTTTAAATGTGATATAATTGATGTAGAAAGTTG
									cds1382	CEN28583.1	LACPI_1383	Uncharacterized protein	+	12	1.89e-06	ATAGAAAATATCATCATTTTTTGCTATAATGGAATCAAATAACAT
									cds513	CEN27714.1	LACPI_0514	Lactoylglutathione lyase	+	131	2.11e-06	GTTGACAACCAAATATGAATAAGATAAACTTATACTTACGAACGT
									cds965	CEN28166.1	LACPI_0966	Uncharacterized protein	+	249	2.92e-06	TTTCTACCTGCTTTTAAATTTTGGTATAATTGAATCAGAAAGAGG
									cds1293	CEN28494.1	LACPI_1294	Alpha-galactosidase	+	53	3.25e-06	GTTGACAACGCTTTCAAAAAACTATATACTATATTGAGTAAACGT
									cds1766	CEN28967.1	LACPI_1767	Two-component sensor histidine kinase YesM	+	15	4.02e-06	TTTGCCAAAAAGATAGTAAAGTGATAAAGTGAGGTTGATATGTTT
									cds1550	CEN28751.1	LACPI_1551	Phage infection protein YhgE	+	70	4.02e-06	TCTTGCTATATCTCATACAAGTATTATAATAAAAAAGGTAAATAA
									cds511	CEN27712.1	LACPI_0512	ATPase component BioM of energizing module of biotin ECF transporter	+	191	4.02e-06	TTTGAAGTTAACTTCAAATAATGGTAAAATAATCAATAAATAGTA
									cds2090	CEN29291.1	LACPI_2091	Cyclic nucleotide-binding domain-containing protein	+	14	4.46e-06	TATTGGTTTTTCTATATTATATGCTATAATAAAATCAAAAAATAT
									cds869	CEN28070.1	LACPI_0870	PRD/PTS system IIA 2 domain protein	-	6	4.95e-06	CTCTTCATACTCAGATATATGAGCTGTCCTTAAGAAAGGAAAAAA
									cds1555	CEN28756.1	LACPI_1556	HTH-type transcriptional repressor GlcR	+	252	5.49e-06	CTTGCAAAGTTATGCACATCATGATACTATGTGTATAAAAGGAGA
									cds1474	CEN28675.1	LACPI_1475	Putative MarR family transcription regulator [Lactococcus piscium MKFS47]	+	251	5.49e-06	GTTTACATTGTAAACACTTTAATGTAAAATAGCAACAAAGGAGAG
									cds846	CEN28047.1	LACPI_0847	Uncharacterized protein YjhH	+	15	6.08e-06	TTTATATAAACCTGTTAATTATGGTAAAATAAGCATATCTAAATT
									cds808	CEN28009.1	LACPI_0809	MepB family protein	+	112	6.08e-06	GACAGCGTCTTGCCTTAATTTTGCTACAATGATAAAGAGGTGAAA
									cds2237	CEN29438.1	LACPI_2238	Ribosomal RNA large subunit methyltransferase H	-	43	6.72e-06	ATTAACAAACTGACTTTTTTAAGGTATGATTAAGTGGTATAGCGT
									cds2408	CEN29609.1	LACPI_2409	Cu(I)-responsive transcriptional regulator, cueR	+	19	7.43e-06	AATGATATAAATATTTTTATATGTTATACTGATATTATAAACTAT
									cds2155	CEN29356.1	LACPI_2156	Uncharacterized protein	+	253	8.21e-06	ATTGGCCGATTTATTGAAAAAGGGTAGATTGGTATAAGGAGGTAG
									cds1758	CEN28959.1	LACPI_1759	Regulatory protein YeiL	+	145	8.21e-06	GTTGAAACCTGCTTGATTCTGATATATAATATGAATAGCTAAAAG
									cds1222	CEN28423.1	LACPI_1223	Glutamine--fructose-6-phosphate aminotransferase	-	48	8.21e-06	TTCATCAACCCGATATATGTATGATATACAAAAGAAATGAGAATG
									cds1159	CEN28360.1	LACPI_1160	Glycerol kinase	+	18	9.06e-06	CTTGATAGTCTATTTTTAAATTGGCATGGTAAGATAAGAATATAG
									cds849	CEN28050.1	LACPI_0850	Molecular chaperone DnaK	+	51	9.06e-06	GTCATAAAACTATGATAACTAAAATAAAATAAAAAAAAGAAGGTA
									cds1795	CEN28996.1	LACPI_1796	Uncharacterized protein YvlB	+	32	1e-05	GATTTTTTTGAGTCACAAGTATGTCATAATTAAGATGTAGATAAG
									cds638	CEN27839.1	LACPI_0639	Glycine betaine ABC transport system ATP-binding protein OpuAA	-	53	1e-05	ATATCCAAATAAAGTGAATTAGTTTATAATGATATAAGCAAAGAA
									cds540	CEN27741.1	LACPI_0541	UPF0398 protein	-	145	1.1e-05	CTTGCACATTAGACCATAAAATTATATAATTATAATGACTATATT
									cds1449	CEN28650.1	LACPI_1450	Putative aldouronate transport system substrate-binding protein	+	41	1.33e-05	CTTGCAATGTAAAAGTGAGTATGCTATTATTAGGTTAGGTGTTAC
									cds1852	CEN29053.1	LACPI_1853	C3-degrading proteinase	-	4	1.47e-05	CCTAATAAATCGTGTTAATTTTAGTAAAATTATGCTATCGTATAG
									cds1062	CEN28263.1	LACPI_1063	30S ribosomal protein S16	+	43	1.47e-05	ACTTGACAGACTAAAACAATATGCTATAATAATAAGTGTAAAGAA
									cds941	CEN28142.1	LACPI_0942	Cell division protein FtsL	+	41	1.61e-05	GTTAGCCTACTCAAACCAGTTAGTTAACATCAAAATAGAAAGGTA
									cds1878	CEN29079.1	LACPI_1879	Putative HTH-type transcriptional regulator ygzD	+	72	1.77e-05	CTTGTCAAAAATGCGAATTTATATTACAATTAGAGCGTAAAGGTC
									cds1009	CEN28210.1	LACPI_1010	Negative transcription regulator PadR	-	5	1.77e-05	ATTTGTCAATATCATCATAATTTATAAAATAAGAATTAGGAGGAA
									cds2204	CEN29405.1	LACPI_2205	HTH-type transcriptional regulator LrpB	-	12	1.94e-05	ATTTACTATCTACTCTAAAACTATTATACTTTATTTTATAGAGAA
									cds516	CEN27717.1	LACPI_0517	Helix-turn-helix domain-containing protein	+	187	1.94e-05	ATGATGATAACATCAGTAATGTGATAGAATATAACTAGAAAAACA
									cds1617	CEN28818.1	LACPI_1618	ATP-dependent endopeptidase Clp ATP-binding subunit ClpE	+	69	2.13e-05	CTTGAAAATATATTACAATAAACATATAATGAGTTAAAGGTCAAT
									cds138	CEN27339.1	LACPI_0139	LacI family transcriptional regulator	+	137	2.13e-05	ATAGTCATAAATGAATCTATTTGATATAATGTTTATAGATTAAAG
									cds1661	CEN28862.1	LACPI_1662	Predicted dehydrogenase	+	69	2.33e-05	GAAGTATTTAGTTGCAAAATTTACTAAAATAAAGGTATCAAATGA
									cds850	CEN28051.1	LACPI_0851	HTH-type transcriptional regulator DdrOP3	+	104	2.33e-05	GTTGACAAGTTAAAAAATGTATAGTAAGCTATACGTATAGTTAAG
									cds9	CEN27210.1	LACPI_0010	RNA-binding S4 domain-containing protein	-	21	2.33e-05	GTTGTGTTTTTCTAGGTATTTTGTTAGAATGTAGTGAAAATGTTT
									cds1466	CEN28667.1	LACPI_1467	4Fe-4S ferredoxin	+	85	2.78e-05	TAAAAAAATAGCAAGGGAATAAGGTATAATATAAACAGGAGACAA
									cds2418	CEN29619.1	LACPI_2419	SOS responce UmuC protein	-	92	3.04e-05	GATGTCAAATATTTACTCAAATTTTAAAAAAGAAAAAATAGGCGA
									cds1513	CEN28714.1	LACPI_1514	XRE family transcriptional regulator	+	90	3.04e-05	TAGATGTATTTCCCGATTTTATGTTATAATGAATTCTGAAAGGGG
									cds1032	CEN28233.1	LACPI_1033	Iron compound ABC uptake transporter substrate-binding protein	+	5	3.95e-05	AATAACTTCCAACTATTTATATATTAAACAAATAAAGGAAAATAA
									cds1454	CEN28655.1	LACPI_1455	Pore forming protein ebsA	+	116	4.31e-05	TATGTTTTATTTAGGAAAATATGATAAGATTAAGGTATAGTACGA
									cds1157	CEN28358.1	LACPI_1158	AI-2E family transporter	-	8	4.31e-05	ATTTAAAAAGTTATGGTATAATGTCAATATAGAATTGAAAGGGAT
									cds1126	CEN28327.1	LACPI_1127	HTH-type transcriptional activator TipA	+	30	4.69e-05	AATGGATTGCTGTGCCCTAATTTCTAGAAAAAAATTAAAAAAAGA
									cds514	CEN27715.1	LACPI_0515	Hydroxyacylglutathione hydrolase	+	41	4.69e-05	CATGTCTAAGCGTTTTTACTAAGTTGTATTTAGGTTATGGATTAG
									cds2016	CEN29217.1	LACPI_2017	HTH-type transcriptional regulator lrpC	+	131	5.1e-05	ATAAAGTAATAGCTTGAATTATGATAGAATAGCTTTAGGTAATCA
									cds992	CEN28193.1	LACPI_0993	Transferase for other substituted phosphate groups	+	19	7.09e-05	ACTATCATCCAGTAGTGTATGTGTTAGCGTTAAGATGAGATGATA
									cds1712	CEN28913.1	LACPI_1713	L-Cystine ABC transporter periplasmic cystine-binding protein TcyA	+	79	9.02e-05	GCATATGTTAAACTTAATCTATGATAAAATTAAGCTTAGAAATAA
									cds1445	CEN28646.1	LACPI_1446	Dextran glucosidase	+	19	0.000192	CTAGTATAGTAATAAAGCAAATAGCACCATAGAAGGAGAGAAAAA
