# Supplementary material for: Transcriptomic time-series analysis of cold- and heat-shock response in psychrotrophic lactic acid bacteria
Source: BMC Genomics. 2021 Jan 7;22:28. doi: 10.1186/s12864-020-07338-8 (PMC7788899; doi:10.1186/s12864-020-07338-8)
Supplement: Supplementary file 14 — Additional file 14: Table S10. List of motifs with significant E-value discovered based on upstream regions of upregulated genes in P. oligofermentans. [file 12864_2020_7338_MOESM14_ESM.xlsx]

## Sheet: 0_35
0 degree 35 min upregulated genes motif1
MOTIF GGAGG MEME-1 width = 5 sites = 84 E-value = 5.9e-002
Tomtom database Match [database] (e-value):		-
CDS	Protein ID	Locus Tag	Annoatation	Strand	Start	P-value	Site
cds1646	CUS27001.1	LACOL_1647	Iron ABC transporter ATP-binding protein FetA	-	11	0.000173	GGAGG
cds1632	CUS26987.1	LACOL_1633	30S ribosomal protein S14	-	8	0.000173	GGAGG
cds1609	CUS26963.1	LACOL_1610	Polymerization and chain length determination protein	+	179	0.000173	GGAGG
cds1521	CUS26852.1	LACOL_1522	DEAD-box ATP-dependent RNA helicase CshA	+	124	0.000173	GGAGG
cds1435	CUS26760.1	LACOL_1436	ECF subfamily RNA polymerase sigma-24 factor	+	262	0.000173	GGAGG
cds1379	CUS26692.1	LACOL_1380	Nucleotide-binding protein YvcJ	+	94	0.000173	GGAGG
cds1339	CUS26648.1	LACOL_1340	Lincomycin resistance protein lmrB	+	206	0.000173	GGAGG
cds1309	CUS26618.1	LACOL_1310	Uracil:cation symporter	+	138	0.000173	GGAGG
cds1175	CUS26484.1	LACOL_1176	Isoleucine--tRNA ligase	+	288	0.000173	GGAGG
cds1139	CUS26448.1	LACOL_1140	Competence protein ComEA	+	40	0.000173	GGAGG
cds1127	CUS26436.1	LACOL_1128	Probable GTP-binding protein EngB	+	71	0.000173	GGAGG
cds1121	CUS26430.1	LACOL_1122	UvrABC system protein C	+	114	0.000173	GGAGG
cds1064	CUS26373.1	LACOL_1065	Ribosome maturation factor RimP	+	110	0.000173	GGAGG
cds1039	CUS26348.1	LACOL_1040	Glycine betaine carnitine choline transport protein	+	258	0.000173	GGAGG
cds756	CUS26065.1	LACOL_0757	COG1399 protein in cluster with ribosomal protein L32p, Firmicutes subfamily	+	68	0.000173	GGAGG
cds745	CUS26054.1	LACOL_0746	Translation initiation factor IF-3	+	223	0.000173	GGAGG
cds725	CUS26034.1	LACOL_0726	Phenolic acid decarboxylase subunit C	+	95	0.000173	GGAGG
cds705	CUS26014.1	LACOL_0706	Groel supressor protein suge	+	170	0.000173	GGAGG
cds648	CUS25957.1	LACOL_0649	Methyladenine glycosylase	+	125	0.000173	GGAGG
cds608	CUS25917.1	LACOL_0609	Putative mannosyl-glycoprotein endo-beta-N-acetylglucosamidase	+	111	0.000173	GGAGG
cds449	CUS25758.1	LACOL_0450	Ser-adhes-N-term domain protein	+	158	0.000173	GGAGG
cds309	CUS25618.1	LACOL_0310	Transcriptional regulator	+	132	0.000173	GGAGG
cds235	CUS25544.1	LACOL_0236	3-demethylubiquinone-9 3-methyltransferase	+	133	0.000173	GGAGG
cds222	CUS25531.1	LACOL_0223	Proton sodium-glutamate symport protein GltT	-	9	0.000173	GGAGG
cds192	CUS25501.1	LACOL_0193	Uncharacterized protein	+	285	0.000173	GGAGG
cds184	CUS25493.1	LACOL_0185	Uncharacterized protein	+	139	0.000173	GGAGG
cds168	CUS25477.1	LACOL_0169	Uric acid permease PucJ	+	290	0.000173	GGAGG
cds110	CUS25419.1	LACOL_0111	Transcriptional regulator	+	214	0.000173	GGAGG
cds44	CUS25353.1	LACOL_0045	ABC-type multidrug transport system ATPase and permease component	+	256	0.000173	GGAGG
cds24	CUS25333.1	LACOL_0025	Sporulation membrane serine protease	+	78	0.000173	GGAGG
cds1589	CUS26938.1	LACOL_1590	D-alanyl-D-alanine serine-type carboxypeptidase	+	14	0.000246	GGGGG
cds1156	CUS26465.1	LACOL_1157	Diacylglycerol kinase catalytic subunit	+	78	0.000246	GGGGG
cds905	CUS26214.1	LACOL_0906	Class I SAM-dependent RNA methyltransferase	+	130	0.000246	GGGGG
cds766	CUS26075.1	LACOL_0767	Phenylalanine--tRNA ligase alpha subunit	+	234	0.000246	GGGGG
cds181	CUS25490.1	LACOL_0182	Cell surface protein%2C CscC family	+	286	0.000246	GGGGG
cds1522	CUS26853.1	LACOL_1523	UDP-N-acetylmuramoyl-tripeptide--D-alanyl-D-alanine ligase	+	92	0.000419	GGTGG
cds1434	CUS26758.1	LACOL_1435	50S ribosomal protein L33	+	67	0.000419	GGTGG
cds1116	CUS26425.1	LACOL_1117	Single-stranded-DNA-specific exonuclease RecJ	+	60	0.000419	GGTGG
cds941	CUS26250.1	LACOL_0942	Ethanolamine utilization protein EutQ	+	60	0.000419	GGTGG
cds637	CUS25946.1	LACOL_0638	Alcohol dehydrogenase	+	263	0.000419	GGTGG
cds607	CUS25916.1	LACOL_0608	Putative membrane protein	-	60	0.000419	GGTGG
cds1448	CUS26774.1	LACOL_1449	DMT family transporter	+	117	0.000827	GGAGA
cds1250	CUS26559.1	LACOL_1251	DNA polymerase IV	+	148	0.000827	GGAGA
cds1157	CUS26466.1	LACOL_1158	Uncharacterized protein	+	35	0.000827	GGAGA
cds1120	CUS26429.1	LACOL_1121	GTPase Obg	+	56	0.000827	GGAGA
cds1095	CUS26404.1	LACOL_1096	Superfamily II DNA or RNA helicase, SNF2 family	+	104	0.000827	GGAGA
cds897	CUS26206.1	LACOL_0898	Mevalonate kinase	-	7	0.000827	GGAGA
cds893	CUS26202.1	LACOL_0894	Ribosomal RNA small subunit methyltransferase F	+	151	0.000827	GGAGA
cds587	CUS25896.1	LACOL_0588	O-acetyltransferase	+	64	0.000827	GGAGA
cds583	CUS25892.1	LACOL_0584	Recombination regulator RecX	-	8	0.000827	GGAGA
cds574	CUS25883.1	LACOL_0575	Putative protease	+	87	0.000827	GGAGA
cds523	CUS25832.1	LACOL_0524	PTS system N-acetylglucosamine-specific EIICBA component	+	199	0.000827	GGAGA
cds1603	CUS26956.1	LACOL_1604	Putative glycosyltransferase	+	45	0.00123	GGAGT
cds1113	CUS26422.1	LACOL_1114	Putative transmembrane receptor%2C TarH-containing	-	8	0.00123	GGAGT
cds748	CUS26057.1	LACOL_0749	HAD superfamily (Subfamily IIIA) phosphatase, TIGR01668	+	132	0.00123	GGAGT
cds468	CUS25777.1	LACOL_0469	Putative N-Acyltransferase	+	97	0.00123	GGAGT
cds383	CUS25692.1	LACOL_0384	Permease of the major facilitator superfamily	+	251	0.00123	GGAGT
cds142	CUS25451.1	LACOL_0143	Multidrug transport protein	-	6	0.00123	GGAGT
cds58	CUS25367.1	LACOL_0059	Transcriptional regulator	+	183	0.00123	GGAGT
cds460	CUS25769.1	LACOL_0461	Ribonuclease J	+	177	0.00141	GGGGA
cds1610	CUS26964.1	LACOL_1611	Cell envelope-associated transcriptional attenuator LytR-CpsA-Psr	+	200	0.00158	GGGGT
cds1601	CUS26954.1	LACOL_1602	Lipopolysaccharide cholinephosphotransferase	-	98	0.00158	GGGGT
cds659	CUS25968.1	LACOL_0660	N-acetylmuramoyl-L-alanine amidase	+	101	0.00158	GGGGT
cds527	CUS25836.1	LACOL_0528	Probable membrane transporter protein	+	77	0.00158	GGGGT
cds332	CUS25641.1	LACOL_0333	Aspartate-semialdehyde dehydrogenase	+	40	0.00158	GGGGT
cds1528	CUS26861.1	LACOL_1529	50S ribosomal protein L31 type B	+	100	0.00175	GGAGC
cds1373	CUS26686.1	LACOL_1374	Glycerol uptake facilitator	-	68	0.00175	GGAGC
cds1551	CUS26888.1	LACOL_1552	Protein Veg	+	79	0.00216	GGTGA
cds1249	CUS26558.1	LACOL_1250	DHH family phosphoesterase	+	42	0.00216	GGTGA
cds1165	CUS26474.1	LACOL_1166	Alpha-ribazole phosphatase	+	129	0.00216	GGTGA
cds952	CUS26261.1	LACOL_0953	Ribosome biogenesis GTPase Der	+	73	0.00216	GGTGA
cds140	CUS25449.1	LACOL_0141	Sodium:proton antiporter	+	190	0.00216	GGTGA
cds39	CUS25348.1	LACOL_0040	Heavy metal translocating P-type ATPase	+	77	0.00257	GGTGT
cds1604	CUS26957.1	LACOL_1605	LPS biosynthesis like polysaccharide polymerase	+	38	0.00346	GGATG
cds1341	CUS26650.1	LACOL_1342	Aggregation promoting factor	-	66	0.00346	GGATG
cds654	CUS25963.1	LACOL_0655	MOP superfamily multidrug oligosaccharidyl-lipid polysaccharide flippase transporter	+	158	0.00346	GGAAG
cds627	CUS25936.1	LACOL_0628	Aggregation promoting factor	+	283	0.00346	GGATG
cds458	CUS25767.1	LACOL_0459	Lincomycin resistance protein LmrB	-	55	0.00346	GGAAG
cds1166	CUS26475.1	LACOL_1167	tRNA-specific 2-thiouridylase MnmA	+	221	0.00386	GAAGG
cds1146	CUS26455.1	LACOL_1147	GTP-binding protein TypA BipA	+	81	0.00386	GAAGG
cds726	CUS26035.1	LACOL_0727	Flavin prenyltransferase UbiX	+	62	0.00386	GAAGG
cds280	CUS25589.1	LACOL_0281	ABC transporter ATP-binding protein uup	+	89	0.00404	CGAGG
cds385	CUS25694.1	LACOL_0386	Transcriptional regulator	+	107	0.00521	AGAGG
cds32	CUS25341.1	LACOL_0033	Uncharacterized protein	+	125	0.00603	GGTAG

## Sheet: 0_185
0 degree 185 min upregulated genes motif1
MOTIF YWCCTCC MEME-1 width = 7 sites = 132 E-value = 3.1e-023
Tomtom database Match [database] (e-value):		MalT [prodoric] (4.14e-02)
CDS	Protein ID	Locus Tag	Annoatation	Strand	Start	P-value	Site
cds1564	CUS26903.1	LACOL_1565	Uncharacterized protein	-	284	8.08e-06	CTCCTCC
cds1439	CUS26765.1	LACOL_1440	D-alanyl-D-alanine dipeptidase	+	167	8.08e-06	CTCCTCC
cds1112	CUS26421.1	LACOL_1113	Cna protein B-type domain-containing protein	-	288	8.08e-06	CTCCTCC
cds608	CUS25917.1	LACOL_0609	Putative mannosyl-glycoprotein endo-beta-N-acetylglucosamidase	-	111	8.08e-06	CTCCTCC
cds469	CUS25778.1	LACOL_0470	Gamma-aminobutyrate permease	-	287	8.08e-06	CTCCTCC
cds1721	CUS27082.1	LACOL_1722	50S ribosomal protein L34	-	287	1.62e-05	CACCTCC
cds1550	CUS26886.1	LACOL_1551	4-diphosphocytidyl-2-C-methyl-D-erythritol kinase	-	147	1.62e-05	CACCTCC
cds1064	CUS26373.1	LACOL_1065	Ribosome maturation factor RimP	-	110	1.62e-05	CACCTCC
cds842	CUS26151.1	LACOL_0843	50S ribosomal protein L21	-	287	1.62e-05	CACCTCC
cds757	CUS26066.1	LACOL_0758	50S ribosomal protein L32	-	37	1.62e-05	CACCTCC
cds745	CUS26054.1	LACOL_0746	Translation initiation factor IF-3	-	223	1.62e-05	CACCTCC
cds1355	CUS26667.1	LACOL_1356	Sodium:proton antiporter	-	48	1.95e-05	CTCCCCC
cds905	CUS26214.1	LACOL_0906	Class I SAM-dependent RNA methyltransferase	-	131	1.95e-05	CTCCCCC
cds1521	CUS26852.1	LACOL_1522	DEAD-box ATP-dependent RNA helicase CshA	-	124	4.58e-05	TTCCTCC
cds1503	CUS26834.1	LACOL_1504	Dipeptide tripeptide transporter	-	289	4.58e-05	TTCCTCC
cds1379	CUS26692.1	LACOL_1380	Nucleotide-binding protein YvcJ	-	94	4.58e-05	TTCCTCC
cds1366	CUS26678.1	LACOL_1367	Preprotein translocase subunit SecG	-	215	4.58e-05	TTCCTCC
cds1290	CUS26599.1	LACOL_1291	Ribosomal protein S2	-	156	4.58e-05	TTCCTCC
cds1288	CUS26597.1	LACOL_1289	Glycerophosphodiester phosphodiesterase [Lactobacillus oligofermentans DSM 15707 = LMG 22743]	-	64	4.58e-05	TTCCTCC
cds1118	CUS26427.1	LACOL_1119	Ribonuclease Z	+	5	4.58e-05	TTCCTCC
cds1089	CUS26398.1	LACOL_1090	Putative SNARE associated Golgi protein	+	7	4.58e-05	TTCCTCC
cds1039	CUS26348.1	LACOL_1040	Glycine betaine carnitine choline transport protein	-	258	4.58e-05	TTCCTCC
cds943	CUS26252.1	LACOL_0944	Hemolysin III	-	160	4.58e-05	TTCCTCC
cds725	CUS26034.1	LACOL_0726	Phenolic acid decarboxylase subunit C	-	95	4.58e-05	TTCCTCC
cds705	CUS26014.1	LACOL_0706	Groel supressor protein suge	-	170	4.58e-05	TTCCTCC
cds235	CUS25544.1	LACOL_0236	3-demethylubiquinone-9 3-methyltransferase	-	133	4.58e-05	TTCCTCC
cds1460	CUS26786.1	LACOL_1461	ABC superfamily ATP binding cassette transporter, membrane protein	-	148	6.56e-05	ATCCTCC
cds1396	pseudo	LACOL_1397	Peptide chain release factor 2 PrfB	-	54	6.56e-05	ATCCTCC
cds1309	CUS26618.1	LACOL_1310	Uracil:cation symporter	-	138	6.56e-05	ATCCTCC
cds1266	CUS26575.1	LACOL_1267	Cardiolipin synthase	-	46	6.56e-05	ATCCTCC
cds1139	CUS26448.1	LACOL_1140	Competence protein ComEA	-	40	6.56e-05	ATCCTCC
cds814	CUS26123.1	LACOL_0815	Phage terminase small subunit	-	150	6.56e-05	ATCCTCC
cds463	CUS25772.1	LACOL_0464	Cold shock-like protein CspLA	-	213	6.56e-05	ATCCTCC
cds24	CUS25333.1	LACOL_0025	Sporulation membrane serine protease	-	78	6.56e-05	ATCCTCC
cds1158	CUS26467.1	LACOL_1159	Gamma-D-glutamate-meso-diaminopimelate muropeptidase	-	244	0.000107	CTCCTCT
cds775	CUS26084.1	LACOL_0776	5-formyltetrahydrofolate cyclo-ligase	-	70	0.000107	CTCCTCT
cds766	CUS26075.1	LACOL_0767	Phenylalanine--tRNA ligase alpha subunit	-	234	0.000107	CGCCCCC
cds648	CUS25957.1	LACOL_0649	Methyladenine glycosylase	+	87	0.000107	TACCTCC
cds536	CUS25845.1	LACOL_0537	RNA methyltransferase TrmA	-	102	0.000107	CTCCTCT
cds1156	CUS26465.1	LACOL_1157	Diacylglycerol kinase catalytic subunit	-	78	0.000123	TTCCCCC
cds512	CUS25821.1	LACOL_0513	Energy-coupling factor transporter ATP-binding protein EcfA	-	65	0.000123	CTCCACC
cds1650	CUS27005.1	LACOL_1651	tRNA (Uracil-5-)-methyltransferase	+	6	0.000162	CTCCTCA
cds1324	CUS26633.1	LACOL_1325	Transcriptional regulator	-	289	0.000162	AACCTCC
cds1127	CUS26436.1	LACOL_1128	Probable GTP-binding protein EngB	-	71	0.000162	AACCTCC
cds1066	CUS26375.1	LACOL_1067	DNA polymerase III subunit alpha	-	66	0.000162	CTCCTCA
cds774	CUS26083.1	LACOL_0775	50S ribosomal protein L33	-	86	0.000162	AACCTCC
cds290	CUS25599.1	LACOL_0291	HTH-type transcriptional regulator GmuR	+	6	0.000162	AACCTCC
cds193	CUS25502.1	LACOL_0194	Uncharacterized protein	-	96	0.000162	AACCTCC
cds91	CUS25400.1	LACOL_0092	MFS general substrate transporter	+	5	0.000162	CTCCTCA
cds2	CUS25311.1	LACOL_0003	S4 domain-containing protein YaaA	+	22	0.000162	CTCCTCA
cds1155	CUS26464.1	LACOL_1156	DNA-dependent RNA polymerase auxiliary subunit epsilon	+	6	0.000182	CACCTCT
cds1027	CUS26336.1	LACOL_1028	Transketolase	+	168	0.000182	CACCTCT
cds1658	CUS27014.1	LACOL_1659	Integral membrane protein	-	133	0.000206	GTCCTCC
cds1374	CUS26687.1	LACOL_1375	Uncharacterized protein	-	232	0.000206	TGCCTCC
cds1175	CUS26484.1	LACOL_1176	Isoleucine--tRNA ligase	-	288	0.000206	GTCCTCC
cds637	CUS25946.1	LACOL_0638	Alcohol dehydrogenase	-	263	0.00023	CACCACC
cds607	CUS25916.1	LACOL_0608	Putative membrane protein	-	50	0.00023	CACCACC
cds523	CUS25832.1	LACOL_0524	PTS system N-acetylglucosamine-specific EIICBA component	-	196	0.00023	CTCCCCT
cds1686	CUS27043.1	LACOL_1687	Adenylosuccinate synthetase	-	250	0.00027	CACCTCA
cds1603	CUS26956.1	LACOL_1604	Putative glycosyltransferase	-	42	0.00027	CTCCTTC
cds1551	CUS26888.1	LACOL_1552	Protein Veg	-	76	0.00027	CACCTCA
cds967	CUS26276.1	LACOL_0968	DNA polymerase III subunit alpha	+	8	0.00027	CACCTCA
cds952	CUS26261.1	LACOL_0953	Ribosome biogenesis GTPase Der	-	70	0.00027	CACCTCA
cds903	CUS26212.1	LACOL_0904	UPF0398 protein	-	66	0.00027	CTCCTTC
cds587	CUS25896.1	LACOL_0588	O-acetyltransferase	-	61	0.00027	CTCCTTC
cds482	CUS25791.1	LACOL_0483	Elongation factor G	-	110	0.00027	CTCCTTC
cds383	CUS25692.1	LACOL_0384	Permease of the major facilitator superfamily	-	248	0.00027	CTCCTTC
cds142	CUS25451.1	LACOL_0143	Multidrug transport protein	-	202	0.00027	CACCTCA
cds556	CUS25865.1	LACOL_0557	Iron-regulated ABC transporter ATPase subunit SufC	-	253	0.000278	AGCCTCC
cds309	CUS25618.1	LACOL_0310	Transcriptional regulator	-	132	0.000278	AGCCTCC
cds192	CUS25501.1	LACOL_0193	Uncharacterized protein	-	285	0.000278	AGCCTCC
cds706	CUS26015.1	LACOL_0707	Monoterpene epsilon-lactone hydrolase	-	65	0.00031	CTCCCCA
cds184	CUS25493.1	LACOL_0185	Uncharacterized protein	-	139	0.00031	GACCTCC
cds659	CUS25968.1	LACOL_0660	N-acetylmuramoyl-L-alanine amidase	-	100	0.000327	CACCCCT
cds527	CUS25836.1	LACOL_0528	Probable membrane transporter protein	-	76	0.000327	CACCCCT
cds1249	CUS26558.1	LACOL_1250	DHH family phosphoesterase	-	76	0.000405	TTCCTCT
cds941	CUS26250.1	LACOL_0942	Ethanolamine utilization protein EutQ	-	57	0.000405	CACCTTC
cds531	CUS25840.1	LACOL_0532	Aspartyl/glutamyl-tRNA(Asn/Gln) amidotransferase subunit C	-	149	0.000405	TTCCTCT
cds1434	CUS26758.1	LACOL_1435	50S ribosomal protein L33	-	64	0.000449	CACCCCA
cds1157	CUS26466.1	LACOL_1158	Uncharacterized protein	-	150	0.000449	CTCCCTC
cds977	CUS26286.1	LACOL_0978	Glycine--tRNA ligase alpha subunit	-	162	0.000449	TTCCACC
cds768	CUS26077.1	LACOL_0769	Endolytic murein transglycosylase	-	95	0.000449	CACCCCA
cds763	CUS26072.1	LACOL_0764	RNA methyltransferase	-	128	0.000449	CACCCCA
cds480	CUS25789.1	LACOL_0481	30S ribosomal protein S12	-	75	0.000449	TTCCACC
cds1597	CUS26949.1	LACOL_1598	Putative membrane protein	-	130	0.00056	ATCCTCT
cds1589	CUS26938.1	LACOL_1590	D-alanyl-D-alanine serine-type carboxypeptidase	-	14	0.00056	AGCCCCC
cds1081	CUS26390.1	LACOL_1082	Transcriptional repressor LexA	+	5	0.00056	CACCTCG
cds458	CUS25767.1	LACOL_0459	Lincomycin resistance protein LmrB	-	207	0.000618	TACCTCT
cds385	CUS25694.1	LACOL_0386	Transcriptional regulator	-	107	0.000618	TACCTCT
cds1522	CUS26853.1	LACOL_1523	UDP-N-acetylmuramoyl-tripeptide--D-alanyl-D-alanine ligase	-	92	0.000765	TACCACC
cds1113	CUS26422.1	LACOL_1114	Putative transmembrane receptor%2C TarH-containing	-	89	0.000765	TTCCCCT
cds1011	CUS26320.1	LACOL_1012	Uncharacterized protein	+	6	0.000765	ATCCTCA
cds884	CUS26193.1	LACOL_0885	Ribosome maturation factor RimM	-	182	0.000765	ATCCTCA
cds1026	CUS26335.1	LACOL_1027	Transposase	-	75	0.000914	TACCTCA
cds726	CUS26035.1	LACOL_0727	Flavin prenyltransferase UbiX	+	27	0.000914	AACCTCT
cds579	CUS25888.1	LACOL_0580	Methionine aminopeptidase	+	7	0.000914	TTCCTTC
cds183	CUS25492.1	LACOL_0184	Putative cell surface protein	-	28	0.000914	AACCTCT
cds78	CUS25387.1	LACOL_0079	Hemolysin or related protein containing CBS domain	+	9	0.000914	TACCTCA
cds535	CUS25844.1	LACOL_0536	Alpha-glucosidase	-	124	0.00104	GTCCTCT
cds1166	CUS26475.1	LACOL_1167	tRNA-specific 2-thiouridylase MnmA	-	221	0.0012	ATCCTTC
cds1028	CUS26337.1	LACOL_1029	FAD:protein FMN transferase	-	110	0.0012	CACCACT
cds964	CUS26273.1	LACOL_0965	Conserved virulence factor B	-	150	0.0012	TTCCTCG
cds280	CUS25589.1	LACOL_0281	ABC transporter ATP-binding protein uup	-	89	0.0012	TTCCTCG
cds1528	CUS26861.1	LACOL_1529	50S ribosomal protein L31 type B	-	97	0.00131	CTCCTTT
cds1448	CUS26774.1	LACOL_1449	DMT family transporter	-	1	0.00131	CTCCTTT
cds1293	CUS26602.1	LACOL_1294	Methionine import ATP-binding protein MetN	-	197	0.00131	TGCCACC
cds1091	CUS26400.1	LACOL_1092	Gamma-carboxymuconolactone decarboxylase	+	8	0.00131	CTCCTTT
cds583	CUS25892.1	LACOL_0584	Recombination regulator RecX	-	96	0.00131	CTCCTTT
cds582	CUS25891.1	LACOL_0583	Uncharacterized protein	+	9	0.00131	CTCCTTT
cds93	CUS25402.1	LACOL_0094	Permuted papain-like amidase enzyme, YaeF/YiiX, C92 family	+	7	0.00131	CTCCTTT
cds1601	CUS26954.1	LACOL_1602	Lipopolysaccharide cholinephosphotransferase	+	97	0.00153	TACCCCA
cds1095	CUS26404.1	LACOL_1096	Superfamily II DNA or RNA helicase, SNF2 family	-	101	0.00153	CTCCATC
cds871	CUS26180.1	LACOL_0872	Thiamine pyrophosphokinase	-	53	0.00153	AACCCCT
cds629	CUS25938.1	LACOL_0630	Phosphate ABC transporter, periplasmic phosphate-binding protein PstS	-	181	0.00153	AACCCCT
cds627	CUS25936.1	LACOL_0628	Aggregation promoting factor	+	253	0.00153	ATCCTCG
cds748	CUS26057.1	LACOL_0749	HAD superfamily (Subfamily IIIA) phosphatase, TIGR01668	-	93	0.00177	CGCCACT
cds1604	CUS26957.1	LACOL_1605	LPS biosynthesis like polysaccharide polymerase	-	38	0.00215	CTCATCC
cds1116	CUS26425.1	LACOL_1117	Single-stranded-DNA-specific exonuclease RecJ	-	30	0.00215	GTCCCCA
cds756	CUS26065.1	LACOL_0757	COG1399 protein in cluster with ribosomal protein L32p, Firmicutes subfamily	-	68	0.00215	ACCCTCC
cds468	CUS25777.1	LACOL_0469	Putative N-Acyltransferase	-	77	0.00215	TGCCCCA
cds1289	CUS26598.1	LACOL_1290	D-alanine--D-alanine ligase A	-	92	0.0024	TTCCACA
cds1024	CUS26333.1	LACOL_1025	Integrase catalytic region	+	24	0.0024	GACCTTC
cds845	CUS26154.1	LACOL_0846	Xaa-Pro dipeptidase	-	48	0.0024	TTCCACA
cds1045	CUS26354.1	LACOL_1046	Elongation factor 4	-	44	0.00251	AGCCCCA
cds973	CUS26282.1	LACOL_0974	37-kD nucleoid-associated bacterial protein	-	130	0.00251	TACCACT
cds1131	CUS26440.1	LACOL_1132	Uncharacterized protein	-	57	0.00272	CACATCC
cds460	CUS25769.1	LACOL_0461	Ribonuclease J	-	249	0.00272	TTCCTTT
cds48	CUS25357.1	LACOL_0049	Putative transcriptional regulator	-	34	0.00299	TTCCATC
cds32	CUS25341.1	LACOL_0033	Uncharacterized protein	-	122	0.00346	TACCTTT
cds893	CUS26202.1	LACOL_0894	Ribosomal RNA small subunit methyltransferase F	-	148	0.0039	CTCCATT
cds1120	CUS26429.1	LACOL_1121	GTPase Obg	-	56	0.0043	TTTCTCC
cds1527	CUS26859.1	LACOL_1528	Permease of the major facilitator superfamily	-	48	0.0122	TTTCTTC

## Sheet: 4_35
4 degree 35 min upregulated genes motif1
MOTIF GGAGGWR MEME-1 width = 7 sites = 131 E-value = 6.0e-009
Tomtom database Match [database] (e-value):		-
CDS	Protein ID	Locus Tag	Annoatation	Strand	Start	P-value	Site
cds1439	CUS26765.1	LACOL_1440	D-alanyl-D-alanine dipeptidase	-	167	8.55e-06	GGAGGAG
cds1112	CUS26421.1	LACOL_1113	Cna protein B-type domain-containing protein	+	288	8.55e-06	GGAGGAG
cds608	CUS25917.1	LACOL_0609	Putative mannosyl-glycoprotein endo-beta-N-acetylglucosamidase	+	111	8.55e-06	GGAGGAG
cds469	CUS25778.1	LACOL_0470	Gamma-aminobutyrate permease	+	287	8.55e-06	GGAGGAG
cds1064	CUS26373.1	LACOL_1065	Ribosome maturation factor RimP	+	110	1.71e-05	GGAGGTG
cds883	CUS26192.1	LACOL_0884	30S ribosomal protein S16	+	76	1.71e-05	GGAGGTG
cds842	CUS26151.1	LACOL_0843	50S ribosomal protein L21	+	287	1.71e-05	GGAGGTG
cds757	CUS26066.1	LACOL_0758	50S ribosomal protein L32	+	37	1.71e-05	GGAGGTG
cds745	CUS26054.1	LACOL_0746	Translation initiation factor IF-3	+	223	1.71e-05	GGAGGTG
cds1609	CUS26963.1	LACOL_1610	Polymerization and chain length determination protein	+	179	4.12e-05	GGAGGAA
cds1521	CUS26852.1	LACOL_1522	DEAD-box ATP-dependent RNA helicase CshA	+	124	4.12e-05	GGAGGAA
cds1503	CUS26834.1	LACOL_1504	Dipeptide tripeptide transporter	+	289	4.12e-05	GGAGGAA
cds1435	CUS26760.1	LACOL_1436	ECF subfamily RNA polymerase sigma-24 factor	+	262	4.12e-05	GGAGGAA
cds1379	CUS26692.1	LACOL_1380	Nucleotide-binding protein YvcJ	+	94	4.12e-05	GGAGGAA
cds1118	CUS26427.1	LACOL_1119	Ribonuclease Z	-	5	4.12e-05	GGAGGAA
cds1039	CUS26348.1	LACOL_1040	Glycine betaine carnitine choline transport protein	+	258	4.12e-05	GGAGGAA
cds905	CUS26214.1	LACOL_0906	Class I SAM-dependent RNA methyltransferase	+	131	4.12e-05	GGGGGAG
cds725	CUS26034.1	LACOL_0726	Phenolic acid decarboxylase subunit C	+	95	4.12e-05	GGAGGAA
cds705	CUS26014.1	LACOL_0706	Groel supressor protein suge	+	170	4.12e-05	GGAGGAA
cds449	CUS25758.1	LACOL_0450	Ser-adhes-N-term domain protein	+	158	4.12e-05	GGAGGAA
cds235	CUS25544.1	LACOL_0236	3-demethylubiquinone-9 3-methyltransferase	+	133	4.12e-05	GGAGGAA
cds222	CUS25531.1	LACOL_0223	Proton sodium-glutamate symport protein GltT	-	7	4.12e-05	GGAGGAA
cds44	CUS25353.1	LACOL_0045	ABC-type multidrug transport system ATPase and permease component	+	256	4.12e-05	GGAGGAA
cds1632	CUS26987.1	LACOL_1633	30S ribosomal protein S14	-	6	6.89e-05	GGAGGTA
cds648	CUS25957.1	LACOL_0649	Methyladenine glycosylase	-	87	6.89e-05	GGAGGTA
cds1156	CUS26465.1	LACOL_1157	Diacylglycerol kinase catalytic subunit	+	78	7.74e-05	GGGGGAA
cds1375	CUS26688.1	LACOL_1376	Uncharacterized protein	-	7	0.000117	GGAGGCA
cds1374	CUS26687.1	LACOL_1375	Uncharacterized protein	+	232	0.000117	GGAGGCA
cds1309	CUS26618.1	LACOL_1310	Uracil:cation symporter	+	138	0.000117	GGAGGAT
cds1266	CUS26575.1	LACOL_1267	Cardiolipin synthase	+	46	0.000117	GGAGGAT
cds1264	CUS26573.1	LACOL_1265	Predicted Zn-dependent peptidase	+	181	0.000117	GGAGGCA
cds1139	CUS26448.1	LACOL_1140	Competence protein ComEA	+	40	0.000117	GGAGGAT
cds1066	CUS26375.1	LACOL_1067	DNA polymerase III subunit alpha	+	69	0.000117	GGAGGCA
cds766	CUS26075.1	LACOL_0767	Phenylalanine--tRNA ligase alpha subunit	+	234	0.000117	GGGGGCG
cds685	CUS25994.1	LACOL_0686	Preprotein translocase, YajC subunit, yajC	+	52	0.000117	GGGGGTA
cds463	CUS25772.1	LACOL_0464	Cold shock-like protein CspLA	+	213	0.000117	GGAGGAT
cds168	CUS25477.1	LACOL_0169	Uric acid permease PucJ	+	290	0.000117	GGAGGAT
cds24	CUS25333.1	LACOL_0025	Sporulation membrane serine protease	+	78	0.000117	GGAGGAT
cds1324	CUS26633.1	LACOL_1325	Transcriptional regulator	+	289	0.000137	GGAGGTT
cds1127	CUS26436.1	LACOL_1128	Probable GTP-binding protein EngB	+	71	0.000137	GGAGGTT
cds774	CUS26083.1	LACOL_0775	50S ribosomal protein L33	+	86	0.000137	GGAGGTT
cds1158	CUS26467.1	LACOL_1159	Gamma-D-glutamate-meso-diaminopimelate muropeptidase	+	244	0.000158	AGAGGAG
cds775	CUS26084.1	LACOL_0776	5-formyltetrahydrofolate cyclo-ligase	+	70	0.000158	AGAGGAG
cds536	CUS25845.1	LACOL_0537	RNA methyltransferase TrmA	+	102	0.000158	AGAGGAG
cds1281	CUS26590.1	LACOL_1282	Ribosomal protein S4 (Fragment)	+	184	0.000187	GGAGGAC
cds1175	CUS26484.1	LACOL_1176	Isoleucine--tRNA ligase	+	288	0.000187	GGAGGAC
cds1155	CUS26464.1	LACOL_1156	DNA-dependent RNA polymerase auxiliary subunit epsilon	-	6	0.000187	AGAGGTG
cds1027	CUS26336.1	LACOL_1028	Transketolase	-	168	0.000187	AGAGGTG
cds1121	CUS26430.1	LACOL_1122	UvrABC system protein C	+	114	0.000195	GGAGGTC
cds184	CUS25493.1	LACOL_0185	Uncharacterized protein	+	139	0.000195	GGAGGTC
cds1650	CUS27005.1	LACOL_1651	tRNA (Uracil-5-)-methyltransferase	-	6	0.000228	TGAGGAG
cds91	CUS25400.1	LACOL_0092	MFS general substrate transporter	-	5	0.000228	TGAGGAG
cds1646	CUS27001.1	LACOL_1647	Iron ABC transporter ATP-binding protein FetA	+	289	0.000266	TGAGGTG
cds1551	CUS26888.1	LACOL_1552	Protein Veg	+	76	0.000266	TGAGGTG
cds1505	CUS26836.1	LACOL_1506	tRNA-dihydrouridine synthase	+	58	0.000266	TGAGGTG
cds967	CUS26276.1	LACOL_0968	DNA polymerase III subunit alpha	-	8	0.000266	TGAGGTG
cds952	CUS26261.1	LACOL_0953	Ribosome biogenesis GTPase Der	+	70	0.000266	TGAGGTG
cds636	CUS25945.1	LACOL_0637	Transketolase	+	288	0.000266	GGAGGCT
cds309	CUS25618.1	LACOL_0310	Transcriptional regulator	+	132	0.000266	GGAGGCT
cds192	CUS25501.1	LACOL_0193	Uncharacterized protein	+	285	0.000266	GGAGGCT
cds142	CUS25451.1	LACOL_0143	Multidrug transport protein	+	202	0.000266	TGAGGTG
cds1249	CUS26558.1	LACOL_1250	DHH family phosphoesterase	+	76	0.000332	AGAGGAA
cds523	CUS25832.1	LACOL_0524	PTS system N-acetylglucosamine-specific EIICBA component	+	196	0.000332	AGGGGAG
cds1671	CUS27027.1	LACOL_1672	Serine-aspartate repeat-containing protein	+	243	0.000431	GAAGGAG
cds1603	CUS26956.1	LACOL_1604	Putative glycosyltransferase	+	42	0.000431	GAAGGAG
cds659	CUS25968.1	LACOL_0660	N-acetylmuramoyl-L-alanine amidase	+	100	0.000431	AGGGGTG
cds637	CUS25946.1	LACOL_0638	Alcohol dehydrogenase	+	263	0.000431	GGTGGTG
cds607	CUS25916.1	LACOL_0608	Putative membrane protein	+	50	0.000431	GGTGGTG
cds587	CUS25896.1	LACOL_0588	O-acetyltransferase	+	61	0.000431	GAAGGAG
cds527	CUS25836.1	LACOL_0528	Probable membrane transporter protein	+	76	0.000431	AGGGGTG
cds458	CUS25767.1	LACOL_0459	Lincomycin resistance protein LmrB	+	207	0.000431	AGAGGTA
cds385	CUS25694.1	LACOL_0386	Transcriptional regulator	+	107	0.000431	AGAGGTA
cds383	CUS25692.1	LACOL_0384	Permease of the major facilitator superfamily	+	248	0.000431	GAAGGAG
cds1449	CUS26775.1	LACOL_1450	Malate transporter	+	82	0.000467	GGAGGCC
cds941	CUS26250.1	LACOL_0942	Ethanolamine utilization protein EutQ	+	57	0.000467	GAAGGTG
cds250	CUS25559.1	LACOL_0251	Peptidoglycan transpeptidase, ErfK-YbiS-YhnG family	+	117	0.000534	TGGGGAG
cds1589	CUS26938.1	LACOL_1590	D-alanyl-D-alanine serine-type carboxypeptidase	+	14	0.000604	GGGGGCT
cds1434	CUS26758.1	LACOL_1435	50S ribosomal protein L33	+	64	0.000604	TGGGGTG
cds1026	CUS26335.1	LACOL_1027	Transposase	+	75	0.000604	TGAGGTA
cds763	CUS26072.1	LACOL_0764	RNA methyltransferase	+	128	0.000604	TGGGGTG
cds236	CUS25545.1	LACOL_0237	Major facilitator superfamily multidrug transporter	+	85	0.000604	TGAGGTA
cds78	CUS25387.1	LACOL_0079	Hemolysin or related protein containing CBS domain	-	9	0.000604	TGAGGTA
cds1113	CUS26422.1	LACOL_1114	Putative transmembrane receptor%2C TarH-containing	+	89	0.000665	AGGGGAA
cds480	CUS25789.1	LACOL_0481	30S ribosomal protein S12	+	75	0.000665	GGTGGAA
cds209	CUS25518.1	LACOL_0210	Ectoine hydroxyectoine ABC transporter, permease EhuC	+	101	0.000665	AGGGGAA
cds1566	CUS26905.1	LACOL_1567	Uncharacterized protein	+	201	0.000865	AGAGGAT
cds1522	CUS26853.1	LACOL_1523	UDP-N-acetylmuramoyl-tripeptide--D-alanyl-D-alanine ligase	+	92	0.000865	GGTGGTA
cds1157	CUS26466.1	LACOL_1158	Uncharacterized protein	+	150	0.000865	GAGGGAG
cds964	CUS26273.1	LACOL_0965	Conserved virulence factor B	+	150	0.00101	CGAGGAA
cds726	CUS26035.1	LACOL_0727	Flavin prenyltransferase UbiX	-	27	0.00101	AGAGGTT
cds280	CUS25589.1	LACOL_0281	ABC transporter ATP-binding protein uup	+	89	0.00101	CGAGGAA
cds183	CUS25492.1	LACOL_0184	Putative cell surface protein	+	28	0.00101	AGAGGTT
cds1382	CUS26695.1	LACOL_1383	S-ribosylhomocysteine lyase	+	34	0.00105	CGAGGTA
cds1610	CUS26964.1	LACOL_1611	Cell envelope-associated transcriptional attenuator LytR-CpsA-Psr	+	199	0.00115	TGGGGTA
cds1601	CUS26954.1	LACOL_1602	Lipopolysaccharide cholinephosphotransferase	-	97	0.00115	TGGGGTA
cds884	CUS26193.1	LACOL_0885	Ribosome maturation factor RimM	+	182	0.00115	TGAGGAT
cds1120	CUS26429.1	LACOL_1121	GTPase Obg	+	56	0.0013	GGAGAAA
cds897	CUS26206.1	LACOL_0898	Mevalonate kinase	-	5	0.0013	GGAGAAA
cds574	CUS25883.1	LACOL_0575	Putative protease	+	87	0.0013	GGAGAAA
cds1447	CUS26773.1	LACOL_1448	Gamma-D-glutamate-meso-diaminopimelate muropeptidase	+	222	0.00145	GGAGATA
cds1024	CUS26333.1	LACOL_1025	Integrase catalytic region	+	112	0.00145	GGAGATA
cds893	CUS26202.1	LACOL_0894	Ribosomal RNA small subunit methyltransferase F	+	151	0.00145	GGAGATA
cds845	CUS26154.1	LACOL_0846	Xaa-Pro dipeptidase	+	62	0.00145	GGAGATA
cds371	CUS25680.1	LACOL_0372	ABC transporter ATP-binding component	-	4	0.00145	GGAGATA
cds1166	CUS26475.1	LACOL_1167	tRNA-specific 2-thiouridylase MnmA	+	221	0.00164	GAAGGAT
cds627	CUS25936.1	LACOL_0628	Aggregation promoting factor	-	253	0.00175	CGAGGAT
cds468	CUS25777.1	LACOL_0469	Putative N-Acyltransferase	+	77	0.00182	TGGGGCA
cds1528	CUS26861.1	LACOL_1529	50S ribosomal protein L31 type B	+	97	0.00194	AAAGGAG
cds1448	CUS26774.1	LACOL_1449	DMT family transporter	+	1	0.00194	AAAGGAG
cds582	CUS25891.1	LACOL_0583	Uncharacterized protein	-	9	0.00194	AAAGGAG
cds14	CUS25323.1	LACOL_0015	Major facilitator transporter	+	57	0.00194	AAAGGAG
cds1341	CUS26650.1	LACOL_1342	Aggregation promoting factor	+	105	0.00206	GAAGGAC
cds140	CUS25449.1	LACOL_0141	Sodium:proton antiporter	+	187	0.00206	AAAGGTG
cds1669	CUS27025.1	LACOL_1670	Serine-aspartate repeat-containing protein	-	85	0.00221	GGAGAAT
cds1116	CUS26425.1	LACOL_1117	Single-stranded-DNA-specific exonuclease RecJ	+	30	0.0024	TGGGGAC
cds1095	CUS26404.1	LACOL_1096	Superfamily II DNA or RNA helicase, SNF2 family	+	104	0.0024	GGAGATT
cds756	CUS26065.1	LACOL_0757	COG1399 protein in cluster with ribosomal protein L32p, Firmicutes subfamily	+	68	0.0024	GGAGGGT
cds1604	CUS26957.1	LACOL_1605	LPS biosynthesis like polysaccharide polymerase	+	38	0.00265	GGATGAG
cds332	CUS25641.1	LACOL_0333	Aspartate-semialdehyde dehydrogenase	+	39	0.00265	CGGGGTT
cds1373	CUS26686.1	LACOL_1374	Glycerol uptake facilitator	+	86	0.00298	AGTGGTA
cds1131	CUS26440.1	LACOL_1132	Uncharacterized protein	+	57	0.00298	GGATGTG
cds973	CUS26282.1	LACOL_0974	37-kD nucleoid-associated bacterial protein	+	130	0.00298	AGTGGTA
cds748	CUS26057.1	LACOL_0749	HAD superfamily (Subfamily IIIA) phosphatase, TIGR01668	+	93	0.00298	AGTGGCG
cds654	CUS25963.1	LACOL_0655	MOP superfamily multidrug oligosaccharidyl-lipid polysaccharide flippase transporter	+	155	0.00298	AAAGGAA
cds460	CUS25769.1	LACOL_0461	Ribonuclease J	+	249	0.00298	AAAGGAA
cds32	CUS25341.1	LACOL_0033	Uncharacterized protein	+	122	0.00321	AAAGGTA
cds39	CUS25348.1	LACOL_0040	Heavy metal translocating P-type ATPase	-	41	0.00388	TAAGGTA
cds1146	CUS26455.1	LACOL_1147	GTP-binding protein TypA BipA	+	83	0.0041	AGGGAAG
cds1350	CUS26662.1	LACOL_1351	Glutamine--fructose-6-phosphate aminotransferase [isomerizing]	+	120	0.00461	GATGGAA
cds1165	CUS26474.1	LACOL_1166	Alpha-ribazole phosphatase	-	48	0.00542	AAAGGTT
cds1527	CUS26859.1	LACOL_1528	Permease of the major facilitator superfamily	+	48	0.007	GAAGAAA

## Sheet: 4_185
4 degree 185 min upregulated genes motif1
MOTIF WGGAGGWRW MEME-1 width = 9 sites = 213 E-value = 3.1e-030
Tomtom database Match [database] (e-value):		-
CDS	Protein ID	Locus Tag	Annoatation	Strand	Start	P-value	Site
cds469	CUS25778.1	LACOL_0470	Gamma-aminobutyrate permease	+	286	1.04e-06	AGGAGGAGA
cds1439	CUS26765.1	LACOL_1440	D-alanyl-D-alanine dipeptidase	-	166	2.94e-06	GGGAGGAGT
cds1094	CUS26403.1	LACOL_1095	Methyl-directed repair DNA adenine methylase	+	138	4.41e-06	AGGAGGAGC
cds608	CUS25917.1	LACOL_0609	Putative mannosyl-glycoprotein endo-beta-N-acetylglucosamidase	+	110	4.41e-06	TGGAGGAGA
cds1564	CUS26903.1	LACOL_1565	Uncharacterized protein	+	283	5.63e-06	GGGAGGAGC
cds1112	CUS26421.1	LACOL_1113	Cna protein B-type domain-containing protein	+	287	7.1e-06	TGGAGGAGT
cds1550	CUS26886.1	LACOL_1551	4-diphosphocytidyl-2-C-methyl-D-erythritol kinase	+	146	9.01e-06	AGGAGGTGT
cds883	CUS26192.1	LACOL_0884	30S ribosomal protein S16	+	75	9.01e-06	AGGAGGTGT
cds6	CUS25315.1	LACOL_0007	30S ribosomal protein S6	+	183	9.01e-06	AGGAGGTGT
cds1521	CUS26852.1	LACOL_1522	DEAD-box ATP-dependent RNA helicase CshA	+	123	1.32e-05	AGGAGGAAA
cds1435	CUS26760.1	LACOL_1436	ECF subfamily RNA polymerase sigma-24 factor	+	261	1.32e-05	AGGAGGAAA
cds1430	CUS26753.1	LACOL_1431	50S ribosomal protein L1	+	79	1.32e-05	AGGAGGAAA
cds1406	CUS26725.1	LACOL_1407	Redox-sensing transcriptional repressor Rex	+	150	1.32e-05	AGGAGGAAA
cds1376	CUS26689.1	LACOL_1377	ATP-dependent Clp protease proteolytic subunit	+	95	1.32e-05	AGGAGGAAA
cds846	CUS26155.1	LACOL_0847	Elongation factor P	+	54	1.32e-05	AGGAGGAAA
cds705	CUS26014.1	LACOL_0706	Groel supressor protein suge	+	169	1.32e-05	AGGAGGAAA
cds1721	CUS27082.1	LACOL_1722	50S ribosomal protein L34	+	286	1.65e-05	AGGAGGTGC
cds1135	CUS26444.1	LACOL_1136	30S ribosomal protein S20	+	232	1.65e-05	TGGAGGTGA
cds842	CUS26151.1	LACOL_0843	50S ribosomal protein L21	+	286	1.65e-05	AGGAGGTGC
cds781	CUS26090.1	LACOL_0782	tRNA dimethylallyltransferase	-	5	1.65e-05	AGGAGGCGT
cds307	CUS25616.1	LACOL_0308	ABC transporter ATP-binding protein YhaQ	+	110	1.65e-05	AGGAGGGGT
cds1366	CUS26678.1	LACOL_1367	Preprotein translocase subunit SecG	+	214	2.05e-05	AGGAGGAAT
cds1089	CUS26398.1	LACOL_1090	Putative SNARE associated Golgi protein	-	6	2.05e-05	AGGAGGAAT
cds1039	CUS26348.1	LACOL_1040	Glycine betaine carnitine choline transport protein	+	257	2.05e-05	AGGAGGAAT
cds860	CUS26169.1	LACOL_0861	Uncharacterized protein	+	174	2.05e-05	CGGAGGAGT
cds666	CUS25975.1	LACOL_0667	Transcriptional regulator	+	119	2.05e-05	AGGAGGAAT
cds745	CUS26054.1	LACOL_0746	Translation initiation factor IF-3	+	222	2.39e-05	TGGAGGTGT
cds1431	CUS26754.1	LACOL_1432	50S ribosomal protein L11	+	80	2.89e-05	GGGAGGGGC
cds1288	CUS26597.1	LACOL_1289	Glycerophosphodiester phosphodiesterase [Lactobacillus oligofermentans DSM 15707 = LMG 22743]	+	63	2.89e-05	TGGAGGAAA
cds1259	CUS26568.1	LACOL_1260	Protein RecA	+	83	2.89e-05	AGGAGGAAC
cds516	CUS25825.1	LACOL_0517	50S ribosomal protein L13	+	154	2.89e-05	TGGAGGAAA
cds506	CUS25815.1	LACOL_0507	Translation initiation factor IF-1	+	115	2.89e-05	AGGAGGAAC
cds494	CUS25803.1	LACOL_0495	50S ribosomal protein L14	+	38	2.89e-05	AGGAGGACA
cds1064	CUS26373.1	LACOL_1065	Ribosome maturation factor RimP	+	109	3.4e-05	TGGAGGTGC
cds648	CUS25957.1	LACOL_0649	Methyladenine glycosylase	-	86	3.4e-05	AGGAGGTAA
cds19	CUS25328.1	LACOL_0020	Alkaline phosphatase synthesis transcriptional regulatory protein phop	+	284	3.4e-05	TGGAGGGGT
cds1503	CUS26834.1	LACOL_1504	Dipeptide tripeptide transporter	+	288	4.15e-05	TGGAGGAAT
cds1460	CUS26786.1	LACOL_1461	ABC superfamily ATP binding cassette transporter, membrane protein	+	147	4.15e-05	AGGAGGATA
cds1175	CUS26484.1	LACOL_1176	Isoleucine--tRNA ligase	+	287	4.15e-05	AGGAGGACT
cds983	CUS26292.1	LACOL_0984	GatB Yqey domain-containing protein	+	95	4.15e-05	TGGAGGAAT
cds1375	CUS26688.1	LACOL_1376	Uncharacterized protein	-	6	4.92e-05	AGGAGGCAA
cds1374	CUS26687.1	LACOL_1375	Uncharacterized protein	+	231	4.92e-05	AGGAGGCAA
cds757	CUS26066.1	LACOL_0758	50S ribosomal protein L32	+	36	4.92e-05	AGGAGGTGG
cds483	CUS25792.1	LACOL_0484	30S ribosomal protein S10	+	287	4.92e-05	AGGAGGGAA
cds24	CUS25333.1	LACOL_0025	Sporulation membrane serine protease	+	77	4.92e-05	GGGAGGATA
cds1379	CUS26692.1	LACOL_1380	Nucleotide-binding protein YvcJ	+	93	5.73e-05	CGGAGGAAA
cds1309	CUS26618.1	LACOL_1310	Uracil:cation symporter	+	137	5.73e-05	AGGAGGATT
cds1290	CUS26599.1	LACOL_1291	Ribosomal protein S2	+	155	5.73e-05	TGGAGGAAC
cds1139	CUS26448.1	LACOL_1140	Competence protein ComEA	+	39	5.73e-05	AGGAGGATT
cds984	CUS26293.1	LACOL_0985	30S ribosomal protein S21	+	128	5.73e-05	GGGAGGGAA
cds463	CUS25772.1	LACOL_0464	Cold shock-like protein CspLA	+	212	5.73e-05	AGGAGGATT
cds235	CUS25544.1	LACOL_0236	3-demethylubiquinone-9 3-methyltransferase	+	132	5.73e-05	CGGAGGAAA
cds168	CUS25477.1	LACOL_0169	Uric acid permease PucJ	+	289	5.73e-05	AGGAGGATT
cds1518	CUS26849.1	LACOL_1519	mRNA interferase	+	58	6.76e-05	AGGAGGTCA
cds1123	CUS26432.1	LACOL_1124	Antimicrobial peptide ABC transporter ATP-binding component	+	158	6.76e-05	TGGAGGTAA
cds1658	CUS27014.1	LACOL_1659	Integral membrane protein	+	132	7.95e-05	TGGAGGACT
cds1281	CUS26590.1	LACOL_1282	Ribosomal protein S4 (Fragment)	+	183	7.95e-05	TGGAGGACT
cds1271	CUS26580.1	LACOL_1272	Cell shape-determining protein MreC	+	94	7.95e-05	TGGAGGATA
cds905	CUS26214.1	LACOL_0906	Class I SAM-dependent RNA methyltransferase	+	130	7.95e-05	GGGGGGAGA
cds1596	CUS26948.1	LACOL_1597	Glucose-1-phosphate thymidylyltransferase	+	137	9.33e-05	TGGAGGTAT
cds1355	CUS26667.1	LACOL_1356	Sodium:proton antiporter	+	47	9.33e-05	AGGGGGAGT
cds1266	CUS26575.1	LACOL_1267	Cardiolipin synthase	+	45	9.33e-05	GGGAGGATC
cds1265	CUS26574.1	LACOL_1266	Aspartokinase	-	5	9.33e-05	TGGAGGCAA
cds1264	CUS26573.1	LACOL_1265	Predicted Zn-dependent peptidase	+	180	9.33e-05	TGGAGGCAA
cds1324	CUS26633.1	LACOL_1325	Transcriptional regulator	+	288	0.000102	GGGAGGTTA
cds1158	CUS26467.1	LACOL_1159	Gamma-D-glutamate-meso-diaminopimelate muropeptidase	+	243	0.000102	AAGAGGAGT
cds1118	CUS26427.1	LACOL_1119	Ribonuclease Z	-	4	0.000102	CGGAGGAAC
cds775	CUS26084.1	LACOL_0776	5-formyltetrahydrofolate cyclo-ligase	+	69	0.000102	AAGAGGAGT
cds1365	CUS26677.1	LACOL_1366	Phospholipid/glycerol acyltransferase	+	28	0.00012	AGGAGGTTT
cds917	CUS26226.1	LACOL_0918	DNA-binding transcriptional repressor MarR	-	7	0.00012	TGGAGGCAT
cds184	CUS25493.1	LACOL_0185	Uncharacterized protein	+	138	0.00012	TGGAGGTCA
cds662	CUS25971.1	LACOL_0663	Uncharacterized protein	-	4	0.000132	CGGAGGACT
cds482	CUS25791.1	LACOL_0483	Elongation factor G	+	109	0.000132	GGAAGGAGA
cds464	CUS25773.1	LACOL_0465	Threonine/serine exporter	+	98	0.000132	AGGTGGTGA
cds192	CUS25501.1	LACOL_0193	Uncharacterized protein	+	284	0.000132	GGGAGGCTA
cds1674	CUS27030.1	LACOL_1675	Serine-rich surface protein%2C SraP-like	+	288	0.000154	TGGAGGCAC
cds1155	CUS26464.1	LACOL_1156	DNA-dependent RNA polymerase auxiliary subunit epsilon	-	5	0.000154	AAGAGGTGA
cds1027	CUS26336.1	LACOL_1028	Transketolase	-	167	0.000154	AAGAGGTGA
cds683	CUS25992.1	LACOL_0684	Uncharacterized protein	-	5	0.000154	ATGAGGAGA
cds524	CUS25833.1	LACOL_0525	Mannosyl-glycoprotein endo-beta-N-acetylglucosaminidase	+	200	0.000154	AAGAGGTGA
cds512	CUS25821.1	LACOL_0513	Energy-coupling factor transporter ATP-binding protein EcfA	+	64	0.000154	TGGTGGAGT
cds383	CUS25692.1	LACOL_0384	Permease of the major facilitator superfamily	+	247	0.000154	AGAAGGAGT
cds1269	CUS26578.1	LACOL_1270	Ectoine hydroxyectoine ABC transporter, permease EhuD	+	288	0.000167	AGGAGGATG
cds1650	CUS27005.1	LACOL_1651	tRNA (Uracil-5-)-methyltransferase	-	5	0.000193	ATGAGGAGT
cds1449	CUS26775.1	LACOL_1450	Malate transporter	+	81	0.000193	TGGAGGCCT
cds903	CUS26212.1	LACOL_0904	UPF0398 protein	+	65	0.000193	TGAAGGAGA
cds774	CUS26083.1	LACOL_0775	50S ribosomal protein L33	+	85	0.000193	TGGAGGTTT
cds756	CUS26065.1	LACOL_0757	COG1399 protein in cluster with ribosomal protein L32p, Firmicutes subfamily	+	67	0.000193	AGGAGGGTC
cds587	CUS25896.1	LACOL_0588	O-acetyltransferase	+	60	0.000193	TGAAGGAGA
cds586	CUS25895.1	LACOL_0587	Putative mannosyl-glycoprotein endo-beta-N-acetylglucosamidase	+	132	0.000193	ATGAGGAGT
cds528	CUS25837.1	LACOL_0529	ATP-dependent DNA helicase	+	118	0.000193	AAGAGGGGA
cds518	CUS25827.1	LACOL_0519	Uncharacterized protein	+	207	0.000193	GGGAGGATG
cds462	CUS25771.1	LACOL_0463	Mn-dependent transcriptional regulator MntR	-	5	0.000193	TGGAGGCTA
cds309	CUS25618.1	LACOL_0310	Transcriptional regulator	+	131	0.000193	TGGAGGCTA
cds91	CUS25400.1	LACOL_0092	MFS general substrate transporter	-	4	0.000193	ATGAGGAGT
cds2	CUS25311.1	LACOL_0003	S4 domain-containing protein YaaA	-	21	0.000193	ATGAGGAGT
cds1609	CUS26963.1	LACOL_1610	Polymerization and chain length determination protein	+	178	0.000214	CGGAGGAAG
cds1353	CUS26665.1	LACOL_1354	Diadenylate cyclase	-	46	0.000214	TGGTGGTGA
cds1247	CUS26556.1	LACOL_1248	Alanine--tRNA ligase	+	240	0.000214	CAGAGGAGA
cds1190	CUS26499.1	LACOL_1191	Transcriptional regulator MraZ	+	151	0.000214	TGGGGGTGA
cds536	CUS25845.1	LACOL_0537	RNA methyltransferase TrmA	+	101	0.000214	CAGAGGAGA
cds531	CUS25840.1	LACOL_0532	Aspartyl/glutamyl-tRNA(Asn/Gln) amidotransferase subunit C	+	148	0.000214	AAGAGGAAA
cds1671	CUS27027.1	LACOL_1672	Serine-aspartate repeat-containing protein	+	242	0.000243	TGAAGGAGT
cds1603	CUS26956.1	LACOL_1604	Putative glycosyltransferase	+	41	0.000243	TGAAGGAGT
cds1127	CUS26436.1	LACOL_1128	Probable GTP-binding protein EngB	+	70	0.000243	CGGAGGTTA
cds773	CUS26082.1	LACOL_0774	Penicillin-binding protein transpeptidase	+	158	0.000243	TGAAGGAGT
cds636	CUS25945.1	LACOL_0637	Transketolase	+	287	0.000243	TGGAGGCTT
cds1689	CUS27047.1	LACOL_1690	ATP-dependent helicase/deoxyribonuclease subunit B	+	137	0.000267	AAGAGGAAT
cds1505	CUS26836.1	LACOL_1506	tRNA-dihydrouridine synthase	+	57	0.000267	ATGAGGTGA
cds952	CUS26261.1	LACOL_0953	Ribosome biogenesis GTPase Der	+	69	0.000267	ATGAGGTGA
cds637	CUS25946.1	LACOL_0638	Alcohol dehydrogenase	+	262	0.000267	TGGTGGTGT
cds607	CUS25916.1	LACOL_0608	Putative membrane protein	-	57	0.000267	AGGTGGCGC
cds1551	CUS26888.1	LACOL_1552	Protein Veg	+	75	0.000305	GTGAGGTGA
cds1249	CUS26558.1	LACOL_1250	DHH family phosphoesterase	+	75	0.000305	GAGAGGAAT
cds967	CUS26276.1	LACOL_0968	DNA polymerase III subunit alpha	-	7	0.000305	GTGAGGTGA
cds579	CUS25888.1	LACOL_0580	Methionine aminopeptidase	-	6	0.000305	AGAAGGAAA
cds480	CUS25789.1	LACOL_0481	30S ribosomal protein S12	+	74	0.000305	TGGTGGAAA
cds209	CUS25518.1	LACOL_0210	Ectoine hydroxyectoine ABC transporter, permease EhuC	+	98	0.000305	TAGAGGGGA
cds977	CUS26286.1	LACOL_0978	Glycine--tRNA ligase alpha subunit	+	161	0.00034	GGGTGGAAC
cds768	CUS26077.1	LACOL_0769	Endolytic murein transglycosylase	+	92	0.00034	TGGTGGGGT
cds766	CUS26075.1	LACOL_0767	Phenylalanine--tRNA ligase alpha subunit	+	236	0.00034	GGGCGGAGT
cds535	CUS25844.1	LACOL_0536	Alpha-glucosidase	+	123	0.00034	AAGAGGACA
cds385	CUS25694.1	LACOL_0386	Transcriptional regulator	+	106	0.000389	AAGAGGTAA
cds1686	CUS27043.1	LACOL_1687	Adenylosuccinate synthetase	+	252	0.00044	AGGTGGCAA
cds1522	CUS26853.1	LACOL_1523	UDP-N-acetylmuramoyl-tripeptide--D-alanyl-D-alanine ligase	+	91	0.00044	AGGTGGTAT
cds1396	pseudo	LACOL_1397	Peptide chain release factor 2 PrfB	+	53	0.00044	CGGAGGATG
cds975	CUS26284.1	LACOL_0976	DNA primase	+	144	0.00044	ATGAGGGGT
cds142	CUS25451.1	LACOL_0143	Multidrug transport protein	+	201	0.00044	TTGAGGTGA
cds1588	CUS26936.1	LACOL_1589	Azaleucine resistance protein AzlC	+	280	0.0005	TGGGGGAAC
cds1156	CUS26465.1	LACOL_1157	Diacylglycerol kinase catalytic subunit	+	77	0.0005	CGGGGGAAA
cds941	CUS26250.1	LACOL_0942	Ethanolamine utilization protein EutQ	+	59	0.0005	AGGTGGATT
cds459	CUS25768.1	LACOL_0460	Transcriptional regulator	-	7	0.0005	AAGAGGTAT
cds458	CUS25767.1	LACOL_0459	Lincomycin resistance protein LmrB	+	206	0.0005	AAGAGGTAT
cds193	CUS25502.1	LACOL_0194	Uncharacterized protein	+	95	0.0005	TGGAGGTTG
cds1293	CUS26602.1	LACOL_1294	Methionine import ATP-binding protein MetN	+	196	0.000559	AGGTGGCAT
cds523	CUS25832.1	LACOL_0524	PTS system N-acetylglucosamine-specific EIICBA component	+	195	0.000635	AAGGGGAGA
cds460	CUS25769.1	LACOL_0461	Ribonuclease J	+	173	0.000635	GGGCGGGGA
cds206	CUS25515.1	LACOL_0207	Uncharacterized protein	-	6	0.000635	ATGAGGACA
cds1589	CUS26938.1	LACOL_1590	D-alanyl-D-alanine serine-type carboxypeptidase	+	56	0.000716	AGGAGACGA
cds1516	CUS26847.1	LACOL_1517	L-lactate dehydrogenase	-	12	0.000716	AGAAGGGAA
cds1446	CUS26772.1	LACOL_1447	2,3-bisphosphoglycerate-dependent phosphoglycerate mutase	+	153	0.000716	GAGAGGTCA
cds1116	CUS26425.1	LACOL_1117	Single-stranded-DNA-specific exonuclease RecJ	+	59	0.000716	TGGTGGGAA
cds1341	CUS26650.1	LACOL_1342	Aggregation promoting factor	+	104	0.000811	TGAAGGACA
cds1081	CUS26390.1	LACOL_1082	Transcriptional repressor LexA	-	4	0.000811	ACGAGGTGC
cds884	CUS26193.1	LACOL_0885	Ribosome maturation factor RimM	+	181	0.000811	ATGAGGATA
cds660	CUS25969.1	LACOL_0661	Deoxyadenosine kinase	+	147	0.000811	AGAAGGACC
cds280	CUS25589.1	LACOL_0281	ABC transporter ATP-binding protein uup	+	88	0.000811	GCGAGGAAA
cds93	CUS25402.1	LACOL_0094	Permuted papain-like amidase enzyme, YaeF/YiiX, C92 family	-	3	0.000811	AGGAGAAAA
cds1095	CUS26404.1	LACOL_1096	Superfamily II DNA or RNA helicase, SNF2 family	+	100	0.000901	AGATGGAGA
cds183	CUS25492.1	LACOL_0184	Putative cell surface protein	+	27	0.000901	GAGAGGTTA
cds78	CUS25387.1	LACOL_0079	Hemolysin or related protein containing CBS domain	+	177	0.000901	AGAAGGTAC
cds1346	CUS26657.1	LACOL_1347	Peptidoglycan-N-acetylmuramate O-acetyltransferase	-	203	0.00101	AAAAGGAGA
cds1210	CUS26519.1	LACOL_1211	Cytochrome O ubiquinol oxidase	+	141	0.00101	AAGAGGTTT
cds1166	CUS26475.1	LACOL_1167	tRNA-specific 2-thiouridylase MnmA	+	220	0.00101	TGAAGGATA
cds886	CUS26195.1	LACOL_0887	50S ribosomal protein L19	+	132	0.00101	AAAAGGAGA
cds143	CUS25452.1	LACOL_0144	Mannosyl-glycoprotein endo-beta-N-acetylglucosamidase	+	287	0.00101	GGGAGAGGT
cds1720	CUS27081.1	LACOL_1721	Ribonuclease P protein component	+	1	0.00112	AGAAGGCCA
cds1423	CUS26745.1	LACOL_1424	16S rRNA methyltransferase	+	211	0.00112	TGGAGACGA
cds1146	CUS26455.1	LACOL_1147	GTP-binding protein TypA BipA	+	80	0.00112	TGAAGGGAA
cds1028	CUS26337.1	LACOL_1029	FAD:protein FMN transferase	+	109	0.00112	AAGTGGTGA
cds1011	CUS26320.1	LACOL_1012	Uncharacterized protein	-	5	0.00112	GTGAGGATT
cds964	CUS26273.1	LACOL_0965	Conserved virulence factor B	+	149	0.00112	TCGAGGAAA
cds236	CUS25545.1	LACOL_0237	Major facilitator superfamily multidrug transporter	+	84	0.00112	TTGAGGTAA
cds1434	CUS26758.1	LACOL_1435	50S ribosomal protein L33	+	66	0.00123	GGGTGGCTT
cds1432	CUS26756.1	LACOL_1433	Transcription termination/antitermination protein NusG	+	40	0.00123	TTGAGGACT
cds1026	CUS26335.1	LACOL_1027	Transposase	+	74	0.00123	GTGAGGTAC
cds25	CUS25334.1	LACOL_0026	Ribosomal RNA large subunit methyltransferase H	+	289	0.00123	AAGAGGTAG
cds1447	CUS26773.1	LACOL_1448	Gamma-D-glutamate-meso-diaminopimelate muropeptidase	+	221	0.00136	AGGAGATAA
cds583	CUS25892.1	LACOL_0584	Recombination regulator RecX	+	95	0.00136	GAAAGGAGT
cds582	CUS25891.1	LACOL_0583	Uncharacterized protein	-	8	0.00136	GAAAGGAGT
cds1528	CUS26861.1	LACOL_1529	50S ribosomal protein L31 type B	+	96	0.00147	AAAAGGAGC
cds638	CUS25947.1	LACOL_0639	Mannose-6-phosphate isomerase, class I	+	84	0.00147	GGAAGGGCT
cds845	CUS26154.1	LACOL_0846	Xaa-Pro dipeptidase	+	61	0.00162	AGGAGATAT
cds627	CUS25936.1	LACOL_0628	Aggregation promoting factor	-	252	0.00162	ACGAGGATT
cds1120	CUS26429.1	LACOL_1121	GTPase Obg	+	55	0.00174	CGGAGAAAA
cds1113	CUS26422.1	LACOL_1114	Putative transmembrane receptor%2C TarH-containing	+	88	0.00174	AAGGGGAAT
cds897	CUS26206.1	LACOL_0898	Mevalonate kinase	-	4	0.00174	CGGAGAAAA
cds748	CUS26057.1	LACOL_0749	HAD superfamily (Subfamily IIIA) phosphatase, TIGR01668	+	95	0.00174	TGGCGGATA
cds1601	CUS26954.1	LACOL_1602	Lipopolysaccharide cholinephosphotransferase	+	87	0.0019	AAAAGGTGT
cds1597	CUS26949.1	LACOL_1598	Putative membrane protein	+	129	0.0019	TAGAGGATG
cds1517	CUS26848.1	LACOL_1518	Cystathionine beta-synthase CBS domain protein	+	246	0.0019	ATGAGGGTT
cds1024	CUS26333.1	LACOL_1025	Integrase catalytic region	-	23	0.0019	TGAAGGTCC
cds892	CUS26201.1	LACOL_0893	Predicted hydrolase of the HAD superfamily	-	3	0.0019	TGGAGATAA
cds1350	CUS26662.1	LACOL_1351	Glutamine--fructose-6-phosphate aminotransferase [isomerizing]	+	119	0.00204	GGATGGAAA
cds1207	CUS26516.1	LACOL_1208	MBL fold metallo-hydrolase	+	58	0.00204	GGGAGATCA
cds48	CUS25357.1	LACOL_0049	Putative transcriptional regulator	+	63	0.00204	AAGTGGACA
cds629	CUS25938.1	LACOL_0630	Phosphate ABC transporter, periplasmic phosphate-binding protein PstS	+	178	0.00222	AAAAGGGGT
cds510	CUS25819.1	LACOL_0511	DNA-directed RNA polymerase subunit alpha	+	71	0.00222	AAGGGGTAA
cds46	CUS25355.1	LACOL_0047	HTH-type transcriptional regulator NmtR	+	178	0.00222	GAAAGGAAA
cds1610	CUS26964.1	LACOL_1611	Cell envelope-associated transcriptional attenuator LytR-CpsA-Psr	+	196	0.00237	ATGTGGGGT
cds1448	CUS26774.1	LACOL_1449	DMT family transporter	+	116	0.00237	GGGAGATTA
cds1289	CUS26598.1	LACOL_1290	D-alanine--D-alanine ligase A	+	91	0.00237	GTGTGGAAA
cds470	CUS25779.1	LACOL_0471	Deoxyadenosine kinase/Deoxyguanosine kinase	+	116	0.00237	ACAAGGAGA
cds318	CUS25627.1	LACOL_0319	Alpha beta hydrolase	-	7	0.00237	CAAAGGAGT
cds1041	CUS26350.1	LACOL_1042	Uncharacterized protein	+	285	0.00256	GAAAGGAAT
cds1040	CUS26349.1	LACOL_1041	Galactoside O-acetyltransferase	+	283	0.00256	AAGTGGTAT
cds973	CUS26282.1	LACOL_0974	37-kD nucleoid-associated bacterial protein	+	129	0.00256	AAGTGGTAT
cds763	CUS26072.1	LACOL_0764	RNA methyltransferase	+	127	0.00256	GTGGGGTGC
cds1669	CUS27025.1	LACOL_1670	Serine-aspartate repeat-containing protein	-	84	0.00274	TGGAGAATC
cds1373	CUS26686.1	LACOL_1374	Glycerol uptake facilitator	-	65	0.00274	AGGAGCTTA
cds1131	CUS26440.1	LACOL_1132	Uncharacterized protein	+	56	0.00298	AGGATGTGA
cds468	CUS25777.1	LACOL_0469	Putative N-Acyltransferase	-	39	0.00298	TGGAGCATT
cds1145	CUS26454.1	LACOL_1146	Cell division-specific peptidoglycan biosynthesis regulator FtsW	+	84	0.00347	ATGGGGATA
cds1604	CUS26957.1	LACOL_1605	LPS biosynthesis like polysaccharide polymerase	+	37	0.00373	TGGATGAGC
cds1045	CUS26354.1	LACOL_1046	Elongation factor 4	+	80	0.00373	CGGAGAAAG
cds1670	CUS27026.1	LACOL_1671	Serine-aspartate repeat-containing protein	+	66	0.00435	TGAAGCAGA
cds1410	CUS26731.1	LACOL_1411	tRNA threonylcarbamoyl adenosine modification protein YeaZ	+	86	0.00435	TTGTGGTAA
cds654	CUS25963.1	LACOL_0655	MOP superfamily multidrug oligosaccharidyl-lipid polysaccharide flippase transporter	+	154	0.00435	AAAAGGAAG
cds456	CUS25765.1	LACOL_0457	Branched-chain amino acid transport protein AzlC	+	93	0.00435	GAAAGGCAT
cds1583	CUS26929.1	LACOL_1584	Uncharacterized protein	+	102	0.00471	TGGAAGAGT
cds1672	CUS27028.1	LACOL_1673	Serine-aspartate repeat-containing protein	+	30	0.00632	TGAAGCTGA
cds32	CUS25341.1	LACOL_0033	Uncharacterized protein	+	121	0.00678	GAAAGGTAG
cds1527	CUS26859.1	LACOL_1528	Permease of the major facilitator superfamily	+	47	0.00943	AGAAGAAAG

## Sheet: 14_35
14 degree 35 min upregulated genes motif1									14 degree 35 min upregulated genes motif2														14 degree 35 min upregulated genes motif3
MOTIF WGGAGGWRW MEME-1 width = 9 sites = 159 E-value = 1.0e-004									MOTIF AAWCTKWYCTTGMARATAMWYWWGYYYWYTWGTAKAATGTKTRDWGTTG MEME-2 width = 49 sites = 6 E-value = 5.5e-004														MOTIF CMGSWYCTCRKTTWARYKAWYCYCASYSWMGYWYTACTT MEME-3 width = 39 sites = 4 E-value = 4.8e-003
Tomtom database Match [database] (e-value):		-							Tomtom database Match [database] (e-value):		-												Tomtom database Match [database] (e-value):		-
CDS	Protein ID	Locus Tag	Annoatation	Strand	Start	P-value	Site		CDS	Protein ID	Locus Tag	Annoatation	Strand	Start	P-value	Site							CDS	Protein ID	Locus Tag	Annoatation	Strand	Start	P-value	Site
cds1521	CUS26852.1	LACOL_1522	DEAD-box ATP-dependent RNA helicase CshA	+	123	7.55e-06	AGGAGGAAA		cds1135	CUS26444.1	LACOL_1136	30S ribosomal protein S20	+	153	1.13e-21	AAACTGTCCTTGCAAATACTCATGTCCTTTTGTATAATGTTTAGTGTTG							cds1135	CUS26444.1	LACOL_1136	30S ribosomal protein S20	-	44	5.31e-20	CCGGTTCTCAGTTTAGCGATCCTCACCGACGTTTTACTT
cds1480	CUS26808.1	LACOL_1481	Enoyl-CoA hydratase carnithine racemase	-	6	7.55e-06	AGGAGGAAA		cds1134	CUS26443.1	LACOL_1135	30S ribosomal protein S15	-	45	1.13e-21	AAACTGTCCTTGCAAATACTCATGTCCTTTTGTATAATGTTTAGTGTTG							cds1134	CUS26443.1	LACOL_1135	30S ribosomal protein S15	+	164	5.31e-20	CCGGTTCTCAGTTTAGCGATCCTCACCGACGTTTTACTT
cds1435	CUS26760.1	LACOL_1436	ECF subfamily RNA polymerase sigma-24 factor	+	261	7.55e-06	AGGAGGAAA		cds684	CUS25993.1	LACOL_0685	Na+-driven multidrug efflux pump	+	90	4.61e-20	AATCTTTTCTTGAAGATAAATTAGCTTACGAGTAGAATGTGTGAAGTTG							cds684	CUS25993.1	LACOL_0685	Na+-driven multidrug efflux pump	+	3	1.11e-18	CAGCACCTCGTTTAAATTAATCCCAGTCTAGCACTACTT
cds1376	CUS26689.1	LACOL_1377	ATP-dependent Clp protease proteolytic subunit	+	95	7.55e-06	AGGAGGAAA		cds683	CUS25992.1	LACOL_0684	Uncharacterized protein	-	29	4.61e-20	AATCTTTTCTTGAAGATAAATTAGCTTACGAGTAGAATGTGTGAAGTTG							cds683	CUS25992.1	LACOL_0684	Uncharacterized protein	-	126	1.11e-18	CAGCACCTCGTTTAAATTAATCCCAGTCTAGCACTACTT
cds705	CUS26014.1	LACOL_0706	Groel supressor protein suge	+	169	7.55e-06	AGGAGGAAA		cds756	CUS26065.1	LACOL_0757	COG1399 protein in cluster with ribosomal protein L32p, Firmicutes subfamily	+	14	5.73e-15	CAAATTACATTGACAATCGAATTTTGCGCTAGTATAATGTAATTTGTTG
cds608	CUS25917.1	LACOL_0609	Putative mannosyl-glycoprotein endo-beta-N-acetylglucosamidase	+	110	7.55e-06	TGGAGGAGA		cds44	CUS25353.1	LACOL_0045	ABC-type multidrug transport system ATPase and permease component	-	160	8.36e-15	CCACTCACGTCGGCCAAAATTTTGCTTATTCTCCCAATCTTTACCGTTT
cds44	CUS25353.1	LACOL_0045	ABC-type multidrug transport system ATPase and permease component	+	255	7.55e-06	AGGAGGAAA
cds1135	CUS26444.1	LACOL_1136	30S ribosomal protein S20	+	232	1.26e-05	TGGAGGTGA
cds1134	CUS26443.1	LACOL_1135	30S ribosomal protein S15	-	6	1.26e-05	TGGAGGTGA
cds883	CUS26192.1	LACOL_0884	30S ribosomal protein S16	+	75	1.26e-05	AGGAGGTGT
cds6	CUS25315.1	LACOL_0007	30S ribosomal protein S6	+	183	1.26e-05	AGGAGGTGT
cds1439	CUS26765.1	LACOL_1440	D-alanyl-D-alanine dipeptidase	-	166	1.45e-05	GGGAGGAGT
cds449	CUS25758.1	LACOL_0450	Ser-adhes-N-term domain protein	+	157	1.45e-05	GGGAGGAAA
cds1721	CUS27082.1	LACOL_1722	50S ribosomal protein L34	+	286	1.49e-05	AGGAGGTGC
cds842	CUS26151.1	LACOL_0843	50S ribosomal protein L21	+	286	1.49e-05	AGGAGGTGC
cds1366	CUS26678.1	LACOL_1367	Preprotein translocase subunit SecG	+	214	2.31e-05	AGGAGGAAT
cds1129	CUS26438.1	LACOL_1130	Trigger factor	+	142	2.31e-05	TGGAGGAAA
cds1112	CUS26421.1	LACOL_1113	Cna protein B-type domain-containing protein	+	287	2.31e-05	TGGAGGAGT
cds1089	CUS26398.1	LACOL_1090	Putative SNARE associated Golgi protein	-	6	2.31e-05	AGGAGGAAT
cds1039	CUS26348.1	LACOL_1040	Glycine betaine carnitine choline transport protein	+	257	2.31e-05	AGGAGGAAT
cds516	CUS25825.1	LACOL_0517	50S ribosomal protein L13	+	154	2.31e-05	TGGAGGAAA
cds1627	CUS26981.1	LACOL_1628	Threonine--tRNA ligase	+	285	2.43e-05	AGGAGGACA
cds494	CUS25803.1	LACOL_0495	50S ribosomal protein L14	+	38	2.43e-05	AGGAGGACA
cds1632	CUS26987.1	LACOL_1633	30S ribosomal protein S14	-	5	3.5e-05	AGGAGGTAT
cds745	CUS26054.1	LACOL_0746	Translation initiation factor IF-3	+	222	3.5e-05	TGGAGGTGT
cds1375	CUS26688.1	LACOL_1376	Uncharacterized protein	-	6	3.92e-05	AGGAGGCAA
cds1374	CUS26687.1	LACOL_1375	Uncharacterized protein	+	231	3.92e-05	AGGAGGCAA
cds1064	CUS26373.1	LACOL_1065	Ribosome maturation factor RimP	+	109	4.45e-05	TGGAGGTGC
cds616	CUS25925.1	LACOL_0617	D-ribose pyranase	+	284	4.45e-05	AGGAGGTAC
cds905	CUS26214.1	LACOL_0906	Class I SAM-dependent RNA methyltransferase	+	130	5.28e-05	GGGGGGAGA
cds483	CUS25792.1	LACOL_0484	30S ribosomal protein S10	+	287	5.28e-05	AGGAGGGAA
cds24	CUS25333.1	LACOL_0025	Sporulation membrane serine protease	+	77	5.28e-05	GGGAGGATA
cds1175	CUS26484.1	LACOL_1176	Isoleucine--tRNA ligase	+	287	5.63e-05	AGGAGGACT
cds757	CUS26066.1	LACOL_0758	50S ribosomal protein L32	+	36	5.63e-05	AGGAGGTGG
cds1309	CUS26618.1	LACOL_1310	Uracil:cation symporter	+	137	7.03e-05	AGGAGGATT
cds1271	CUS26580.1	LACOL_1272	Cell shape-determining protein MreC	+	94	7.03e-05	TGGAGGATA
cds464	CUS25773.1	LACOL_0465	Threonine/serine exporter	+	98	7.03e-05	AGGTGGTGA
cds463	CUS25772.1	LACOL_0464	Cold shock-like protein CspLA	+	212	7.03e-05	AGGAGGATT
cds168	CUS25477.1	LACOL_0169	Uric acid permease PucJ	+	289	7.03e-05	AGGAGGATT
cds152	CUS25461.1	LACOL_0153	Putative ABC transporter extracellular-binding protein YckB	+	101	7.03e-05	TGGAGGTAT
cds984	CUS26293.1	LACOL_0985	30S ribosomal protein S21	+	128	7.65e-05	GGGAGGGAA
cds184	CUS25493.1	LACOL_0185	Uncharacterized protein	+	138	7.65e-05	TGGAGGTCA
cds1365	CUS26677.1	LACOL_1366	Phospholipid/glycerol acyltransferase	+	28	8.86e-05	AGGAGGTTT
cds235	CUS25544.1	LACOL_0236	3-demethylubiquinone-9 3-methyltransferase	-	5	8.86e-05	TGGAGGTTA
cds228	CUS25537.1	LACOL_0229	N-acetyltransferase	+	86	0.0001	AGGAGGGAT
cds1281	CUS26590.1	LACOL_1282	Ribosomal protein S4 (Fragment)	+	183	0.000108	TGGAGGACT
cds192	CUS25501.1	LACOL_0193	Uncharacterized protein	+	284	0.000135	GGGAGGCTA
cds774	CUS26083.1	LACOL_0775	50S ribosomal protein L33	+	85	0.00015	TGGAGGTTT
cds685	CUS25994.1	LACOL_0686	Preprotein translocase, YajC subunit, yajC	+	51	0.00015	TGGGGGTAA
cds586	CUS25895.1	LACOL_0587	Putative mannosyl-glycoprotein endo-beta-N-acetylglucosamidase	+	44	0.00015	TGGGGGTAA
cds480	CUS25789.1	LACOL_0481	30S ribosomal protein S12	+	74	0.00017	TGGTGGAAA
cds462	CUS25771.1	LACOL_0463	Mn-dependent transcriptional regulator MntR	-	5	0.00017	TGGAGGCTA
cds309	CUS25618.1	LACOL_0310	Transcriptional regulator	+	131	0.00017	TGGAGGCTA
cds684	CUS25993.1	LACOL_0685	Na+-driven multidrug efflux pump	+	157	0.000191	AGGAGAAAA
cds683	CUS25992.1	LACOL_0684	Uncharacterized protein	-	2	0.000191	AGGAGAAAA
cds536	CUS25845.1	LACOL_0537	RNA methyltransferase TrmA	+	104	0.000191	AGGAGAAAA
cds482	CUS25791.1	LACOL_0483	Elongation factor G	+	109	0.000191	GGAAGGAGA
cds159	CUS25468.1	LACOL_0160	Polysaccharide deacetylase	-	126	0.000191	AGGCGGTGA
cds1522	CUS26853.1	LACOL_1523	UDP-N-acetylmuramoyl-tripeptide--D-alanyl-D-alanine ligase	+	91	0.000215	AGGTGGTAT
cds1155	CUS26464.1	LACOL_1156	DNA-dependent RNA polymerase auxiliary subunit epsilon	-	5	0.000215	AAGAGGTGA
cds1027	CUS26336.1	LACOL_1028	Transketolase	-	167	0.000215	AAGAGGTGA
cds637	CUS25946.1	LACOL_0638	Alcohol dehydrogenase	+	262	0.000215	TGGTGGTGT
cds1447	CUS26773.1	LACOL_1448	Gamma-D-glutamate-meso-diaminopimelate muropeptidase	+	221	0.00025	AGGAGATAA
cds587	CUS25896.1	LACOL_0588	O-acetyltransferase	+	60	0.00025	TGAAGGAGA
cds579	CUS25888.1	LACOL_0580	Methionine aminopeptidase	-	6	0.00025	AGAAGGAAA
cds383	CUS25692.1	LACOL_0384	Permease of the major facilitator superfamily	+	247	0.00025	AGAAGGAGT
cds371	CUS25680.1	LACOL_0372	ABC transporter ATP-binding component	-	3	0.00025	AGGAGATAA
cds1589	CUS26938.1	LACOL_1590	D-alanyl-D-alanine serine-type carboxypeptidase	+	56	0.000273	AGGAGACGA
cds1588	CUS26936.1	LACOL_1589	Azaleucine resistance protein AzlC	+	280	0.000273	TGGGGGAAC
cds1505	CUS26836.1	LACOL_1506	tRNA-dihydrouridine synthase	+	57	0.000273	ATGAGGTGA
cds1449	CUS26775.1	LACOL_1450	Malate transporter	+	81	0.000273	TGGAGGCCT
cds952	CUS26261.1	LACOL_0953	Ribosome biogenesis GTPase Der	+	69	0.000273	ATGAGGTGA
cds756	CUS26065.1	LACOL_0757	COG1399 protein in cluster with ribosomal protein L32p, Firmicutes subfamily	+	67	0.000273	AGGAGGGTC
cds523	CUS25832.1	LACOL_0524	PTS system N-acetylglucosamine-specific EIICBA component	+	198	0.000273	GGGAGAAAA
cds918	CUS26227.1	LACOL_0919	Fatty acid-binding protein DegV	+	65	0.000314	TGGAGGACG
cds775	CUS26084.1	LACOL_0776	5-formyltetrahydrofolate cyclo-ligase	+	69	0.000314	AAGAGGAGT
cds636	CUS25945.1	LACOL_0637	Transketolase	+	287	0.000314	TGGAGGCTT
cds607	CUS25916.1	LACOL_0608	Putative membrane protein	-	57	0.000314	AGGTGGCGC
cds1127	CUS26436.1	LACOL_1128	Probable GTP-binding protein EngB	+	70	0.000353	CGGAGGTTA
cds1650	CUS27005.1	LACOL_1651	tRNA (Uracil-5-)-methyltransferase	-	5	0.0004	ATGAGGAGT
cds1551	CUS26888.1	LACOL_1552	Protein Veg	+	75	0.0004	GTGAGGTGA
cds967	CUS26276.1	LACOL_0968	DNA polymerase III subunit alpha	-	7	0.0004	GTGAGGTGA
cds941	CUS26250.1	LACOL_0942	Ethanolamine utilization protein EutQ	+	59	0.0004	AGGTGGATT
cds385	CUS25694.1	LACOL_0386	Transcriptional regulator	+	106	0.0004	AAGAGGTAA
cds91	CUS25400.1	LACOL_0092	MFS general substrate transporter	-	4	0.0004	ATGAGGAGT
cds1671	CUS27027.1	LACOL_1672	Serine-aspartate repeat-containing protein	+	242	0.000465	TGAAGGAGT
cds1603	CUS26956.1	LACOL_1604	Putative glycosyltransferase	+	41	0.000465	TGAAGGAGT
cds1432	CUS26756.1	LACOL_1433	Transcription termination/antitermination protein NusG	+	101	0.000465	AGGAGATAT
cds893	CUS26202.1	LACOL_0894	Ribosomal RNA small subunit methyltransferase F	+	150	0.000465	TGGAGATAA
cds892	CUS26201.1	LACOL_0893	Predicted hydrolase of the HAD superfamily	-	3	0.000465	TGGAGATAA
cds845	CUS26154.1	LACOL_0846	Xaa-Pro dipeptidase	+	61	0.000465	AGGAGATAT
cds1529	CUS26862.1	LACOL_1530	UDP-N-acetylglucosamine 1-carboxyvinyltransferase	-	30	0.000511	ATGAGGTAA
cds1156	CUS26465.1	LACOL_1157	Diacylglycerol kinase catalytic subunit	+	77	0.000511	CGGGGGAAA
cds142	CUS25451.1	LACOL_0143	Multidrug transport protein	+	201	0.000511	TTGAGGTGA
cds1611	CUS26965.1	LACOL_1612	Uncharacterized protein	+	212	0.000593	AGGGGATGA
cds1570	CUS26909.1	LACOL_1571	Uncharacterized protein	+	208	0.000593	GGGTGGATT
cds1116	CUS26425.1	LACOL_1117	Single-stranded-DNA-specific exonuclease RecJ	+	59	0.000593	TGGTGGGAA
cds528	CUS25837.1	LACOL_0529	ATP-dependent DNA helicase	+	118	0.000593	AAGAGGGGA
cds1609	CUS26963.1	LACOL_1610	Polymerization and chain length determination protein	+	178	0.000645	CGGAGGAAG
cds615	CUS25924.1	LACOL_0616	L-fucose-proton symporter	+	52	0.000645	GGGAGAAAC
cds574	CUS25883.1	LACOL_0575	Putative protease	+	86	0.000645	TGGAGAAAT
cds886	CUS26195.1	LACOL_0887	50S ribosomal protein L19	+	135	0.00073	AGGAGAACT
cds460	CUS25769.1	LACOL_0461	Ribonuclease J	+	173	0.00073	GGGCGGGGA
cds458	CUS25767.1	LACOL_0459	Lincomycin resistance protein LmrB	+	206	0.00073	AAGAGGTAT
cds78	CUS25387.1	LACOL_0079	Hemolysin or related protein containing CBS domain	+	177	0.00073	AGAAGGTAC
cds1448	CUS26774.1	LACOL_1449	DMT family transporter	+	116	0.000816	GGGAGATTA
cds1249	CUS26558.1	LACOL_1250	DHH family phosphoesterase	+	75	0.000816	GAGAGGAAT
cds1095	CUS26404.1	LACOL_1096	Superfamily II DNA or RNA helicase, SNF2 family	+	100	0.000816	AGATGGAGA
cds1024	CUS26333.1	LACOL_1025	Integrase catalytic region	+	111	0.000816	TGGAGATAT
cds280	CUS25589.1	LACOL_0281	ABC transporter ATP-binding protein uup	+	88	0.000816	GCGAGGAAA
cds1341	CUS26650.1	LACOL_1342	Aggregation promoting factor	+	104	0.000895	TGAAGGACA
cds884	CUS26193.1	LACOL_0885	Ribosome maturation factor RimM	+	181	0.000895	ATGAGGATA
cds770	CUS26079.1	LACOL_0771	Transcription elongation factor GreA	+	77	0.000895	TAGAGGTGC
cds1166	CUS26475.1	LACOL_1167	tRNA-specific 2-thiouridylase MnmA	+	220	0.00102	TGAAGGATA
cds964	CUS26273.1	LACOL_0965	Conserved virulence factor B	+	149	0.00102	TCGAGGAAA
cds709	CUS26018.1	LACOL_0710	Multimodular transpeptidase-transglycosylase	+	169	0.00102	TGGAGATAC
cds1165	CUS26474.1	LACOL_1166	Alpha-ribazole phosphatase	+	128	0.0011	AGGTGAAAA
cds748	CUS26057.1	LACOL_0749	HAD superfamily (Subfamily IIIA) phosphatase, TIGR01668	+	95	0.0011	TGGCGGATA
cds707	CUS26016.1	LACOL_0708	Arginine--tRNA ligase	+	128	0.0011	TGAAGGCGT
cds660	CUS25969.1	LACOL_0661	Deoxyadenosine kinase	+	147	0.0011	AGAAGGACC
cds1720	CUS27081.1	LACOL_1721	Ribonuclease P protein component	+	1	0.00122	AGAAGGCCA
cds1373	CUS26686.1	LACOL_1374	Glycerol uptake facilitator	-	65	0.00122	AGGAGCTTA
cds1157	CUS26466.1	LACOL_1158	Uncharacterized protein	+	34	0.00122	TGGAGATGG
cds1028	CUS26337.1	LACOL_1029	FAD:protein FMN transferase	+	109	0.00122	AAGTGGTGA
cds1434	CUS26758.1	LACOL_1435	50S ribosomal protein L33	+	66	0.00133	GGGTGGCTT
cds1146	CUS26455.1	LACOL_1147	GTP-binding protein TypA BipA	+	80	0.00133	TGAAGGGAA
cds1120	CUS26429.1	LACOL_1121	GTPase Obg	+	55	0.00133	CGGAGAAAA
cds897	CUS26206.1	LACOL_0898	Mevalonate kinase	-	4	0.00133	CGGAGAAAA
cds1210	CUS26519.1	LACOL_1211	Cytochrome O ubiquinol oxidase	+	141	0.00145	AAGAGGTTT
cds340	CUS25649.1	LACOL_0341	Extracellular zinc metalloproteinase	+	92	0.00145	AGGGGAACA
cds1669	CUS27025.1	LACOL_1670	Serine-aspartate repeat-containing protein	-	84	0.0016	TGGAGAATC
cds1350	CUS26662.1	LACOL_1351	Glutamine--fructose-6-phosphate aminotransferase [isomerizing]	+	119	0.00172	GGATGGAAA
cds763	CUS26072.1	LACOL_0764	RNA methyltransferase	+	130	0.00172	GGGTGCAGA
cds762	CUS26071.1	LACOL_0763	Inner membrane protein translocase component YidC	-	88	0.00172	GGGTGCAGA
cds470	CUS25779.1	LACOL_0471	Deoxyadenosine kinase/Deoxyguanosine kinase	+	119	0.00172	AGGAGACTT
cds25	CUS25334.1	LACOL_0026	Ribosomal RNA large subunit methyltransferase H	+	289	0.00172	AAGAGGTAG
cds1113	CUS26422.1	LACOL_1114	Putative transmembrane receptor%2C TarH-containing	+	88	0.00187	AAGGGGAAT
cds627	CUS25936.1	LACOL_0628	Aggregation promoting factor	-	252	0.00187	ACGAGGATT
cds250	CUS25559.1	LACOL_0251	Peptidoglycan transpeptidase, ErfK-YbiS-YhnG family	+	116	0.00187	GTGGGGAGT
cds1717	CUS27078.1	LACOL_1718	tRNA modification GTPase MnmE	+	186	0.0022	AAGGGGTAT
cds1668	CUS27024.1	LACOL_1669	Serine-aspartate repeat-containing protein	+	72	0.0022	TGAAGAAGA
cds1610	CUS26964.1	LACOL_1611	Cell envelope-associated transcriptional attenuator LytR-CpsA-Psr	+	198	0.0022	GTGGGGTAA
cds1528	CUS26861.1	LACOL_1529	50S ribosomal protein L31 type B	+	99	0.0024	AGGAGCGTA
cds603	CUS25912.1	LACOL_0604	Putative membrane protein	+	25	0.0024	AGATGGATA
cds48	CUS25357.1	LACOL_0049	Putative transcriptional regulator	+	63	0.0026	AAGTGGACA
cds973	CUS26282.1	LACOL_0974	37-kD nucleoid-associated bacterial protein	+	129	0.00281	AAGTGGTAT
cds1601	CUS26954.1	LACOL_1602	Lipopolysaccharide cholinephosphotransferase	-	96	0.00307	ATGGGGTAC
cds1040	CUS26349.1	LACOL_1041	Galactoside O-acetyltransferase	+	274	0.00307	TGATGGAAT
cds629	CUS25938.1	LACOL_0630	Phosphate ABC transporter, periplasmic phosphate-binding protein PstS	-	4	0.00307	GGGAGAGTC
cds1410	CUS26731.1	LACOL_1411	tRNA threonylcarbamoyl adenosine modification protein YeaZ	+	86	0.0033	TTGTGGTAA
cds14	CUS25323.1	LACOL_0015	Major facilitator transporter	+	59	0.0033	AGGAGTACA
cds1670	CUS27026.1	LACOL_1671	Serine-aspartate repeat-containing protein	+	66	0.00394	TGAAGCAGA
cds46	CUS25355.1	LACOL_0047	HTH-type transcriptional regulator NmtR	+	178	0.00394	GAAAGGAAA
cds468	CUS25777.1	LACOL_0469	Putative N-Acyltransferase	+	96	0.00423	AGGAGTTTA
cds1349	CUS26661.1	LACOL_1350	High-affinity gluconate transporter	+	144	0.00625	AGTAGGTAT
cds1604	CUS26957.1	LACOL_1605	LPS biosynthesis like polysaccharide polymerase	+	37	0.00681	TGGATGAGC
cds1527	CUS26859.1	LACOL_1528	Permease of the major facilitator superfamily	+	47	0.00681	AGAAGAAAG
cds654	CUS25963.1	LACOL_0655	MOP superfamily multidrug oligosaccharidyl-lipid polysaccharide flippase transporter	+	154	0.00885	AAAAGGAAG
cds32	CUS25341.1	LACOL_0033	Uncharacterized protein	-	85	0.0144	ACAGGGAAT

## Sheet: 14_185
14 degree 185 min upregulated genes motif1
MOTIF AWAWWDAGGAGG MEME-1 width = 12 sites = 76 E-value = 4.4e-011
Tomtom database Match [database] (e-value):		-
CDS	Protein ID	Locus Tag	Annoatation	Strand	Start	P-value	Site
cds1022	CUS26331.1	LACOL_1023	Kinase, PfkB family	+	145	1.6e-06	AAAACCAGGAGG
cds1374	CUS26687.1	LACOL_1375	Uncharacterized protein	+	225	5.15e-06	AAATTAAGGAGG
cds1269	CUS26578.1	LACOL_1270	Ectoine hydroxyectoine ABC transporter, permease EhuD	+	282	8.16e-06	AAAATTAGGAGG
cds1175	CUS26484.1	LACOL_1176	Isoleucine--tRNA ligase	+	281	1.23e-05	AATTCAAGGAGG
cds842	CUS26151.1	LACOL_0843	50S ribosomal protein L21	+	280	1.43e-05	ATATTAAGGAGG
cds745	CUS26054.1	LACOL_0746	Translation initiation factor IF-3	+	216	1.72e-05	AAAAATTGGAGG
cds1271	CUS26580.1	LACOL_1272	Cell shape-determining protein MreC	+	88	2.06e-05	TAAAAGTGGAGG
cds774	CUS26083.1	LACOL_0775	50S ribosomal protein L33	+	79	2.06e-05	AAAGTTTGGAGG
cds516	CUS25825.1	LACOL_0517	50S ribosomal protein L13	+	148	2.06e-05	AGACAATGGAGG
cds1365	CUS26677.1	LACOL_1366	Phospholipid/glycerol acyltransferase	-	11	2.4e-05	ATTAACAGGAGG
cds1064	CUS26373.1	LACOL_1065	Ribosome maturation factor RimP	+	103	2.4e-05	AAATACTGGAGG
cds883	CUS26192.1	LACOL_0884	30S ribosomal protein S16	+	69	2.4e-05	ACTTCGAGGAGG
cds1571	CUS26910.1	LACOL_1572	Pyrimidine-nucleoside phosphorylase	+	90	2.84e-05	AAATAACGGAGG
cds1521	CUS26852.1	LACOL_1522	DEAD-box ATP-dependent RNA helicase CshA	+	117	2.84e-05	AATCCCAGGAGG
cds1129	CUS26438.1	LACOL_1130	Trigger factor	+	136	2.84e-05	AGTGTATGGAGG
cds1039	CUS26348.1	LACOL_1040	Glycine betaine carnitine choline transport protein	+	251	3.29e-05	AAGATTAGGAGG
cds907	CUS26216.1	LACOL_0908	Nitroreductase	+	280	3.86e-05	AATTAATGGAGG
cds616	CUS25925.1	LACOL_0617	D-ribose pyranase	+	278	5.81e-05	ATTCACAGGAGG
cds846	CUS26155.1	LACOL_0847	Elongation factor P	+	48	6.76e-05	TAATCTAGGAGG
cds1281	CUS26590.1	LACOL_1282	Ribosomal protein S4 (Fragment)	+	177	7.64e-05	AATATTTGGAGG
cds757	CUS26066.1	LACOL_0758	50S ribosomal protein L32	+	30	7.64e-05	TTATTAAGGAGG
cds756	CUS26065.1	LACOL_0757	COG1399 protein in cluster with ribosomal protein L32p, Firmicutes subfamily	+	61	7.64e-05	TGCGTTAGGAGG
cds654	CUS25963.1	LACOL_0655	MOP superfamily multidrug oligosaccharidyl-lipid polysaccharide flippase transporter	+	151	7.64e-05	AACAAAAGGAAG
cds6	CUS25315.1	LACOL_0007	30S ribosomal protein S6	+	177	7.64e-05	TCCATAAGGAGG
cds1432	CUS26756.1	LACOL_1433	Transcription termination/antitermination protein NusG	+	95	8.73e-05	AAAAATAGGAGA
cds1113	CUS26422.1	LACOL_1114	Putative transmembrane receptor%2C TarH-containing	+	83	8.73e-05	AAAAAAAGGGGA
cds1439	CUS26765.1	LACOL_1440	D-alanyl-D-alanine dipeptidase	-	203	9.97e-05	AAATCTTGGGGG
cds1079	CUS26388.1	LACOL_1080	RNase E specificity factor CsrD	+	70	9.97e-05	TAGAAAAGGGGG
cds920	CUS26229.1	LACOL_0921	Predicted phosphatase/phosphohexomutase	+	100	9.97e-05	ATAAAAAGGAAG
cds290	CUS25599.1	LACOL_0291	HTH-type transcriptional regulator GmuR	-	8	0.000111	AATCCTTGGAGG
cds984	CUS26293.1	LACOL_0985	30S ribosomal protein S21	+	118	0.000127	TAAGCTCGGAGG
cds1721	CUS27082.1	LACOL_1722	50S ribosomal protein L34	+	280	0.000141	CTAATAAGGAGG
cds184	CUS25493.1	LACOL_0185	Uncharacterized protein	+	132	0.000141	TGATCCTGGAGG
cds284	CUS25593.1	LACOL_0285	Uncharacterized protein	-	4	0.00016	ATAGCGGGGTGG
cds1589	CUS26938.1	LACOL_1590	D-alanyl-D-alanine serine-type carboxypeptidase	+	7	0.000179	ACAATTTGGGGG
cds886	CUS26195.1	LACOL_0887	50S ribosomal protein L19	+	129	0.000179	TGAAAAAGGAGA
cds905	CUS26214.1	LACOL_0906	Class I SAM-dependent RNA methyltransferase	+	123	0.000198	TGATTGTGGGGG
cds292	CUS25601.1	LACOL_0293	Endoribonuclease L-PSP	+	133	0.000224	ATTATAAGGAGA
cds480	CUS25789.1	LACOL_0481	30S ribosomal protein S12	-	235	0.000245	ACATCCAGGTGG
cds463	CUS25772.1	LACOL_0464	Cold shock-like protein CspLA	+	206	0.000245	TTGCACAGGAGG
cds460	CUS25769.1	LACOL_0461	Ribonuclease J	+	167	0.000245	AAAATAGGGCGG
cds280	CUS25589.1	LACOL_0281	ABC transporter ATP-binding protein uup	+	85	0.000245	AAAGCGAGGAAA
cds1448	CUS26774.1	LACOL_1449	DMT family transporter	+	110	0.000275	AGAATAGGGAGA
cds1349	CUS26661.1	LACOL_1350	High-affinity gluconate transporter	+	138	0.000275	AAAGTGAGTAGG
cds884	CUS26193.1	LACOL_0885	Ribosome maturation factor RimM	+	85	0.000275	AAATCGCGGAAG
cds1156	CUS26465.1	LACOL_1157	Diacylglycerol kinase catalytic subunit	+	71	0.000302	ATTTAACGGGGG
cds1112	CUS26421.1	LACOL_1113	Cna protein B-type domain-containing protein	+	281	0.000302	TACTTTTGGAGG
cds952	CUS26261.1	LACOL_0953	Ribosome biogenesis GTPase Der	+	66	0.000302	AAAATGAGGTGA
cds615	CUS25924.1	LACOL_0616	L-fucose-proton symporter	+	45	0.000302	AGCATAAGGGAG
cds483	CUS25792.1	LACOL_0484	30S ribosomal protein S10	+	235	0.000302	AGGATGTGGCGG
cds371	CUS25680.1	LACOL_0372	ABC transporter ATP-binding component	-	6	0.000302	ATCATTAGGAGA
cds1210	CUS26519.1	LACOL_1211	Cytochrome O ubiquinol oxidase	-	8	0.000335	TATGAAAGGAAG
cds922	CUS26231.1	LACOL_0923	Sucrose/H+ symporter	+	93	0.000335	AAAAAAAGTAGG
cds748	CUS26057.1	LACOL_0749	HAD superfamily (Subfamily IIIA) phosphatase, TIGR01668	+	89	0.000335	AAGCAGTGGCGG
cds1146	CUS26455.1	LACOL_1147	GTP-binding protein TypA BipA	+	78	0.000369	AATGAAGGGAAG
cds1028	CUS26337.1	LACOL_1029	FAD:protein FMN transferase	+	106	0.000445	AAAAAGTGGTGA
cds1027	CUS26336.1	LACOL_1028	Transketolase	-	167	0.000486	ATCAAGAGGTGA
cds845	CUS26154.1	LACOL_0846	Xaa-Pro dipeptidase	+	55	0.000486	TCAGATAGGAGA
cds1373	CUS26686.1	LACOL_1374	Glycerol uptake facilitator	+	120	0.000534	AAAGAAAGTGGG
cds637	CUS25946.1	LACOL_0638	Alcohol dehydrogenase	+	256	0.000534	ATTTAATGGTGG
cds1530	CUS26863.1	LACOL_1531	CTP synthase	+	159	0.00058	ATGGATAGGGGA
cds523	CUS25832.1	LACOL_0524	PTS system N-acetylglucosamine-specific EIICBA component	+	190	0.00058	GGCATAAGGGGA
cds1272	CUS26581.1	LACOL_1273	Rod shape-determining protein MreB	+	133	0.000637	GACGAAGGGAAG
cds1551	CUS26888.1	LACOL_1552	Protein Veg	+	60	0.000691	GTATAGTGGAAG
cds536	CUS25845.1	LACOL_0537	RNA methyltransferase TrmA	+	98	0.000691	GCTCAGAGGAGA
cds1341	CUS26650.1	LACOL_1342	Aggregation promoting factor	+	98	0.000753	AGCAAGTGAAGG
cds531	CUS25840.1	LACOL_0532	Aspartyl/glutamyl-tRNA(Asn/Gln) amidotransferase subunit C	+	145	0.000753	GAAAAGAGGAAA
cds383	CUS25692.1	LACOL_0384	Permease of the major facilitator superfamily	+	241	0.000882	ACAACCAGAAGG
cds78	CUS25387.1	LACOL_0079	Hemolysin or related protein containing CBS domain	-	8	0.000882	TAAGTGAGGTAG
cds964	CUS26273.1	LACOL_0965	Conserved virulence factor B	+	146	0.000962	ATCTCGAGGAAA
cds1120	CUS26429.1	LACOL_1121	GTPase Obg	+	49	0.00103	GTTGAACGGAGA
cds1325	CUS26634.1	LACOL_1326	High-affinity gluconate transporter	+	280	0.00112	CTTATGAGGAGA
cds1528	CUS26861.1	LACOL_1529	50S ribosomal protein L31 type B	+	93	0.0012	GGCAAAAGGAGC
cds763	CUS26072.1	LACOL_0764	RNA methyltransferase	-	14	0.0014	AAGAAAAGGGAA
cds32	CUS25341.1	LACOL_0033	Uncharacterized protein	+	118	0.00211	TTTGAAAGGTAG
cds973	CUS26282.1	LACOL_0974	37-kD nucleoid-associated bacterial protein	+	120	0.00256	ATAAAAAGAAAG

## Sheet: 28_5
28 degree 5 min upregulated genes motif1
MOTIF AGGAGGWDGHWA MEME-1 width = 12 sites = 13 E-value = 4.6e-002
Tomtom database Match [database] (e-value):		-
CDS	Protein ID	Locus Tag	Annoatation	Strand	Start	P-value	Site
cds425	CUS25734.1	LACOL_0426	DNA-binding transcriptional repressor MarR	+	136	7.08e-07	AGGAGGTAGATA
cds36	CUS25345.1	LACOL_0037	Heavy metal translocating P-type ATPase	+	229	1.5e-06	GGGAGGTCGCTA
cds1537	CUS26872.1	LACOL_1538	Uncharacterized protein	+	112	3.62e-06	AGGAGGAACAAA
cds1666	CUS27022.1	LACOL_1667	Bifunctional pyr operon transcriptional regulator/uracil phosphoribosyltransferase PyrR	+	8	3.85e-06	AGGACGTCGCCA
cds173	CUS25482.1	LACOL_0174	Transcriptional regulator	-	5	1.03e-05	AGGAGAAGGTTA
cds1206	CUS26515.1	LACOL_1207	Regulatory protein Spx	+	234	1.17e-05	AGGGGGCAGATA
cds258	CUS25567.1	LACOL_0259	AraC family transcriptional regulator	+	238	1.17e-05	AGGAGGTGCACT
cds257	CUS25566.1	LACOL_0258	Voltage-dependent potassium channel beta subunit	+	166	1.17e-05	AGGAGGATATCA
cds264	CUS25573.1	LACOL_0265	Transcriptional regulator, AraC family	-	7	2.63e-05	ATGAGGTGGAAA
cds271	CUS25580.1	LACOL_0272	Transcriptional regulator	+	116	3.37e-05	AGCAGGTTACAA
cds1665	CUS27021.1	LACOL_1666	Aspartate carbamoyltransferase catalytic subunit	-	60	3.76e-05	AGCTGGATGCTA
cds520	CUS25829.1	LACOL_0521	Beta-galactosidase large subunit	+	242	5.27e-05	AGGAGAATAATA
cds365	CUS25674.1	LACOL_0366	FMN-dependent NADH-azoreductase	+	104	5.94e-05	AGGAGAAACTAA

## Sheet: 28_35
28 degree 35 min upregulated genes motif1									28 degree 35 min upregulated genes motif2														28 degree 35 min upregulated genes motif3
MOTIF WGGAGGDR MEME-1 width = 8 sites = 79 E-value = 1.5e-027									MOTIF AWYAATSARWTDTTTHAGWSAAAAWAASTTAAYAWAWDKRS MEME-2 width = 41 sites = 6 E-value = 9.2e-005														MOTIF TKTTSMTCADCSTTTAWKAATTMTTAWKTWWTYRWKTTTMACGTKAWWYT MEME-3 width = 50 sites = 5 E-value = 1.2e-002
Tomtom database Match [database] (e-value):		-							Tomtom database Match [database] (e-value):		-												Tomtom database Match [database] (e-value):		-
CDS	Protein ID	Locus Tag	Annoatation	Strand	Start	P-value	Site		CDS	Protein ID	Locus Tag	Annoatation	Strand	Start	P-value	Site							CDS	Protein ID	Locus Tag	Annoatation	Strand	Start	P-value	Site
cds258	CUS25567.1	LACOL_0259	AraC family transcriptional regulator	+	238	5.82e-06	AGGAGGTG		cds68	CUS25377.1	LACOL_0069	L-proline glycine betaine ABC transport system permease protein ProV	+	176	1.65e-18	ATTAGTGCGATGTTTTAGTGAAAATAACGGCGCAAATGGGG							cds68	CUS25377.1	LACOL_0069	L-proline glycine betaine ABC transport system permease protein ProV	+	68	1.68e-24	TGTTGCTCAGCGTTTAAGAATTCTTAATTAATCGTGTTTCACGTGAAACT
cds1465	CUS26791.1	LACOL_1466	Membrane-bound acyltransferase YfiQ, involved in biofilm formation	-	12	9.3e-06	GGGAGGAG		cds67	CUS25376.1	LACOL_0068	Uncharacterized protein	-	8	1.65e-18	ATTAGTGCGATGTTTTAGTGAAAATAACGGCGCAAATGGGG							cds67	CUS25376.1	LACOL_0068	Uncharacterized protein	-	107	1.68e-24	TGTTGCTCAGCGTTTAAGAATTCTTAATTAATCGTGTTTCACGTGAAACT
cds198	CUS25507.1	LACOL_0199	Uncharacterized protein	+	129	9.3e-06	AGGAGGAG		cds87	CUS25396.1	LACOL_0088	NADH-dependent flavin oxidoreductase	-	144	4.21e-16	AACCATCAGTTATTTCCGAGGAAATAACTTAATCAAATTGG							cds387	CUS25696.1	LACOL_0388	NUDIX hydrolase	-	69	5.7e-19	TTTTCATCATCCTTTATTAATTATTATGTTTTTAATTTTAACGTTATTTT
cds182	CUS25491.1	LACOL_0183	Putative cell surface protein	+	288	9.3e-06	GGGAGGAG		cds86	CUS25395.1	LACOL_0087	XRE family transcriptional regulator	+	31	4.21e-16	AACCATCAGTTATTTCCGAGGAAATAACTTAATCAAATTGG							cds386	CUS25695.1	LACOL_0387	Amino acid permease-associated region	+	2	5.7e-19	TTTTCATCATCCTTTATTAATTATTATGTTTTTAATTTTAACGTTATTTT
cds658	CUS25967.1	LACOL_0659	Universal stress protein UspA	+	85	1.18e-05	TGGAGGTG		cds1388	CUS26701.1	LACOL_1389	Putative TetR family transcriptional regulator	+	41	4.38e-15	CTCAATGAATTTTTTAAGTCAAGAAAAGTTAACATAAAGAC							cds1577	CUS26920.1	LACOL_1578	Glycopeptide antibiotics resistance protein	+	5	8.16e-17	CGTTGCTAGACGTGCAAGGACCATGGTTGTTTGAATTTTATTGATATTTT
cds467	CUS25776.1	LACOL_0468	Stress-responsive transcriptional regulator PspC	+	61	1.18e-05	TGGAGGTG		cds1387	CUS26700.1	LACOL_1388	ABC-type lipoprotein export system ATPase subunit	-	160	4.38e-15	CTCAATGAATTTTTTAAGTCAAGAAAAGTTAACATAAAGAC
cds75	CUS25384.1	LACOL_0076	1,4-dihydroxy-2-naphthoate octaprenyltransferase	-	8	1.43e-05	TGGAGGAG
cds228	CUS25537.1	LACOL_0229	N-acetyltransferase	+	86	1.78e-05	AGGAGGGA
cds1631	CUS26986.1	LACOL_1632	Redox protein, regulator of disulfide bond formation	+	154	3.28e-05	AGGAGGTA
cds1052	CUS26361.1	LACOL_1053	Heat-inducible transcriptional repressor HrcA	+	38	3.28e-05	GGGAGGTA
cds927	CUS26236.1	LACOL_0928	Peptide methionine sulfoxide reductase MsrA	+	127	3.28e-05	AGGAGGTA
cds648	CUS25957.1	LACOL_0649	Methyladenine glycosylase	-	87	3.28e-05	AGGAGGTA
cds100	CUS25409.1	LACOL_0101	Uncharacterized protein	+	65	3.28e-05	AGGAGGTA
cds1376	CUS26689.1	LACOL_1377	ATP-dependent Clp protease proteolytic subunit	+	95	4.52e-05	AGGAGGAA
cds1331	CUS26640.1	LACOL_1332	Intracellular iron chaperone frataxin	+	75	4.52e-05	GGGAGGAA
cds343	CUS25652.1	LACOL_0344	Sugar transporter superfamily protein YceI	+	100	4.52e-05	AGGAGGAA
cds196	CUS25505.1	LACOL_0197	ATP-dependent proteinase ATP-binding subunit	+	262	4.52e-05	AGGAGGAA
cds43	CUS25352.1	LACOL_0044	NAD-dependent epimerase dehydratase	-	8	4.52e-05	AGGAGGAA
cds1405	CUS26724.1	LACOL_1406	10 kDa chaperonin	+	139	5.77e-05	TGGAGGTA
cds403	CUS25712.1	LACOL_0404	Uncharacterized protein	+	89	5.77e-05	TGGAGGTA
cds98	CUS25407.1	LACOL_0099	NADPH quinone reductase	+	170	5.77e-05	ATGAGGGG
cds1500	CUS26831.1	LACOL_1501	Site-specific recombinase XerD	+	285	7.01e-05	TGGAGGAA
cds1496	CUS26827.1	LACOL_1497	Uncharacterized protein	+	188	7.01e-05	TGGAGGAA
cds374	CUS25683.1	LACOL_0375	TetR family transcriptional regulator	+	208	7.01e-05	TGGAGGAA
cds163	CUS25472.1	LACOL_0164	Quinone oxidoreductase 2	-	7	7.01e-05	TGGAGGAA
cds87	CUS25396.1	LACOL_0088	NADH-dependent flavin oxidoreductase	-	6	7.01e-05	GGGAGGGT
cds86	CUS25395.1	LACOL_0087	XRE family transcriptional regulator	+	202	7.01e-05	GGGAGGGT
cds1154	CUS26463.1	LACOL_1155	Uncharacterized protein	+	145	8.16e-05	AAGAGGTG
cds1055	CUS26364.1	LACOL_1056	Integral membrane protein	-	12	8.16e-05	TTGAGGGG
cds387	CUS25696.1	LACOL_0388	NUDIX hydrolase	-	10	8.16e-05	AAGAGGTG
cds386	CUS25695.1	LACOL_0387	Amino acid permease-associated region	+	103	8.16e-05	AAGAGGTG
cds334	CUS25643.1	LACOL_0335	Linear amide C-N hydrolase	+	77	8.16e-05	TTGAGGGG
cds36	CUS25345.1	LACOL_0037	Heavy metal translocating P-type ATPase	-	7	8.16e-05	AAGAGGTG
cds321	CUS25630.1	LACOL_0322	Integral membrane protein	+	54	0.000102	GAGAGGAG
cds1404	CUS26723.1	LACOL_1405	60 kDa chaperonin	+	55	0.000126	ATGAGGTG
cds1400	CUS26719.1	LACOL_1401	ATP-dependent DNA helicase/translocase	+	52	0.000126	TAGAGGTG
cds1362	CUS26674.1	LACOL_1363	Uncharacterized protein	+	90	0.000126	GTGAGGTG
cds402	CUS25711.1	LACOL_0403	Hydrolase acting on carbon-nitrogen bonds, other than peptide bonds, in linear amides	+	104	0.000126	ATGAGGTG
cds167	CUS25476.1	LACOL_0168	Peptide methionine sulfoxide reductase MsrB	+	191	0.000126	TAGAGGTG
cds68	CUS25377.1	LACOL_0069	L-proline glycine betaine ABC transport system permease protein ProV	+	161	0.000126	TAGAGGTG
cds67	CUS25376.1	LACOL_0068	Uncharacterized protein	-	56	0.000126	TAGAGGTG
cds58	CUS25367.1	LACOL_0059	Transcriptional regulator	-	8	0.000126	ATGAGGTG
cds611	CUS25920.1	LACOL_0612	ATP-dependent Clp protease ATP-binding subunit ClpA	+	217	0.000158	AGGAGGTT
cds474	CUS25783.1	LACOL_0475	Transcriptional regulator CtsR	+	140	0.000158	AGGAGGTT
cds1280	CUS26589.1	LACOL_1281	Signaling protein containing gaf domain	-	9	0.000181	GGGTGGGG
cds1139	CUS26448.1	LACOL_1140	Competence protein ComEA	+	39	0.000181	AGGAGGAT
cds257	CUS25566.1	LACOL_0258	Voltage-dependent potassium channel beta subunit	+	166	0.000181	AGGAGGAT
cds253	CUS25562.1	LACOL_0254	Uncharacterized protein	-	8	0.000194	TGGAGGTT
cds225	CUS25534.1	LACOL_0226	Transcription regulator	+	228	0.000194	TTGAGGAG
cds1581	CUS26925.1	LACOL_1582	Dna-binding membrane protein	-	3	0.000201	TGGAGGAT
cds1369	CUS26681.1	LACOL_1370	Triosephosphate isomerase	+	130	0.000203	CGGAGGTG
cds18	CUS25327.1	LACOL_0019	Lactoyl glutathione lyase	+	123	0.000203	AGGAGGGC
cds1684	CUS27041.1	LACOL_1685	Uncharacterized protein	+	107	0.000221	GAGAGGGA
cds220	CUS25529.1	LACOL_0221	Sugar specific permease	+	152	0.000234	AGAAGGGA
cds345	CUS25654.1	LACOL_0346	Myosin-cross-reactive antigen-like protein	+	140	0.000256	AGGAGGTC
cds472	CUS25781.1	LACOL_0473	Cysteine hydrolase	-	9	0.000267	TGAAGGGA
cds522	CUS25831.1	LACOL_0523	FMN reductase (NADPH)	+	81	0.000299	TTGAGGGA
cds1205	CUS26514.1	LACOL_1206	Adapter protein MecA	+	112	0.00036	GAAAGGGG
cds628	CUS25937.1	LACOL_0629	Alkaline phosphatase synthesis transcriptional regulatory protein PhoP	-	11	0.00036	AAAAGGGG
cds328	CUS25637.1	LACOL_0329	Uncharacterized protein	+	110	0.00036	AGCAGGTG
cds692	CUS26001.1	LACOL_0693	Flavodoxin	+	120	0.000558	AGAAGGGT
cds659	CUS25968.1	LACOL_0660	N-acetylmuramoyl-L-alanine amidase	+	13	0.000558	TGAAGGAA
cds1492	CUS26822.1	LACOL_1493	Thymidylate synthase	-	64	0.000651	TGAAGGGT
cds1388	CUS26701.1	LACOL_1389	Putative TetR family transcriptional regulator	-	9	0.000651	AAAAGGAG
cds1387	CUS26700.1	LACOL_1388	ABC-type lipoprotein export system ATPase subunit	+	225	0.000651	AAAAGGAG
cds694	pseudo	LACOL_0695	Putative dihydrofolate reductase	+	57	0.000724	TAAAGGTG
cds1497	CUS26828.1	LACOL_1498	Uncharacterized protein	+	42	0.000826	ATAAGGAG
cds949	CUS26258.1	LACOL_0950	Site-specific recombinase XerD	-	7	0.000826	ATAAGGAG
cds539	CUS25848.1	LACOL_0540	Diguanylate cyclase/phosphodiesterase domain 2 protein	+	286	0.000826	ATAAGGAG
cds1577	CUS26920.1	LACOL_1578	Glycopeptide antibiotics resistance protein	+	145	0.000918	TAGAGGTT
cds1203	CUS26512.1	LACOL_1204	Uncharacterized protein	+	100	0.000918	AGAAGGAT
cds80	CUS25389.1	LACOL_0081	HTH-type transcriptional regulator ytcD	+	122	0.00101	TTAAGGAG
cds706	CUS26015.1	LACOL_0707	Monoterpene epsilon-lactone hydrolase	+	62	0.00106	TGATGGGG
cds124	CUS25433.1	LACOL_0125	Zinc-binding alcohol dehydrogenase	+	52	0.00113	AGATGGTG
cds553	CUS25862.1	LACOL_0554	Uncharacterized protein	+	144	0.0012	GACAGGGG
cds195	CUS25504.1	LACOL_0196	Uncharacterized protein	+	244	0.00125	TGATGGTG
cds1665	CUS27021.1	LACOL_1666	Aspartate carbamoyltransferase catalytic subunit	+	139	0.00159	GAAAGGAA
cds39	CUS25348.1	LACOL_0040	Heavy metal translocating P-type ATPase	-	41	0.00172	GTAAGGTA
cds1204	CUS26513.1	LACOL_1205	Competence protein/transcription factor	+	2	0.00446	AAATGGAA

## Sheet: 28_185
28 degree 185 min upregulated genes motif1
MOTIF AWGGAGG MEME-1 width = 7 sites = 35 E-value = 2.4e-004
Tomtom database Match [database] (e-value):		-
CDS	Protein ID	Locus Tag	Annoatation	Strand	Start	P-value	Site
cds1224	CUS26533.1	LACOL_1225	Late competence protein ComGA, access of DNA to ComEA	+	91	2.38e-05	AGGGAGG
cds842	CUS26151.1	LACOL_0843	50S ribosomal protein L21	+	285	2.38e-05	AAGGAGG
cds611	CUS25920.1	LACOL_0612	ATP-dependent Clp protease ATP-binding subunit ClpA	+	216	2.38e-05	AAGGAGG
cds196	CUS25505.1	LACOL_0197	ATP-dependent proteinase ATP-binding subunit	+	261	2.38e-05	AAGGAGG
cds87	CUS25396.1	LACOL_0088	NADH-dependent flavin oxidoreductase	-	8	2.38e-05	AGGGAGG
cds1643	CUS26998.1	LACOL_1644	TetR family transcriptional regulator	-	9	4.1e-05	ATGGAGG
cds1642	CUS26997.1	LACOL_1643	Uncharacterized protein	+	110	4.1e-05	ATGGAGG
cds1543	CUS26879.1	LACOL_1544	Membrane protein%2C HXXEE motif-containing	+	113	4.1e-05	ATGGAGG
cds1500	CUS26831.1	LACOL_1501	Site-specific recombinase XerD	+	284	4.1e-05	ATGGAGG
cds374	CUS25683.1	LACOL_0375	TetR family transcriptional regulator	+	207	4.1e-05	ATGGAGG
cds1581	CUS26925.1	LACOL_1582	Dna-binding membrane protein	-	117	8.85e-05	AAGGTGG
cds1280	CUS26589.1	LACOL_1281	Signaling protein containing gaf domain	-	11	8.85e-05	AGGGTGG
cds941	CUS26250.1	LACOL_0942	Ethanolamine utilization protein EutQ	+	58	8.85e-05	AAGGTGG
cds271	CUS25580.1	LACOL_0272	Transcriptional regulator	+	155	8.85e-05	AGGGTGG
cds34	CUS25343.1	LACOL_0035	NADH peroxidase	-	15	0.000123	ATGGAGC
cds1388	CUS26701.1	LACOL_1389	Putative TetR family transcriptional regulator	-	8	0.000209	AAGGAGA
cds1137	CUS26446.1	LACOL_1138	Late competence protein ComEC, DNA transport	-	23	0.000209	AAGCAGG
cds539	CUS25848.1	LACOL_0540	Diguanylate cyclase/phosphodiesterase domain 2 protein	+	288	0.000209	AAGGAGA
cds472	CUS25781.1	LACOL_0473	Cysteine hydrolase	-	7	0.000209	AGGGAGA
cds258	CUS25567.1	LACOL_0259	AraC family transcriptional regulator	-	10	0.000209	AAGGAGA
cds230	CUS25539.1	LACOL_0231	Transcriptional regulator	+	120	0.000209	AAGCAGG
cds80	CUS25389.1	LACOL_0081	HTH-type transcriptional regulator ytcD	+	124	0.000209	AAGGAGA
cds697	CUS26006.1	LACOL_0698	Teichoic acid D-Ala incorporation-associated protein DltX	-	25	0.000233	AAGGTGC
cds459	CUS25768.1	LACOL_0460	Transcriptional regulator	-	10	0.000295	AAAGAGG
cds385	CUS25694.1	LACOL_0386	Transcriptional regulator	+	105	0.000295	AAAGAGG
cds1087	CUS26396.1	LACOL_1088	Putative drug ABC exporter, ATP-binding subunit	+	130	0.000381	TAGGAGG
cds124	CUS25433.1	LACOL_0125	Zinc-binding alcohol dehydrogenase	+	54	0.000398	ATGGTGC
cds1405	CUS26724.1	LACOL_1406	10 kDa chaperonin	+	138	0.000633	TTGGAGG
cds1577	CUS26920.1	LACOL_1578	Glycopeptide antibiotics resistance protein	-	71	0.000803	AAAGTGG
cds1203	CUS26512.1	LACOL_1204	Uncharacterized protein	+	54	0.000992	ATGCAGC
cds1157	CUS26466.1	LACOL_1158	Uncharacterized protein	+	151	0.000992	AGGGAGT
cds1026	CUS26335.1	LACOL_1027	Transposase	-	40	0.00182	ATGAAGC
cds1204	CUS26513.1	LACOL_1205	Competence protein/transcription factor	-	36	0.00188	AAAGTGC
cds436	CUS25745.1	LACOL_0437	Beta-lactamase class A	-	100	0.00215	AGGAAGA
cds659	CUS25968.1	LACOL_0660	N-acetylmuramoyl-L-alanine amidase	-	37	0.00283	AAAAAGG
