# Supplementary material for: Transcriptomic time-series analysis of cold- and heat-shock response in psychrotrophic lactic acid bacteria
Source: BMC Genomics. 2021 Jan 7;22:28. doi: 10.1186/s12864-020-07338-8 (PMC7788899; doi:10.1186/s12864-020-07338-8)
Supplement: Supplementary file 15 — Additional file 15: Table S11. List of motifs with significant E-value discovered based on upstream regions of clustered genes in Lc. piscium. [file 12864_2020_7338_MOESM15_ESM.xlsx]

## Sheet: cluster2
Cluster2 upstream region motif discovery
MOTIF WTTTWTGHTAAAATAR MEME-1 width = 16 sites = 24 E-value = 2.2e-003
Tomtom database Match [database] (e-value):		-
CDS	Protein ID	Locus Tag	Annoatation	Strand	Start	P-value	Site
cds814	CEN28015.1	LACPI_0815	Oligoendopeptidase F	+	58	1.6e-07	TTTTATGTTAAAATAG
cds885	CEN28086.1	LACPI_0886	tRNA uridine 5-carboxymethylaminomethyl modification enzyme MnmG	+	12	2.31e-07	ATTTTTGCTAAACTAG
cds913	CEN28114.1	LACPI_0914	Ribosomal protein S1 RpsA	+	44	6.11e-07	TATTATGCTAAAATAA
cds1748	CEN28949.1	LACPI_1749	Ribonuclease Z	-	112	7.26e-07	ATTTTTGCTAAAATGG
cds1139	CEN28340.1	LACPI_1140	Aromatic acid exporter family member 1	+	125	7.26e-07	TTTTATGCTATAATTG
cds844	CEN28045.1	LACPI_0845	Broad-specificity phosphatase	+	37	1.37e-06	TTTTTTGATAGAATAA
cds1638	CEN28839.1	LACPI_1639	Ribosome biogenesis GTPase Der	+	113	2.19e-06	ATTTATGTTATACTAG
cds241	CEN27442.1	LACPI_0242	50S ribosomal protein L33	+	8	2.19e-06	TTTTTTGATAAAATTA
cds499	CEN27700.1	LACPI_0500	DEAD-box ATP-dependent RNA helicase CshB	+	152	5.22e-06	TTTTATGTTATAATGG
cds1710	CEN28911.1	LACPI_1711	HTH-type transcriptional regulator GmuR	-	41	6.54e-06	TTTTATGATAGAATAC
cds1696	CEN28897.1	LACPI_1697	DNA-dependent RNA polymerase auxiliary subunit epsilon	+	113	8.26e-06	TTTTATGATAAAATAT
cds447	CEN27648.1	LACPI_0448	DEAD-box ATP-dependent RNA helicase CshA	+	65	9.08e-06	AATTGTGCTATACTAA
cds1576	CEN28777.1	LACPI_1577	Preprotein translocase subunit SecG	+	54	1.12e-05	TTTTATGATATAATCA
cds1729	CEN28930.1	LACPI_1730	Pyruvate carboxylase	+	120	1.24e-05	ATTTTTGTAAAAATTG
cds1621	CEN28822.1	LACPI_1622	Major facilitator superfamily transporter	+	60	1.37e-05	AATTATGATAACTTAG
cds2393	CEN29594.1	LACPI_2394	Predicted oxidoreductase Myosin-crossreactive antigen ortholog	-	124	1.81e-05	ATTTGTGGAAACATAA
cds1744	CEN28945.1	LACPI_1745	DNA-directed RNA polymerase subunit delta	+	11	1.81e-05	GCTTATGGTAAAATAG
cds1730	CEN28931.1	LACPI_1731	Cell division-specific peptidoglycan biosynthesis regulator FtsW	+	176	3.04e-05	ATATGTGAAAAAATAA
cds1852	CEN29053.1	LACPI_1853	C3-degrading proteinase	+	166	4.13e-05	ATTTTTGTAAAATTTG
cds316	CEN27517.1	LACPI_0317	Pyridoxal phosphate-dependent aminotransferase	+	44	7.22e-05	TTAAATGATAAACTAA
cds2088	CEN29289.1	LACPI_2089	Puromycin N-acetyltransferase	-	16	8.71e-05	TTTTTTGGTAAATCTA
cds161	CEN27362.1	LACPI_0162	Cell surface protein	+	210	8.71e-05	AATCGTGCTAGATTAA
cds1095	CEN28296.1	LACPI_1096	LSU methyltransferase RlmI	-	140	0.000123	AATTATGACAGCATTA
cds2093	CEN29294.1	LACPI_2094	Protein RecA	+	47	0.000152	AAAAATGGTATAATAA

## Sheet: cluster3
Cluster3 upstream region motif discovery, motif2 (Not significant)										Cluster3 upstream region motif discovery, motif1
MOTIF TKYTTGACCWWTWYTGAC MEME-2 width = 18 sites = 5 E-value = 1.6e+001										MOTIF ACTAWARAAAADGAGD MEME-1 width = 16 sites = 19 llr = 180 E-value = 4.9e-002
Tomtom database Match [database] (e-value):		CtsR_Firmicutes [regtransbase] (3.52e-06)								Tomtom database Match [database] (e-value):		-
CDS	Protein ID	Locus Tag	Annoatation	Strand	Start	P-value	Site			CDS	Protein ID	Locus Tag	Annoatation	Strand	Start	P-value	Site
cds167	CEN27368.1	LACPI_0168	Chaperone protein ClpB	+	80	1.98e-10	TGTTTGACCTTTACTGAC			cds1532	CEN28733.1	LACPI_1533	Glutamate dehydrogenase	+	157	1.22e-07	ACTTTAGAAAAAGAGG
cds396	CEN27597.1	LACPI_0397	Anaerobic dehydrogenases, typically selenocysteine-containing	+	15	5.81e-10	TTCTTGACCTTTTCTGAC			cds371	CEN27572.1	LACPI_0372	Cell surface protein, DUF208-containing	+	279	1.22e-07	AGAAAAAAAAAGGAGG
cds125	CEN27326.1	LACPI_0126	Molecular chaperone DnaJ	-	38	1.29e-09	TGTTTGACCAATTTTGAC			cds1617	CEN28818.1	LACPI_1618	ATP-dependent endopeptidase Clp ATP-binding subunit ClpE	+	144	3.01e-07	ACTAAAAAAATAGGGG
cds1617	CEN28818.1	LACPI_1618	ATP-dependent endopeptidase Clp ATP-binding subunit ClpE	-	108	2.07e-09	CGTTTGACCAATATTGAC			cds1424	CEN28625.1	LACPI_1425	ABC-F type ribosomal protection protein Lsa(A)	+	45	1.8e-06	ACTAAAGAAAAAAAGA
cds2175	CEN29376.1	LACPI_2176	10 kDa chaperonin	+	78	3.03e-09	TTCTTGACTATTCCTGAC			cds125	CEN27326.1	LACPI_0126	Molecular chaperone DnaJ	+	10	2.03e-06	ACTCTAAAAAAAGAGT
										cds166	CEN27367.1	LACPI_0167	Sigma factor regulator N-terminal	+	104	4.26e-06	ACAAATGAAAGAGGGT
										cds396	CEN27597.1	LACPI_0397	Anaerobic dehydrogenases, typically selenocysteine-containing	+	66	6.07e-06	TGAAAAAAAAGCGAGG
										cds1445	CEN28646.1	LACPI_1446	Dextran glucosidase	+	44	7.53e-06	ACCATAGAAGGAGAGA
										cds849	CEN28050.1	LACPI_0850	Molecular chaperone DnaK	+	78	8.33e-06	AATAAAAAAAAGAAGG
										cds373	CEN27574.1	LACPI_0374	Cell surface protein, CscB family	-	11	9.4e-06	AGCTAAGAAAATGGGT
										cds1795	CEN28996.1	LACPI_1796	Uncharacterized protein YvlB	-	29	1.27e-05	ACTCAAAAAAATCAGG
										cds300	CEN27501.1	LACPI_0301	TetR family transcriptional regulator	+	203	1.27e-05	GGTACAAAAAAGGAGT
										cds317	CEN27518.1	LACPI_0318	GTP-sensing transcriptional pleiotropic repressor CodY	+	84	1.86e-05	ACTTTATAAAACGGGA
										cds2045	CEN29246.1	LACPI_2046	Quinone oxidoreductase 2	+	117	4.47e-05	AACTAATAAAAGGAGA
										cds1056	CEN28257.1	LACPI_1057	Phosphoribosylformylglycinamidine cyclo-ligase	+	74	4.47e-05	ACTATTAAAAAAGGCT
										cds847	CEN28048.1	LACPI_0848	Heat-inducible transcriptional repressor HrcA	+	132	4.47e-05	AGTGCTAAAAGTGAGG
										cds1144	CEN28345.1	LACPI_1145	Putative cell wall surface	-	172	0.000107	TCTATAGAAAAAAACA
										cds167	CEN27368.1	LACPI_0168	Chaperone protein ClpB	-	47	0.000287	TCAAATGAAATTAAGA
										cds2175	CEN29376.1	LACPI_2176	10 kDa chaperonin	+	148	0.000434	TAAAAATAATTGGAGG

## Sheet: cluster2+13+34+41+65
Cluster2+13+34+41+65 upstream region motif discovery
MOTIF ATTWKARMAWAAAARA MEME-1 width = 16 sites = 53 E-value = 8.2e-005
Tomtom database Match [database] (e-value):		-
CDS	Protein ID	Locus Tag	Annoatation	Strand	Start	P-value	Site
cds593	CEN27794.1	LACPI_0594	Uncharacterized protein	+	36	1.82e-07	ATTTTACCAAAAAAAA
cds499	CEN27700.1	LACPI_0500	DEAD-box ATP-dependent RNA helicase CshB	-	150	8.56e-07	ATTATAACATAAAAAA
cds1441	CEN28642.1	LACPI_1442	Putative hemin transport system permease protein HrtB	-	34	2.01e-06	ATTATAACAAAAAATA
cds223	CEN27424.1	LACPI_0224	Cyclopropane-fatty-acyl-phospholipid synthase	+	172	4.07e-06	ATTAGAACGTAAAAAA
cds1139	CEN28340.1	LACPI_1140	Aromatic acid exporter family member 1	-	123	4.88e-06	ATTATAGCATAAAATA
cds1638	CEN28839.1	LACPI_1639	Ribosome biogenesis GTPase Der	-	111	5.83e-06	AGTATAACATAAATAA
cds516	CEN27717.1	LACPI_0517	Helix-turn-helix domain-containing protein	+	83	5.83e-06	ATTTTATGAAAAAAAA
cds2238	CEN29439.1	LACPI_2239	Serine protease HtrA	+	7	8.09e-06	ATTATAACAAAAATTA
cds844	CEN28045.1	LACPI_0845	Broad-specificity phosphatase	-	35	8.09e-06	ATTCTATCAAAAAAAA
cds484	CEN27685.1	LACPI_0485	Thioredoxin	-	88	1.23e-05	AGTTTACCAAAAATTA
cds2076	CEN29277.1	LACPI_2077	Sensor histidine kinase (Like protein to BlpH Spn)	-	113	1.41e-05	ATTTTACAGAAAAAAA
cds241	CEN27442.1	LACPI_0242	50S ribosomal protein L33	-	6	1.41e-05	ATTTTATCAAAAAATG
cds1710	CEN28911.1	LACPI_1711	HTH-type transcriptional regulator GmuR	+	43	1.85e-05	ATTCTATCATAAAAGA
cds814	CEN28015.1	LACPI_0815	Oligoendopeptidase F	-	56	2.11e-05	ATTTTAACATAAAAGC
cds1729	CEN28930.1	LACPI_1730	Pyruvate carboxylase	-	118	2.4e-05	ATTTTTACAAAAATAA
cds293	CEN27494.1	LACPI_0294	Beta-ketoacyl-acyl carrier protein reductase	-	239	2.4e-05	AATATATGAAAAAAAA
cds1748	CEN28949.1	LACPI_1749	Ribonuclease Z	-	31	2.73e-05	AGTATAAAACAAAAAA
cds2398	CEN29599.1	LACPI_2399	Acetoin dehydrogenase	+	272	3.08e-05	ATTTTATAAAAAGAAA
cds1621	CEN28822.1	LACPI_1622	Major facilitator superfamily transporter	-	192	3.08e-05	ATTTGAAAAAAATAAA
cds1696	CEN28897.1	LACPI_1697	DNA-dependent RNA polymerase auxiliary subunit epsilon	-	111	3.46e-05	ATTTTATCATAAAATG
cds1576	CEN28777.1	LACPI_1577	Preprotein translocase subunit SecG	-	23	3.46e-05	AATATAAGAAAAAGAA
cds1415	CEN28616.1	LACPI_1416	Peroxide resistance protein Dpr	+	7	3.87e-05	ACTATACGAAAAATAA
cds1095	CEN28296.1	LACPI_1096	LSU methyltransferase RlmI	-	128	3.87e-05	ATTAGAAAATAAATAG
cds955	CEN28156.1	LACPI_0956	L-threonine 3-dehydrogenase, tdh	+	230	3.87e-05	AAAAGAGGAAAAAAGA
cds705	CEN27906.1	LACPI_0706	Aryl-phospho-beta-D-glucosidase BglC	+	31	3.87e-05	AGTATTACAAAAGAAA
cds913	CEN28114.1	LACPI_0914	Ribosomal protein S1 RpsA	-	42	4.82e-05	ATTTTAGCATAATATA
cds1070	CEN28271.1	LACPI_1071	Uncharacterized protein	+	176	5.36e-05	AATAGAGGGAAAGAGG
cds658	CEN27859.1	LACPI_0659	UvrABC system protein A	+	104	5.97e-05	AGATGAGCGAAAGAGG
cds1730	CEN28931.1	LACPI_1731	Cell division-specific peptidoglycan biosynthesis regulator FtsW	-	37	8.15e-05	AAAATAAAAAAAAAGA
cds65	CEN27266.1	LACPI_0066	ABC-F family ATPase	+	179	9e-05	AATTGAAGATAATAGA
cds1148	CEN28349.1	LACPI_1149	Organic hydroperoxide resistance protein OhrA	-	1	9.91e-05	AAAAGAGGAAAAATAA
cds220	CEN27421.1	LACPI_0221	Aldose 1-epimerase	+	139	9.91e-05	AGTTGTAAAAAAATGA
cds219	CEN27420.1	LACPI_0220	Lactose operon transcriptional regulator	-	42	9.91e-05	AGTTGTAAAAAAATGA
cds885	CEN28086.1	LACPI_0886	tRNA uridine 5-carboxymethylaminomethyl modification enzyme MnmG	-	10	0.00013	AGTTTAGCAAAAATAT
cds347	CEN27548.1	LACPI_0348	Phage envelope protein	-	168	0.000143	ATTTTAAAGCAAAATA
cds164	CEN27365.1	LACPI_0165	Aldo-keto reductase	-	35	0.000143	ACAAGAAGATAAAAAA
cds960	CEN28161.1	LACPI_0961	Predicted SAM-dependent methyltransferase	-	74	0.000156	ATTATAGCACAAAGGC
cds2088	CEN29289.1	LACPI_2089	Puromycin N-acetyltransferase	+	18	0.00017	GATTTACCAAAAAAAG
cds2093	CEN29294.1	LACPI_2094	Protein RecA	+	38	0.000185	AATAGACAGAAAAATG
cds1744	CEN28945.1	LACPI_1745	DNA-directed RNA polymerase subunit delta	-	9	0.000185	ATTTTACCATAAGCTA
cds1852	CEN29053.1	LACPI_1853	C3-degrading proteinase	+	225	0.000257	AATTGAGATAAAATAA
cds564	CEN27765.1	LACPI_0565	Alpha-phosphoglucomutase	-	29	0.000278	ATTCTAACAGAATTAA
cds1808	CEN29009.1	LACPI_1809	DNA-directed RNA polymerase subunit omega	-	59	0.0003	ACATGACCAAACAAGG
cds2393	CEN29594.1	LACPI_2394	Predicted oxidoreductase Myosin-crossreactive antigen ortholog	-	124	0.000324	ATTTGTGGAAACATAA
cds316	CEN27517.1	LACPI_0317	Pyridoxal phosphate-dependent aminotransferase	+	69	0.000404	ATTATAGCTAACGAGG
cds1390	CEN28591.1	LACPI_1391	Uncharacterized protein	-	141	0.000466	ATTTGAAAATAACTAG
cds1016	CEN28217.1	LACPI_1017	Ribonuclease J	+	90	0.000692	AATGGAGAATAAGTAA
cds856	CEN28057.1	LACPI_0857	S-formylglutathione hydrolase, fghA	+	4	0.000692	AATTGAGGGGAAGCAA
cds161	CEN27362.1	LACPI_0162	Cell surface protein	+	234	0.000785	ACAATTAAAAAAAAAG
cds447	CEN27648.1	LACPI_0448	DEAD-box ATP-dependent RNA helicase CshA	+	102	0.000886	ATTTTAACTCAATGGA
cds1669	CEN28870.1	LACPI_1670	Nadh dehydrogenase	+	66	0.00094	AGATTATAATAATAGG
cds1790	CEN28991.1	LACPI_1791	Gas vesicle protein	+	76	0.00112	AGTATAAAGGAGAAAA
cds2377	CEN29578.1	LACPI_2378	Uncharacterized protein	-	29	0.00386	CTTCCATCATAAAGGA
