# Supplementary material for: Transcriptomic time-series analysis of cold- and heat-shock response in psychrotrophic lactic acid bacteria
Source: BMC Genomics. 2021 Jan 7;22:28. doi: 10.1186/s12864-020-07338-8 (PMC7788899; doi:10.1186/s12864-020-07338-8)
Supplement: Supplementary file 16 — Additional file 16: Table S12. List of motifs with significant E-value discovered based on upstream regions of clustered genes in P. oligofermentans. [file 12864_2020_7338_MOESM16_ESM.xlsx]

## Sheet: cluster1
Cluster1 upstream region motif discovery
MOTIF VNAAGGAGGAAA MEME-1 width = 12 sites = 10 E-value = 2.5e-003
Tomtom database Match [database] (e-value):		-
CDS	Protein ID	Locus Tag	Annoatation	Strand	Start	P-value	Site
cds1430	CUS26753.1	LACOL_1431	50S ribosomal protein L1	+	76	4.38e-08	GCAAGGAGGAAA
cds506	CUS25815.1	LACOL_0507	Translation initiation factor IF-1	+	112	6.29e-08	GCAAGGAGGAAC
cds1480	CUS26808.1	LACOL_1481	Enoyl-CoA hydratase carnithine racemase	-	6	2.73e-07	CTAAGGAGGAAA
cds483	CUS25792.1	LACOL_0484	30S ribosomal protein S10	+	284	7.43e-07	CGAAGGAGGGAA
cds494	CUS25803.1	LACOL_0495	50S ribosomal protein L14	+	35	8.38e-07	GGAAGGAGGACA
cds616	CUS25925.1	LACOL_0617	D-ribose pyranase	+	281	8.48e-06	CACAGGAGGTAC
cds1431	CUS26754.1	LACOL_1432	50S ribosomal protein L11	+	120	1.13e-05	CTAAGGAGGTTA
cds510	CUS25819.1	LACOL_0511	DNA-directed RNA polymerase subunit alpha	+	69	1.46e-05	GAAAGGGGTAAA
cds1644	CUS26999.1	LACOL_1645	Predicted phosphoenolpyruvate carboxykinase	-	93	3.14e-05	ACAAGGCGAAAC
cds615	CUS25924.1	LACOL_0616	L-fucose-proton symporter	+	48	3.53e-05	ATAAGGGAGAAA

## Sheet: cluster2
Cluster2 upstream region motif discovery1									Cluster2 upstream region motif discovery2
MOTIF KTAAWCGCTTWCA MEME-1 width = 13 sites = 18 E-value = 1.5e-020									MOTIF AGYBCWTKTWTAATCAGAGTCAGTTSTYGDTTGTG MEME-2 width = 35 sites = 4 E-value = 1.5e-002
Tomtom database Match [database] (e-value):		galR [dpinteract] (3.25e-06)							Tomtom database Match [database] (e-value):		-
CDS	Protein ID	Locus Tag	Annoatation	Strand	Start	P-value	Site		CDS	Protein ID	Locus Tag	Annoatation	Strand	Start	P-value	Site
cds1586	CUS26933.1	LACOL_1587	D-xylose proton-symporter XylT	-	228	8.02e-08	GTAACCGCTTTCA		cds399	CUS25708.1	LACOL_0400	Transcriptional regulator sugar kinase, xylose operon regulator	+	135	2.6e-20	AGCGCTTGTATAATCAGAGTCAGTTGTTGGTTGTG
cds1696	CUS27054.1	LACOL_1697	Alpha-D-xyloside xylohydrolase	-	122	8.57e-08	GTCAACGCTTACA		cds398	CUS25707.1	LACOL_0399	Galactose mutarotase	-	104	2.6e-20	AGCGCTTGTATAATCAGAGTCAGTTGTTGGTTGTG
cds1571	CUS26910.1	LACOL_1572	Pyrimidine-nucleoside phosphorylase	-	74	1.24e-07	GTAATCGGTTACA		cds1667	CUS27023.1	LACOL_1668	Putative cell surface protein	+	47	8.51e-16	AGTTGATTCTGAACCAGAGTCACTTCTCCATTGTG
cds922	CUS26231.1	LACOL_0923	Sucrose/H+ symporter	+	119	1.24e-07	GTAATCGGTTACA		cds613	CUS25922.1	LACOL_0614	Histidine-containing phosphocarrier protein of the PTS	-	60	1.93e-14	ACTCCACTTTTATGGACAAACAGTTCTCGTTTGTT
cds1335	CUS26644.1	LACOL_1336	Glucose uptake permease	-	131	1.59e-07	GTAATCGGTTTCA
cds312	CUS25621.1	LACOL_0313	Lipoate--protein ligase	+	155	1.59e-07	GTAATCGGTTTCA
cds399	CUS25708.1	LACOL_0400	Transcriptional regulator sugar kinase, xylose operon regulator	-	33	2.38e-07	TTAATCGCTTACA
cds398	CUS25707.1	LACOL_0399	Galactose mutarotase	+	228	2.38e-07	TTAATCGCTTACA
cds274	CUS25583.1	LACOL_0275	L-arabinose isomerase	-	117	2.38e-07	TTAATCGCTTACA
cds1325	CUS26634.1	LACOL_1326	High-affinity gluconate transporter	+	146	8.52e-07	GTTAACGGTTACA
cds613	CUS25922.1	LACOL_0614	Histidine-containing phosphocarrier protein of the PTS	+	33	1.21e-06	TTTAACGCTTACA
cds325	CUS25634.1	LACOL_0326	Inosine-uridine preferring nucleoside hydrolase	+	139	1.31e-06	GTAATGGCTTTCA
cds284	CUS25593.1	LACOL_0285	Uncharacterized protein	-	246	1.86e-06	GTAAACGCTTTCT
cds1022	CUS26331.1	LACOL_1023	Kinase, PfkB family	+	76	2.46e-06	GACAGCGCTTTCA
cds401	CUS25710.1	LACOL_0402	Xylulose kinase	-	88	2.72e-06	TTCCTCGCTTTCA
cds400	CUS25709.1	LACOL_0401	Xylose isomerase	-	100	5.68e-06	TATAACGCTTACA
cds759	CUS26068.1	LACOL_0760	Ethanol-active dehydrogenase acetaldehyde-active reductase	+	217	1.14e-05	GTAAACGCTCTAA
cds1667	CUS27023.1	LACOL_1668	Putative cell surface protein	+	216	1.33e-05	TTTACCGCTGACG

## Sheet: cluster3
Cluster3 upstream region motif discovery1											Cluster3 upstream region motif discovery2													Cluster3 upstream region motif discovery3
MOTIF CCTMTARTYWYCKTTTGTYWTTKAATWSGMKTRWTRWWAACTM MEME-1 width = 43 sites = 4 E-value = 2.6e-004											MOTIF GTWCCWTSCTWAGWTWAMSAMWTTRGSTTYR MEME-2 width = 31 sites = 5 E-value = 6.7e-003													MOTIF TRSTTTAAWWWTAKWKVVAHSWTKTRGTDAAWWTAWYRGYRYAARTGGKS MEME-3 width = 50 sites = 5 E-value = 2.2e-005
Tomtom database Match [database] (e-value):		-									Tomtom database Match [database] (e-value):		-											Tomtom database Match [database] (e-value):		-
CDS	Protein ID	Locus Tag	Annoatation	Strand	Start	P-value	Site				CDS	Protein ID	Locus Tag	Annoatation	Strand	Start	P-value	Site						CDS	Protein ID	Locus Tag	Annoatation	Strand	Start	P-value	Site
cds1388	CUS26701.1	LACOL_1389	Putative TetR family transcriptional regulator	+	1	6.28e-20	CCTATAATCTCCTTTTGTTTTTGAATACGAGTAATGATAACTC				cds1388	CUS26701.1	LACOL_1389	Putative TetR family transcriptional regulator	+	133	1.05e-15	GTACCATGCTAAGTTAACCACATTAGCTTCA						cds68	CUS25377.1	LACOL_0069	L-proline glycine betaine ABC transport system permease protein ProV	+	167	1.49e-22	TGGTTTAATATTAGTGCGATGTTTTAGTGAAAATAACGGCGCAAATGGGG
cds1387	CUS26700.1	LACOL_1388	ABC-type lipoprotein export system ATPase subunit	-	198	6.28e-20	CCTATAATCTCCTTTTGTTTTTGAATACGAGTAATGATAACTC				cds1387	CUS26700.1	LACOL_1388	ABC-type lipoprotein export system ATPase subunit	-	78	1.05e-15	GTACCATGCTAAGTTAACCACATTAGCTTCA						cds67	CUS25376.1	LACOL_0068	Uncharacterized protein	-	8	1.49e-22	TGGTTTAATATTAGTGCGATGTTTTAGTGAAAATAACGGCGCAAATGGGG
cds68	CUS25377.1	LACOL_0069	L-proline glycine betaine ABC transport system permease protein ProV	-	124	6.28e-20	CCTCTAGTTATCGTTTGTCATTTAATTGGCTTGTTATAAACTA				cds68	CUS25377.1	LACOL_0069	L-proline glycine betaine ABC transport system permease protein ProV	+	2	2.09e-14	GTTCCTTCCTTAGATTAAGAATTTGGGTTTG						cds1388	CUS26701.1	LACOL_1389	Putative TetR family transcriptional regulator	+	164	7.34e-20	TACTTTAAATATATATGCACCATGTGGTTAATTTATTAGTATAAGTGGTC
cds67	CUS25376.1	LACOL_0068	Uncharacterized protein	+	58	6.28e-20	CCTCTAGTTATCGTTTGTCATTTAATTGGCTTGTTATAAACTA				cds67	CUS25376.1	LACOL_0068	Uncharacterized protein	-	192	2.09e-14	GTTCCTTCCTTAGATTAAGAATTTGGGTTTG						cds1387	CUS26700.1	LACOL_1388	ABC-type lipoprotein export system ATPase subunit	-	28	7.34e-20	TACTTTAAATATATATGCACCATGTGGTTAATTTATTAGTATAAGTGGTC
											cds251	CUS25560.1	LACOL_0252	Methylated-DNA--protein-cysteine methyltransferase	+	116	1.09e-11	TTTTTATGCTATCCTTACGACATTATCGCTG						cds134	CUS25443.1	LACOL_0135	ADP-ribosylglycohydrolase	+	9	1.23e-15	TACTTTCTTTATAGATAAAACTTGTATTATAATTATTGCTGGGGATAATG

## Sheet: cluster10
Cluster10 upstream region motif discovery1
MOTIF TGWAARCGKWTAC MEME-1 width = 13 sites = 9 E-value = 4.5e-004
Tomtom database Match [database] (e-value):		CcpA [regprecise_database] (1.40e-05)
CDS	Protein ID	Locus Tag	Annoatation	Strand	Start	P-value	Site
cds443	CUS25752.1	LACOL_0444	D-ribose pyranase	+	29	4.71e-09	TGAAAGCGGTTAC
cds172	CUS25481.1	LACOL_0173	Xyloside transporter XynT	+	88	2.74e-08	TGAAAGCGGATAC
cds245	CUS25554.1	LACOL_0246	Outer membrane protein	-	84	6.33e-08	TGTAAGCGTTTAC
cds115	CUS25424.1	LACOL_0116	Transcriptional antiterminator with PTS regulation domain	-	41	1.45e-07	TGTAAGCGTATAC
cds173	CUS25482.1	LACOL_0174	Transcriptional regulator	+	99	2.54e-07	TGAAAACGGATAC
cds259	CUS25568.1	LACOL_0260	Alpha-D-xyloside xylohydrolase	+	89	4e-07	TGTAAACGTTTAC
cds520	CUS25829.1	LACOL_0521	Beta-galactosidase large subunit	-	191	3.44e-06	TTAAAGCGCTTTC
cds1206	CUS26515.1	LACOL_1207	Regulatory protein Spx	+	81	5.06e-06	TGAAAGGGTTTTA
cds15	CUS25324.1	LACOL_0016	Abc superfamily atp binding cassette transporter, abc protein	+	83	5.98e-06	TGAAAAGATTTAC

## Sheet: cluster24
Cluster24 upstream region motif discovery1
MOTIF GGAGGAR MEME-1 width = 7 sites = 8 E-value = 1.0e-002
Tomtom database Match [database] (e-value):		MalT [prodoric] (2.77e-02)
CDS	Protein ID	Locus Tag	Annoatation	Strand	Start	P-value	Site
cds198	CUS25507.1	LACOL_0199	Uncharacterized protein	+	130	5.97e-06	GGAGGAG
cds182	CUS25491.1	LACOL_0183	Putative cell surface protein	+	289	5.97e-06	GGAGGAG
cds75	CUS25384.1	LACOL_0076	1,4-dihydroxy-2-naphthoate octaprenyltransferase	-	8	5.97e-06	GGAGGAG
cds1369	CUS26681.1	LACOL_1370	Triosephosphate isomerase	+	131	1.42e-05	GGAGGTG
cds1129	CUS26438.1	LACOL_1130	Trigger factor	+	143	3.03e-05	GGAGGAA
cds334	CUS25643.1	LACOL_0335	Linear amide C-N hydrolase	-	5	4.45e-05	GGGGGAA
cds345	CUS25654.1	LACOL_0346	Myosin-cross-reactive antigen-like protein	+	141	6.88e-05	GGAGGTC
cds292	CUS25601.1	LACOL_0293	Endoribonuclease L-PSP	+	140	0.000159	GGAGAAA

## Sheet: cluster28
Cluster28 upstream region motif discovery1
MOTIF GWAAGCGKTTAMA MEME-1 width = 13 sites = 8 E-value = 2.5e-006
Tomtom database Match [database] (e-value):		GalRS [regtransbase] (1.44e-05)
CDS	Protein ID	Locus Tag	Annoatation	Strand	Start	P-value	Site
cds127	CUS25436.1	LACOL_0128	Two-component sensor histidine kinase, controling glutamine utilization	+	40	3.11e-08	GTAAGCGGTTTCA
cds1699	CUS27057.1	LACOL_1700	Transcription regulator	-	19	1.31e-07	GAAAGCGGTTAAC
cds1694	CUS27052.1	LACOL_1695	Alpha amylase catalytic region	+	69	1.94e-07	GTAAGCGATTACA
cds564	CUS25873.1	LACOL_0565	Sensor protein DegS	-	81	2.52e-07	GAAAGCGGTTTAA
cds1701	CUS27059.1	LACOL_1702	Inner membrane symporter yicJ	-	219	3.66e-07	GTAATCGGTTACA
cds788	CUS26097.1	LACOL_0789	TetR family regulatory protein of MDR cluster	+	215	5.92e-07	CTAAGCGCTTACA
cds187	CUS25496.1	LACOL_0188	Type II CRISPR RNA-guided endonuclease Cas9	+	74	5.92e-07	GAAAGCGTTTAAC
cds1004	CUS26313.1	LACOL_1005	Bifunctional protein: N-acetyl mannosamine kinase, ROK family, transcription regulator	+	251	1.62e-06	GAAAACGTTTACA

## Sheet: cluster30
Cluster30 upstream region motif discovery1
MOTIF GTAADCGCTWTMA MEME-1 width = 13 sites = 11 E-value = 9.3e-006
Tomtom database Match [database] (e-value):		CcpA_Bacilli [regtransbase] (1.77e-03)
CDS	Protein ID	Locus Tag	Annoatation	Strand	Start	P-value	Site
cds429	CUS25738.1	LACOL_0430	Helix-turn-helix domain protein	-	111	1.11e-07	GTAAGCGCTATAA
cds227	CUS25536.1	LACOL_0228	Universal stress protein UspA	+	23	2.97e-07	GTAATCGCTTCAA
cds1398	CUS26717.1	LACOL_1399	Ribosome hibernation promoting factor	+	8	6.09e-07	GAAATCGCTACCA
cds279	CUS25588.1	LACOL_0280	Amidase	+	44	9.18e-07	GTAAGCGCTTTAT
cds267	CUS25576.1	LACOL_0268	Alpha-L-arabinofuranosidase II	-	284	1.12e-06	GTAACCGCCTTCA
cds36	CUS25345.1	LACOL_0037	Heavy metal translocating P-type ATPase	-	189	1.5e-06	GTAAGCGGTATCT
cds1491	CUS26821.1	LACOL_1492	Helix-turn-helix domain-containing protein	-	101	2.27e-06	GTAAACCCTTCAA
cds271	CUS25580.1	LACOL_0272	Transcriptional regulator	-	133	3.17e-06	GTAATCCCTTACA
cds258	CUS25567.1	LACOL_0259	AraC family transcriptional regulator	-	174	6.98e-06	TAAAGCGCTATCA
cds1373	CUS26686.1	LACOL_1374	Glycerol uptake facilitator	+	90	7.65e-06	GTAAACGGTGTAA
cds1444	CUS26770.1	LACOL_1445	N-acetyltransferase	-	85	2.77e-05	ATAATCCCTATGA

## Sheet: cluster37
Cluster37 upstream region motif discovery1
MOTIF CCTCC MEME-1 width = 5 sites = 11 E-value = 3.4e-002
Tomtom database Match [database] (e-value):		-
CDS	Protein ID	Locus Tag	Annoatation	Strand	Start	P-value	Site
cds1563	CUS26902.1	LACOL_1564	ATP-dependent DNA helicase	-	288	0.000109	CCTCC
cds1550	CUS26886.1	LACOL_1551	4-diphosphocytidyl-2-C-methyl-D-erythritol kinase	-	147	0.000109	CCTCC
cds1489	CUS26819.1	LACOL_1490	Putative Na /H antiporter	+	8	0.000109	CCTCC
cds1290	CUS26599.1	LACOL_1291	Ribosomal protein S2	-	156	0.000109	CCTCC
cds907	CUS26216.1	LACOL_0908	Nitroreductase	+	1	0.000109	CCTCC
cds715	CUS26024.1	LACOL_0716	Helix-turn-helix XRE-family transcriptional regulator	+	11	0.000109	CCTCC
cds110	CUS25419.1	LACOL_0111	Transcriptional regulator	-	214	0.000109	CCTCC
cds1611	CUS26965.1	LACOL_1612	Uncharacterized protein	+	75	0.000415	ACTCC
cds706	CUS26015.1	LACOL_0707	Monoterpene epsilon-lactone hydrolase	-	68	0.000415	ACTCC
cds116	CUS25425.1	LACOL_0117	L-ascorbate-6-phosphate lactonase	+	5	0.000415	ACTCC
cds1207	CUS26516.1	LACOL_1208	MBL fold metallo-hydrolase	-	59	0.000721	TCTCC

## Sheet: cluster49
Cluster49 upstream region motif discovery1														Cluster49 upstream region motif discovery2
MOTIF TGRSTTGCWATTTGWWABTTATTTGMATATAATRWYWHGTGTA MEME-1 width = 43 sites = 5 E-value = 7.0e-004														MOTIF AAWCTWTRCAWWYCAWKYAAWTGTTTWBWHAWTNTGKTAWAATATMDST MEME-2 width = 49 sites = 5 E-value = 1.0e-002
Tomtom database Match [database] (e-value):
CDS	Protein ID	Locus Tag	Annoatation	Strand	Start	P-value	Site							CDS	Protein ID	Locus Tag	Annoatation	Strand	Start	P-value	Site
cds239	CUS25548.1	LACOL_0240	Phosphogluconate dehydrogenase	+	72	2.31e-22	TGACTTGCAATTTGATAGTTATTTGCATATAATGACTCGTGTA							cds239	CUS25548.1	LACOL_0240	Phosphogluconate dehydrogenase	-	23	1.81e-23	AAACTATGCAAACCATGCAAATGTTTTCACAATCTGGTATAATATATCT
cds238	CUS25547.1	LACOL_0239	Putative HTH-type transcriptional regulator YbbH	-	38	2.31e-22	TGACTTGCAATTTGATAGTTATTTGCATATAATGACTCGTGTA							cds238	CUS25547.1	LACOL_0239	Putative HTH-type transcriptional regulator YbbH	+	81	1.81e-23	AAACTATGCAAACCATGCAAATGTTTTCACAATCTGGTATAATATATCT
cds565	CUS25874.1	LACOL_0566	Gluconate kinase	+	119	1.39e-15	TCGGTTGCTAATTGTAACCGATTTCCATATAATACTATATGTA							cds1582	CUS26927.1	LACOL_1583	2,3-bisphosphoglycerate-dependent phosphoglycerate mutase	+	97	7.92e-17	AATCTTTGCACATGAATGTCGTGTTTAGATGATGCGTTGAAATGTCGGT
cds1582	CUS26927.1	LACOL_1583	2,3-bisphosphoglycerate-dependent phosphoglycerate mutase	+	28	2.33e-14	TGGGTTCCGATTTATCGCATTTCAGAGTAAAATGTTAAGTGTA							cds232	CUS25541.1	LACOL_0233	Glucose-6-phosphate 1-dehydrogenase	+	55	8.82e-16	AATCGGTACAGTCCAATTGATTGTTTTGTTTTTTTGTGATATTTTCGGT
cds1010	CUS26319.1	LACOL_1011	Beta-ketoacyl-acyl carrier protein reductase	+	206	3.72e-13	TTAGTTGATTTTACAGATTTATTTTATTATAATAGTTTGTGAA							cds1010	CUS26319.1	LACOL_1011	Beta-ketoacyl-acyl carrier protein reductase	-	88	8.73e-14	AATCCTTAACTTTCATTTATCAGATTATTAATCATGGTAAAATATAACT

## Sheet: cluster3+18+27
Cluster3+18+27 upstream region motif discovery1 (Heat shock related genes cluster and clusters linked to it)
MOTIF TVTDTWHHATDWKTTTAATKTWTTASTAHAARTRDTSDHVSAWAKRARGR MEME-1 width = 50 sites = 6 E-value = 6.9e-010
Tomtom database Match [database] (e-value):		-
CDS	Protein ID	Locus Tag	Annoatation	Strand	Start	P-value	Site
cds87	CUS25396.1	LACOL_0088	NADH-dependent flavin oxidoreductase	-	7	4.41e-19	TCTATTTAATAATTTTAGTGTTTTACTACAAGTGTTCTAACCAGGGAGGG
cds86	CUS25395.1	LACOL_0087	XRE family transcriptional regulator	+	159	4.41e-19	TCTATTTAATAATTTTAGTGTTTTACTACAAGTGTTCTAACCAGGGAGGG
cds1388	CUS26701.1	LACOL_1389	Putative TetR family transcriptional regulator	+	177	1.47e-18	TATGCACCATGTGGTTAATTTATTAGTATAAGTGGTCATCGATAGAAAGG
cds1387	CUS26700.1	LACOL_1388	ABC-type lipoprotein export system ATPase subunit	-	15	1.47e-18	TATGCACCATGTGGTTAATTTATTAGTATAAGTGGTCATCGATAGAAAGG
cds68	CUS25377.1	LACOL_0069	L-proline glycine betaine ABC transport system permease protein ProV	+	168	1.71e-18	GGTTTAATATTAGTGCGATGTTTTAGTGAAAATAACGGCGCAAATGGGGA
cds67	CUS25376.1	LACOL_0068	Uncharacterized protein	-	7	1.71e-18	GGTTTAATATTAGTGCGATGTTTTAGTGAAAATAACGGCGCAAATGGGGA

[truncated: 1 more sheets: cluster4+6+7+25+26+32]
