# Supplementary material for: Transcriptomic time-series analysis of cold- and heat-shock response in psychrotrophic lactic acid bacteria
Source: BMC Genomics. 2021 Jan 7;22:28. doi: 10.1186/s12864-020-07338-8 (PMC7788899; doi:10.1186/s12864-020-07338-8)
Supplement: Supplementary file 17 — Additional file 17: Table S13. List of motifs with significant E-value discovered based on upstream regions of clustered genes in Le. gelidum. [file 12864_2020_7338_MOESM17_ESM.xlsx]

## Sheet: cluster3
Cluster3 upstream regions of genes motif
MOTIF TGTAAGCGCTTWCWY MEME-1 width = 15 sites = 21 E-value = 3.3e-037
Tomtom database Match [database] (e-value):		HrcA [regprecise] (1.89e-07)
CDS	Protein ID	Locus Tag	Annoatation	Strand	Start	P-value	Site
cds635	CBL91284.1	LEGAS_0636	conserved hypothetical protein	+	120	3.89e-16	TTAGCACTCTTTTGTTTTGAGTGCTAAA
cds634	CBL91283.1	LEGAS_0635	Clp protease DnaK DnaJ chaperone ATP-binding subunit	-	37	3.89e-16	TTAGCACTCTTTTGTTTTGAGTGCTAAA
cds420	CBL91069.1	LEGAS_0421	10 kDa chaperonin	-	118	1.55e-14	TTAGCACTCTTTTTAATTGAGTGCTAAA
cds804	CBL91453.1	LEGAS_0805	Heat-inducible transcription repressor HrcA	+	85	8.71e-14	TTAGCAGTGAGTGTTATTGAGTGCTAAA
cds1415	CBL92064.1	LEGAS_1416	ATP-dependent Clp protease proteolytic subunit	-	9	1.87e-13	TTAGCACAAACGCGTATAGAGTGCTAAA

## Sheet: cluster4
Cluster4 upstream regions of genes motif
MOTIF GWAAVCGCTTACA MEME-1 width = 13 sites = 7 E-value = 4.2e-008
Tomtom database Match [database] (e-value):		GalR [prodoric] (2.61e-05)
CDS	Protein ID	Locus Tag	Annoatation	Strand	Start	P-value	Site
cds1381	CBL92030.1	LEGAS_1382	Lipoate--protein ligase	-	106	5.22e-09	GTAACCGCTTACA
cds1079	CBL91728.1	LEGAS_1080	Phosphotransferase system mannose fructose-specific component iia	+	206	1.24e-08	GTAAGCGCTTACA
cds153	CBL90802.1	LEGAS_0154	Transcription antiterminator, BlgB family	+	93	1.76e-08	GAAACCGCTTACA
cds1008	CBL91657.1	LEGAS_1009	High-affinity gluconate transporter	+	145	2.53e-08	GTAACCGCTTACG
cds691	CBL91340.1	LEGAS_0692	Fructose operon transcriptional regulator	+	111	3.06e-08	GAAAGCGCTTACA
cds1367	CBL92016.1	LEGAS_1368	conserved hypothetical protein	-	47	1.06e-07	GTAAACGCTTCCA
cds949	CBL91598.1	LEGAS_0950	General stress protein GlsB	-	166	1.15e-07	GGCAACGCTTACA

## Sheet: cluster15
Cluster15 upstream regions of genes motif
MOTIF TGWAAGCGSTWACA MEME-1 width = 14 sites = 6 E-value = 7.1e-002
Tomtom database Match [database] (e-value):		GalR_Gammaproteobacteria [regtransbase] (4.32e-08)
CDS	Protein ID	Locus Tag	Annoatation	Strand	Start	P-value	Site
cds776	CBL91425.1	LEGAS_0777	PTS system sucrose-specific transporter subunits IIBCA	+	74	5.9e-09	TGTAAGCGGTTACA
cds1535	CBL92184.1	LEGAS_1536	Alpha-galactosidase	+	139	7.55e-09	TGAAAGCGCTTGCA
cds188	CBL90837.1	LEGAS_0189	Xyloside transporter XynT	-	204	2.46e-08	TGAAAGCGGTAACA
cds1009	CBL91658.1	LEGAS_1010	Short-chain alcohol dehydrogenase	+	23	4.2e-08	CGTAAGCGGTTACG
cds97	CBL90746.1	LEGAS_0098	Galactoside permease	+	223	1.06e-07	TGTAAGCGTTTACA
cds557	CBL91206.1	LEGAS_0558	Galactokinase	+	132	1.71e-06	TGAACGGCCTAGTA

## Sheet: cluster23
Cluster23 upstream regions of genes motif
MOTIF GTGYTHTCTWAKACAMWWAGCWGYMTGAACANMWWAAHGYTKAYTATGA MEME-1 width = 49 sites = 5 E-value = 9.2e-004
Tomtom database Match [database] (e-value):		-
CDS	Protein ID	Locus Tag	Annoatation	Strand	Start	P-value	Site
cds1157	CBL91806.1	LEGAS_1158	Multiple sugar-binding transport ATP-binding protein MsmK	-	39	5.29e-24	GTGTTATCTTATACACTAAGCTGCCTGAACACAATAACGCTGATTATGA
cds1156	CBL91805.1	LEGAS_1157	Sugar ABC transporter	+	139	5.29e-24	GTGTTATCTTATACACTAAGCTGCCTGAACACAATAACGCTGATTATGA
cds1155	CBL91804.1	LEGAS_1156	Maltose transport system permease protein malF	-	2	1.09e-15	ATGTACGCAGAGAGGCATCGCTCTCTGCTAAAAAACATGTTTACTCTGA
cds1158	CBL91807.1	LEGAS_1159	Neopullulanase alpha amylase subunit	-	25	9.69e-14	GTCCTCCGTAAGACAAATAAAATTATTAATAGCTAGTTGGTTATTATTA
cds1159	CBL91808.1	LEGAS_1160	Alpha-glucosidase	+	29	2.48e-13	TTGCTTTTCAAGACTATTACTAGTATCAACTTCTAAAAATTTACTATAA

## Sheet: cluster35
Cluster35 upstream regions of genes motif
MOTIF GTGYTHTCTWAKACAMWWAGCWGYMTGAACANMWWAAHGYTKAYTATGA MEME-1 width = 49 sites = 5 E-value = 9.2e-004
Tomtom database Match [database] (e-value):		-
CDS	Protein ID	Locus Tag	Annoatation	Strand	Start	P-value	Site
cds1533	CBL92182.1	LEGAS_1534	Inosine-uridine preferring nucleoside hydrolase	-	15	8.4e-29	GACTGAAAGGAAACGTATAGGTGCCCATCTGATGAGGACTGGACATT
cds1532	CBL92181.1	LEGAS_1533	Ferredoxin--NADP reductase	+	151	8.4e-29	GACTGAAAGGAAACGTATAGGTGCCCATCTGATGAGGACTGGACATT
cds1246	CBL91895.1	LEGAS_1247	Flavodoxin nitric oxide synthase	-	56	6.1e-21	GGCCTTTACACCACCCGTTTATGGCCTTACTATAAAGACTGGAAATT

## Sheet: cluster42
Cluster42 upstream regions of genes motif
MOTIF CCAAAAGSWGGTGTTGGTWTBWYAAAAGTG MEME-1 width = 30 sites = 4 E-value = 1.4e-002
Tomtom database Match [database] (e-value):		-
CDS	Protein ID	Locus Tag	Annoatation	Strand	Start	P-value	Site
cds553	CBL91202.1	LEGAS_0554	Glycine betaine transport ATP-binding protein OpuAA	+	9	9.12e-18	CCAAAAGCAGGTGTTGGTTTGACAAAAGTG
cds552	CBL91201.1	LEGAS_0553	Transcriptional repressor BusR	-	166	9.12e-18	CCAAAAGCAGGTGTTGGTTTGACAAAAGTG
cds1877	CBL92526.1	LEGAS_1878	Multidrug resistance protein B	-	14	4.88e-12	CCACAAGGTGCAATGCGTATCTTAAATATG
cds1802	CBL92451.1	LEGAS_1803	Transcriptional repressor MsmR	-	3	4.88e-12	AAAAAATGCCGTGTCGGCATTTTTACAGTG
