# Supplementary material for: Transcriptomic time-series analysis of cold- and heat-shock response in psychrotrophic lactic acid bacteria
Source: BMC Genomics. 2021 Jan 7;22:28. doi: 10.1186/s12864-020-07338-8 (PMC7788899; doi:10.1186/s12864-020-07338-8)
Supplement: Supplementary file 18 — Additional file 18: Table S14. List of spoilage-related genes and log2 fold changes in the three species. [file 12864_2020_7338_MOESM18_ESM.xlsx]

## Sheet: log2_changes
	Log2 fold changes against 25 degree control
		Le. gelidum														Lc. piscium														Lb. oligofermentans
			0			4			14			28					0			4			14			28					0			4			14			28
Spoilage compound	Gene(s)		5’	35’	185’	5’	35’	185’	5’	35’	185’	5’	35’	185’			5’	35’	185’	5’	35’	185’	5’	35’	185’	5’	35’	185’			5’	35’	185’	5’	35’	185’	5’	35’	185’	5’	35’	185’
Acetate	ackA1, ackA2	LEGAS_1085	NSig	-0.52341	0.521199	-0.336688	-0.426346	0.970239	-0.408493	NSig	0.719855	-0.382559	-0.417057	-0.341766		LACPI_1846	NSig	NSig	-0.411512	NSig	NSig	NSig	NSig	NSig	NSig	NSig	NSig	-0.815257		LACOL_1217	NSig	NSig	-0.404534	NSig	NSig	-0.598947	NSig	-0.692656	-0.450116	0.337531	0.718845	0.297279
		LEGAS_1559	NSig	NSig	-0.498392	NSig	-0.494771	-0.799546	NSig	NSig	0.195114	-0.230619	-0.234487	-0.324986		*	*	*	*	*	*	*	*	*	*	*	*	*		*	*	*	*	*	*	*	*	*	*	*	*	*
	citCDEF	LEGAS_0213	NSig	2.75105	7.34898	NSig	2.5332	7.6805	NSig	3.54019	1.72239	-1.48431	-2.48703	NSig		LACPI_1076	Nsig	Nsig	Nsig	Nsig	Nsig	Nsig	Nsig	Nsig	Nsig	Nsig	Nsig	Nsig		*	*	*	*	*	*	*	*	*	*	*	*	*
		LEGAS_0214	NSig	2.22236	6.96382	NSig	2.10805	7.08314	NSig	3.04322	2.49695	-1.07232	-2.565	NSig		LACPI_1077	Nsig	Nsig	Nsig	Nsig	Nsig	Nsig	Nsig	Nsig	Nsig	Nsig	Nsig	Nsig		*	*	*	*	*	*	*	*	*	*	*	*	*
		LEGAS_0215	NSig	2.09035	6.41209	NSig	1.95067	6.58549	NSig	2.73094	2.08363	-1.03084	-2.50436	NSig		LACPI_1078	Nsig	Nsig	Nsig	Nsig	Nsig	Nsig	Nsig	Nsig	Nsig	Nsig	Nsig	Nsig		*	*	*	*	*	*	*	*	*	*	*	*	*
		LEGAS_0216	NSig	2.00715	6.66107	NSig	1.87517	6.60479	NSig	2.61814	2.43439	-0.736296	-2.6425	NSig		LACPI_1079	Nsig	Nsig	Nsig	Nsig	Nsig	Nsig	Nsig	Nsig	Nsig	Nsig	Nsig	Nsig		*	*	*	*	*	*	*	*	*	*	*	*	*
	nagA	LEGAS_0472	NSig	NSig	1.17695	NSig	0.67785	0.758246	NSig	0.32223	-0.25174	NSig	0.647805	0.607011		LACPI_1268	NSig	-0.650585	-1.87062	NSig	-0.677823	-2.55888	NSig	-0.743861	-0.697576	0.794281	NSig	-1.0148		LACOL_1463	NSig	-0.338094	0.363915	NSig	NSig	0.450372	NSig	-0.545854	NSig	NSig	-0.440415	NSig
CO2	alsD	LEGAS_1346	NSig	-0.497054	-0.690212	-0.324762	-0.626408	-0.812993	NSig	NSig	-0.363299	0.503564	NSig	NSig		LACPI_1151	NSig	-0.403339	NSig	NSig	-0.990762	NSig	NSig	-0.776114	1.72373	NSig	0.446563	NSig		LACOL_0672	NSig	1.04201	NSig	NSig	0.704436	-1.52812	NSig	NSig	-0.950819	NSig	NSig	NSig
	citM	LEGAS_0212	NSig	2.81756	8.11472	NSig	2.74612	8.24313	NSig	3.93951	1.69628	-1.53198	-2.57029	1.31146		*	*	*	*	*	*	*	*	*	*	*	*	*		*	*	*	*	*	*	*	*	*	*	*	*	*
	gnd1, gnd2	LEGAS_1343	-0.656009	-1.75281	-2.01885	-0.982127	-2.43874	-2.97303	-0.974859	-1.39602	0.945552	NSig	-0.295468	-0.460724		*	*	*	*	*	*	*	*	*	*	*	*	*		LACOL_0240	NSig	-1.40451	-2.17799	NSig	-1.58238	-3.65175	NSig	-1.48829	0.761869	NSig	-0.68243	-1.39895
		LEGAS_0931	-0.478346	-1.3724	-1.22786	-0.442641	-0.763388	-1.65694	-0.362993	NSig	0.606257	0.328466	0.200144	0.234561		LACPI_2003	NSig	-0.571873	-0.678932	NSig	NSig	NSig	NSig	NSig	NSig	NSig	-0.431835	-0.397523		LACOL_0230	NSig	-0.856694	-1.51536	-0.307704	-1.17057	-2.47402	-0.229264	-1.10652	NSig	NSig	NSig	-0.41766
	pdhABCD	LEGAS_1381	NSig	-0.603119	1.75027	NSig	0.615819	0.319235	NSig	NSig	NSig	0.792678	1.38319	1.0444		LACPI_0822	0.612698	0.651048	-3.02309	NSig	NSig	-3.33064	NSig	NSig	-1.31812	0.519762	1.31093	0.831235		LACOL_1153	NSig	-2.27317	-1.74177	NSig	-2.36194	-2.01512	-0.43855	-2.14402	-0.690579	0.651218	-0.728198	-0.958663
		LEGAS_1380	NSig	-0.807014	1.40569	NSig	0.549411	NSig	NSig	NSig	NSig	0.843229	1.60234	0.957376		LACPI_0823	0.590574	0.703948	-3.17749	NSig	NSig	-3.68286	NSig	NSig	-1.88429	0.588468	1.06963	0.464443		LACOL_1152	NSig	-2.12981	-1.64401	NSig	-2.25656	-1.93022	NSig	-2.35444	-0.596807	0.546801	-0.569536	-0.928487
		LEGAS_1379	NSig	-0.935515	1.17401	NSig	NSig	NSig	NSig	NSig	NSig	0.611655	1.48182	1.08756		LACPI_0824	0.43398	0.668432	-2.84341	NSig	NSig	-3.36592	NSig	NSig	-1.97173	0.386359	0.939885	0.679053		LACOL_1151	NSig	-1.9619	-1.41069	NSig	-2.03567	-1.84442	NSig	-2.28898	-0.383049	0.569349	-0.522411	-0.997344
		LEGAS_1378	NSig	-1.06416	0.841261	NSig	-0.577176	NSig	NSig	-0.317291	NSig	0.534723	1.40391	1.17042		LACPI_0825	NSig	0.603059	-2.63542	NSig	NSig	-3.10868	NSig	NSig	-1.97964	NSig	0.816685	0.751864		LACOL_1150	NSig	-1.64961	-1.21329	NSig	-1.60523	-1.60002	NSig	-2.09879	NSig	0.308776	-0.469486	-1.07897
	poxB	LEGAS_1053	NSig	-0.274656	1.44171	NSig	1.20417	1.59806	NSig	1.14102	NSig	NSig	1.03178	NSig		LACPI_0280	NSig	NSig	NSig	NSig	NSig	-1.05155	NSig	-0.528467	1.08036	-0.78702	-0.839747	-2.45667		*	*	*	*	*	*	*	*	*	*	*	*	*
Diacetyl	alsS	LEGAS_0526	NSig	NSig	-0.48476	NSig	NSig	-0.502764	NSig	NSig	-0.500844	NSig	NSig	0.301013		LACPI_1143	0.538877	NSig	-0.489659	NSig	NSig	-0.601086	NSig	-0.609749	NSig	0.329088	NSig	0.660818		LACOL_0671	NSig	0.57352	-0.549749	NSig	NSig	-1.85593	NSig	-0.830999	-0.874538	NSig	0.510875	0.561575
	aldB	LEGAS_1346	NSig	-0.497054	-0.690212	-0.324762	-0.626408	-0.812993	NSig	NSig	-0.363299	0.503564	NSig	NSig		LACPI_1151	NSig	-0.403339	NSig	NSig	-0.990762	NSig	NSig	-0.776114	1.72373	NSig	0.446563	NSig		LACOL_0672	NSig	1.04201	NSig	NSig	0.704436	-1.52812	NSig	NSig	-0.950819	NSig	NSig	NSig
	budC	LEGAS_0209	-0.630867	-1.06777	-0.425498	-0.558678	-1.02805	-0.563791	-0.546592	-0.592126	0.797067	0.253544	NSig	NSig		LACPI_0294	NSig	-1.88363	-2.79255	NSig	-1.97675	-3.14506	NSig	-1.85522	0.543	NSig	NSig	NSig		LACOL_0142	NSig	-2.18482	-3.67821	-0.636683	-2.95791	-5.00399	-0.702447	-2.68952	-1.39961	0.645893	NSig	-1.30182
	butA	*	*	*	*	*	*	*	*	*	*	*	*	*		LACPI_2399	NSig	-1.13991	-4.21653	NSig	-1.60602	-5.28673	-0.481436	-1.72647	-0.904507	0.717309	0.762883	0.287207		LACOL_1011	-0.443325	-0.949332	-1.77674	-0.548144	-1.36199	-2.57899	-0.290719	-0.282841	0.69323	-0.250803	-1.01248	-1.44998
H2O2	poxB	LEGAS_1053	NSig	-0.274656	1.44171	NSig	1.20417	1.59806	NSig	1.14102	NSig	NSig	1.03178	NSig		LACPI_0280	NSig	NSig	NSig	NSig	NSig	-1.05155	NSig	-0.528467	1.08036	-0.78702	-0.839747	-2.45667		*	*	*	*	*	*	*	*	*	*	*	*	*
Slime	dsrA	LEGAS_1012	NSig	NSig	-0.786007	NSig	NSig	-1.3357	NSig	NSig	-1.99083	NSig	NSig	-1.25181		LACPI_1074	Nsig	Nsig	Nsig	Nsig	Nsig	Nsig	Nsig	Nsig	Nsig	Nsig	Nsig	Nsig		*	*	*	*	*	*	*	*	*	*	*	*	*
	eps gene cluster	LEGAS_0699	NSig	-0.382557	-1.23317	NSig	-0.585861	-1.55316	NSig	-0.364481	NSig	NSig	NSig	-0.9779		*	*	*	*	*	*	*	*	*	*	*	*	*		*	*	*	*	*	*	*	*	*	*	*	*	*
		LEGAS_0700	NSig	-0.485905	-1.67873	NSig	-0.541121	-1.11312	NSig	-0.323385	-0.315726	NSig	NSig	-0.33712		LACPI_0111	NSig	0.692304	3.60742	NSig	0.748686	4.48901	NSig	0.660346	1.89174	NSig	NSig	NSig		LACOL_1608	NSig	2.30557	1.32682	0.538617	2.32263	1.57953	0.555656	2.05696	1.05546	-1.0764	-1.00469	-0.417913
		LEGAS_0701	NSig	NSig	-1.36531	NSig	-0.710002	-1.22707	NSig	-0.372356	NSig	NSig	NSig	-0.45051		LACPI_0109	NSig	0.69346	5.82071	NSig	1.25036	5.79002	NSig	1.23781	3.66563	NSig	NSig	NSig		LACOL_1610	NSig	1.4915	0.819402	NSig	1.57966	1.44508	0.345479	2.11302	0.948075	-1.01228	-0.789192	-0.454863
		LEGAS_0702	NSig	0.348301	-0.411	NSig	NSig	-0.67019	NSig	-0.233743	-0.308522	-0.288238	NSig	-0.534291		LACPI_0110	NSig	0.529091	4.02084	NSig	0.661744	4.68613	NSig	NSig	2.23059	NSig	-0.631552	NSig		LACOL_1609	-0.441924	1.5397	0.693983	NSig	1.60331	1.14695	NSig	2.4009	0.800947	-0.749859	-0.892932	-0.691429
		LEGAS_0703	NSig	0.453943	NSig	NSig	NSig	-0.372705	NSig	NSig	NSig	-0.391026	NSig	-0.441813		*	*	*	*	*	*	*	*	*	*	*	*	*		LACOL_1484	NSig	-0.820092	-2.48929	NSig	-1.58284	-2.23966	NSig	-1.16246	-0.880631	NSig	0.668268	0.60189
		LEGAS_0704	NSig	0.444985	NSig	0.277709	0.33224	-0.329412	0.361409	-0.261234	NSig	NSig	-0.38934	-0.51962		*	*	*	*	*	*	*	*	*	*	*	*	*		*	*	*	*	*	*	*	*	*	*	*	*	*
		LEGAS_0705	NSig	0.470711	NSig	NSig	0.523758	-0.246247	NSig	NSig	NSig	-0.558434	-0.496267	-0.644771		*	*	*	*	*	*	*	*	*	*	*	*	*		*	*	*	*	*	*	*	*	*	*	*	*	*
		LEGAS_0706	NSig	0.358083	NSig	NSig	0.400798	-0.330804	NSig	NSig	-0.239031	-0.446802	-0.508901	-0.465551		LACPI_2192	NSig	1.17975	4.01144	NSig	1.05276	3.84431	-0.594311	1.06788	2.55466	-0.778999	NSig	1.48569		*	*	*	*	*	*	*	*	*	*	*	*	*
		LEGAS_0707	NSig	0.542078	0.460883	NSig	0.791905	NSig	0.491489	0.353138	NSig	-0.453154	-0.539609	-0.621656		LACPI_0096	NSig	NSig	2.64653	NSig	NSig	2.15328	NSig	0.798498	3.1129	-1.23076	NSig	NSig		*	*	*	*	*	*	*	*	*	*	*	*	*
		LEGAS_0708	NSig	0.505415	0.711701	NSig	0.824315	0.323078	NSig	0.366699	NSig	-0.534177	-0.512043	-0.499017		LACPI_0118	NSig	2.05385	6.57102	NSig	2.02314	7.28921	NSig	2.0043	4.49562	-1.68138	NSig	NSig		LACOL_1604	NSig	1.52391	1.80588	NSig	1.98049	1.56385	NSig	2.24772	0.937871	-0.398225	-1.33474	-1.0518
		LEGAS_0709	NSig	0.806787	1.0643	0.446589	0.961273	0.500569	0.584226	0.668323	NSig	-0.557248	-0.825616	-0.835915		*	*	*	*	*	*	*	*	*	*	*	*	*		LACOL_0591	NSig	0.436503	0.521495	NSig	0.527944	1.06915	NSig	1.01744	0.522774	-0.235313	-0.272215	NSig
		LEGAS_0710	0.600568	1.55596	1.62561	0.754872	1.7824	1.02526	0.683008	1.42908	NSig	-0.594723	-0.671835	-0.863537		*	*	*	*	*	*	*	*	*	*	*	*	*		*	*	*	*	*	*	*	*	*	*	*	*	*
	Nsig = p-adj value was higher than 0.05

## Sheet: table_protein_id
		Le. gelidum			Lc. piscium			Lb. oligofermentans
Spoilage compound	Gene(s)	Locus tag	Protein ID		Locus tag	Protein ID		Locus tag	Protein ID
Acetate	ackA1, ackA2	LEGAS_1085	CBL91733.1		CEN29046.1	LACPI_1846		CUS26525.1	LACOL_1217
		LEGAS_1559	CBL92207.1		*	*		*	*
	citCDEF	LEGAS_0213	CBL90861.1		CEN28276.1	LACPI_1076		*	*
		LEGAS_0214	CBL90862.1		CEN28277.1	LACPI_1077		*	*
		LEGAS_0215	CBL90863.1		CEN28278.1	LACPI_1078		*	*
		LEGAS_0216	CBL90864.1		CEN28279.1	LACPI_1079		*	*
	nagA	LEGAS_0472	CBL91120.1		CEN28468.1	LACPI_1268		CUS26788.1	LACOL_1463
CO2	alsD	LEGAS_1346	CBL91994.1		CEN28351.1	LACPI_1151		CUS25980.1	LACOL_0672
	citM	LEGAS_0212	CBL90860.1		*	*		*	*
	gnd1, gnd2	LEGAS_1343	CBL91991.1		*	*		CUS25548.1	LACOL_0240
		LEGAS_0931	CBL91579.1		CEN29203.1	LACPI_2003		CUS25538.1	LACOL_0230
	pdhABCD	LEGAS_1381	CBL92029.1		CEN28022.1	LACPI_0822		CUS26461.1	LACOL_1153
		LEGAS_1380	CBL92028.1		CEN28023.1	LACPI_0823		CUS26460.1	LACOL_1152
		LEGAS_1379	CBL92027.1		CEN28024.1	LACPI_0824		CUS26459.1	LACOL_1151
		LEGAS_1378	CBL92026.1		CEN28025.1	LACPI_0825		CUS26458.1	LACOL_1150
	poxB	LEGAS_1053	CBL91701.1		CEN27480.1	LACPI_0280		*	*
Diacetyl	alsS	LEGAS_0526	CBL91174.1		CEN28343.1	LACPI_1143		CUS25979.1	LACOL_0671
	aldB	LEGAS_1346	CBL91994.1		CEN28351.1	LACPI_1151		CUS25980.1	LACOL_0672
	budC	LEGAS_0209	CBL90857.1		CEN27494.1	LACPI_0294		CUS25450.1	LACOL_0142
	butA	*	*		CEN29599.1	LACPI_2399		CUS26319.1	LACOL_1011
H2O2	poxB	LEGAS_1053	CBL91701.1		CEN27480.1	LACPI_0280		*	*
Slime	dsrA	LEGAS_1012	CBL90860.1		CEN28274.1	LACPI_1074		*	*
	eps gene cluster	LEGAS_0699	CBL91347.1		*	*		*	*
		LEGAS_0700	CBL91348.1		CEN27311.1	LACPI_0111		CUS26961.1	LACOL_1608
		LEGAS_0701	CBL91349.1		CEN27309.1	LACPI_0109		CUS26963.1	LACOL_1610
		LEGAS_0702	CBL91350.1		CEN27310.1	LACPI_0110		CUS26962.1	LACOL_1609
		LEGAS_0703	CBL91351.1		*	*		CUS26811.1	LACOL_1484
		LEGAS_0704	CBL91352.1		*	*		*	*
		LEGAS_0705	CBL91353.1		*	*		*	*
		LEGAS_0706	CBL91354.1		CEN29392.1	LACPI_2192		*	*
		LEGAS_0707	CBL91355.1		*	*		*	*
		LEGAS_0708	CBL91356.1		CEN27296.1 CEN27318.1	LACPI_0096 LACPI_0118		CUS26956.1	LACOL_1604
		LEGAS_0709	CBL91357.1		*	*		CUS25899.1	LACOL_0591
		LEGAS_0710	CBL91358.1		*	*		*	*
